# Supplementary material for: Regulation of the transcription factor CdnL promotes adaptation to nutrient stress in Caulobacter
Source: bioRxiv. 2023 Dec 21:2023.12.20.572625. Preprint. [Version 1] doi: 10.1101/2023.12.20.572625 (PMC10769358; doi:10.1101/2023.12.20.572625)
Supplement: Supplement 3 [file media-3.xlsx]

## Sheet: All Quantified Genes
Negative logFC values indicate genes upregulated in EG2530. Positive logFC values indicate genes upregulated in EG865.
Locustag	Gene	Description	logFC	PValue	FDR	2530_60G_1	2530_60G_2	2530_60m_G3	865_60G_1	865_60G_2	865_60m_G3
CCNA_01527	fljL	flagellin fljL	2.96972	8.69066e-22	3.37719e-18	62	75	37	50	39	62
CCNA_02143	flgG	flagellar basal-body rod protein flgG	2.24263	8.1683e-20	1.5871e-16	1816	1358	1392	1227	1077	1602
CCNA_00947	flgE	flagellar hook protein FlgE	2.06234	1.62622e-17	2.1065e-14	917	690	2466	394	388	1011
CCNA_00946	flgD	Basal-body rod modification protein FlgD	2.27552	9.72141e-17	9.44435e-14	1452	1430	1368	744	780	878
CCNA_02455		TMEM165/GDT1 family protein	-2.09028	1.43559e-14	1.11574e-11	2060	1772	3308	882	2317	3807
CCNA_01011		imidazolonepropionase	-1.90515	3.44772e-12	2.23297e-09	6736	6223	9184	6894	3696	5310
CCNA_00440		STAS domain protein	1.87935	5.16755e-11	2.86873e-08	305	456	446	343	284	207
CCNA_03157		DUF4198 domain-containing protein	1.54931	1.15188e-10	5.59527e-08	287	265	950	133	135	311
CCNA_00460		hypothetical protein	-1.94988	1.80845e-10	7.8085e-08	1396	1173	1108	1158	1235	835
CCNA_02993		NADH-ubiquinone oxidoreductase	-1.58058	2.80721e-10	1.09088e-07	513	414	500	200	286	385
CCNA_00444	cheRI	chemotaxis protein methyltransferase CheRI	1.60185	3.3752e-10	1.19237e-07	1036	962	1275	1039	819	647
CCNA_02712	hfaB	holdfast attachment protein HfaB	1.73199	1.59906e-09	5.17828e-07	1207	1152	1172	1558	1085	1084
CCNA_01772		hypothetical protein	-1.61429	2.30849e-09	6.90061e-07	266	234	165	263	222	119
CCNA_00566		mannonate dehydratase	1.46152	3.60496e-09	1.00063e-06	282	227	190	317	228	176
CCNA_00469		GT1-family glycosyltransferase	1.68936	4.47925e-09	1.16042e-06	1643	1696	1650	889	1345	1434
CCNA_00978		transposase, DDE family	-1.51935	4.82673e-09	1.17229e-06	366	251	895	84	149	445
CCNA_03040	cpaC	outer membrane pilus secretion channel CpaC	1.31895	5.24816e-09	1.19967e-06	282	263	243	186	266	159
CCNA_03016		DNA-binding transcriptional regulator, CsgD family	-1.56471	1.02951e-08	2.22259e-06	257	254	393	153	130	187
CCNA_00979		RND family efflux transporter, MFP subunit	-1.58619	1.11458e-08	2.27961e-06	196	166	426	164	85	215
CCNA_02580		rubredoxin	-1.48622	1.23252e-08	2.39479e-06	129	96	37	104	103	80
CCNA_01130	fliR	flagellar biosynthesis protein FliR	1.33978	2.08579e-08	3.68426e-06	5413	4606	4849	3984	2632	2979
CCNA_02513	hfsA	holdfast synthesis protein HfsA	1.26918	2.00056e-08	3.68426e-06	521	495	735	264	366	391
CCNA_00298		hypothetical protein	1.30986	2.91686e-08	4.92822e-06	1466	1231	2135	1206	974	1548
CCNA_00468		UDP glucuronic acid epimerase-related protein	1.32818	4.9951e-08	8.08791e-06	2719	1949	2492	1398	1920	1329
CCNA_00449	cleA	single domain receiver protein CleA	1.3925	9.30273e-08	1.44602e-05	199	118	78	381	467	198
CCNA_01863		outer membrane efflux protein	-1.55617	1.05793e-07	1.52264e-05	12	5	13	0	18	6
CCNA_02145	flgH	flagellar L-ring protein flgH	1.34933	1.04246e-07	1.52264e-05	2349	1563	2372	1644	1323	1696
CCNA_00953	fliN	flagellar motor switch protein FliN	1.2985	1.25425e-07	1.74071e-05	1120	816	2107	453	1363	3370
CCNA_00928		GntR family transcriptional regulator	-1.53297	1.38342e-07	1.8208e-05	1325	712	5021	708	392	3250
CCNA_02640		phospho-N-acetylmuramoyl-pentapeptide- transferase	1.38759	1.40566e-07	1.8208e-05	300	217	482	183	157	223
CCNA_02861		glycoside hydrolase TIM-barrel-like domain-containing protein	-1.37173	1.60902e-07	2.01699e-05	355	203	169	115	145	135
CCNA_00466		GT4 PimA-like glycosyltransferase	1.39179	1.79603e-07	2.11496e-05	504	273	741	231	206	532
CCNA_02142	flgF	flagellar basal-body rod protein flgF	1.25833	1.75877e-07	2.11496e-05	6019	4465	10773	5768	4193	9305
CCNA_02238		hypothetical protein	1.20027	1.94274e-07	2.22044e-05	2902	2819	3653	2606	1656	1859
CCNA_03372		bacterioferritin-associated ferredoxin	1.309	2.4709e-07	2.74341e-05	2595	2089	1394	1903	1958	1321
CCNA_01389		acetyltransferase	-1.22139	2.87586e-07	3.09267e-05	27900	27877	48005	20015	11815	22988
CCNA_02391		SDR family oxidoreductase	-1.39731	3.02422e-07	3.09267e-05	189	123	224	59	123	118
CCNA_03480		triphenylmethane reductase (TMR)-like protein	-1.53274	2.97812e-07	3.09267e-05	225	267	322	150	140	190
CCNA_00113		hypothetical protein	-1.46931	3.80785e-07	3.79418e-05	3556	2763	4487	2202	2469	3198
CCNA_01005	flgC	flagellar basal-body rod protein flgC	1.36625	3.99083e-07	3.8771e-05	61	46	59	23	51	36
CCNA_01032		RNA polymerase ECF-type sigma factor	-1.23093	4.78286e-07	4.53322e-05	1368	1062	1287	668	625	840
CCNA_02018	nuoK	NADH-quinone oxidoreductase chain K	1.20013	5.23046e-07	4.83942e-05	19994	17415	21325	19907	11392	12889
CCNA_02348		acetyltransferase, GNAT family	-1.24482	6.06992e-07	5.48552e-05	96	57	111	40	79	136
CCNA_01185		UrcA family protein	-1.60244	7.46238e-07	6.59064e-05	460	521	797	395	438	564
CCNA_01845		two-component response regulator protein	1.60989	7.68192e-07	6.63377e-05	8867	5881	6612	5530	5754	6802
CCNA_00977		transposase, IS4/5 family	-1.33704	7.88979e-07	6.66516e-05	308	254	820	115	157	301
CCNA_02666		chemotactic signal-response protein CheL	1.65326	9.29152e-07	7.68231e-05	148	160	193	108	78	100
CCNA_01850	qoxB	quinol cytochrome oxidase polypeptide I	2.8867	1.00902e-06	8.16887e-05	130	109	137	69	84	90
CCNA_03036	cpaG	TadB-related pilus assembly protein CpaG	1.17758	1.21181e-06	9.61041e-05	79	49	120	42	52	109
CCNA_02372		hypothetical protein	-1.46089	1.51661e-06	0.000117871	125	111	1434	118	50	673
CCNA_02311		hypothetical protein	-1.31231	1.6025e-06	0.000122104	9423	9174	8982	4978	8998	6635
CCNA_01004	flgB	flagellar basal-body rod protein FlgB	1.14239	1.96764e-06	0.000147043	363	221	405	114	327	550
CCNA_01238		EF-hand domain protein	-1.2961	2.09261e-06	0.000153432	679	707	2554	660	415	1504
CCNA_03259		cupin domain-containing protein	-1.23369	2.51244e-06	0.000180803	252	271	717	82	127	348
CCNA_00745		oxidative DNA demethylation family protein	-1.23976	2.68598e-06	0.000189777	5220	991	3685	14222	2214	3304
CCNA_01170		TonB-dependent receptor	-1.2583	2.73841e-06	0.000190026	179	210	401	148	95	181
CCNA_02048		TonB-dependent receptor	1.3829	3.27815e-06	0.000219636	9135	8114	4541	14172	10438	3696
CCNA_03546		rRNA large subunit methyltransferase	1.08194	3.25249e-06	0.000219636	920	766	615	670	649	632
CCNA_02119		hypothetical protein	-1.16934	3.78742e-06	0.000249456	1909	1693	1871	2215	1503	1334
CCNA_02736		nitroreductase family	-1.09915	3.98873e-06	0.000258337	4032	3524	2325	2934	2058	1743
CCNA_00465		UDP-galactopyranose mutase	1.21485	5.10263e-06	0.000325062	155	133	276	224	186	244
CCNA_01851	qoxA	quinol cytochrome oxidase polypeptide II	3.04518	5.35415e-06	0.000331061	475	571	429	200	360	306
CCNA_03067		MarR-family transcriptional regulator	-1.1642	5.36717e-06	0.000331061	372	335	518	326	247	416
CCNA_00383		ribonuclease HII	-1.19422	5.46708e-06	0.000331954	2463	1304	1452	1329	724	677
CCNA_00448	cheU	cheU protein	1.07702	6.42267e-06	0.00036956	2291	1355	2162	3356	3543	2880
CCNA_00950	fliF	flagellar M-ring protein FliF	1.14718	6.46367e-06	0.00036956	387	240	502	105	162	280
CCNA_01528	fljK	flagellin fljK	1.46064	6.46683e-06	0.00036956	329	232	177	156	225	149
CCNA_01865		periplasmic multidrug efflux lipoprotein precursor	-1.23719	6.31265e-06	0.00036956	1400	1942	2097	4777	2799	1974
CCNA_03639		ferredoxin, 2Fe-2s	1.06093	6.88698e-06	0.000387867	195	190	506	111	115	190
CCNA_03248		TonB-dependent receptor	1.46548	7.64188e-06	0.000424234	25991	20173	18561	16699	19214	15285
CCNA_03038	cpaE	pilus assembly ATPase CpaE	1.07441	7.95882e-06	0.000435605	21731	19560	11433	11801	13387	8688
CCNA_00943	flaN	flagellar hook-associated protein FlaN	1.08973	8.78795e-06	0.000474305	444	300	646	279	194	324
CCNA_00085		dienelactone hydrolase-related protein	-1.34222	1.04037e-05	0.000553821	20979	13601	26470	8302	14984	29276
CCNA_03037	cpaF	pilus assembly ATPase CpaF	1.04352	1.06539e-05	0.000559472	484	215	1283	337	285	926
CCNA_01129	fliQ	flagellar biosynthesis protein FliQ	1.23911	1.15084e-05	0.000588444	3754	2787	1809	3633	2847	1332
CCNA_03600		sulfite exporter TauE/SafE family protein	-1.15727	1.14894e-05	0.000588444	3664	2948	6876	3026	1442	3458
CCNA_02838		EF hand domain protein	1.1991	1.18179e-05	0.000596422	831	884	1793	836	450	760
CCNA_01541		LysR-family transcriptional regulator	-1.19917	1.31172e-05	0.000649976	2893	2489	2856	2055	1900	1920
CCNA_02157		HipB-family transcriptional regulator	-1.01987	1.32136e-05	0.000649976	2103	1758	1704	1376	2034	1883
CCNA_01451	cspD	cold shock protein cspD	-1.29004	1.48334e-05	0.000720533	268	236	186	278	183	147
CCNA_03464		glycine cleavage system H protein	1.23653	1.54447e-05	0.000740965	1717	1600	2996	540	1259	1770
CCNA_03406	rpsU	SSU ribosomal protein S21P	-1.26841	1.67264e-05	0.000792667	2748	2630	6566	1734	1477	3164
CCNA_02527		hypothetical protein	1.41871	1.85406e-05	0.000868058	250	252	249	202	171	147
CCNA_01901		RipA-family peptidoglycan hydrolase	1.55023	2.06128e-05	0.000939057	570	649	612	396	968	746
CCNA_02115		secreted pectate lyase-family protein	1.27235	2.0782e-05	0.000939057	5830	4395	3254	12253	10103	4562
CCNA_02438		NAD(P)-dependent alcohol dehydrogenase	-1.05555	2.07613e-05	0.000939057	20700	16449	22175	22294	10637	30423
CCNA_01092		ACT domain protein	-1.07525	2.36756e-05	0.00105751	2466	2585	2540	1996	1597	1773
CCNA_00439		methyl-accepting chemotaxis protein	1.24369	2.55728e-05	0.00112927	89	103	33	52	52	43
CCNA_02128		acyl-CoA dehydrogenase	-1.0736	2.5884e-05	0.00113017	861	553	1229	507	735	1314
CCNA_00470		O-antigen polymerase	1.16242	2.68179e-05	0.00115794	134	91	338	66	61	202
CCNA_00348		methyl-accepting chemotaxis protein	1.04187	2.71351e-05	0.00115876	8931	8508	7380	15565	8293	5315
CCNA_01300	fdhD	formate dehydrogenase accessory protein fdhD	-1.01021	2.89005e-05	0.00122073	596	685	428	614	531	221
CCNA_01530	fljJ	flagellin FljJ	1.17585	3.50988e-05	0.0014666	512	381	461	193	257	395
CCNA_00283		2,3,4,5-tetrahydropyridine-2-carboxylate N-succinyltransferase	1.13312	3.86815e-05	0.00159911	264	329	477	188	148	275
CCNA_00729		hypothetical protein	1.3383	3.9569e-05	0.00161858	48	28	31	11	19	19
CCNA_00071		uroporphyrinogen-III synthase	-1.07043	4.5554e-05	0.00182498	246	182	197	150	117	162
CCNA_01258		hypothetical protein	-1.00349	4.5137e-05	0.00182498	351	229	963	458	158	854
CCNA_01163		ice nucleation protein	1.18498	4.83089e-05	0.0019156	210	168	448	137	160	309
CCNA_03124		Zn-dependent alcohol dehydrogenase	-1.096	4.89156e-05	0.00192006	259	203	595	231	168	300
CCNA_03933	cdzC	killing protein CdzC	1.1537	5.07118e-05	0.00197066	7224	5075	7131	6341	5520	7256
CCNA_03599		aspartate-semialdehyde dehydrogenase	-1.11625	5.18644e-05	0.00197593	2311	2107	2005	1672	1825	1588
CCNA_03677		CoA-transferase family III protein	-1.13474	5.14337e-05	0.00197593	3239	3168	3287	7513	4396	2683
CCNA_00980	lolE	ABC-type transport system involved in lipoprotein release, permease component LolE	-0.931754	5.50043e-05	0.00207521	627	536	1122	457	287	516
CCNA_00531		LSU ribosomal protein L12P (L7/L12)	-1.05859	5.73993e-05	0.00210679	1416	1321	2009	477	616	1066
CCNA_00951	fliG	flagellar motor switch protein FliG	1.00238	5.74399e-05	0.00210679	1419	1178	1409	487	1218	1346
CCNA_02686		N-carbamoyl-L-amino acid hydrolase	-1.02037	5.74677e-05	0.00210679	655	450	795	432	254	415
CCNA_02639	murD	UDP-N-acetylmuramoylalanine--D-glutamate ligase	1.08818	6.0873e-05	0.00221077	485	412	486	295	236	357
CCNA_02004	sidA	SOS-induced inhibitor of cell division SidA	-1.30155	6.47173e-05	0.00232863	3709	4022	7371	2982	2584	4569
CCNA_01119		hypothetical protein	1.49312	6.53873e-05	0.00233115	2074	1920	1968	1277	1164	1313
CCNA_01006	fliE	flagellar hook-basal body complex protein FliE	1.07361	6.66201e-05	0.0023323	127	81	296	116	88	202
CCNA_03627		ATP phosphoribosyltransferase regulatory subunit	-1.27227	6.6599e-05	0.0023323	4407	4093	13528	1687	1917	7025
CCNA_02641		UDP-N-acetylmuramoyl-tripeptide--D-alanyl-D- alanine ligase	1.02186	7.10117e-05	0.00246385	267	276	1334	378	154	799
CCNA_03223		TetR-family transcriptional regulator	-1.46498	7.43073e-05	0.00255538	16605	9152	41070	3652	5253	22086
CCNA_00442	cheAI	chemotaxis histidine kinase protein cheAI	1.00562	7.66765e-05	0.002591	186	95	369	90	64	152
CCNA_03048		aminodeoxychorismate synthase, component I	-0.922222	7.62937e-05	0.002591	176	116	278	45	91	158
CCNA_01842		hypothetical protein	1.07854	7.81477e-05	0.00261682	202	176	191	73	111	150
CCNA_02138		Flagellar motility protein MotE	0.962536	7.87875e-05	0.00261682	8777	8354	5075	8485	8233	3130
CCNA_03478	ftrA	transcriptional regulator FtrA	-0.972331	8.02203e-05	0.00264183	833	635	503	732	775	725
CCNA_00738		DegQ-family trypsin-like serine prototease	-1.00618	8.60411e-05	0.00280971	295	291	194	291	383	215
CCNA_00808		LSU ribosomal protein L34P	-0.963841	8.81426e-05	0.00285435	271	176	386	149	193	283
CCNA_02547	divK	response regulator receiver protein DivK	0.992786	8.88793e-05	0.00285442	1186	1006	790	1074	943	756
CCNA_03233		aspartate aminotransferase family protein	1.05501	9.02055e-05	0.00287327	2882	2049	5397	1711	1791	3537
CCNA_02028		NTF2 superfamily protein	1.09544	9.30503e-05	0.00293978	6382	5181	5869	5185	3973	3919
CCNA_00471	fcl	GDP-L-fucose synthase Fcl	0.922587	9.73203e-05	0.00297785	93	92	240	101	87	111
CCNA_01002	fliP	flagellar biosynthesis protein FliP	0.929664	9.68524e-05	0.00297785	682	492	1435	572	310	761
CCNA_01278		hypothetical protein	0.984029	9.57984e-05	0.00297785	1087	791	1192	493	935	1161
CCNA_01473	fixI	E1-E2 cation pump ATPase fixI	-0.925671	9.65358e-05	0.00297785	43081	39459	23342	28852	40856	22752
CCNA_03160		molybdopterin-guanine dinucleotide biosynthesis protein A	-1.50615	0.000102478	0.00308706	269	334	355	286	189	362
CCNA_03995		hypothetical protein	-1.29654	0.000102062	0.00308706	1522	1423	1380	2239	989	1062
CCNA_03983		HicA-related toxin-antitoxin protein	1.26898	0.000103516	0.00309435	9431	7421	5366	6659	5062	3304
CCNA_03806		outer membrane lipoprotein	-0.959985	0.000105318	0.00312415	2988	2622	6947	2773	1881	4548
CCNA_01463		3-deoxy-7-phosphoheptulonate synthase	-1.11111	0.000110004	0.00323192	1282	1080	1341	910	747	750
CCNA_02034		luciferase-like monooxygenase	-1.13659	0.000110614	0.00323192	11230	9406	9850	11779	7326	6456
CCNA_00920		hypothetical protein	-1.16442	0.000117851	0.00341768	4880	3532	6382	2501	2597	5628
CCNA_02257		fliN family protein FliN2	1.06438	0.000119256	0.0034328	489	457	331	662	425	257
CCNA_00065		S-adenosylmethionine-dependent methyltransferase	0.954583	0.000124285	0.00355126	65	48	28	22	5	26
CCNA_03451		hypothetical protein	-1.06461	0.000128923	0.0036569	356	318	333	351	244	189
CCNA_00530		LSU ribosomal protein L10P	-1.14105	0.00013227	0.00372466	776	814	1187	351	289	522
CCNA_02815		ice nucleation protein	-1.04801	0.000137538	0.00381765	7667	6885	6381	7425	6146	4873
CCNA_03103		shikimate kinase	-0.99859	0.00013701	0.00381765	1466	1394	3887	1362	880	2242
CCNA_03719		undecaprenyl diphosphatase	0.887563	0.000142447	0.00392587	3178	3342	6678	1370	960	2027
CCNA_00925		hypothetical protein	-0.922293	0.00015026	0.00411205	7470	6852	13577	9797	4488	7445
CCNA_01692		GMP synthase GuaA	1.05264	0.00015419	0.00419009	1298	1261	1911	1598	734	1222
CCNA_00532		hypothetical protein	-0.991762	0.000155609	0.00419928	23649	21372	11334	15767	14141	8242
CCNA_02020	nuoI	NADH-quinone oxidoreductase chain I	1.00541	0.000159367	0.00427103	1500	1302	739	1934	1142	748
CCNA_00206		succinyl-CoA:3-ketoacid-coenzyme A transferase subunit A	-1.05861	0.000172184	0.00453339	14553	12807	29941	10824	9940	22980
CCNA_00724		hypothetical protein	-0.871547	0.000170737	0.00453339	2439	1911	2158	803	1354	1401
CCNA_02140	fliM	flagellar motor switch protein fliM	0.918938	0.000172656	0.00453339	46	31	160	46	13	98
CCNA_03481		DNA integration/recombination/inversion protein	-1.21291	0.000181275	0.00472775	18246	21396	53406	14210	12120	32578
CCNA_00554		methyltransferase	-1.02994	0.000184463	0.00477154	523	450	561	435	288	320
CCNA_02344		phosphoglycerate mutase	0.947102	0.00018541	0.00477154	3924	2602	1642	2676	1964	1631
CCNA_01249		ABC-transporter substrate binding protein	-0.888746	0.000188547	0.00482036	590	485	325	903	730	259
CCNA_02421	exbB	TonB accessory protein exbB	1.31829	0.000198245	0.00503516	880	1178	1708	343	295	503
CCNA_01930		ADP-heptose LPS heptosyltransferase	-1.04896	0.00020199	0.00509696	253	217	181	68	155	120
CCNA_01273		YaiI-family protein	-0.93187	0.000206176	0.00516904	202	185	877	135	156	440
CCNA_01677		carboxypeptidase G2 precursor	-1.09268	0.000212568	0.0052614	267	210	169	203	172	97
CCNA_03697		ligand-binding SRPBCC domain protein	-0.858871	0.000212302	0.0052614	935	765	3149	536	353	1356
CCNA_01848	qoxD	quinol cytochrome oxidase polypeptide IV	2.487	0.000214253	0.00526953	463	243	481	321	321	768
CCNA_00343	sucB	dihydrolipoamide succinyltransferase	1.04361	0.000217282	0.00531042	527	338	954	269	202	423
CCNA_00080		LexA-related transcriptional repressor	-0.947577	0.000264043	0.00637312	184	102	286	99	70	139
CCNA_00446		chemotaxis receiver domain protein cheYII	0.8291	0.000263809	0.00637312	510	250	834	235	216	506
CCNA_01462		lactate 2-monooxygenase	-0.961629	0.000270782	0.00649543	507	340	1293	268	129	699
CCNA_02151		exodeoxyribonuclease VII small subunit	-0.870972	0.000273004	0.00650855	319	253	348	377	273	235
CCNA_00257		adenosylhomocysteinase	1.31374	0.000280312	0.00657338	14809	15517	12394	11814	10976	7187
CCNA_00443	cheWI	chemotaxis protein cheWI	1.03103	0.000280798	0.00657338	138	165	1035	108	101	591
CCNA_00663	bapE	bacterial apoptosis endonuclease BapE	-1.12319	0.000278676	0.00657338	119	103	76	104	105	58
CCNA_03041	cpaB	pilus assembly protein CpaB	0.927337	0.000285007	0.00663195	936	758	791	758	656	338
CCNA_00048	metK	S-adenosylmethionine synthetase	1.13401	0.000291733	0.00673038	331	321	304	194	240	149
CCNA_00226		YjhX toxin domain protein	-0.972966	0.000293285	0.00673038	846	742	660	1112	735	551
CCNA_01284		dienelactone hydrolase family protein	-0.810514	0.000294433	0.00673038	481	380	585	551	294	280
CCNA_01991		OmpH-like outer membrane protein	1.0942	0.000299526	0.00680677	799	649	1742	494	367	1073
CCNA_03499		hypothetical protein	-1.03918	0.000304387	0.00687701	617	488	626	355	163	364
CCNA_03456		alpha/beta hydrolase	-1.1199	0.000313064	0.00703217	683	676	499	557	450	336
CCNA_01480		hypothetical protein	0.940881	0.00031869	0.00707675	6659	5557	7261	4359	4948	4437
CCNA_03155		PepSY-associated transmembrane protein	0.994388	0.000318634	0.00707675	1141	1296	2010	1153	611	926
CCNA_00069		tRNA threonylcarbamoyl adenosine modification protein TsaD	-0.8336	0.000322509	0.00712085	137	148	172	180	224	241
CCNA_00929		riboflavin biosynthesis protein RibD	-1.05248	0.000326957	0.00717827	259	246	1784	190	84	712
CCNA_02190		penicillin-binding protein	0.84163	0.000335269	0.00727851	326	237	360	252	187	294
CCNA_03708		transposase	-1.15962	0.000334063	0.00727851	21060	17477	20937	12712	20742	19593
CCNA_01286		hypothetical protein	-0.89647	0.000340072	0.00734179	1695	1550	840	1709	1052	699
CCNA_01449		fructose-1,6-bisphosphatase, FIG superfamily	0.927144	0.00034265	0.00735657	3450	3221	4062	2730	1581	2520
CCNA_00284		pyrimidine 5'-nucleotidase family protein	0.929224	0.000355873	0.00738288	2190	1749	4422	1076	609	1830
CCNA_00411		hypothetical protein	-0.883474	0.000359075	0.00738288	1996	1837	2387	1474	1170	1724
CCNA_00441	cheYI	chemotaxis receiver domain protein cheYI	0.927887	0.000353195	0.00738288	121	106	144	57	105	119
CCNA_01212		dATP pyrophosphohydrolase	1.12001	0.000351442	0.00738288	357	356	375	202	186	269
CCNA_01844		DNA integration/recombination/inversion protein	1.07287	0.00035452	0.00738288	80	53	339	38	23	209
CCNA_02313		alpha/beta hydrolase family protein	-0.943711	0.000353831	0.00738288	2194	1746	2065	2165	1410	1964
CCNA_02910		TonB-dependent receptor	1.18001	0.000358662	0.00738288	10033	10179	8365	7150	13843	8147
CCNA_02955		sulfite exporter TauE/SafE family protein	-0.934339	0.000352192	0.00738288	1686	758	8726	237	730	10747
CCNA_00367		phosphonates-binding protein	0.973831	0.000361001	0.00738343	3104	2542	12145	1446	1461	5204
CCNA_00009	alkB	alkylated DNA repair protein AlkB	-1.32898	0.000366898	0.00746474	824	478	803	106	211	326
CCNA_01849	qoxC	quinol cytochrome oxidase polypeptide III	2.64702	0.000372067	0.00753049	3562	3018	5520	1370	1477	3948
CCNA_00096		L-asparaginase	-0.910407	0.000386106	0.00777414	1104	603	995	485	442	670
CCNA_03249		TonB-dependent receptor	0.929376	0.000391052	0.00779295	728	425	1683	401	277	563
CCNA_03381		glycerophosphoryl diester phosphodiesterase	-0.929522	0.000389877	0.00779295	35	56	28	9	16	8
CCNA_00028		TonB-dependent receptor	1.13398	0.000402062	0.0079715	250	269	153	267	270	182
CCNA_02971		AI-2E family transporter	-0.885183	0.000407086	0.00803014	359	390	733	212	128	380
CCNA_01152		external DNA uptake/catabolism protein	-0.97024	0.000413538	0.00811621	1127	977	1070	818	1015	712
CCNA_01829		SalR-family ligand-binding transcriptional regulator	-0.90364	0.000428139	0.00836055	183	129	154	92	139	107
CCNA_00682		MarR-family transcriptional regulator	-0.801744	0.00043188	0.00838224	364	348	236	72	142	106
CCNA_02017	nuoL	NADH-quinone oxidoreductase chain L	1.192	0.000433564	0.00838224	360	186	1707	296	105	1560
CCNA_00275		transposase, DDE family	0.86039	0.000458844	0.00878935	5164	5167	11564	2889	2207	5983
CCNA_00474	trwC	DNA relaxase/conjugal transfer nickase-helicase trwC	-0.798616	0.000463069	0.00878935	1601	1384	1045	738	1392	1008
CCNA_00651	nirB	nitrite reductase (NAD(P)H) catalytic subunit	-0.795253	0.000459167	0.00878935	94	44	38	23	49	67
CCNA_02047	glnA	glutamine synthetase	1.08784	0.000463669	0.00878935	2170	1685	1315	2580	1522	1043
CCNA_02775		hypothetical protein	-0.834786	0.000472022	0.00890426	450	403	354	362	296	306
CCNA_01827	cobQ	cobyric acid synthase CobQ	-1.13576	0.000474524	0.00890821	3461	2063	2179	5185	1484	1503
CCNA_02922		hypothetical protein	0.888255	0.000478383	0.00893749	403	260	329	135	180	237
CCNA_00516		TPR-repeat membrane protein	-0.811028	0.000482733	0.00897559	733	503	546	621	363	400
CCNA_02105		hypothetical protein	1.2212	0.000496579	0.00912256	28097	24826	20979	24919	25881	17671
CCNA_02816		hypothetical protein	-1.05007	0.000493798	0.00912256	353	426	263	368	516	199
CCNA_03834		tetratricopeptide repeat family protein	-0.886829	0.00049768	0.00912256	2750	2607	3898	3020	2309	3115
CCNA_02963		hypothetical protein	-0.941488	0.000520673	0.00949923	7017	4603	6500	1886	2718	3926
CCNA_00696		O6-methylguanine-DNA methyltransferase	-0.900263	0.000527566	0.00953682	8238	7010	8591	10310	5428	3881
CCNA_02016	nuoM	NADH-quinone oxidoreductase chain M	1.1846	0.000527642	0.00953682	1385	685	1882	977	1095	2306
CCNA_03779		DUF2794 domain-containing protein	-0.954554	0.000539158	0.00969986	1182	644	515	982	649	623
CCNA_00319		acetyltransferase, GNAT family	-1.05024	0.00057312	0.0101111	614	518	885	360	249	353
CCNA_00956	flhA	flagellar biosynthesis protein FlhA	0.841829	0.000570276	0.0101111	2379	1784	2327	646	4426	3514
CCNA_01012		N-formimino-L-glutamate deiminase	-0.795227	0.000572556	0.0101111	2222	1530	4540	636	1096	2962
CCNA_03274		hypothetical protein	-1.38821	0.00056961	0.0101111	1032	878	712	494	422	452
CCNA_03931	cdzI	immunity protein CdzI	1.28533	0.000575025	0.0101111	2910	2594	6259	744	1257	2506
CCNA_00189		zinc-finger domain protein	-0.798059	0.000588349	0.0102526	10	23	28	6	8	22
CCNA_02523		hypothetical protein	-0.905881	0.000586416	0.0102526	669	631	796	722	634	535
CCNA_01510		hypothetical protein	-1.49618	0.00059875	0.0103173	118	68	92	84	80	113
CCNA_02667	flbY	flagellar basal-body protein FlbY	0.967801	0.000600027	0.0103173	6235	5565	12824	6794	3424	8348
CCNA_03440		YdiU family protein	-0.854993	0.000596492	0.0103173	788	530	1485	508	422	1163
CCNA_03811	oxyR	LysR-family transcriptional regulator OxyR	-0.980487	0.000611022	0.01046	179	75	336	114	115	387
CCNA_00036		ribosome-binding factor A	-0.836854	0.000619734	0.0105037	58209	38666	24788	33796	30744	18594
CCNA_01599		hypothetical protein	0.894431	0.000617428	0.0105037	1054	960	1543	554	439	622
CCNA_03758		citrate synthase	-0.884333	0.000621681	0.0105037	1008	785	506	1580	1180	746
CCNA_03805		PadR-family transcriptional regulator	-1.37699	0.000629788	0.0105946	272	314	551	276	193	357
CCNA_00029		RhtB-family efflux protein	-0.985827	0.000636217	0.0106197	1345	770	643	1846	2157	679
CCNA_00158	recF	DNA replication and repair protein recF	-1.09531	0.000669537	0.0106197	127	98	275	36	82	205
CCNA_00420		hypothetical protein	-0.901707	0.000644053	0.0106197	1725	1296	1855	539	586	799
CCNA_01607		SNARE associated protein family	-0.860457	0.000662295	0.0106197	2303	1296	1122	403	1623	971
CCNA_01614		hypothetical protein	0.886582	0.000661071	0.0106197	849	847	540	826	712	349
CCNA_01644	motB	chemotaxis protein MotB	0.942185	0.000668665	0.0106197	515	659	1566	310	336	764
CCNA_01949	bacA	bactofilin A BacA	0.859026	0.000660269	0.0106197	605	513	777	215	383	495
CCNA_02144	flgA	flagella basal body P ring formation protein flgA	1.28159	0.00065601	0.0106197	745	669	862	685	411	524
CCNA_02506		transposase/integrase-related peptide	-0.795618	0.000661368	0.0106197	7693	9306	16927	8534	5493	8391
CCNA_03458		hypothetical protein	-0.776242	0.000643204	0.0106197	8445	4693	4020	5430	3882	2966
CCNA_03543		glutamate-5-semialdehyde dehydrogenase	-0.842136	0.000659599	0.0106197	1968	2062	3610	1973	1127	1747
CCNA_03709		transposase	-0.774217	0.000645291	0.0106197	9772	4249	4443	2753	4524	5322
CCNA_03800		diaminopimelate epimerase	-0.998654	0.000655349	0.0106197	4190	3359	2510	4816	3385	1951
CCNA_03993		hypothetical protein	0.970695	0.000667694	0.0106197	338	162	94	110	50	85
CCNA_00172	pulD	type II secretion pathway protein D	0.832238	0.000673693	0.0106422	18759	14924	20857	21720	15017	27178
CCNA_00919		hypothetical protein	-1.00239	0.000681944	0.0107289	995	1062	2923	901	913	1880
CCNA_01085		DNA-cytosine methyltransferase	0.864549	0.00068811	0.0107389	935	640	1733	403	344	943
CCNA_03107		cytidine deaminase	-0.906193	0.000685585	0.0107389	1489	1988	5634	1624	564	2682
CCNA_02986		hypothetical protein	-0.902117	0.000695971	0.0108182	1366	1068	2490	775	708	1334
CCNA_03624		sodium-dependent bicarbonate transport family permease	-0.997171	0.000708406	0.0109676	8258	4662	13381	4063	4168	12926
CCNA_02602		LysR-family transcriptional regulator	-0.80887	0.000731075	0.0112736	763	514	9448	243	237	3738
CCNA_03359		phosphoglycerate kinase	0.895612	0.000738054	0.0113363	3789	2967	6495	1449	2434	2947
CCNA_03239		spermidine/putrescine-binding protein	0.862114	0.000752179	0.0115077	152	75	137	79	62	91
CCNA_00850	acrB2	cation/multidrug efflux pump acrB2	-1.39728	0.000761685	0.0115621	700	602	658	583	549	532
CCNA_02578		TetR-family transcriptional regulator	-0.903953	0.000758938	0.0115621	377	294	479	301	319	426
CCNA_01946		tyrosyl-tRNA synthetase	-1.01496	0.000765205	0.0115704	231	201	278	86	94	161
CCNA_01824		hypothetical protein	-0.953032	0.000771995	0.0116278	920	522	1045	573	437	870
CCNA_03156		FlgD-Ig family periplasmic protein	1.1274	0.000775623	0.0116373	200	205	389	73	99	248
CCNA_03165		major facilitator superfamily transporter	-0.802315	0.000792535	0.0118453	26218	28179	68649	23123	13622	36719
CCNA_00575		acyltransferase family protein	-0.807953	0.00080151	0.0119336	224	128	573	160	92	434
CCNA_00100		Ribulose-5-phosphate 3-epimerase	-0.847942	0.000814921	0.0120764	327	334	1490	168	123	460
CCNA_00875		Flp/Fap pilin component protein	1.03874	0.00081732	0.0120764	1014	1045	1129	1306	711	805
CCNA_02153		acetylspermidine deacetylase	-0.765758	0.000868251	0.0127804	2354	1607	4525	1033	1009	2967
CCNA_00039		hypothetical protein	-0.873211	0.000879393	0.0128956	861	880	1097	361	734	747
CCNA_01745		thioredoxin peroxidase	0.822301	0.000900342	0.0131531	976	786	1236	674	523	946
CCNA_00408		antiporter protein	-0.815162	0.000962051	0.014002	110	88	580	40	40	246
CCNA_01504	recG	ATP-dependent DNA helicase recG	-0.887461	0.00097349	0.0141156	1655	1083	4161	694	815	2122
CCNA_03018		transposase	-0.835847	0.000980454	0.0141637	30	27	43	39	21	31
CCNA_00072		hypothetical protein	-0.894308	0.000999893	0.014338	265	227	1676	159	85	605
CCNA_03260		queuosine biosynthesis protein QueD	-0.845586	0.000999864	0.014338	263	199	317	135	184	230
CCNA_00913		hypothetical protein	-1.28919	0.00101501	0.014448	802	1065	1741	897	341	1218
CCNA_02209		zinc-binding dehydrogenase	-1.06628	0.0010131	0.014448	572	427	265	447	547	359
CCNA_00787	motA	flagellar motor stator protein MotA	0.803665	0.00104167	0.0146976	850	728	2200	338	641	1152
CCNA_03176		nucleotidyltransferase family protein	1.03238	0.00104389	0.0146976	132	39	3628	13	33	1210
CCNA_03457		horizontally transferred transmembrane domain (HTTM) protein	-0.78784	0.00104174	0.0146976	1188	988	1069	621	696	648
CCNA_02024	nuoF	NADH-quinone oxidoreductase chain F	0.912716	0.00105714	0.0148306	1804	1512	829	1967	982	481
CCNA_00704		hypothetical protein	0.958224	0.0010617	0.0148409	489	378	590	278	343	540
CCNA_01109		conserved hypothetical cytosolic protein	-0.908919	0.00107758	0.0150089	883	1032	2127	697	901	1096
CCNA_02665	flgI	flagellar P-ring protein FlgI	0.83104	0.00108881	0.0151111	2047	942	5855	1165	479	2068
CCNA_00047		tRNA m7-G46 methyltransferase	-0.842151	0.00109736	0.0151756	5163	3753	2137	6164	3666	1707
CCNA_02622		M61 glycyl aminopeptidase	0.777986	0.00111526	0.0153684	232	154	348	156	116	157
CCNA_02223		CAU/MBL1b family subclass B3 metallo-beta-lactamase	0.792139	0.00113335	0.0155626	2668	2381	1601	2132	1592	1440
CCNA_00334		hypothetical protein	-1.21226	0.00114636	0.0156307	1234	945	1385	461	661	830
CCNA_02269		L-aminopeptidase/D-esterase dmpA	-0.785651	0.00114481	0.0156307	1248	1009	1508	600	681	950
CCNA_03922		hypothetical protein	0.798708	0.00115149	0.0156457	3470	3340	2519	3450	2259	1739
CCNA_01938	sufC	ATP-dependent transporter SufC	0.909677	0.00122088	0.0165308	248	243	433	88	229	389
CCNA_03880		ligand-binding SRPBCC domain protein	-0.764946	0.00126373	0.0170515	405	305	127	408	291	97
CCNA_02234		EF hand domain protein	-0.827667	0.00131441	0.017674	1011	866	588	571	494	211
CCNA_03545		ribosome silencing factor	0.937529	0.00132262	0.0177231	916	834	1903	557	446	1211
CCNA_00421		dihydroneopterin aldolase	-0.768671	0.00132748	0.0177271	1351	1086	1490	653	605	588
CCNA_01843		malate synthase	0.818426	0.00134673	0.0178998	596	421	750	395	241	365
CCNA_03969		hypothetical protein	1.81969	0.00134962	0.0178998	1541	1172	1836	1130	638	1190
CCNA_02671		hypothetical protein	1.60714	0.00139491	0.0184375	3375	3024	3117	3826	2944	1776
CCNA_03498		MarR-family transcriptional regulator	-0.865862	0.00140843	0.0185531	1559	1645	1897	777	813	1065
CCNA_02206		hypothetical protein	0.799584	0.00146628	0.0192499	335	297	389	533	484	425
CCNA_03140		LysR-family transcriptional regulator	-0.799686	0.00152676	0.0199764	244	151	182	341	234	301
CCNA_01082		hypothetical protein	-0.784157	0.00154323	0.0201241	6310	4378	2995	6117	6090	3332
CCNA_03043	pilA	type IV pilin protein pilA	1.2962	0.00155433	0.0202011	395	356	586	265	321	421
CCNA_00942	flgL	flagellar hook-associated protein FlgL	0.846222	0.00157304	0.0202888	474	435	1021	219	195	440
CCNA_03071		flagellar hook-associated protein FlgL	-0.768206	0.00157675	0.0202888	3621	2535	2403	1481	1039	870
CCNA_03178		MerR-family transcriptional regulator	-0.827076	0.0015664	0.0202888	212	129	332	173	116	196
CCNA_03936		hypothetical protein	0.944739	0.00159055	0.0203989	6327	5464	3301	7088	5088	2553
CCNA_00350		hypothetical protein	1.0033	0.00159766	0.0204227	5643	4626	3240	10095	6319	4445
CCNA_01339		ArsR-family transcriptional regulator	-0.921649	0.00160339	0.0204288	249	220	2778	151	127	670
CCNA_02844	parD3	type II toxin-antitoxin system antitoxin protein parD3	0.783287	0.00165698	0.0210426	4812	4214	5307	2824	2490	3053
CCNA_00099	fzlC	FtsZ-binding protein FzlC	-0.94222	0.0016646	0.0210697	1421	1059	2001	746	473	1431
CCNA_02055		conserved hypothetical protein, YnfA/UPF0060 family	-0.900358	0.00166996	0.0210697	5831	4680	5128	5018	3143	5187
CCNA_03985		hypothetical protein	-0.729531	0.00172984	0.0217546	11039	10462	9337	11692	6852	5089
CCNA_03039	cpaD	pilus assembly protein CpaD	0.9997	0.00175085	0.0219478	2770	2735	6254	1893	1526	4046
CCNA_03117	bacB	bactofilin B BacB	-0.716441	0.00177951	0.0222353	89	141	145	61	64	73
CCNA_01580		M15 superfamily membrane peptidase	0.898265	0.00181106	0.022557	867	635	578	570	731	608
CCNA_02274		EF-Hand domain protein	1.11808	0.00186777	0.023189	611	492	390	978	659	364
CCNA_02222	metF	5-methyltetrahydrofolate--homocysteine methyltransferase homocysteine-binding subunit	0.811283	0.00191839	0.0237416	499	346	293	449	307	188
CCNA_01013		histidine utilization repressor	-1.07746	0.00193327	0.0238498	135	97	147	10	48	88
CCNA_00277	dapE	succinyl-diaminopimelate desuccinylase DapE	-0.81041	0.00196143	0.0241207	830	860	3301	684	400	1637
CCNA_03357	zauP	cell division protein ZauP	-0.817847	0.00198697	0.0243576	130	119	121	145	70	94
CCNA_00570		GntR-family transcriptional regulator	-0.828902	0.00200217	0.0243742	1885	1309	1008	984	648	815
CCNA_03125		MFS transporter	-0.724408	0.00200374	0.0243742	675	644	787	1245	755	589
CCNA_03514	ctaG	cytochrome c oxidase assembly protein ctaG	1.05192	0.00200714	0.0243742	1126	868	3042	649	569	1382
CCNA_00903	iatA	inositol transport ATP-binding protein IatA	-0.700203	0.00204019	0.0246217	363	406	337	403	180	268
CCNA_01753	gmk	guanylate kinase	0.759258	0.00203804	0.0246217	649	560	638	217	523	439
CCNA_03055		AraC-family transcriptional regulator	-0.777932	0.00204829	0.0246429	1714	1315	5342	492	816	4391
CCNA_03153		2OG-Fe dioxygenase	-0.777894	0.00206394	0.0247546	620	575	872	615	347	648
CCNA_01767		cytochrome C family protein	0.858024	0.00208061	0.0248014	552	433	550	509	532	418
CCNA_02531		proline-rich hypothetical protein	-0.806707	0.00207658	0.0248014	520	515	798	282	267	380
CCNA_01397		4-diphosphocytidyl-2-C-methyl-D-erythritol kinase	-0.753541	0.00209552	0.0248267	177	100	112	33	80	69
CCNA_01611		transporter, drug/metabolite exporter family	-0.997886	0.0020908	0.0248267	499	406	443	432	298	255
CCNA_03988		hypothetical protein	1.0688	0.00210452	0.0248577	1426	795	1464	1355	938	1783
CCNA_00395		feruloyl-CoA synthetase	-0.72068	0.00212481	0.024962	458	433	1412	525	407	1808
CCNA_02508	hfsF	oligosaccharide translocase/flippase hfsF	-0.750464	0.00212625	0.024962	210	163	548	232	96	432
CCNA_02787		hypothetical protein	0.838883	0.00213263	0.024962	55240	57520	77628	22575	55437	64359
CCNA_02245		DnaJ domain protein	-0.79484	0.00216482	0.0252627	2468	1790	3159	2342	1656	3366
CCNA_03595		S-adenosylmethionine-dependent methyltransferase	-0.702301	0.00219251	0.0255093	3563	2166	4376	716	1663	1868
CCNA_00164		O-antigen polymerase	0.85227	0.00225521	0.0260826	584	574	963	355	443	547
CCNA_03044	cpaI	CpaC-related secretion pathway protein CpaI	0.98804	0.00225501	0.0260826	361	310	462	207	137	321
CCNA_03074		SDR family oxidoreductase	-1.0538	0.00227817	0.0261922	273	228	166	198	183	152
CCNA_03238		ABC-type spermidine/putrescine transport system, permease component II	0.819556	0.0022774	0.0261922	5381	3102	3323	862	3249	2702
CCNA_02064	lpxC	UDP-3-O-(3-hydroxymyristoyl) N-acetylglucosamine deacetylase	-1.03222	0.00231533	0.0265409	9875	7697	11740	12805	6516	6766
CCNA_01742		hypothetical protein	-0.834969	0.00233936	0.0266591	17975	14749	13926	13736	20253	15610
CCNA_01804		glutathione peroxidase	1.19026	0.00233753	0.0266591	486	490	1058	475	267	621
CCNA_00295	phoU	phosphate transport system protein phoU	0.805703	0.00235242	0.0267295	1061	783	500	877	823	530
CCNA_00775		aspartate aminotransferase	-0.731268	0.00246354	0.0277304	243	166	418	76	50	128
CCNA_01147		acetyltransferase	-0.749431	0.00245802	0.0277304	600	502	727	725	430	505
CCNA_02027	nuoE	NADH-quinone oxidoreductase chain E	0.944667	0.00246905	0.0277304	350	349	1207	282	215	513
CCNA_03313		hypothetical protein	0.909297	0.00245097	0.0277304	4039	3565	3713	5156	2687	2785
CCNA_01653		cyclophilin-type peptidylprolyl cis-trans isomerase	-0.774011	0.00248903	0.0277942	104	51	131	46	41	69
CCNA_01828		hypothetical protein	-0.780268	0.0024841	0.0277942	3900	2658	2076	3953	3515	3533
CCNA_02960		HTH DNA-binding protein	0.776568	0.00250406	0.0278819	127	156	307	114	40	245
CCNA_03640		phenylpropionate dioxygenase ferredoxin reductase subunit	0.768711	0.00252179	0.0279991	1358	651	1509	326	762	1082
CCNA_02889		FKBP-type peptidyl-prolyl cis-trans isomerase	-0.763183	0.00253777	0.0280963	305	168	307	204	208	189
CCNA_03961		hypothetical protein	0.97206	0.00255254	0.0280997	1359	1382	1716	725	816	830
CCNA_03972		hypothetical protein	4.97332	0.00255212	0.0280997	1431	1389	3895	1355	696	2268
CCNA_03442		transposase	-1.22127	0.00257621	0.0282801	11317	10299	12939	6439	11750	11020
CCNA_00382	ccrM	adenine-specific methyltransferase ccrM	0.79486	0.00259745	0.0284329	67210	108287	294456	51737	38414	47923
CCNA_03773		DUF3597 domain-containing protein	-0.837176	0.00267537	0.0292037	180	178	93	99	122	59
CCNA_02504		type IV secretory pathway, VirB10 channel protein	0.75175	0.00273136	0.0296483	786	587	619	562	392	348
CCNA_02643	ftsI	penicillin-binding protein FtsI	0.815754	0.00272975	0.0296483	2145	1687	2994	1611	1260	1992
CCNA_03869	parA	chromosome partitioning protein ParA	0.760913	0.00277343	0.030021	1982	1374	1298	1856	1114	1520
CCNA_00459	nhaA	Na+/H+ antiporter nhaA	-0.763711	0.00279131	0.0300472	683	582	451	626	529	294
CCNA_03413		NAD(P) transhydrogenase subunit alpha	0.896957	0.00278581	0.0300472	24611	31761	20325	24141	23483	12942
CCNA_01797	ftsB	FtsB-related septum formation initiator	0.850233	0.0028076	0.0300569	24184	19812	23871	19093	17314	20573
CCNA_03641		succinate dehydrogenase iron-sulfur protein	0.886925	0.00280768	0.0300569	7353	5723	9808	4406	3381	5163
CCNA_00927		hypothetical protein	-0.743801	0.00282042	0.030057	160	172	259	42	98	123
CCNA_01208		two-component response regulator	-0.729094	0.00282316	0.030057	9369	6284	8605	18367	10539	11771
CCNA_00116	glmM	phosphoglucosamine mutase	-0.810964	0.00286585	0.0301895	56	43	145	23	28	103
CCNA_00183	pulO	type II secretory pathway, prepilin signal peptidase	-0.695166	0.0028584	0.0301895	66	40	89	56	38	52
CCNA_00227		methyltransferase	-0.758457	0.00286668	0.0301895	234	347	318	389	197	668
CCNA_02475	vanR	transcriptional regulator vanR	-0.780768	0.00284521	0.0301895	1219	1134	1244	737	777	731
CCNA_03672		superoxide dismutase	0.854459	0.00291683	0.0306346	936	612	2002	538	447	1167
CCNA_02343		pentapeptide repeat-containing protein	0.666065	0.00295198	0.0309202	2968	2981	3378	1450	2126	2150
CCNA_03934		hypothetical protein	-1.16359	0.0029783	0.0311121	330	981	1025	157	109	458
CCNA_02544		hypothetical protein	-0.902205	0.00301005	0.0313594	95	73	33	15	92	52
CCNA_01419		serine hydroxymethyltransferase	0.824417	0.0030431	0.0315346	23727	18743	22125	25802	20024	26431
CCNA_03330		nucleotidyltransferase family protein	0.80632	0.00304238	0.0315346	90	66	355	13	17	142
CCNA_01030		peptidyl-prolyl cis-trans isomerase	0.716613	0.00309038	0.0316866	387	325	172	176	223	196
CCNA_01280	spmY	cell development regulator SpmY	0.711177	0.00308845	0.0316866	1114	1062	1282	751	611	667
CCNA_01841		isocitrate lyase	0.78409	0.00306715	0.0316866	1252	913	1043	886	673	687
CCNA_02884		TetR-family transcriptional regulator	-0.809152	0.00308581	0.0316866	400	470	810	199	284	466
CCNA_00400		MarR/EmrR-family transcriptional regulator	-0.810313	0.00312026	0.0319088	4857	5238	6935	6736	2262	6492
CCNA_01102		hypothetical protein	-0.76066	0.0031344	0.0319676	7195	6881	8205	8082	4855	4825
CCNA_02029	nuoD	NADH-quinone oxidoreductase chain D	0.850666	0.00314247	0.0319676	777	464	1879	660	479	1168
CCNA_03528		RNA methyltransferase	-0.774231	0.00319385	0.0324055	490	389	665	336	183	720
CCNA_02375		hypothetical protein	-0.809392	0.00322864	0.0326732	546	560	366	328	251	206
CCNA_02956		rhodanese-related sulfurtransferase	-0.816802	0.00324122	0.0327153	7456	5729	19396	2706	3104	15858
CCNA_01076		beta/gamma crystallin family protein	-1.20989	0.00327782	0.032999	837	770	1157	751	645	858
CCNA_03130	ctrA	cell cycle response regulator CtrA	0.905683	0.0033075	0.0332118	865	630	572	1211	664	549
CCNA_02642		UDP-N-acetylmuramoylalanyl-D-glutamate--2, 6-diaminopimelate ligase	0.749151	0.00335061	0.0335579	1397	1175	2232	2142	1389	2213
CCNA_00583		lysozyme family protein	-0.652336	0.00338708	0.0338359	924	742	806	1880	1405	1672
CCNA_00376		putative membrane spanning protein	-0.81156	0.00341345	0.034012	4458	3525	4723	3670	2452	3312
CCNA_00785		tRNA methyltransferase/FAD-dependent oxidoreductase MnmC	-0.761904	0.00344328	0.034183	1981	1450	14660	789	713	6971
CCNA_02414		DadA-related amino acid oxidase	-0.685795	0.00344821	0.034183	124079	80980	42572	53857	75012	43712
CCNA_02572		adenylosuccinate lyase	0.758598	0.00346917	0.0342556	563	388	727	132	286	307
CCNA_03607	nrdE	ribonucleoside-diphosphate reductase alpha chain	0.807567	0.00347316	0.0342556	215	159	172	139	125	95
CCNA_01265		hypothetical protein	-1.06106	0.00358028	0.0352227	5082	5046	4916	4888	4533	3733
CCNA_02987		hypothetical protein	-0.853572	0.00360026	0.0353298	1810	1088	765	1163	1049	787
CCNA_02843	parE3	type II toxin-antitoxin system toxin protein parE3	0.736154	0.00375507	0.0367562	1529	1216	948	1825	1620	881
CCNA_01813		tRNA-dihydrouridine synthase	-1.04257	0.00377512	0.0368596	286	202	161	406	249	169
CCNA_00506		cytochrome b	0.996294	0.00387822	0.0376389	1036	778	889	867	543	611
CCNA_02402		methyl-accepting chemotaxis protein	0.813279	0.00387382	0.0376389	919	560	814	340	522	529
CCNA_02649		PaiB transcriptional regulator	0.781315	0.00388399	0.0376389	316	299	790	243	165	315
CCNA_03291		WecE-family pyridoxal phosphate-dependent enzyme	-0.709167	0.0039483	0.0381669	4162	3904	7751	2179	1963	3648
CCNA_00322		hypothetical protein	-0.642344	0.00401504	0.0386372	1766	1745	1603	2525	1690	1211
CCNA_00517		peptidyl-tRNA hydrolase	-0.731077	0.00401725	0.0386372	1089	1079	745	666	631	550
CCNA_01271		MarR-family transcriptional regulator	-0.884259	0.00402678	0.0386372	180	112	271	112	94	212
CCNA_01846		two-component sensor histidine kinase	1.08672	0.0041098	0.0393367	806	737	2595	722	427	947
CCNA_02308		hypothetical protein	-0.862584	0.00412612	0.0393675	376	247	522	600	486	776
CCNA_03722	gltB	glutamate synthase (NADPH) large chain GltB	1.10665	0.00413328	0.0393675	15489	13890	20841	8372	7572	13059
CCNA_00834	fljM	flagellin FljM	0.942042	0.00416382	0.0395614	130	112	135	29	257	132
CCNA_03614		hypothetical protein	-0.994153	0.00424713	0.0402545	3110	1934	1330	1489	1504	883
CCNA_02264		Type 1 glutamine amidotransferase (GATase1)-like protein	-0.725254	0.00427219	0.0402954	5479	3057	3078	2463	4146	3852
CCNA_03593		ferritin-like superfamily protein	0.715105	0.00426611	0.0402954	275	245	1014	84	291	588
CCNA_00780		N-formylglutamate deformylase	-0.717302	0.00430791	0.0403386	1849	1865	1958	3362	1486	1774
CCNA_01543		chaperone protein dnaK	-0.660724	0.00430531	0.0403386	4060	4277	5416	2977	1780	2162
CCNA_03218		periplasmic multidrug efflux lipoprotein precursor	-0.863969	0.00429034	0.0403386	4465	3807	1863	4555	2940	1187
CCNA_00576		glucose-1-phosphatase/inositol phosphatase	-0.688103	0.00432366	0.0403888	192	183	126	133	124	93
CCNA_00068	gpsA	NAD(P)H-dependent glycerol-3-phosphate dehydrogenase	-0.748839	0.0043999	0.0409044	1	0	1	0	2	0
CCNA_01400	glnK	nitrogen regulatory protein GlnK	0.865711	0.00439448	0.0409044	18765	14560	26073	6517	19379	27797
CCNA_00826		2-dehydro-3-deoxygalactonokinase	-0.743891	0.00449232	0.0415054	329	227	637	174	174	552
CCNA_01247		CESA-like glycosyltransferase	-0.788036	0.0044966	0.0415054	1973	1993	1393	2660	2090	1074
CCNA_01686		exopolyphosphatase GppA	-0.757134	0.00447578	0.0415054	227	174	216	181	119	105
CCNA_02291		Acyltransferase 3 family protein	-0.637727	0.00451775	0.0416018	3	4	4	4	0	10
CCNA_01529		FlaG superfamily protein	0.861338	0.00454487	0.0417526	191	153	149	85	139	124
CCNA_01892		short chain dehydrogenase	-0.651123	0.00455693	0.0417647	689	497	456	271	168	258
CCNA_03814		SRPBCC family protein	-1.30734	0.00462577	0.0422959	545	373	1984	279	244	1583
CCNA_01624		orotate phosphoribosyltransferase	-0.759708	0.00465108	0.0424221	408	389	599	320	312	420
CCNA_02422		short chain dehydrogenase	-0.720414	0.00467233	0.0424221	668	576	751	446	303	505
CCNA_03230	glnA2	glutamine synthetase	0.820572	0.00467153	0.0424221	1156	983	999	842	616	571
CCNA_00314		hypothetical protein	0.639758	0.00469209	0.0425023	2589	2332	2874	1476	1047	1708
CCNA_01433	ihfA	integration host factor alpha-subunit	-0.740002	0.00472554	0.0427057	10304	9500	12764	10728	6966	6615
CCNA_00197	rplS	LSU ribosomal protein L19P	-0.811977	0.00475659	0.0427072	1516	1333	1496	1559	991	843
CCNA_01583		phosphate-binding protein	0.823548	0.00475867	0.0427072	2772	2058	940	17096	13936	4131
CCNA_03812		AhpD-family alkylhydroperoxidase	0.806289	0.00473756	0.0427072	911	636	3836	520	556	2095
CCNA_01204		UDP-glucuronate decarboxylase family protein	0.763219	0.00477725	0.0427242	20	16	33	22	27	24
CCNA_02500		type IV secretory pathway, VirB3 protein	1.14787	0.00478256	0.0427242	996	1011	1462	971	800	854
CCNA_02023	nuoG	NADH-quinone oxidoreductase chain G	0.926484	0.00483885	0.0431279	5284	6141	3587	6359	3623	2114
CCNA_00603		SpoIIM-family membrane protein	-0.646567	0.00487637	0.0433629	433	418	776	240	247	493
CCNA_01345		short chain dehydrogenase	0.804948	0.00491764	0.04363	13025	11034	5956	10360	9017	3388
CCNA_02796		hypothetical protein	-1.05471	0.00495595	0.0438698	475	378	904	462	504	845
CCNA_02136	zwf	glucose-6-phosphate 1-dehydrogenase	0.822089	0.0049987	0.0441476	4969	4204	3155	5129	4269	1967
CCNA_00207		succinyl-CoA:3-ketoacid-coenzyme A transferase subunit B	-0.751785	0.00505298	0.0443488	10418	9360	8336	6105	8973	6007
CCNA_00935		AraC-family transcriptional regulator	-0.729346	0.00505572	0.0443488	126	125	118	93	113	72
CCNA_03678		DUF4142 domain-containing protein	0.768716	0.00504761	0.0443488	18804	15319	14311	38054	19544	11762
CCNA_00445	cheBI	receiver domain-glutamate methylesterase cheBI	0.695234	0.00513571	0.0447539	828	496	871	388	312	433
CCNA_00869		DNA modification methyltransferase-related protein	0.771527	0.00512318	0.0447539	721	637	1855	334	351	1114
CCNA_02561	stpB	stalk cross-band protein StpB	0.743333	0.00513645	0.0447539	606	369	500	361	272	338
CCNA_02031	nuoC	NADH-quinone oxidoreductase chain C	0.903246	0.00515373	0.0448041	4902	3119	7796	1380	1736	4905
CCNA_01976		Indole-3-glycerol phosphate synthase	0.711849	0.0051695	0.0448408	6459	4090	4018	5587	3246	3685
CCNA_02022	nuoH	NADH-quinone oxidoreductase chain H	0.997368	0.00519649	0.0449745	388	237	408	271	265	166
CCNA_03054		AraC-family transcriptional regulator	-0.825865	0.00521366	0.0450228	2366	1959	18249	815	804	9014
CCNA_02159		hypothetical protein	-0.737489	0.00523344	0.0450934	1620	1424	1397	1119	997	632
CCNA_01367		nicotinate-nucleotide--dimethylbenzimidazole phosphoribosyltransferase	-0.692739	0.0052743	0.045345	8555	9484	5656	17459	10727	3436
CCNA_02103		hypothetical protein	-1.22684	0.00530678	0.0455235	16054	12303	13050	18836	12488	10746
CCNA_00163		exopolysaccharide transport family protein	0.84799	0.00536929	0.0458573	6379	5596	7010	8646	6992	5282
CCNA_02137	fssB	PEP-TPR-repeat protein FssB	0.621643	0.00536	0.0458573	12806	14270	10985	16188	12777	7321
CCNA_00267	nudC	NADH pyrophosphatase	-0.738367	0.00543052	0.0462785	3064	2480	3931	914	2098	2342
CCNA_00191		N-acetylglutamate synthase domain protein	-0.635586	0.00553017	0.0466901	293	257	441	202	167	202
CCNA_00380		conserved hypothetical cytosolic protein	-0.670302	0.00555091	0.0466901	18119	14459	9126	22184	15020	6819
CCNA_00908		3-oxoacyl-(acyl-carrier-protein) synthase III	-0.651805	0.00551372	0.0466901	5303	4038	6169	5706	5121	8605
CCNA_00941		tRNA (5-methylaminomethyl-2-thiouridylate)-methyltransferase MnmA	-0.744702	0.00554113	0.0466901	643	602	1226	310	262	733
CCNA_03152		group III truncated hemoglobin	-1.02644	0.00550137	0.0466901	777	792	886	475	480	539
CCNA_03756		cation efflux family transporter	-0.748139	0.0055218	0.0466901	64324	59741	55298	17317	42551	29817
CCNA_03234		gamma-glutamyl-gamma-aminobutyrate hydrolase family protein	0.857146	0.00558486	0.0468743	10480	9034	6018	11282	18031	7064
CCNA_00405		short chain dehydrogenase	0.619931	0.00560178	0.0469149	1027	968	3097	771	344	1084
CCNA_02867		hypothetical protein	-1.22017	0.00564315	0.0471598	542	423	394	249	231	247
CCNA_02132		LacI-family transcriptional regulator	0.871981	0.00566632	0.0472518	3497	3674	3110	3753	2516	2153
CCNA_03540		hypothetical protein	0.745465	0.0057438	0.0477953	1167	637	435	429	438	377
CCNA_00705		hypothetical protein	-0.769056	0.00576228	0.0478466	258	181	662	252	84	425
CCNA_00133		radical SAM family enzyme	0.736468	0.00578538	0.047936	242	214	431	356	184	276
CCNA_01168		3-ketoacyl-CoA thiolase	-0.690348	0.00580825	0.0480231	4845	4432	6609	3967	2073	2928
CCNA_01640		quinone oxidoreductase	-0.658818	0.00584454	0.0482205	2450	1974	2214	2183	1480	1729
CCNA_01533		hypothetical protein	-0.667589	0.00590026	0.0485771	530	489	484	830	880	462
CCNA_02663	dksA	RNA polymerase-binding protein DksA	0.819065	0.00595799	0.0488554	26	10	22	5	13	15
CCNA_02727		PhoH family protein	0.648507	0.00597177	0.0488554	3934	3354	4878	5160	3772	6898
CCNA_03989		MarR-family HTH transcriptional regulator / N-acyltransferase	0.634153	0.00596138	0.0488554	1080	923	644	1666	1116	641
CCNA_02654		hypothetical protein	0.620841	0.00603829	0.0492958	129	133	233	157	68	223
CCNA_02969		TetR-family transcriptional regulator	-0.76182	0.00608362	0.0495617	32	28	17	33	7	24
CCNA_01801		hypothetical protein	0.807631	0.00613456	0.0498722	20242	19599	9948	26494	16716	7353
CCNA_00161		hypothetical protein	-0.771704	0.00621797	0.0504447	1000	865	730	587	575	491
CCNA_03247		methyl-accepting chemotaxis protein	0.865745	0.00630045	0.0510074	566	509	1679	488	242	978
CCNA_00906		hypothetical protein	0.707017	0.0063581	0.0512605	1788	1832	1559	1329	801	895
CCNA_03366		DoxX family protein	0.670384	0.00634568	0.0512605	2867	3006	2943	2145	1973	1686
CCNA_03596		SWIM zinc finger family protein	-0.639423	0.00641426	0.0516063	355	246	926	53	75	305
CCNA_01131	flhB	flagellar biosynthesis protein FlhB	0.63459	0.00647612	0.0519963	2089	1809	1505	1935	1826	1405
CCNA_00453		glucosamine-6-phosphate deaminase	0.735655	0.0065639	0.0525553	599	336	275	1179	1031	487
CCNA_01189		TonB-dependent receptor	0.679882	0.00657957	0.0525553	96	68	167	66	47	135
CCNA_03168		hypothetical protein	-0.753431	0.00658632	0.0525553	838	612	1778	417	274	915
CCNA_00863	xylC	xylonolactonase xylC	0.754125	0.00663334	0.052714	275	134	1280	92	82	521
CCNA_02623	ftsZ	cell division protein FtsZ	0.848897	0.00663205	0.052714	289	250	156	213	163	96
CCNA_01678		arginine N-succinyltransferase, beta chain	-0.700695	0.00666671	0.0528711	499	326	192	278	257	154
CCNA_02146		hypothetical protein	-0.888132	0.00671789	0.0531685	110	66	79	89	148	65
CCNA_00052		YbeY-family hydrolase	0.80685	0.00675531	0.0532478	405	328	1171	520	328	583
CCNA_00389		aminomethyltransferase family protein	-0.605528	0.00674419	0.0532478	224	163	594	83	104	293
CCNA_01065		glycosyltransferase	0.712655	0.00684279	0.0537929	6638	3783	3748	4447	3973	3745
CCNA_03671		metallophosphatase related protein	0.730921	0.00685216	0.0537929	1335	1146	1218	687	657	635
CCNA_00467		oligosaccharide translocase/flippase	0.811016	0.00687596	0.0538709	13	12	5	4	16	10
CCNA_02148		hypothetical protein	-0.750637	0.00694315	0.0541789	5090	4516	8523	5064	3977	5985
CCNA_03862		thiamine monophosphate synthase TenI	-0.693212	0.00694101	0.0541789	1279	1149	3024	1511	860	1705
CCNA_03453		AcrR-family transcriptional regulator	-0.794127	0.00700869	0.0545807	273	123	296	165	135	293
CCNA_00690	cdnL	CarD-family transcriptional regulator CdnL	1.03004	0.0070328	0.0546589	1250	1326	678	1581	1110	354
CCNA_00114		MarR/EmrR-family transcriptional regulator	-0.834289	0.00708334	0.0549418	324	307	117	281	220	121
CCNA_03412		NAD(P)(+) transhydrogenase (Re/Si-specific) subunit beta	0.859393	0.00713169	0.0552067	119860	118722	60129	126590	112170	42046
CCNA_02897		tryptophan halogenase	-0.784565	0.00719614	0.0555948	1678	1865	2262	1787	986	506
CCNA_03927		hypothetical protein	0.637351	0.0072832	0.0561558	4837	4443	2690	3434	2211	1360
CCNA_03066		GAF/PAS-family sensor histidine kinase	-0.746953	0.00732597	0.0563737	2097	1551	5050	1903	1158	2836
CCNA_01066		glycosyltransferase	0.650551	0.00741579	0.0569521	7867	6789	3598	6435	5840	2492
CCNA_02534		hypothetical protein	1.21897	0.00754824	0.057855	2058	2048	3065	2363	1411	1599
CCNA_03730		dTDP-4-dehydrorhamnose reductase	-0.650271	0.0075648	0.0578677	3855	4378	8583	2658	3319	4294
CCNA_00511		carboxymethylenebutenolidase	0.646786	0.00763361	0.0581784	758	539	433	402	347	360
CCNA_03559		hypothetical protein	0.925945	0.00763535	0.0581784	464	455	1225	497	376	664
CCNA_02112		D-cysteine desulfhydrase	-0.658067	0.00774984	0.0589352	2339	1717	1268	1040	1122	810
CCNA_00324		ExbD-family protein	0.789059	0.00778839	0.0590678	5476	6058	5673	3829	3609	3973
CCNA_01317	rplX	LSU ribosomal protein L24P	0.876615	0.00780783	0.0590678	1978	1450	2660	476	877	1105
CCNA_01926	dgcB	GGDEF diguanylate cyclase DgcB	0.993001	0.00781288	0.0590678	2568	2240	1923	1972	2144	1585
CCNA_03236		spermidine/putrescine transport system permease protein potC	0.771301	0.00792742	0.0598174	11021	9381	10661	3916	13172	7554
CCNA_03180		enoyl-CoA hydratase/isomerase	-0.80517	0.00800592	0.0602926	90	76	207	89	30	158
CCNA_02814		transposase	0.829678	0.00803796	0.0604169	9355	5993	4391	8127	4942	4011
CCNA_00936		hypothetical protein	-0.815809	0.00809905	0.0607533	5696	4396	2937	1710	3969	2720
CCNA_02420	exbD	TonB accessory protein exbD	1.08801	0.00812237	0.0607533	2232	1596	1489	2601	1590	984
CCNA_03848		ATP-grasp domain protein	-0.628732	0.00812962	0.0607533	1604	1055	796	1982	1305	536
CCNA_01574		arsenic resistance protein arsH	-0.762745	0.00814715	0.0607674	556	391	452	498	483	425
CCNA_03166		ArsR-family transcriptional regulator	-0.794145	0.00818303	0.0609181	1446	1207	1456	565	841	602
CCNA_03084		DUF1624 domain-containing protein	-0.62772	0.0082558	0.0613423	98	109	346	76	59	174
CCNA_03139		dihydroxy-acid dehydratase	0.816335	0.0083604	0.062001	281	280	239	395	387	413
CCNA_02597		hypothetical protein	-1.64367	0.00839303	0.0621244	4708	3766	3508	6526	3751	2352
CCNA_02770		conjugal transfer protein TrbL	-0.639551	0.00858433	0.0634196	587	418	576	284	367	418
CCNA_00930		riboflavin synthase alpha chain	-0.744392	0.00863622	0.0635618	272	212	692	113	127	423
CCNA_02659		two-component receiver domain protein	-0.690551	0.00863629	0.0635618	539	525	2002	220	286	531
CCNA_03028		prephenate dehydratase	0.63083	0.00872032	0.0640589	4144	2000	8428	1143	2886	6402
CCNA_00732		GumN superfamily protein	-0.734309	0.00878699	0.0643397	1717	1431	3165	1056	946	2139
CCNA_01775		phosphoribosylformylglycinamidine cyclo-ligase	-0.675818	0.00879166	0.0643397	2021	1443	1297	946	2583	1262
CCNA_01440		LSU ribosomal protein L13P	0.8307	0.00890402	0.0650395	1155	861	2019	592	416	1173
CCNA_00387		hypothetical protein	0.620174	0.00894109	0.0651878	2801	2115	2996	2711	1579	1864
CCNA_02423		DUF2141 domain-containing protein	-0.899509	0.0090248	0.0655521	833	911	974	861	673	605
CCNA_03190		low-specificity L-threonine aldolase	-0.626536	0.00901156	0.0655521	577	379	1539	225	217	836
CCNA_00924		MarR/EmrR family transcriptional regulator	-0.63825	0.00905633	0.0656584	20159	12096	18921	3210	11012	12627
CCNA_03281		Lrp-family transcriptional regulator	0.708608	0.00911644	0.0659711	1526	1296	3722	821	977	1961
CCNA_00585		hypothetical protein	-0.728069	0.0091396	0.0660158	808	806	916	797	602	775
CCNA_01373		hypothetical protein	-0.583921	0.00928828	0.0668412	7409	7980	7787	9659	7221	6706
CCNA_02080		Sec-independent protein translocase protein tatC	0.742019	0.00927885	0.0668412	345	331	511	436	228	458
CCNA_00412		CoA pyrophosphatase	-0.616063	0.00930888	0.0668657	96	111	320	78	33	192
CCNA_03721	gltD	glutamate synthase (NADPH) small chain GltD	1.00087	0.00932751	0.0668759	2944	2717	5653	1143	805	1695
CCNA_00754		Nodulin-21 / CCC1-related protein	-0.679097	0.00936066	0.0669899	71	75	104	66	58	110
CCNA_00525		prolipoprotein diacylglyceryl transferase	0.704967	0.00940272	0.0671672	800	681	627	1140	748	587
CCNA_02625	ftsQ	cell division protein FtsQ	0.578807	0.00956907	0.0682301	264	167	280	70	66	153
CCNA_02179		long-chain fatty acid transport protein precursor	1.00855	0.00965483	0.0687155	9385	6592	5854	7639	7261	5719
CCNA_00744		GIY-YIG endonuclease domain protein	0.741632	0.00974753	0.0687458	320	226	89	1381	213	97
CCNA_00921		zinc metalloprotease	-0.652815	0.00971097	0.0687458	8319	6165	8599	3791	3544	7857
CCNA_02133	glk	glucokinase	0.893895	0.00973896	0.0687458	218	138	1092	186	78	585
CCNA_02450		DUF350 domain-containing protein	0.624046	0.00968038	0.0687458	1413	1239	927	892	1089	712
CCNA_03726		dTDP-4-amino-4,6-dideoxygalactose transaminase, WecE family	-0.694107	0.00973501	0.0687458	2022	1115	3282	1159	985	2887
CCNA_03561		ATP synthase gamma chain	0.947685	0.00986129	0.069422	71	60	91	50	40	39
CCNA_03319	imuA	ImuA family protein	-1.18293	0.0098833	0.0694511	4533	3133	17033	896	4391	16293
CCNA_01800		pyruvate dehydrogenase E1 component beta subunit	0.789448	0.00992564	0.0695172	2356	2907	3243	3892	2352	1812
CCNA_01981		DNA translocation competence protein ComA	-0.59328	0.00992847	0.0695172	924	742	1946	678	460	1215
CCNA_00177		type II secretion pathway protein I	-1.01037	0.0100096	0.0699592	739	751	1234	999	833	1774
CCNA_01875		acyl-CoA dehydrogenase, short-chain specific	-0.641447	0.0100607	0.0701903	555	264	1376	311	132	623
CCNA_02755		HipB-family transcriptional regulator	0.650752	0.0101294	0.0705426	0	6	0	7	9	181
CCNA_02817		hypothetical protein	-0.829387	0.0102875	0.0715154	1691	1270	2181	756	881	1667
CCNA_01010		histidine ammonia-lyase	-0.677475	0.0103935	0.0721237	659	504	951	441	516	752
CCNA_02569		glutathione S-transferase	-0.619644	0.0104607	0.0723314	161	121	162	118	96	129
CCNA_03517	coxA	cytochrome c oxidase polypeptide I coxA	0.895906	0.0104445	0.0723314	4116	2776	5613	2146	1455	3091
CCNA_03384		LSU ribosomal protein L31P	-0.767531	0.0105035	0.0724981	3031	2405	4278	1645	1357	2799
CCNA_02354		phosphohydrolase, MutT/nudix family protein	-0.641213	0.010524	0.072511	154	123	630	114	81	446
CCNA_01756		hypothetical protein	-1.03151	0.0105662	0.0726731	1047	807	1221	615	544	704
CCNA_00648	nasT	nitrate response regulator NasT	-0.60381	0.0107599	0.0737557	609	507	1134	227	297	676
CCNA_01114	sufE	cysteine desulfurase subunit SufE	-0.685558	0.0107711	0.0737557	8104	8082	4158	1930	8202	3489
CCNA_03718		NADH-ubiquinone oxidoreductase subunit	-0.746131	0.0107995	0.0737557	568	266	334	90	121	118
CCNA_03821		exodeoxyribonuclease III	0.69535	0.0107902	0.0737557	1108	602	709	389	396	340
CCNA_00598		TonB-dependent receptor	-0.710351	0.0109153	0.0742852	850	499	1193	372	248	640
CCNA_03227		TonB-dependent receptor	0.71084	0.010902	0.0742852	8055	5079	22864	1548	2681	12169
CCNA_01350		transposase DDE domain protein	-0.895486	0.0109549	0.0742942	9304	5001	7120	2819	4193	5782
CCNA_03486		TIGR02301 family protein	-0.572989	0.0109432	0.0742942	4991	4091	3197	2445	1981	1654
CCNA_00422		SDR pteridine reductase	-0.814627	0.0110048	0.0743734	2027	1351	2380	1169	759	1566
CCNA_00507		cytochrome c1	0.784186	0.0109908	0.0743734	2834	3032	4010	1605	1522	1556
CCNA_00615		TonB-dependent receptor	-0.579223	0.0110307	0.0744189	350	296	653	116	209	410
CCNA_03065		cytochrome c family protein	-0.577323	0.011067	0.0745345	10059	8052	6005	5412	5379	5209
CCNA_01269		GcrA superfamily protein	-0.613495	0.0111167	0.0747399	486	287	810	321	279	534
CCNA_03123		ArsR-family transcriptional regulator	-0.932548	0.0111925	0.0751196	86	63	323	19	27	208
CCNA_00399		zinc metallohydrolase, glyoxalase II family	-0.632892	0.0113396	0.0752819	387	273	907	334	239	669
CCNA_01064	perA	perosamine synthetase PerA	0.752305	0.0112577	0.0752819	2558	2116	1382	1748	2513	2259
CCNA_01201		hypothetical protein	-0.744667	0.0113006	0.0752819	1492	953	912	1005	1508	1132
CCNA_02776		cobyric acid synthase CobQ	-0.636634	0.0113717	0.0752819	347	228	268	360	264	245
CCNA_03179		NADH-dependent flavin oxidoreductase	-0.574243	0.0113149	0.0752819	3034	2971	1772	3041	1898	1966
CCNA_03735		transketolase	0.69533	0.0113374	0.0752819	2020	2048	6331	1709	1247	4711
CCNA_03741		DNA-cytosine methyltransferase	-0.598252	0.0113652	0.0752819	2305	1752	1743	1331	1624	1034
CCNA_03932	cdzD	killing protein CdzD	0.83582	0.0112955	0.0752819	5560	3979	5202	7887	4072	7323
CCNA_01195		LacI-family transcriptional regulator SucR	4.07696	0.0114384	0.0753433	316	287	860	197	149	453
CCNA_01749		acyl carrier protein	0.819881	0.0114093	0.0753433	1486	1248	1199	3061	1620	1533
CCNA_03632		hypothetical protein	-0.67487	0.0114392	0.0753433	3232	3835	2574	8450	4724	2754
CCNA_02380	panD	aspartate 1-decarboxylase PanD	0.628348	0.0115187	0.0756422	2258	1744	1150	546	833	630
CCNA_03886		trypsin-like peptidase domain family protein	-0.569764	0.0115235	0.0756422	2027	1337	972	2045	1597	813
CCNA_00888		MCP-signal associated domain protein	-0.786513	0.0115942	0.0758506	274	493	563	573	199	452
CCNA_03244		GntR-family transcriptional regulator	-0.736079	0.0115876	0.0758506	82321	64426	89023	82409	44373	91953
CCNA_00954	flbD	AAA-family response regulator flbD	0.583302	0.0116646	0.0761826	2958	2181	4675	1010	2264	5843
CCNA_00188		ABC transporter ATP-binding protein	-0.633659	0.011748	0.0765988	1335	1293	1657	575	649	691
CCNA_01033		FecR family protein	-0.633392	0.01184	0.0770691	918	803	770	823	649	734
CCNA_00610		alpha-1,2-mannosidase	0.634228	0.0119622	0.0777344	1562	408	715	3404	388	384
CCNA_03804		DUF2218 domain-containing protein	-0.924092	0.0120472	0.0781561	2548	2856	3710	2887	2545	2791
CCNA_00237	chvI	two-component response regulator chvI	-0.721412	0.0121365	0.0786041	272	240	522	163	75	254
CCNA_00210		TonB-dependent receptor	0.754659	0.0122385	0.0791328	623	610	543	555	437	221
CCNA_00447	cheD	chemotaxis protein cheD	0.621946	0.0126397	0.0810599	4083	1677	1750	2058	3552	2165
CCNA_00998	mucR2	ROS/MUCR transcriptional regulator MucR2	0.585499	0.012593	0.0810599	738	668	956	1116	945	985
CCNA_01730		amidophosphoribosyltransferase	0.739907	0.0125592	0.0810599	267	252	548	540	249	402
CCNA_03051		hypothetical protein	-0.57776	0.0126316	0.0810599	326	296	314	190	196	214
CCNA_03235		spermidine/putrescine transport ATP-binding protein potA	0.844742	0.0126408	0.0810599	10558	8081	25216	2256	8112	14063
CCNA_03395		two-component receiver domain protein	0.638293	0.0127057	0.0813416	3282	873	1099	173	1398	1294
CCNA_00195	leuD	3-isopropylmalate dehydratase small subunit	0.711762	0.0127831	0.0815682	762	686	1500	442	372	543
CCNA_03956		hypothetical protein	-0.684626	0.0127763	0.0815682	5208	5080	6126	5136	3840	3514
CCNA_00625		two-component receiver domain protein	-1.06326	0.0128423	0.0816779	868	783	580	783	676	625
CCNA_01805		dihydrolipoamide dehydrogenase	0.769559	0.0128219	0.0816779	1749	1010	650	1976	1504	818
CCNA_03196		hypothetical protein	-0.691621	0.0128782	0.0817726	15974	16902	15660	4764	16424	13756
CCNA_02621		CAAX amino terminal protease family	-0.830863	0.0129266	0.0819456	2335	1884	2230	1579	1521	1431
CCNA_02474		MarR-family transcriptional regulator	-0.609877	0.0130241	0.0822954	676	565	724	298	341	427
CCNA_02607		isocitrate dehydrogenase	0.777544	0.0130218	0.0822954	165	176	172	530	357	191
CCNA_01505	mbiA	MreB-interacting protein MbiA	-0.752913	0.0131074	0.0823165	12837	15494	10017	2884	4792	3771
CCNA_02164		glutamate dehydrogenase/leucine dehydrogenase	-0.601276	0.0131334	0.0823165	3601	2130	1226	1974	2593	1189
CCNA_02194		fumarate hydratase	0.728168	0.0131011	0.0823165	504	361	378	190	186	223
CCNA_03509		zinc protease	-0.679262	0.0130999	0.0823165	707	735	505	500	643	358
CCNA_03868	parB	chromosome partitioning protein ParB	0.611712	0.0131303	0.0823165	520	415	721	259	195	400
CCNA_00285		acetylglutamate kinase	0.699581	0.0132245	0.0827542	555	512	916	342	281	455
CCNA_02317		hypothetical protein	-0.590898	0.0133312	0.0832879	2135	1795	2380	2271	1547	1425
CCNA_03897		hypothetical protein	0.593436	0.0133806	0.0834622	26019	22920	26434	29494	27877	28378
CCNA_01243		ATP-dependent helicase hrpB	-0.646014	0.0135882	0.0840823	693	486	1059	611	308	682
CCNA_02367		CelR-family transcriptional regulator	-0.630001	0.0135784	0.0840823	62	73	276	129	11	122
CCNA_02687		serine-pyruvate aminotransferase	-0.580541	0.0135608	0.0840823	949	976	1294	943	935	1208
CCNA_03002		CDP-diacylglycerol--glycerol-3-phosphate 3-phosphatidyltransferase	-0.630513	0.0135551	0.0840823	1569	1303	1978	1057	767	898
CCNA_03930		hypothetical protein	1.16837	0.0135391	0.0840823	1828	1831	1670	1561	1070	901
CCNA_01537		acetyltransferase	-0.627274	0.0136458	0.0843045	494	447	408	377	340	368
CCNA_02532		hypothetical protein	0.907024	0.0136691	0.0843142	2655	2283	2775	2018	1353	1814
CCNA_02318		hypothetical protein	-0.602333	0.0137143	0.0844594	1120	970	1388	702	510	1162
CCNA_00312		MAPEG family transmembrane protein	-0.589185	0.0138952	0.0851686	1499	1247	1579	1162	749	690
CCNA_00991		nodulation protein N	-0.550322	0.0138949	0.0851686	309	141	330	163	253	362
CCNA_01112		hypothetical protein	-0.867847	0.0138748	0.0851686	4022	3788	5319	2734	3208	4038
CCNA_00223		MhpC-family ACP methyl ester carboxylesterase	-0.554548	0.0142047	0.0865198	149	106	522	135	97	272
CCNA_01672		transglutaminase-like enzyme	0.655911	0.0141869	0.0865198	1237	914	2693	1256	704	1859
CCNA_02757		DNA/RNA nuclease SfsA	0.601683	0.0141787	0.0865198	3562	4115	2661	3028	6569	2557
CCNA_03060		YegP family protein	0.613725	0.0141621	0.0865198	3740	3994	5919	4724	3883	4539
CCNA_00351		primosomal protein N'	-0.609409	0.0142724	0.086796	317	279	389	372	344	157
CCNA_02108		TolB protein precursor/tail-specific protease	-0.59636	0.0142991	0.0868226	6310	5680	5291	5131	6110	4669
CCNA_02134	edd	phosphogluconate dehydratase	0.779845	0.0143758	0.0871517	2901	2546	1697	2323	2146	881
CCNA_01408		phosphohydrolase, MutT/nudix family	-0.596113	0.0145139	0.087852	422	351	812	255	297	739
CCNA_03695		aldehyde dehydrogenase	0.67534	0.0145688	0.0880472	76	75	132	111	86	35
CCNA_03351		phosphoribosylamidoimidazole-succinocarboxamide synthase	0.566773	0.0146406	0.088344	624	637	2613	440	216	910
CCNA_01899		DNA polymerase III, delta' subunit	-0.56274	0.014688	0.0884921	2074	1658	2717	881	930	2132
CCNA_00792	sgt2	sphingolipid glycosyltransferase	-0.676686	0.0148883	0.0894217	1294	1167	1549	459	700	870
CCNA_02916		DUF4159 domain-containing protein	0.722302	0.0148801	0.0894217	352	287	181	181	253	214
CCNA_02907		transposase	-0.587989	0.0150589	0.0903071	9769	7889	2557	2408	3803	1461
CCNA_02557		acyl-CoA thioesterase II	-0.588788	0.0150956	0.0903875	754	937	1955	618	663	1237
CCNA_03808		organic solvent resistance transport system Ttg2C protein	-0.614504	0.0152064	0.0909106	770	493	890	183	424	501
CCNA_00543		Polyhydroxyalkanoate synthesis regulator protein	0.629481	0.015461	0.0921493	2611	2076	8163	1832	1627	5733
CCNA_02992		hypothetical protein	-0.537388	0.0154482	0.0921493	528	538	603	332	429	387
CCNA_03951		hypothetical protein	-0.778311	0.0156287	0.0930062	1992	1912	1591	1276	1624	1025
CCNA_02495		putative 3-(3-hydroxy-phenyl)propionate transporter	-0.790206	0.0156786	0.0930181	30771	30091	19118	86098	56650	21522
CCNA_02516		glutathione S-transferase	0.660147	0.015671	0.0930181	1578	1383	1507	844	1090	820
CCNA_01757		dimethyladenosine transferase	-0.59354	0.0157412	0.0931053	1807	1296	2099	699	935	984
CCNA_03642		succinate dehydrogenase flavoprotein subunit	0.681586	0.0157234	0.0931053	591	571	989	336	343	499
CCNA_02878		hypothetical protein	-0.961856	0.0159189	0.0940137	157	105	171	40	120	123
CCNA_03625	cztR	transcriptional regulator CztR	-0.822164	0.0159517	0.094064	431	314	1436	337	289	956
CCNA_01316	rplN	LSU ribosomal protein L14P	0.772907	0.0160631	0.0945778	942	867	341	502	659	190
CCNA_00485		ribosomal large subunit pseudouridine synthase D	-0.594892	0.0161194	0.0947656	3593	3589	1517	2946	3590	1192
CCNA_01137		ribosomal-protein-alanine acetyltransferase	-0.59882	0.0162677	0.0954929	12088	5972	10655	5386	5282	5046
CCNA_00973		protein tyrosine phosphatase family protein	-0.660017	0.0163082	0.0955864	5994	4809	10947	5077	2270	10848
CCNA_01874		transposase	0.555966	0.0164506	0.0961311	276	232	304	406	163	201
CCNA_02446		glutathionylspermidine synthase family protein	0.572819	0.016444	0.0961311	132	107	126	50	122	119
CCNA_03073		DUF3429 domain-containing protein	-1.21565	0.0165788	0.0967344	1777	1510	1283	2323	1390	1125
CCNA_01992	bamA	beta-barrel assembly machine (BAM) protein BamA	0.793935	0.0166175	0.096815	837	800	778	634	500	710
CCNA_00510		carboxymethylenebutenolidase	0.585662	0.0167108	0.0972128	7634	9203	17455	8868	6874	13617
CCNA_00023		mliC-family lysozyme inhibitor protein	-0.5487	0.0167505	0.0972679	2220	1867	3213	1198	828	1675
CCNA_03099		hypothetical protein	-0.677406	0.0167703	0.0972679	1305	1003	1399	660	906	1442
CCNA_01158		hypothetical protein	-0.619064	0.0168945	0.0976966	652	603	796	438	370	372
CCNA_03318	imuB	DNA polymerase Y-family protein ImuB	-0.862523	0.0168817	0.0976966	305	324	457	439	315	330
CCNA_00231		tRNA-specific adenosine deaminase	-0.675405	0.017063	0.0983779	122	66	237	29	80	103
CCNA_02412		TonB protein	0.862785	0.0170557	0.0983779	6013	4463	14397	3024	3995	13877
CCNA_00127		KTSC domain protein	0.617339	0.0171051	0.0983793	555	589	651	570	406	535
CCNA_03562	atpA	ATP synthase alpha chain	0.840436	0.0171138	0.0983793	313	171	937	204	122	555
CCNA_01042		TonB-dependent receptor	0.656942	0.0171683	0.0985467	603	500	383	815	870	429
CCNA_03578		ATP-dependent DNA helicase recQ	-0.583408	0.0172315	0.0987632	550	857	479	1541	644	580
CCNA_00027		2OG-Fe(II) oxygenase	0.575827	0.0173106	0.0989831	1124	910	1536	397	520	1113
CCNA_02713	hfaD	holdfast attachment protein HfaD	0.552308	0.0173208	0.0989831	3580	2147	3028	2785	1932	3011
CCNA_02290		hypothetical protein	-0.598278	0.017514	0.0997939	1255	752	690	835	902	725
CCNA_03560	atpD	ATP synthase beta chain	0.822932	0.0175032	0.0997939	2041	1602	2650	1200	930	1660
CCNA_03874		carboxymethylenebutenolidase	0.643421	0.0175467	0.0998337	2476	2286	5159	2325	1337	2426
CCNA_01452		hypothetical protein	-0.609398	0.0176163	0.100083	5834	4824	5512	10002	7111	3383
CCNA_00190		acyl-CoA hydrolase	-0.584221	0.0178006	0.100652	827	590	854	266	530	402
CCNA_01526	flaF	flagellar biosynthesis regulatory protein flaF	0.560065	0.0177783	0.100652	296	314	821	106	135	298
CCNA_01657		hypothetical protein	0.547719	0.0178286	0.100652	32677	22546	44611	29273	25526	38829
CCNA_02141	fliL	flagellar fliL protein	0.606215	0.017846	0.100652	80	51	85	67	56	65
CCNA_03664		4-hydroxy-tetrahydrodipicolinate reductase	-0.555364	0.0177574	0.100652	128	117	306	119	113	208
CCNA_03276		glycerophosphoryl diester phosphodiesterase	-0.628701	0.017874	0.100664	182958	134075	521176	74989	80795	336680
CCNA_00330	mopB	molybdenum-pterin binding protein mopB	-0.57784	0.0180054	0.101258	1010	1015	1050	483	477	470
CCNA_03971		hypothetical protein	0.62363	0.0180969	0.101625	1060	1163	1201	1013	651	578
CCNA_01760		LPS assembly outer membrane protein LptD	0.65027	0.0181235	0.101627	2124	1631	1673	1524	1426	983
CCNA_00124		hypothetical protein	0.696751	0.0181523	0.101643	370	272	470	245	179	321
CCNA_03462		glycine cleavage system protein P, C-terminal domain	0.90673	0.0181786	0.101643	4437	4292	3613	3880	2735	1622
CCNA_03515		hypothetical protein	0.907004	0.0182264	0.101764	2621	2079	1667	1909	1434	1210
CCNA_02781		hypothetical protein	0.705719	0.0182947	0.101999	667	800	1575	606	292	779
CCNA_00339		transporter, major facilitator superfamily	-0.601128	0.0184352	0.102365	301	256	469	107	198	243
CCNA_02872		phage phi-C31 gp36 major capsid-like protein	-0.63493	0.0184657	0.102365	199	180	278	106	136	110
CCNA_03489		nitronate monooxygenase	-0.538789	0.0184581	0.102365	430	366	441	147	776	555
CCNA_03710		nitrogen regulatory IIA protein	-0.678672	0.0184625	0.102365	31065	24844	44868	15289	17411	33065
CCNA_03463		glycine cleavage system protein P, N-terminal domain	0.670716	0.0185217	0.102418	2005	1566	2776	1328	920	2130
CCNA_03701	ihfB	integration host factor beta subunit	-0.597129	0.018528	0.102418	560	513	1156	547	400	852
CCNA_01318	rplE	LSU ribosomal protein L5P	0.80527	0.018608	0.102505	482	453	425	166	320	223
CCNA_02619		stomatin/prohibitin-related protein	0.619023	0.018623	0.102505	539	512	975	381	276	517
CCNA_03970		hypothetical protein	-0.635675	0.0185753	0.102505	4560	5055	3032	3999	3822	1967
CCNA_01862		hypothetical protein	-0.780151	0.0186787	0.102522	1467	1394	794	2687	1792	689
CCNA_02852		hypothetical protein	1.37507	0.0186603	0.102522	740	556	284	601	542	263
CCNA_02600		S-formylglutathione hydrolase	0.55519	0.0187329	0.102674	2734	2064	1378	952	4314	2396
CCNA_00294	pstB	phosphate transport ATP-binding protein pstB	0.541307	0.0189024	0.103288	17419	18833	12118	15987	22971	13234
CCNA_00464		Undecaprenyl-phosphate sugar phosphotransferase-related protein	0.563196	0.0189248	0.103288	868	638	822	577	484	594
CCNA_01784		hypothetical protein	0.538287	0.0189513	0.103288	4869	4810	7845	3461	2379	3656
CCNA_01900		thymidylate kinase	-0.582594	0.0189128	0.103288	2436	1447	2781	879	881	1932
CCNA_02158		GT2 family glycosyltransferase	-0.765072	0.018993	0.103371	1231	804	1998	734	574	1202
CCNA_00251		zinc metalloprotease	-0.597441	0.0191874	0.104283	473	540	336	259	391	227
CCNA_02283		HNH endonuclease family protein	0.628967	0.0195614	0.106072	1358	1435	1280	1389	899	715
CCNA_03429		HAD family phosphatase	-0.640763	0.0195711	0.106072	1276	1045	3040	717	469	1818
CCNA_00657		type I restriction-modification system specificity subunit	0.527061	0.0197922	0.106524	2078	1751	1301	921	1631	1200
CCNA_01292		hypothetical protein	-0.7408	0.0197097	0.106524	205	133	403	102	61	133
CCNA_01470	ccoP	cytochrome cbb3 oxidase, diheme subunit, membrane-bound ccoP	-0.565818	0.0197476	0.106524	5323	5329	8803	5989	4519	6779
CCNA_01885		short chain dehydrogenase	-0.634613	0.0196999	0.106524	576	390	439	413	309	303
CCNA_03023		TonB-dependent receptor	0.693821	0.0197718	0.106524	83	77	318	36	61	185
CCNA_03308		hypothetical protein	-0.946201	0.0198191	0.106524	727	781	1205	398	608	831
CCNA_01045		conserved hypothetical cytosolic protein	-0.532863	0.0198848	0.10673	204	136	86	330	225	215
CCNA_01546		DEAD-box RNA helicase-like protein	-0.630505	0.0199281	0.106815	1210	1283	1248	1285	851	784
CCNA_00303	lpxK	tetraacyldisaccharide-1-P 4'-kinase	-0.650176	0.0202246	0.108116	603	482	679	446	331	589
CCNA_03086		YecT-family protein	-0.550086	0.0202266	0.108116	3122	2171	3313	930	925	1528
CCNA_03572		DUF1330 domain-containing protein	-0.569904	0.0203437	0.108593	602	567	966	199	256	477
CCNA_02126		hypothetical protein	-0.57953	0.0205487	0.109537	925	739	1378	533	360	1035
CCNA_01055		GT1 family glyscosyl transferase	0.562546	0.0207228	0.110313	6061	5276	5898	3690	4580	3980
CCNA_01250		FecCD-family transporter protein	-0.540966	0.0209948	0.111143	118	109	286	53	102	135
CCNA_01471	fixG	polyferredoxin protein fixG	-0.553017	0.0210216	0.111143	1249	1002	1891	709	584	1982
CCNA_02167		glutathione S-transferase	-0.569186	0.0209864	0.111143	6820	6704	14055	3930	3296	5750
CCNA_02458		methylmalonyl-CoA mutase beta subunit	-0.536145	0.0209614	0.111143	19480	15454	13646	19974	11315	9473
CCNA_03887		hypothetical protein	-0.591426	0.0210095	0.111143	10798	10451	19610	6947	7498	12016
CCNA_00024		uroporphyrin-III C-methyltransferase/Precorrin-2 dehydrogenase/Sirohydrochlorin ferrochelatase	-0.663554	0.021054	0.111163	400	314	1600	188	180	731
CCNA_01683		acetyltransferase family protein	-0.562515	0.0211709	0.111628	3708	2998	5719	1947	1114	2310
CCNA_02256		Mg2+ transporter mgtE	-0.542018	0.0212813	0.112059	900	763	656	1004	586	504
CCNA_01207		two-component sensor histidine kinase	-0.602295	0.0214349	0.112562	2064	1830	2205	1048	1228	1073
CCNA_03119		hypothetical protein	-0.82496	0.0214106	0.112562	409	529	878	345	219	587
CCNA_01811		competence/damage-inducible protein CinA	-0.5311	0.0216116	0.113337	1150	1018	1175	1867	927	1004
CCNA_02281		M1 family metallopeptidase	0.513021	0.0216951	0.113621	554	502	651	323	302	380
CCNA_00613		cyanophycinase	-0.611043	0.0220912	0.11554	347	247	940	274	170	466
CCNA_01175		uroporphyrin-III C-methyltransferase	-0.716172	0.0221562	0.115724	228	190	155	454	356	257
CCNA_00347		hypothetical protein	0.902787	0.0222368	0.11599	14438	13638	10509	22729	13747	7747
CCNA_00967		TetR-family transcriptional regulator	-0.72852	0.022339	0.116211	685	480	2111	228	320	1076
CCNA_01578		beta-lactamase repressor	-0.589029	0.0223336	0.116211	624	366	470	428	300	364
CCNA_00070		porphobilinogen deaminase	-0.654739	0.0225458	0.11713	49	45	97	22	24	107
CCNA_02338		hypothetical protein	0.631714	0.0227126	0.117681	1395	897	2058	917	473	1543
CCNA_02742		hypothetical protein	-1.20426	0.0227052	0.117681	3514	2729	7241	2398	1788	5379
CCNA_02879		genetic exchange related protein	-1.10652	0.0228208	0.118085	101	67	84	23	51	116
CCNA_01209		L-lactate dehydrogenase	-0.525468	0.0229753	0.118726	1461	1185	1323	1392	876	1066
CCNA_01615		cell elongation specific D,D-transpeptidase	0.6147	0.0230183	0.11879	551	518	812	557	292	419
CCNA_00374		putative ATP synthase protein I	-1.03746	0.0230875	0.11891	1782	1424	1120	3064	2264	1184
CCNA_03645		nucleotide-sugar pyrophosphatase	0.599994	0.0231027	0.11891	355	273	266	164	254	189
CCNA_00902	ibpA	inositol ABC transporter, periplasmic inositol-binding protein IbpA	-0.532472	0.0232001	0.119178	2714	2355	1693	4358	2395	1904
CCNA_03753		epoxyqueuosine reductase	-0.512612	0.0232161	0.119178	32892	36083	20676	7948	21541	12356
CCNA_00167		metallophosphatase family protein	0.662845	0.0232896	0.119277	21288	19939	12580	34504	26928	12822
CCNA_00427		hypothetical protein	-1.11261	0.0232968	0.119277	2984	2025	3561	1268	2909	2801
CCNA_02486		AraC-family transcriptional regulator	-0.583922	0.0234372	0.119838	5764	5985	3686	14080	6479	3252
CCNA_02278		DedA family protein	0.792593	0.0234762	0.11988	754	484	1670	139	276	647
CCNA_01940	sufB	ABC transporter-associated protein SufB	0.631383	0.0235257	0.119975	263	237	467	82	190	362
CCNA_00494		NifU/IscU-family protein	-0.598113	0.0236939	0.120347	1031	698	1740	255	470	1015
CCNA_01332	rplQ	LSU ribosomal protein L17P	0.615828	0.0237225	0.120347	1944	1493	2176	1313	827	1302
CCNA_01434		MerR-family transcriptional regulator	-0.620203	0.0237062	0.120347	2870	2601	2068	2064	1158	1403
CCNA_02015	nuoN	NADH-quinone oxidoreductase chain N	0.695442	0.0236857	0.120347	4149	3689	5340	5187	2492	3575
CCNA_01392		glycosyltransferase	-0.571897	0.0238656	0.120444	5475	4474	22706	5436	3658	25701
CCNA_02804		hypothetical protein	-0.928358	0.0238465	0.120444	34	27	210	26	23	106
CCNA_03120		chemotaxis protein cheW	0.666433	0.0238344	0.120444	400	391	291	141	148	147
CCNA_03778		Bacterial BAX inhibitor (BI)-1/YccA-like protein	0.650549	0.0238635	0.120444	625	444	1248	389	234	587
CCNA_00687		hypothetical protein	0.576179	0.023956	0.120743	89	84	278	158	51	136
CCNA_02431		histidinol dehydrogenase	-0.551814	0.0241048	0.121336	663	540	429	797	556	270
CCNA_00004		dephospho-CoA kinase	0.598094	0.0241851	0.121582	175	101	120	179	111	142
CCNA_00107		Trm112p-like protein	-0.531965	0.024239	0.121651	2412	2305	4706	1965	1436	2920
CCNA_03356	zapA	cell division protein ZapA	-0.500232	0.0242614	0.121651	722	628	670	922	1253	695
CCNA_01983		citrate synthase	0.69641	0.0244815	0.122377	3165	3067	3622	3669	2222	2660
CCNA_02314		hypothetical protein	-0.653044	0.024532	0.122377	3282	3012	3403	2082	1652	1290
CCNA_02337		nonspecific lipid-transfer protein	0.647966	0.0244525	0.122377	281	180	967	111	106	360
CCNA_03512		DUF983 domain-containing protein	-0.581088	0.0245313	0.122377	3039	417	497	838	318	1717
CCNA_02229		hypothetical protein	-1.15782	0.0245918	0.122518	781	543	611	556	422	360
CCNA_00674		NAD(FAD)-utilizing dehydrogenase	-0.581157	0.0247572	0.122887	1561	1660	1477	601	1178	916
CCNA_02644	ftsL	cell division protein FtsL	0.551095	0.02473	0.122887	1616	1508	1288	1835	1157	1195
CCNA_03063		hypothetical protein	-0.588703	0.0247608	0.122887	4883	4395	5606	3710	3183	3507
CCNA_03749		alpha/beta hydrolase	-0.517181	0.0248181	0.123014	5986	5474	2723	2922	7477	2630
CCNA_01812		2-C-methyl-D-erythritol 4-phosphate cytidylyltransferase/2-C-methyl-D-erythritol 2,4-cyclodiphosphate synthase	-0.612058	0.0248601	0.123065	464	325	720	533	229	647
CCNA_03623		MecR1 antirepressor protein	-0.529429	0.0249014	0.123113	6840	6397	12518	10575	6575	11045
CCNA_00101	rsmB	16S rRNA m5C methyltransferase RsmB	-0.565617	0.0250116	0.123277	308	338	499	297	181	254
CCNA_01084		hypothetical protein	0.562819	0.0250298	0.123277	955	687	860	425	498	523
CCNA_01461		hypothetical protein	0.524838	0.0249984	0.123277	546	511	946	325	283	557
CCNA_03558		ATP synthase epsilon chain	0.593502	0.025288	0.124391	18834	17824	13315	22195	14229	10865
CCNA_02019	nuoJ	NADH-quinone oxidoreductase chain J	0.747408	0.0255024	0.125097	10903	8134	9694	8807	7085	9498
CCNA_02456		DUF2793 domain-containing protein	-0.505467	0.025528	0.125097	835	850	1631	891	450	835
CCNA_02526		dihydroorotase	0.598067	0.0255123	0.125097	468	399	719	587	348	480
CCNA_01616	rodA	SEDS-family peptidoglycan polymerase RodA	0.553304	0.0255836	0.125211	12147	11432	17118	19698	9253	13333
CCNA_00495		putative membrane protein insertion efficiency factor YidD	-0.600639	0.0258372	0.125977	2011	1471	3304	725	1095	1917
CCNA_01785		hypothetical protein	0.648394	0.0257809	0.125977	686	550	899	660	838	755
CCNA_03262		queuosine biosynthesis protein QueC	-0.523962	0.0258201	0.125977	84	98	63	204	105	96
CCNA_00019		molybdopterin-guanine dinucleotide biosynthesis protein A	-0.548727	0.0259437	0.12623	391	302	531	170	138	323
CCNA_00770		TetR family transcriptional regulator	-0.572847	0.0259865	0.12623	221	288	365	255	156	273
CCNA_03842	moeB	molybdopterin biosynthesis protein MoeB	-0.499906	0.0259815	0.12623	2773	2578	2111	3169	1370	2084
CCNA_00890		poly(3-hydroxyalkanoate) depolymerase	-0.643064	0.0261343	0.126473	595	688	1043	584	301	799
CCNA_01795		phosphopyruvate hydratase	0.68719	0.0261285	0.126473	1187	1091	839	1635	1082	765
CCNA_02012		ribonuclease J1/J2	0.593417	0.0260821	0.126473	3116	2757	4684	3040	2156	3727
CCNA_00397		acetolactate synthase	-0.681499	0.0261719	0.126498	664	586	1597	326	274	755
CCNA_03817		glutamate racemase	-0.578317	0.0263311	0.127109	478	313	1423	209	126	520
CCNA_00926		acyl CoA thioesterase	-0.583062	0.0263649	0.127114	1501	1338	1149	1640	1151	683
CCNA_00788		transporter, major facilitator superfamily	-0.553857	0.0265054	0.127475	2428	1383	1674	700	880	1455
CCNA_01911		glyoxalase family protein	0.737518	0.0264759	0.127475	597	566	275	9045	3165	275
CCNA_00972		hypothetical protein	-1.23329	0.0266024	0.127783	21320	17675	42456	14544	8765	25837
CCNA_00229		CAAX amino terminal protease family protein	-0.494527	0.0267327	0.128108	577	504	1415	253	285	689
CCNA_01791		CTP synthase	0.648278	0.0267359	0.128108	723	714	2081	550	211	889
CCNA_01719		hypothetical protein	-1.01922	0.0268723	0.128141	2113	2250	2140	1664	1345	1233
CCNA_03021		hypothetical protein	-0.810057	0.0268674	0.128141	401	247	320	455	468	363
CCNA_03415		aa3 type cytochrome c oxidase subunit IV-related protein	0.701619	0.0268746	0.128141	413	389	353	144	308	301
CCNA_03479		MarR-family transcriptional regulator	-0.841776	0.0267973	0.128141	548	461	305	439	478	357
CCNA_01847		cytochrome c oxidase assembly protein Surf1	1.13547	0.0271225	0.129164	939	949	772	922	1077	812
CCNA_01727		methyl-accepting chemotaxis protein	0.560438	0.027204	0.129236	1099	1011	1689	1249	928	1288
CCNA_01737		replicative DNA helicase	0.568042	0.0271929	0.129236	440	433	1064	394	262	543
CCNA_00360		alpha/beta hydrolase superfamily protein	-0.579731	0.0274844	0.130408	545	394	563	429	548	465
CCNA_03187		EamA family transporter	-0.561956	0.027565	0.130631	906	760	2293	493	454	1116
CCNA_02116		hypothetical protein	0.542525	0.0276232	0.130747	1540	1641	1350	769	990	1058
CCNA_01532	flaY	regulatory protein flaY	0.68124	0.0277724	0.131135	1594	1308	2081	755	978	1252
CCNA_03843		ATP-dependent endopeptidase hsl proteolytic subunit HslV	-0.573913	0.0277652	0.131135	228	109	152	91	116	82
CCNA_01069		methyltransferase	0.57417	0.0279638	0.131558	1264	1189	2445	1289	749	1657
CCNA_03618		SCO1/SenC family protein	0.616887	0.027961	0.131558	4189	2575	9404	2871	1663	6681
CCNA_03944		hypothetical protein	1.08755	0.0279052	0.131558	843	842	1091	1173	642	817
CCNA_03278		NAD(P)/FAD-dependent oxidoreductase	-0.554941	0.0283541	0.133233	748	583	1141	341	506	1018
CCNA_03025		MarR-family transcriptional regulator	-0.550985	0.0283894	0.133238	1402	1262	931	1503	1228	935
CCNA_01437		transglycosylase associated protein	0.487739	0.0285099	0.133642	4412	3710	3699	2177	5124	5034
CCNA_02847		cytochrome c-type biogenesis protein ccmH	0.536573	0.0286044	0.133924	7309	4671	10507	4511	4937	11146
CCNA_02345		hypothetical protein	-0.540907	0.0287468	0.134429	357	254	231	228	134	173
CCNA_02717	malK	ABC transporter ATP-binding protein	-0.73458	0.0288374	0.13469	924	969	2109	667	761	1863
CCNA_02954		SDR family NAD(P)-dependent oxidoreductase	-0.580848	0.0289448	0.13503	6421	4228	10770	1588	7420	13894
CCNA_01074		entericidin B-like protein	-0.95421	0.0291529	0.135837	2206	1566	3535	1128	1218	2713
CCNA_01503		phosphotransferase family protein	-0.594964	0.0292746	0.136241	831	695	644	1551	861	732
CCNA_00759		TonB-dependent receptor	-0.557357	0.0295205	0.137221	222	180	326	161	125	227
CCNA_00789	fixK	hypoxia transcriptional regulator FixK	-0.630444	0.0295685	0.13728	648	1149	890	1225	418	1233
CCNA_03387		aspartate racemase	-0.583307	0.0297221	0.137664	11381	6976	10137	2843	6957	8113
CCNA_03537	mmcA	VOC family protein	-0.567216	0.0297093	0.137664	5	9	6	0	11	11
CCNA_03497		hypothetical protein	-0.748351	0.0298274	0.137987	2055	1089	665	895	836	535
CCNA_00659		type I restriction-modification system restriction subunit	0.517504	0.0299956	0.138601	228	162	186	76	173	228
CCNA_00336		lignostilbene-alpha,beta-dioxygenase	-0.503491	0.0301208	0.139014	310	172	619	194	146	477
CCNA_02139	pflI	polar flagellum positioning protein pflI	0.742451	0.0305478	0.140817	351	311	317	349	275	258
CCNA_01997		ribosome recycling factor (RRF)	0.557765	0.0305991	0.140886	1819	1638	977	1925	1213	1100
CCNA_00168		polysaccharide export protein	0.654446	0.0308118	0.141391	2891	2268	3321	4795	3083	3316
CCNA_00281		methionyl-tRNA formyltransferase	-0.657267	0.0308337	0.141391	2010	2014	2022	710	2014	1289
CCNA_00999	mopJ	PAS-family motility and cell cycle regulatory protein MopJ	-0.640659	0.0308071	0.141391	815	667	824	954	509	790
CCNA_02428		translation initiation factor 1 IF-1	0.59082	0.0308905	0.141391	1734	869	1517	547	652	945
CCNA_02691		TetR-family transcriptional regulator	0.50698	0.0308719	0.141391	85	69	189	39	68	79
CCNA_03302	narX	HWE/HisKA2 family histidine kinase	-0.63928	0.0310603	0.142	125	33	31	25	28	41
CCNA_00381	mutY	A/G-specific adenine DNA glycosylase	-0.569162	0.0313392	0.143107	21191	24449	14361	21137	15855	6526
CCNA_01368		acyl-CoA dehydrogenase	0.619609	0.0316114	0.144181	15033	17429	12783	27858	16102	9501
CCNA_03374		hypothetical protein	-0.546859	0.0317631	0.144703	843	743	591	842	712	359
CCNA_00633	cheBII	receiver domain-glutamate methylesterase CheBII	-0.562792	0.0321578	0.146329	293	128	221	180	109	132
CCNA_03565		hypothetical protein	0.632397	0.032472	0.147586	2373	2652	4922	1102	761	1546
CCNA_03747		glycosyltransferase family 2 protein	-0.485243	0.0325105	0.147589	11433	11040	17833	7028	6602	9218
CCNA_02166		uracil DNA glycosylase superfamily protein	-0.5376	0.032694	0.148076	3212	2715	5779	1935	1379	3124
CCNA_03378		SuhB-family inositol monophosphatase protein	-0.54443	0.0326745	0.148076	706	531	1029	177	391	563
CCNA_00022		putative aerobic-type carbon monoxide dehydrogenase, small subunit CoxS	-0.538314	0.0327821	0.148129	9099	8924	8904	8611	6471	7311
CCNA_01733		alanine racemase	-0.661815	0.0327736	0.148129	2340	1818	3018	2864	1435	2526
CCNA_02394		glutathione S-transferase	-0.517587	0.0328501	0.148142	1835	1550	2001	1932	1109	1072
CCNA_03373		thiamine phosphate synthase	-0.537307	0.0328612	0.148142	458	283	955	348	344	791
CCNA_02865		phage-derived conserved hypothetical protein	-0.799634	0.0330255	0.14871	1224	695	623	409	281	312
CCNA_01075		beta/gamma crystallin family protein	-0.900525	0.0332854	0.149707	1598	1381	3309	1450	893	1022
CCNA_03143		PAS-family sensor histidine kinase	-0.561131	0.0333835	0.149975	212	82	450	222	135	692
CCNA_02302		1-acyl-sn-glycerol-3-phosphate acyltransferase	0.536131	0.0334618	0.14998	461	376	343	220	303	163
CCNA_03116		hypothetical protein	-0.60667	0.0334458	0.14998	1118	894	566	868	681	376
CCNA_00751		hypothetical protein	-0.543954	0.0338014	0.151327	5020	3989	3808	2904	5468	4285
CCNA_01689		inosine-5'-monophosphate dehydrogenase	-0.567576	0.0341058	0.152408	426	315	1484	345	158	692
CCNA_01962		leucyl/phenylalanyl-tRNA--protein transferase	-0.565998	0.0341604	0.152408	566	339	451	606	791	1723
CCNA_02378		SIMPL family protein	-0.848217	0.0341545	0.152408	2226	1749	1852	2046	1156	1086
CCNA_02873		glyoxalase/bleomycin resistance protein, dioxygenase superfamily	-0.643133	0.0342016	0.152417	10958	7603	10361	5184	14679	10041
CCNA_01837		transposase, IS30 family	0.578963	0.034396	0.152859	4167	4041	4448	5196	2938	2838
CCNA_02655		NTF2 superfamily protein	0.673096	0.0344288	0.152859	762	2482	1220	1234	286	2837
CCNA_03296		TetR-family transcriptional regulator	-0.607541	0.0344581	0.152859	86	53	87	28	24	61
CCNA_03454		UDP-2,3-diacylglucosamine hydrolase	-0.574978	0.0343415	0.152859	60	53	273	50	46	125
CCNA_03184		acyl-CoA dehydrogenase	-0.542328	0.0345168	0.152944	32	25	42	21	14	37
CCNA_01330	rpoA	DNA-directed RNA polymerase alpha chain	0.745865	0.0347114	0.153631	1258	981	1102	522	405	456
CCNA_02204		ketol-acid reductoisomerase/2-dehydropantoate 2-reductase	0.722353	0.0349026	0.154127	56014	46579	41202	71298	57866	55095
CCNA_02740		transposase	-0.877477	0.0348798	0.154127	766	647	1377	471	644	1151
CCNA_01040		beta-xylosidase/alpha-L-arabinofuranosidase	-0.541932	0.0354478	0.156357	1026	961	920	507	561	518
CCNA_02737		NADPH-dependent 7-cyano-7-deazaguanine reductase QueF	-0.526698	0.0357481	0.157502	189	139	405	153	108	366
CCNA_00527		hypothetical protein	0.626347	0.0358663	0.157641	704	728	337	520	606	288
CCNA_01180		penicillin acylase family protein	-0.561324	0.0358691	0.157641	493	292	488	293	181	294
CCNA_02635	ftsW	SEDS-family peptidoglycan polymerase FtsW	0.510935	0.0359012	0.157641	6271	4662	5379	4466	4017	5020
CCNA_03047		aminotransferase class IV	-0.711912	0.0360499	0.158115	178	145	222	95	142	168
CCNA_00723		glyoxalase family protein	-0.510582	0.0362236	0.158698	157	179	409	88	81	247
CCNA_00301		phosphotransferase family protein	-0.473016	0.0363726	0.158992	530	470	324	615	442	350
CCNA_01952	amiC	N-acetylmuramoyl-L-alanine amidase AmiC	0.618693	0.0363463	0.158992	485	521	1180	233	217	580
CCNA_03072		TetR-family transcriptional regulator	-0.589575	0.0366777	0.160146	1225	1095	646	1174	939	413
CCNA_00286	lovR	two-component receiver domain protein LovR	0.610062	0.0368726	0.160456	440	529	684	280	255	353
CCNA_00776		OAR protein precursor	0.552734	0.0368449	0.160456	211	114	148	257	89	165
CCNA_00861		hypothetical protein	0.499892	0.0368087	0.160456	716	562	672	505	287	364
CCNA_00629	mcpK	methyl-accepting chemotaxis protein McpK	-0.513871	0.0370558	0.160792	148	133	288	132	104	153
CCNA_01251		FepC-type transporter protein	-0.668412	0.0370548	0.160792	251	266	192	113	164	100
CCNA_03358		glyceraldehyde 3-phosphate dehydrogenase	0.626517	0.037074	0.160792	406	413	686	403	569	718
CCNA_00895		hypothetical protein	-0.517053	0.0371244	0.160831	720	923	418	1110	423	516
CCNA_02328	gcrA	cell cycle sigma 70 cofactor GcrA	0.597386	0.0371905	0.160938	2710	1989	3093	1062	2516	3607
CCNA_03106		BolA family transcriptional regulator	-0.521188	0.0373039	0.161249	13731	8722	13824	7760	14533	11248
CCNA_03739		very short patch repair endonuclease	-0.526642	0.0374319	0.161623	1322	1192	2927	552	848	1907
CCNA_01924		capsular polysaccharide biosynthesis protein	-0.503844	0.0375483	0.161945	308	292	237	70	188	118
CCNA_03258		hypothetical protein	-0.797299	0.0377837	0.1626	1182	622	823	191	298	466
CCNA_03892		HD family metal-dependent phosphohydrolase	0.480205	0.0377765	0.1626	2428	2289	4597	1287	965	1381
CCNA_03053		dioxygenase	-0.574099	0.0379227	0.163017	2004	1917	14684	666	819	5665
CCNA_01968		pentapeptide envelope resistance protein	-0.648675	0.0382617	0.164293	222	191	535	120	120	402
CCNA_02720		DUF2336 domain-containing protein	0.681451	0.0384228	0.164802	405	287	319	297	196	294
CCNA_02503		type IV secretory pathway, VirB9 channel protein	0.728146	0.0386875	0.165755	464	442	298	459	291	222
CCNA_02996		patatin family phospholipase domain protein	-0.762167	0.0388484	0.166261	111	109	659	65	35	258
CCNA_02025		Cytochrome bd-type quinol oxidase, subunit 2-like protein	0.537693	0.0391	0.167154	6694	6788	5512	8677	5385	3436
CCNA_03877		CopD family protein	0.503589	0.0391608	0.16723	372	317	2863	183	140	820
CCNA_02312		TraB superfamily protein	0.583198	0.0393515	0.167675	70624	42248	27221	25219	43972	20380
CCNA_02675		transposase	-0.647332	0.0393423	0.167675	5013	4226	8409	2531	4540	8390
CCNA_01093		hypothetical protein	-0.642731	0.0394056	0.167722	324	215	282	221	187	243
CCNA_00304		3-deoxy-D-manno-octulosonic-acid transferase	-0.606111	0.0397188	0.168861	191	130	344	129	97	226
CCNA_03547	ldpF	M23 family peptidoglycan-specific endopeptidase LdpF	0.46255	0.0397602	0.168861	1297	990	1452	802	607	1041
CCNA_00220		thiol-disulfide isomerase and thioredoxin	0.503246	0.0400253	0.169679	269	268	350	273	175	253
CCNA_00221		hypothetical protein	0.8095	0.0401394	0.169679	582	668	606	311	380	345
CCNA_00338		TonB-dependent receptor	-0.659874	0.0400564	0.169679	354	260	1061	178	213	519
CCNA_00481		HipB transcriptional regulator	-0.648903	0.0401587	0.169679	6545	6142	4917	13313	14936	12761
CCNA_00737	ileS	isoleucyl-tRNA synthetase	-0.625685	0.0402163	0.169679	384	231	306	221	173	337
CCNA_01039		putative hexuronate transporter, major facilitator superfamily	-0.590499	0.0402584	0.169679	2142	1895	14812	1416	680	6309
CCNA_03505		peroxiredoxin	0.623379	0.0402205	0.169679	532	474	1443	469	196	729
CCNA_00135		trypsin-like peptidase	-0.568272	0.040613	0.170751	2278	1457	9019	657	1215	5011
CCNA_02866	uzcX	YhaH-family conserved membrane protein	-0.66138	0.0406444	0.170751	2473	1869	3105	1011	885	1632
CCNA_03204		alanine racemase	-0.504233	0.040575	0.170751	605	525	267	383	283	214
CCNA_03175		DUF86 domain-containing protein	0.646055	0.0406889	0.170753	354	252	1562	104	159	918
CCNA_00911		AAA domain ATPase	-0.625361	0.0407623	0.170808	1229	1071	828	869	648	755
CCNA_02099		Na+ driven multidrug efflux pump	-0.57451	0.04079	0.170808	7477	7131	5483	9425	5683	3193
CCNA_02175		hypothetical protein	-0.492924	0.0408651	0.170938	936	833	1149	776	551	554
CCNA_01310	rpsS	SSU ribosomal protein S19P	0.6052	0.0412444	0.172339	121	97	133	103	122	90
CCNA_01956		DsbA Com1-like subfamily protein	0.527426	0.0413361	0.172537	137	108	240	117	69	143
CCNA_02181		phosphatase/phosphohexomutase family protein	0.520788	0.0414516	0.172834	623	480	647	373	254	425
CCNA_01977		Lysophospholipid Acyltransferase	0.63514	0.0416123	0.173318	2639	2019	2176	2912	1682	1905
CCNA_02192	rusA	endodeoxyribonuclease RusA	0.546157	0.0418268	0.174025	2928	2990	2921	2161	2192	1702
CCNA_00388		esterase lipase Family protein	-0.491012	0.0419461	0.17422	379	231	598	170	124	238
CCNA_02021		hypothetical protein	0.770266	0.0419633	0.17422	2445	1914	3763	1504	917	2733
CCNA_03492		M50-like Site-2 protease	0.589535	0.0421247	0.174703	2900	2066	1642	1223	2639	1232
CCNA_02628		UDP-N-acetylenolpyruvoylglucosamine reductase	0.518328	0.0423777	0.175565	554	360	891	603	718	1242
CCNA_00436		acyl-CoA dehydrogenase, short-chain specific	-0.462968	0.0426452	0.176485	26	4	158	3	2	75
CCNA_02672		hypothetical protein	0.588861	0.0427002	0.176524	9979	6809	3458	3469	4800	2572
CCNA_00569		glucosamine-6-phosphate deaminase	-0.486718	0.0429837	0.177507	741	523	4130	335	217	1000
CCNA_02929		alcohol dehydrogenase catalytic domain-containing protein	-0.52022	0.0431009	0.177803	2641	2644	2734	2514	2513	2575
CCNA_03966		hypothetical protein	0.522022	0.0431639	0.177874	415	228	1064	212	144	636
CCNA_03586	cheRIII	chemotaxis protein methyltransferase CheRIII	0.509811	0.0432434	0.178013	6019	5270	22876	6065	4198	4167
CCNA_00479		Helix-turn-helix DNA-binding protein	-0.795196	0.043337	0.178209	3469	3503	2336	5552	5341	1968
CCNA_01668		sulfate transport system permease protein cysT	-0.493248	0.0435253	0.178794	1498	782	829	851	355	671
CCNA_01234		metal-dependent hydrolase	-0.458096	0.0437345	0.179464	1104	1040	901	1501	1029	1053
CCNA_02583		phosphoribosylformylglycinamidine synthase I	-0.51573	0.0437935	0.179516	1199	1706	1340	450	778	572
CCNA_02711	hfaA	holdfast attachment protein HfaA	0.800619	0.0438525	0.179569	1824	1418	2257	1575	2383	1553
CCNA_02131	celD	glucan 1,4-beta-glucosidase	0.503454	0.0439744	0.179706	20262	17557	27985	4247	8409	12364
CCNA_03386	pbpC	multimodular transpeptidase-transglycosylase PbpC	-0.489194	0.0439784	0.179706	1247	1441	1391	2093	1146	873
CCNA_00240		PTS system, IIA component	-0.597017	0.0441103	0.180055	332	341	493	285	296	469
CCNA_00551		hypothetical protein	0.485726	0.0443147	0.18051	64249	71267	48542	129311	65909	33389
CCNA_01545		NAD(FAD)-utilizing dehydrogenase	-0.452087	0.0442762	0.18051	766	675	720	629	478	486
CCNA_00509		phosphoglycerate mutase family	0.526524	0.044566	0.181344	27067	26013	27682	22153	19946	20315
CCNA_01884		acyl-CoA dehydrogenase, short-chain specific	-0.461414	0.044727	0.181809	8822	8864	15414	4042	5284	6969
CCNA_00199	cpaL	TadG/vWA-family protein CpaL	0.554629	0.0449416	0.18249	251	278	577	331	135	351
CCNA_02215		acyl-CoA dehydrogenase	0.584273	0.0455089	0.184216	6119	4710	3231	1349	3245	1931
CCNA_02926		hypothetical protein	0.484407	0.0454941	0.184216	2262	1356	897	2140	1323	901
CCNA_03889		hypothetical protein	-0.529371	0.0454227	0.184216	6490	4735	5741	8909	5193	4676
CCNA_00368		phosphonates transport system permease protein phnE	0.546515	0.0456398	0.184554	1779	1082	3126	664	752	2193
CCNA_01155		TonB-dependent outer membrane receptor	0.60378	0.0458102	0.184577	753	629	1105	625	346	669
CCNA_01157		protoporphyrinogen oxidase	0.598706	0.0457455	0.184577	55	35	273	13	17	132
CCNA_01387		tRNA (uracil-5-)-methyltransferase related protein	-0.46878	0.0458355	0.184577	1346	1296	2237	524	602	964
CCNA_03904		hypothetical protein	0.766357	0.045748	0.184577	15669	13607	11964	5649	12429	8880
CCNA_00486		TonB-dependent receptor	-0.552727	0.0460747	0.184965	230	176	153	138	110	135
CCNA_00726		acyl-CoA dehydrogenase	-0.542988	0.0460118	0.184965	329	280	367	192	347	350
CCNA_02095		NAD/NADH-dependent eicosanoid dehydrogenase	-0.50221	0.0460427	0.184965	839	673	408	1905	980	458
CCNA_03658		tryptophan synthase beta chain	0.541373	0.0461772	0.185037	508	588	1035	463	227	469
CCNA_03976		hypothetical protein	0.508187	0.0461879	0.185037	1614	1232	3744	1279	957	3338
CCNA_00375		hypothetical protein	-0.484186	0.0466519	0.186111	2068	1795	1437	2923	1734	1255
CCNA_01751		aminodeoxychorismate lyase	0.573003	0.0466078	0.186111	376	332	246	200	221	210
CCNA_01771		hypothetical protein	0.806129	0.0466443	0.186111	585	551	369	250	370	116
CCNA_02931		flgE-related flagellar hook protein	0.743544	0.0466453	0.186111	169	102	1809	138	86	584
CCNA_03530		iron chaperone	-0.502973	0.0466953	0.186111	465	300	255	206	153	215
CCNA_03167		hypothetical protein	-0.463641	0.0468686	0.18661	246	152	253	68	93	204
CCNA_01588		hypothetical protein	-0.45303	0.0471903	0.187699	1731	737	1893	1200	1250	2528
CCNA_02647		PBP2-family ligand-binding transcriptional regulator	0.526251	0.0474298	0.188458	4106	3692	4979	3145	2156	3186
CCNA_03634		DoxX family protein	-0.710671	0.04756	0.188783	1919	1851	2471	2613	1359	1322
CCNA_02309		EF hand domain protein	-0.452066	0.0477001	0.189146	1818	1458	2570	1056	2017	2666
CCNA_00589		hypothetical protein	0.592307	0.0479269	0.189368	186	106	481	57	79	281
CCNA_01673		alphaE superfamily protein	0.640608	0.047821	0.189368	371	470	241	685	589	250
CCNA_01731		colicin V production protein CvpA	0.496573	0.0479955	0.189368	1749	1333	1970	1865	1325	1960
CCNA_02668		methyltransferase	-0.539868	0.0479999	0.189368	1923	1787	1600	1713	1563	1310
CCNA_03643		succinate dehydrogenase membrane anchor subunit	0.757933	0.0478768	0.189368	3625	3379	4985	4010	2325	2875
CCNA_01674		circularly permuted ATP-grasp type 2 protein	0.487597	0.0481414	0.189734	1386	1270	1723	1967	1107	1911
CCNA_02454		hydantoinase B/oxoprolinase family protein	-0.510322	0.0483449	0.19015	7791	7173	8476	1449	8228	9557
CCNA_03271		methionine gamma-lyase	-0.629506	0.0483274	0.19015	18641	15829	12711	18213	12407	10450
CCNA_00355		putative pentapeptide repeat protein	0.482605	0.0484486	0.190321	633	487	679	944	954	777
CCNA_03660		Usg protein	0.46612	0.0484863	0.190321	238	164	261	326	254	222
CCNA_01803		pyruvate dehydrogenase complex, dihydrolipoamide acetyltransferase component	0.576467	0.0487016	0.19078	329	404	266	177	286	149
CCNA_03520	zerA	zipper envelope resistance protein ZerA	-0.529996	0.0486716	0.19078	1462	1075	1563	707	740	1158
CCNA_01869		TonB-dependent receptor	-0.473722	0.0487708	0.190859	2358	2765	2221	3660	1671	1422
CCNA_02408		DUF2336 domain-containing protein	0.444788	0.0488722	0.191064	1360	1058	2472	796	894	1550
CCNA_01721		RNA polymerase ECF sigma factor	0.556543	0.0491508	0.19196	1144	1243	2090	1223	660	1375
CCNA_00268	dnaX	DNA polymerase III subunit gamma/tau	-0.542984	0.0493194	0.192232	7685	6274	5449	7845	5902	3164
CCNA_03525		hypothetical protein	-0.436909	0.0492847	0.192232	964	764	999	2019	975	925
CCNA_00410		acetyltransferase	-0.551758	0.049661	0.193369	109	176	767	94	100	288
CCNA_01665		potassium-transporting ATPase C chain	-0.456676	0.049888	0.194059	2066	1861	3682	910	793	1255
CCNA_00605		hypothetical protein	-0.521454	0.0501978	0.194679	114	77	34	46	120	55
CCNA_02842		two-component sensor histidine kinase	0.484588	0.050117	0.194679	1685	1250	3213	1031	745	1822
CCNA_03438		hypothetical protein	0.556759	0.0501771	0.194679	0	0	1	0	0	0
CCNA_01820		GTP-binding protein hflX	-0.543974	0.0507106	0.196081	3481	2894	2245	5089	2796	2352
CCNA_02646	mraZ	cell division protein MraZ	-0.539253	0.0506608	0.196081	389	216	144	249	219	130
CCNA_03683		maleylpyruvate isomerase	0.44971	0.0506848	0.196081	212	124	239	166	133	400
CCNA_02237		Dipeptidyl aminopeptidase	0.564964	0.0510653	0.197104	301	268	358	189	184	297
CCNA_02530		class I SAM-dependent methyltransferase	-0.466245	0.0511274	0.197104	2729	2440	2072	351	454	428
CCNA_03564		PaaI-family thioesterase-like protein	-0.495812	0.0510983	0.197104	71	63	63	60	48	54
CCNA_00138		TonB-dependent receptor	0.517386	0.0513915	0.197926	2191	2057	2409	2608	1415	1123
CCNA_02724		Aldo-keto reductase	-0.475668	0.051664	0.198778	2866	2374	1709	5607	4990	2847
CCNA_00287	lovK	photosensory histidine protein kinase LovK	0.558663	0.0520198	0.199752	490	380	709	494	229	541
CCNA_02156		calcium-binding RTX toxin-related protein	-0.488368	0.0519768	0.199752	723	625	1127	514	334	519
CCNA_02758		hypothetical protein	-0.535962	0.0525229	0.201485	3491	2716	2597	3027	2211	1710
CCNA_03913		hypothetical protein	-1.0488	0.0527648	0.202213	1305	1068	1410	1531	744	1048
CCNA_03476		ribonuclease HI	0.464146	0.0529144	0.202587	4937	3824	3379	1935	3301	3551
CCNA_01272	arfB	peptidyl-tRNA hydrolase family protein ArfB	-0.52301	0.0530746	0.2028	1408	1467	2022	1292	1123	1239
CCNA_01927		enoyl-CoA hydratase	-0.468568	0.0530481	0.2028	963	653	4703	284	285	1079
CCNA_00680		2-hydroxychromene-2-carboxylate isomerase	-0.473302	0.0535897	0.204411	12	7	8	10	4	5
CCNA_02325		ornithine carbamoyltransferase	0.571519	0.0536013	0.204411	665	426	433	363	411	415
CCNA_02101		glyoxalase family protein	-0.516849	0.0537256	0.204684	4286	5172	4222	970	1859	1863
CCNA_01319	rpsN	SSU ribosomal protein S14P	0.645356	0.0540259	0.205359	2373	2249	2996	858	1000	1027
CCNA_03553		RNA pyrophosphohydrolase	-0.438244	0.0540614	0.205359	3103	2469	3417	2023	2404	2947
CCNA_03754	fzlA	FtsZ-binding protein FzlA	0.502738	0.0539832	0.205359	47	80	30	10	51	20
CCNA_02416		DNA-binding protein HU	0.542673	0.0543631	0.206304	563	439	540	665	551	557
CCNA_00974		TonB-dependent outer membrane receptor	0.631111	0.0548423	0.207858	3462	2789	8080	2951	1833	5281
CCNA_03727	mcsS	small-conductance mechanosensitive channel mcsS	0.475748	0.0548796	0.207858	7709	5217	8428	9559	7400	9832
CCNA_01024		hypothetical protein	0.598557	0.0550515	0.208306	355	262	225	358	267	176
CCNA_01153		chromate transport protein	-0.46398	0.0552138	0.208514	642	560	1947	616	402	1163
CCNA_02519		aspartyl/glutamyl-tRNA(Asn/Gln) amidotransferase subunit A	0.587222	0.0551997	0.208514	151	96	419	96	52	203
CCNA_00159	gyrB	DNA gyrase subunit B	0.58039	0.0553096	0.208673	6182	5076	4945	5536	3942	3667
CCNA_01806		hypothetical protein	0.489716	0.055709	0.209976	1491	1376	2362	1636	814	1623
CCNA_03770		malate dehydrogenase	0.560119	0.0560017	0.210875	428	378	962	407	214	714
CCNA_02491		protocatechuate 3,4-dioxygenase beta chain	0.563904	0.056073	0.210939	347	264	307	196	244	203
CCNA_01020		LacI-family transcriptional regulator	-0.677758	0.0562813	0.211518	1012	1161	1722	330	469	718
CCNA_01700		3-ketohexose transporter	-0.51661	0.0563938	0.211531	1098	1078	1340	829	628	986
CCNA_02502		type IV secretory pathway, VirB6 channel protein	-0.51912	0.056366	0.211531	5139	3674	2319	4544	4007	3147
CCNA_02044		histidine phosphatase family protein	-0.431088	0.0565084	0.211756	478	311	464	225	217	383
CCNA_03925		hypothetical protein	-0.44877	0.0569037	0.213033	1590	673	1107	190	342	385
CCNA_00832		LysR-family transcriptional regulator	-0.437416	0.057029	0.213296	1027	967	1077	1024	575	662
CCNA_00647	nrtD	nitrate transport ATP-binding protein nrtD	-0.466705	0.0573751	0.214384	89	52	50	54	76	60
CCNA_00425		hypothetical protein	0.505538	0.0575919	0.214988	3465	3415	2288	3441	3086	1798
CCNA_00691		ferredoxin	0.492585	0.0584199	0.217869	179	166	385	85	109	197
CCNA_01399		ammonium transporter/methylammonium transporter	0.679836	0.058561	0.217977	5038	4246	4256	3036	5980	5821
CCNA_03659		N-(5'-phosphoribosyl)anthranilate isomerase	-0.437373	0.0585266	0.217977	151	164	246	74	137	164
CCNA_01939		ADP-ribosylglycohydrolase	0.497819	0.058762	0.21817	451	358	429	178	228	305
CCNA_02528		PlsY-like acyl-phosphate glycerol 3-phosphate acyltransferase	-0.591801	0.0588173	0.21817	218	264	224	150	131	162
CCNA_02735		NUDIX hydrolase	-0.443738	0.05869	0.21817	2937	2776	2864	1321	2517	2426
CCNA_02917		AAA-family ATPase	-0.467386	0.0588374	0.21817	153	109	71	36	143	44
CCNA_02780		hypothetical protein	0.575762	0.0593828	0.219983	65	86	503	106	31	179
CCNA_00398		hypothetical protein	0.576127	0.0596553	0.220781	2133	1310	4705	1321	1033	3083
CCNA_02009		hypothetical protein	-0.544094	0.059902	0.221273	70	81	46	34	58	52
CCNA_03783	ccmB	cytochrome c biogenesis ABC transporter permease component CcmB	0.682945	0.0598886	0.221273	572	423	1289	291	248	525
CCNA_00203		sterol desaturase family protein	0.497284	0.0600819	0.221516	30785	27553	21822	17570	15730	12165
CCNA_03367		chemotaxis receiver domain protein CheYIII	0.446257	0.060046	0.221516	138	242	320	110	54	129
CCNA_01314	rpmC	LSU ribosomal protein L29P	0.62713	0.0602989	0.221895	1694	1519	1155	1490	1710	864
CCNA_02795		lasso peptide biosynthesis B2 protein	-0.609216	0.0602712	0.221895	188	105	185	298	362	479
CCNA_00526		BMFP membrane fusogenic protein	0.606038	0.0607026	0.22317	1519	1107	1232	1877	1140	787
CCNA_02830		DNA repair protein RadC	0.565665	0.0609735	0.223954	26	20	40	8	7	25
CCNA_03809		organic solvent resistance transport system permease	-0.479748	0.0611526	0.224399	18760	12351	21706	10127	17657	32921
CCNA_03873		hypothetical protein	-0.703252	0.0614708	0.225354	269	221	266	230	320	234
CCNA_02127		bifunctional lysylphosphatidylglycerol flippase/synthetase MprF	0.534394	0.0615581	0.225462	446	531	673	389	294	331
CCNA_02147		hypothetical protein	-0.681688	0.0618067	0.226159	4057	3899	2265	6467	4617	2148
CCNA_03841		alpha/beta hydrolase family protein	-0.442881	0.0622943	0.227729	9705	8631	7896	29471	11608	7502
CCNA_02437		LysR-family transcriptional regulator	-0.528704	0.0624101	0.227866	4778	2916	3740	4179	3051	4160
CCNA_03792		intracellular septation protein	0.467155	0.0624492	0.227866	16394	14888	10745	23656	19323	12977
CCNA_00094	hfsJ	WecG/TagA-family glycosyltransferase HfsJ	0.91476	0.0625138	0.227888	1401	1376	1657	935	930	1065
CCNA_03177	meaA	methylmalonyl-CoA mutase MeaA	-0.526125	0.0626261	0.228083	94	60	550	18	23	274
CCNA_03870	gidB	methyltransferase GidB	0.475093	0.0628834	0.228806	937	662	521	536	486	398
CCNA_03782	ccmA	cytochrome c biogenesis ATP-binding export protein CcmA	1.16266	0.0631021	0.229387	6823	5344	4801	5135	3639	2518
CCNA_01490		FAD-dependent dehydrogenase	-0.552221	0.0632337	0.229611	404	366	171	365	349	115
CCNA_02822		MerR-family transcriptional regulator	-0.572807	0.063341	0.229611	1061	806	2513	295	296	953
CCNA_03501		threonylcarbamoyl-AMP synthase	-0.518058	0.0633121	0.229611	378	285	639	164	254	430
CCNA_00238	chvG	two-component sensor histidine kinase chvG	-0.483823	0.063603	0.230322	270	150	214	130	190	212
CCNA_02244		aminotransferase class I family protein	-0.511491	0.063715	0.230322	45	64	59	41	28	42
CCNA_02303		cation transport protein chaC	-0.445039	0.0636724	0.230322	97	197	159	67	81	67
CCNA_02233		signal peptidase I	-0.567339	0.0639517	0.230963	239	229	882	151	101	397
CCNA_00433		type 1 capsular polysaccharide biosynthesis protein J	-0.519439	0.064501	0.232286	9928	6252	8280	6457	6005	11055
CCNA_00827		TonB-dependent receptor	-0.475356	0.0645572	0.232286	257	271	191	63	207	189
CCNA_02356		D-alanyl-D-alanine dipeptidase	-0.416965	0.0645403	0.232286	588	365	1240	297	365	650
CCNA_03326		two-component sensor histidine kinase	0.5339	0.0644916	0.232286	486	485	1543	123	332	559
CCNA_02688		PuuE-related allantoinase	-0.444482	0.0646878	0.232541	10879	10232	8026	18814	12656	7237
CCNA_00720	cdzA	type I secretion protein CdzA, transmembrane ATPase/peptidase	0.729888	0.0648528	0.232664	376	328	3710	156	168	1053
CCNA_02973	relB-3	antitoxin protein relB-3	0.487904	0.0649274	0.232664	43	61	110	31	26	122
CCNA_03083		hybrid sensor histidine kinase/receiver domain protein	-0.425887	0.0649614	0.232664	1378	1190	1465	956	625	707
CCNA_03767		SSU ribosomal protein S16P	0.466666	0.0648781	0.232664	99	88	60	105	66	54
CCNA_03159		sulfite reductase (NADPH) flavoprotein alpha-component	-0.487672	0.0650838	0.232887	376	291	396	228	214	350
CCNA_00749		ferrous iron transport protein B	0.589457	0.0651488	0.232905	3336	1129	1912	8546	1116	1345
CCNA_01000		hypothetical protein	-0.411988	0.0657663	0.234897	329	273	428	228	197	301
CCNA_02316		hypothetical protein	-0.454674	0.065837	0.234903	254	194	562	101	104	196
CCNA_02400		transporter, major facilitator superfamily	-0.42765	0.0658889	0.234903	3419	2910	5117	1885	2261	3836
CCNA_00288		ABC-type sulfate transport system, periplasmic component	0.421124	0.0661227	0.235305	687	631	2291	530	259	712
CCNA_01403	glyQ	glycyl-tRNA synthetase alpha chain	0.51224	0.0661217	0.235305	85680	60965	168118	15089	67929	128859
CCNA_01263		pyruvate dehydrogenase E1 component	-0.438509	0.0665712	0.23605	637	598	1658	531	456	1126
CCNA_03070		4-oxalocrotonate tautomerase	-0.510068	0.0665651	0.23605	586	371	687	199	179	556
CCNA_03089		YecT-family protein	0.478296	0.0665648	0.23605	1013	951	1986	432	1710	1831
CCNA_03194		phage holin family protein	-0.409067	0.0665751	0.23605	3425	2155	3807	2586	1440	2568
CCNA_02104		GIY-YIG domain protein	-0.855582	0.0667665	0.236297	53334	36066	30166	33282	34881	29609
CCNA_02749		hypothetical protein	0.410988	0.0667073	0.236297	217	149	159	232	234	205
CCNA_01681		RimI-like acetyltransferase	-0.493138	0.067069	0.237073	3416	3437	3462	4581	2634	2448
CCNA_02258		lipoyl(octanoyl) transferase LipB	-0.51172	0.0671077	0.237073	890	620	738	1326	781	865
CCNA_03441		transposase	-0.828968	0.0679746	0.239918	599	529	1108	483	399	811
CCNA_01202		membrane alanine aminopeptidase	0.50424	0.0680962	0.240129	234	184	197	177	178	213
CCNA_00587		alpha/beta hydrolase family protein	-0.484338	0.0683683	0.240869	346	340	418	195	156	224
CCNA_02160		hypothetical protein	-0.438539	0.0694828	0.244574	1230	1427	1792	876	790	777
CCNA_02730		glutathione S-transferase	0.445976	0.0699229	0.245901	13630	13355	12702	6516	7217	6130
CCNA_01206		ABC transporter permease protein	-0.465805	0.0701793	0.246579	1593	1533	2414	1031	1093	1226
CCNA_00641		hypothetical protein	-0.529903	0.0706012	0.247614	1538	1077	1210	833	881	899
CCNA_03935		hypothetical protein	0.502703	0.0705857	0.247614	989	816	2208	604	345	1369
CCNA_01984		FlhB-like flagellar protein	0.597773	0.0708087	0.247946	634	650	528	529	451	386
CCNA_03267	rtrA	transcriptional regulatory protein RtrA	0.478816	0.0708236	0.247946	175	183	557	93	32	99
CCNA_00818		glutathione S-transferase	0.537196	0.0710903	0.248656	3643	3168	4457	3100	2281	3601
CCNA_00342	sucA	2-oxoglutarate dehydrogenase E1 component	0.573867	0.0714916	0.248939	87	45	70	15	25	66
CCNA_02777		outer membrane porin protein	-0.428057	0.0713708	0.248939	12171	12996	10247	7302	14971	13800
CCNA_02801		DUF2285 domain-containing protein	-0.48075	0.0712511	0.248939	311	304	1087	237	76	460
CCNA_02876		very short patch repair (Vsr) endonuclease	-0.742688	0.071463	0.248939	760	581	557	724	629	354
CCNA_03493		ADP-ribose pyrophosphatase, nudix family	-0.436417	0.0713681	0.248939	298	222	645	92	80	312
CCNA_02364		methyl-accepting chemotaxis protein	0.470466	0.0717407	0.249509	55	41	665	58	25	196
CCNA_03557		hypothetical protein	0.523533	0.0717837	0.249509	1383	1083	1019	572	609	701
CCNA_00279		NAD(P)H-quinone reductase	-0.424752	0.0718543	0.249532	1645	1493	2629	1405	1042	1885
CCNA_01562		4-hydroxy-2-oxoglutarate aldolase/2-dehydro-3-deoxyphosphogluconate aldolase	0.544594	0.0724246	0.251287	674	819	649	1112	668	430
CCNA_01466		hypothetical protein	-0.698972	0.0726773	0.251939	125	85	127	72	81	138
CCNA_03421		AarF/ABC1/UbiB kinase family protein	-0.45805	0.0727677	0.252028	12547	7832	10736	12931	11243	18390
CCNA_03542		hypothetical protein	0.40987	0.0737923	0.255349	7797	3918	3355	2346	2604	2485
CCNA_00833		NAD(P)H:quinone oxidoreductase	-0.419341	0.0742336	0.256648	915	882	1888	694	498	1047
CCNA_03584	chpT	histidine phosphotransferase ChpT	0.427147	0.0745738	0.257595	279	218	470	218	182	309
CCNA_02125	podJ	polar development protein podJ	0.48486	0.0748641	0.258368	410	319	559	320	225	529
CCNA_00309		hypothetical protein	0.448203	0.0757308	0.261127	2054	1723	3321	1413	1310	2290
CCNA_01184		MutT/nudix family hydrolase	-0.491746	0.0763548	0.262777	6524	5708	4771	4703	3693	2737
CCNA_02129		acyl-CoA dehydrogenase, short-chain specific	-0.47762	0.0762829	0.262777	3602	3787	8054	2951	3173	4804
CCNA_02310		glycosyl hydrolase, family 9	-0.415917	0.0764122	0.262777	5756	5671	7765	3428	6745	7215
CCNA_01685		Heat shock protein HspQ	0.540647	0.0768821	0.264159	509	351	1085	319	187	535
CCNA_02189		peptidase, C13 family	0.45464	0.0769846	0.264278	811	615	1584	672	407	911
CCNA_00005	dnaQ	DNA polymerase III, epsilon chain	0.404166	0.077275	0.264725	803	551	451	819	591	364
CCNA_00241		phosphocarrier protein HPr	-0.436039	0.0775917	0.264725	216	211	230	154	169	201
CCNA_02798		GntR-family transcriptional regulator	-0.503193	0.0772321	0.264725	3140	6236	3195	9140	3244	4321
CCNA_02997	cspA	cold shock protein CspA	-0.572519	0.0774587	0.264725	365	306	348	250	182	191
CCNA_03320		Acetyl-CoA carboxylase	-0.445627	0.077457	0.264725	9147	6148	19853	3364	6145	14410
CCNA_03405		COQ9 family protein	-0.448627	0.0775388	0.264725	947	919	870	575	635	604
CCNA_03896		hypothetical protein	0.652199	0.0774483	0.264725	1215	1045	939	1263	975	788
CCNA_00501		glucosyltransferase	-0.524891	0.0776684	0.264754	393	375	1374	316	342	626
CCNA_03636		biotin synthase	-0.625478	0.0778308	0.265075	17572	19334	12367	24569	19279	6718
CCNA_01288		multidrug resistance transporter, Bcr family	-0.42809	0.0781166	0.26535	1830	1447	4750	1052	632	1891
CCNA_01978		methyltransferase	0.440391	0.0780724	0.26535	222	288	181	295	169	242
CCNA_03410	ldpE	M23 family peptidoglycan-specific endopeptidase LdpE	-0.53011	0.0780828	0.26535	12708	9753	7923	10956	13171	5083
CCNA_00089		MHYT/PAS-family GGDEF/EAL protein	0.433072	0.0782613	0.265378	5733	4313	13686	1090	1596	4544
CCNA_00627		hypothetical protein	-0.75635	0.0782281	0.265378	2313	1917	1926	2476	2418	2041
CCNA_02268		laminin G domain protein	-0.46096	0.0791764	0.268247	905	493	645	242	416	581
CCNA_00844	relE1	toxin protein relE1	0.459694	0.0792557	0.268282	1167	1104	2224	732	663	1041
CCNA_01196		TonB-dependent receptor	-0.452163	0.0799959	0.269538	212	176	514	95	50	199
CCNA_01626		pyridoxal phosphate biosynthetic protein pdxJ	-0.405824	0.0798572	0.269538	726	569	1503	333	414	894
CCNA_01747		3-oxoacyl-(acyl-carrier protein) reductase	0.49004	0.080043	0.269538	782	955	995	902	640	434
CCNA_03181		crotonyl-CoA carboxylase/reductase	-0.499886	0.0798594	0.269538	340	198	122	210	159	155
CCNA_03325		hypothetical protein	0.56332	0.0799238	0.269538	509	537	834	253	405	410
CCNA_03604		hypothetical protein	-0.427281	0.0799899	0.269538	1303	1326	1784	976	475	1318
CCNA_00621		hypothetical protein	-0.526839	0.080395	0.270489	444	388	1009	183	199	475
CCNA_01786		EcsC family protein	-0.502324	0.0804783	0.270535	578	584	1134	607	371	520
CCNA_02908		HAD superfamily hydrolase	-0.455184	0.080711	0.271083	1085	878	967	599	896	1427
CCNA_00891		transporter, drug/metabolite exporter family	-0.436123	0.0807954	0.271132	796	1219	1571	1279	508	794
CCNA_00857		glucose/fructose transport protein	0.503181	0.0809763	0.271505	2679	511	4280	2455	351	1645
CCNA_00830		beta-galactosidase	-0.391828	0.0813913	0.272078	449	257	1010	140	364	996
CCNA_01081		hypothetical protein	0.426067	0.0812234	0.272078	314	246	216	102	192	139
CCNA_02832		microsomal dipeptidase	0.425365	0.0814275	0.272078	657	490	1128	300	388	895
CCNA_03172		3-oxoacyl-(acyl-carrier protein) reductase	0.462888	0.0812892	0.272078	42	48	217	42	46	60
CCNA_00117	glmS	glucosamine-fructose-6-phosphate aminotransferase, isomerizing	-0.442977	0.0819309	0.273525	1068	617	3907	176	217	1198
CCNA_02227		LysR-family transcriptional regulator	-0.422504	0.0820114	0.273559	256	215	337	93	120	137
CCNA_00278		glutaminase	-0.396506	0.082328	0.27438	323	356	264	415	304	193
CCNA_03898		NTF2 superfamily protein	-0.524878	0.082433	0.274494	455	266	951	140	81	515
CCNA_00128		argininosuccinate synthase	0.454919	0.0827205	0.275216	49487	46848	58643	56042	51590	76623
CCNA_01735		PaaI thioesterase family protein	0.557517	0.082797	0.275234	2067	1389	1736	735	816	741
CCNA_03975		hypothetical protein	-0.742566	0.0828835	0.275287	193	164	537	112	88	339
CCNA_02606		hybrid sensor histidine kinase/receiver domain protein	0.405109	0.0833225	0.276508	342	279	677	537	289	555
CCNA_00407		acetyltransferase	0.405515	0.0835189	0.276924	1424	1115	2860	583	504	1581
CCNA_00143		ribosomal RNA small subunit methyltransferase I	-0.441707	0.083737	0.27741	1766	1262	8074	1074	771	3293
CCNA_01666	kdpD	osmosensitive K+ channel histidine kinase kdpD	-0.456723	0.0838679	0.277563	292	271	765	136	189	421
CCNA_03789		hypothetical protein	-0.446495	0.0839259	0.277563	5349	4588	14594	3719	2462	6743
CCNA_01311	rplV	LSU ribosomal protein L22P	0.635319	0.0840698	0.277566	95	61	206	21	19	111
CCNA_02697		NTF2 family protein	-0.479703	0.0840637	0.277566	3009	1453	1768	1213	1317	1215
CCNA_00030		Ribonuclease I	-0.398365	0.0843836	0.278366	3852	3158	4195	1011	1652	1504
CCNA_03269		glucokinase	-0.453274	0.0849599	0.280029	1248	980	1475	1640	729	1175
CCNA_00208		type 1 glutamine amidotransferase (GATase1)-like domain protein	-0.438619	0.0853061	0.280694	687	835	903	566	1284	767
CCNA_02674		transposase	-0.440167	0.0852407	0.280694	836	731	1275	385	698	977
CCNA_02469		type II toxin-antitoxin system HipA family toxin	0.529703	0.085403	0.280775	1346	1559	942	1065	2453	554
CCNA_01315	rpsQ	SSU ribosomal protein S17P	0.642268	0.085679	0.281444	1578	1526	2262	761	768	996
CCNA_00760		two component sensor histidine kinase	-0.400452	0.0858388	0.281664	1593	1645	6604	1223	1033	4040
CCNA_01444		poly(3-hydroxyalkanoate) polymerase	0.448845	0.0858992	0.281664	438	396	595	351	337	341
CCNA_03523		acetyltransferase, GNAT superfamily	-0.384509	0.0859633	0.281664	8571	4570	4661	1266	3370	5748
CCNA_00218		hypothetical protein	-0.452062	0.0860788	0.281805	1744	1517	2135	2002	1280	1614
CCNA_00989		acyl esterase protein	0.479787	0.0861781	0.281892	139	74	56	413	347	176
CCNA_03495		D-beta-hydroxybutyrate dehydrogenase	-0.459464	0.0865426	0.282846	2670	2622	3570	2504	1622	1955
CCNA_01369		acyl-CoA dehydrogenase, short-chain specific	0.470489	0.0866898	0.28309	6041	6411	5963	10899	5708	4320
CCNA_00307		phospholipid-lipopolysaccharide ABC transporter	-0.442918	0.0869285	0.283393	4155	2906	4763	1741	3451	6195
CCNA_00401		enoyl-CoA hydratase	-0.408087	0.0868575	0.283393	410	268	889	159	203	549
CCNA_02441		HTH DNA-binding protein	-0.540592	0.0872287	0.284133	12745	10118	25061	13023	7352	25953
CCNA_02970		DUF393 domain-containing protein	-0.504162	0.0873316	0.28423	16	7	23	10	10	19
CCNA_00214	znuL	TonB-dependent receptor	-0.381448	0.0874589	0.284406	171	146	571	76	86	330
CCNA_02483		acyl-CoA synthetase	-0.414344	0.0876136	0.284671	1374	817	1705	681	899	1775
CCNA_03210		MarR-family transcriptional regulator	0.465784	0.0878525	0.285209	2923	1891	1672	1585	854	883
CCNA_02040		HAD-IB family hydrolase	-0.401113	0.0879452	0.285271	391	292	373	606	276	425
CCNA_03729		fructose-6-phosphate aldolase	0.480395	0.0881266	0.285621	2588	1562	5583	978	1041	3787
CCNA_03095		small-conductance mechanosensitive channel	-0.386895	0.0882312	0.285722	538	379	1202	321	273	883
CCNA_01755		two component sensor histidine kinase	-0.690575	0.0884163	0.286083	1899	2025	2035	1624	1194	1725
CCNA_00102		hypothetical protein	-0.460787	0.0885356	0.286231	132	171	125	190	96	111
CCNA_00614		short-chain fatty acids transporter	-0.401734	0.0889169	0.287113	839	679	788	486	353	458
CCNA_01326	secY	protein translocase subunit secY	0.501492	0.0889563	0.287113	384	254	539	357	361	685
CCNA_00981	lolD	ABC-type transport system involved in lipoprotein release, ATPase component LolD	-0.529554	0.0893673	0.287961	1908	1162	1376	779	624	1046
CCNA_03189		glutathione-dependent formaldehyde-activating enzyme	-0.604819	0.0893069	0.287961	739	594	905	449	363	638
CCNA_00315		3-polyprenyl-4-hydroxybenzoate decarboxylase	0.483341	0.0895395	0.288107	1439	1280	762	769	917	661
CCNA_00802	ybgT	cyd operon protein YbgT	0.402258	0.0895608	0.288107	96	64	53	154	75	76
CCNA_00147		hypothetical protein	-0.494888	0.0898396	0.288765	513	449	904	374	212	401
CCNA_03893		hypothetical protein	0.499864	0.0900915	0.289335	1648	1261	2069	999	792	925
CCNA_03449		S-adenosylmethionine-dependent methyltransferase	-0.547213	0.0903321	0.289868	720	787	1661	1450	530	1249
CCNA_00736		lipoprotein signal peptidase	-0.434774	0.0904696	0.29007	968	708	887	538	535	758
CCNA_00742		HAD superfamily sugar phosphatase	-0.418345	0.0911639	0.290856	388	392	255	558	371	134
CCNA_00766		cobalamin adenosyltransferase family protein	-0.434445	0.0910813	0.290856	8578	9355	10647	5736	3943	3946
CCNA_01442		N-acetyl-gamma-glutamyl-phosphate reductase	-0.472119	0.0909813	0.290856	1106	1097	1154	277	412	369
CCNA_02178		short-chain alcohol dehydrogenase	0.430112	0.0909117	0.290856	5934	3998	5687	4125	2948	4944
CCNA_02461		DUF4112 domain-containing protein	0.4532	0.0911154	0.290856	378	329	977	473	234	758
CCNA_03675	skaH	PAS-family sensor histidine kinase SkaH	-0.475726	0.0909522	0.290856	44080	37027	28043	42274	43714	28151
CCNA_00125		amino acid efflux permease	-0.402635	0.0915198	0.29146	1494	1236	1200	891	1512	1396
CCNA_03010		MAPEG family protein	-0.507521	0.0915602	0.29146	17992	16263	13096	41456	28359	14491
CCNA_03443		hypothetical protein	-0.419158	0.0915782	0.29146	21238	15855	13563	16627	17535	13050
CCNA_01281	glpK	glycerol kinase	-0.406356	0.0919854	0.292516	6663	3552	3918	3795	2183	3431
CCNA_00026	cckO	PAS-family sensor histidine kinase CckO	-0.458897	0.092258	0.292665	2756	2726	3207	2225	1968	1713
CCNA_02235		SGNH hydrolase family protein	-0.414398	0.0921238	0.292665	607	367	186	566	389	251
CCNA_02734		serine O-acetyltransferase	-0.479256	0.0921887	0.292665	810	1565	1021	725	1049	983
CCNA_02208		thymidylate synthase	0.430195	0.0925137	0.292759	532	499	461	586	918	588
CCNA_02694		acetamidase/formamidase family protein	0.739873	0.0924742	0.292759	164	135	410	138	75	321
CCNA_03691	kidO	bifunctional regulator KidO	0.514398	0.0923736	0.292759	612	420	538	376	189	226
CCNA_01645		3-hydroxyisobutyrate dehydrogenase	-0.413066	0.0926122	0.292833	212	201	269	215	135	174
CCNA_01221		acyl carrier protein	0.417913	0.0928845	0.293455	4390	5122	13451	4483	3405	9815
CCNA_00596		RpoE-family sigma factor	-0.375345	0.0933298	0.294622	861	560	705	745	272	309
CCNA_01338		glyoxalase family protein	-0.506827	0.0936085	0.294783	365	295	314	237	209	294
CCNA_02277	hutA	TonB-dependent outer membrane channel HutA	0.493623	0.0934646	0.294783	2895	2739	1598	3088	2734	1404
CCNA_03784		DMT family transporter	-0.396858	0.0935882	0.294783	3583	3037	16971	2956	1627	7900
CCNA_00893	rodZ	helix-turn-helix DNA-binding protein RodZ	-0.417311	0.0941003	0.296092	1116	2647	1667	4917	1181	1778
CCNA_00490		hypothetical protein	-0.427907	0.0944011	0.296798	138	123	87	122	95	41
CCNA_02794		lasso peptide isopeptide bond-forming cyclase	-0.379991	0.0951909	0.299039	194	118	292	135	123	806
CCNA_00075		3-ketoacyl-CoA thiolase	0.421954	0.0956631	0.30028	263	201	710	114	66	207
CCNA_02230		Hydroxy(phenyl)pyruvate reductase	-0.426865	0.0957877	0.300429	695	562	905	458	351	578
CCNA_01364		tRNA dihydrouridine(20/20a) synthase	0.496606	0.0959579	0.30055	8022	8815	3024	16655	10895	2800
CCNA_03617		Copper(I)-binding protein	0.407764	0.0959812	0.30055	740	517	614	164	204	306
CCNA_00332		molybdenum transport system permease protein modB	-0.46945	0.0961529	0.300846	11703	8881	6341	18174	11623	6156
CCNA_00870		hypothetical protein	0.428895	0.0968219	0.302452	566	397	918	333	244	408
CCNA_02715		MASE1-family sensor histidine kinase	0.813515	0.096804	0.302452	243	225	648	142	193	363
CCNA_01468	ccoO	cytochrome cbb3 oxidase, cytochrome c subunit ccoO	-0.450656	0.0971971	0.30338	765	525	1141	479	317	845
CCNA_02509	hfsG	glycosyltransferase hfsG	0.517405	0.0973223	0.303527	2634	2127	3315	2193	1226	1933
CCNA_00139	chlI	magnesium chelatase subunit ChlI-like ATPase	-0.446488	0.0976685	0.304362	1767	1265	24004	902	544	12795
CCNA_00156		ArsR-family transcriptional regulator	-0.460775	0.0980741	0.305137	7180	4337	7805	2370	2814	5697
CCNA_01151		DeoR-family transcriptional regulator	-0.388819	0.0980723	0.305137	729	206	337	196	229	291
CCNA_02203		YceI-family protein	0.405909	0.0985498	0.306372	4543	3954	13361	6787	2684	11643
CCNA_03414		Re/Si-specific NAD(P)(+) transhydrogenase subunit alpha	0.467774	0.0986433	0.306417	35161	31630	13203	29491	29914	10999
CCNA_01293		hypothetical protein	-0.626341	0.0987758	0.306584	4178	3479	3027	2459	2313	1768
CCNA_03682		fumarylacetoacetate hydrolase family protein	-0.396928	0.0993437	0.3081	293	228	1659	195	119	663
CCNA_00327		FMN-binding nitroreductase family enzyme	-0.427469	0.100017	0.308628	29954	25248	58131	7898	10660	22469
CCNA_00340		succinyl-CoA synthetase beta chain	0.536206	0.10007	0.308628	582	585	1788	386	304	1066
CCNA_00341	sucD	succinyl-CoA synthetase alpha chain	0.556248	0.0999039	0.308628	164	104	355	24	50	141
CCNA_00608		endopygalactorunase	0.377002	0.0997026	0.308628	469	170	397	411	93	214
CCNA_02882		cbb3-type cytochrome C oxidase, subunit III	-0.779504	0.0998964	0.308628	3463	2333	4214	1132	1724	2962
CCNA_02959		MBL fold metallo-hydrolase	0.48889	0.100068	0.308628	201	207	545	125	103	304
CCNA_03815		GumN superfamily protein	-0.415083	0.0998686	0.308628	3154	3328	3124	4524	3084	3661
CCNA_00700		TonB-dependent receptor	-0.432275	0.100282	0.308737	625	590	922	417	256	454
CCNA_01346		outer membrane protein	0.563386	0.100423	0.308737	1537	1719	950	1287	1426	594
CCNA_02419	tonB1	TonB1 protein	0.642622	0.100335	0.308737	686	653	969	557	372	680
CCNA_03042	cpaA	pilus assembly prepilin peptidase CpaA	0.478678	0.100346	0.308737	2364	1522	1539	1739	1177	928
CCNA_00905		exonuclease-endonuclease-phosphatase (EEP1) protein	0.459112	0.100674	0.308819	463	743	549	871	297	555
CCNA_02648		alpha/beta hydrolase family protein	-0.499434	0.100688	0.308819	1497	1233	5212	1453	1057	2415
CCNA_03813	creS	intermediate filament-like cell shape determinant creS	0.448063	0.100587	0.308819	1056	991	860	1245	791	567
CCNA_00010	dnaK	chaperone protein DnaK	0.489999	0.101007	0.309552	77219	66944	47441	65309	80959	49157
CCNA_01177	cysI	sulfite reductase, beta subunit	0.490904	0.101658	0.311304	2618	2269	7630	2858	1785	4102
CCNA_00762		hypothetical protein	-0.464323	0.101944	0.311687	33543	22949	69315	4265	26742	77683
CCNA_02774		hypothetical protein	0.44477	0.10193	0.311687	192	240	162	135	167	144
CCNA_01320	rpsH	SSU ribosomal protein S8P	0.624107	0.102122	0.311987	296	338	1149	284	176	493
CCNA_02760		hypothetical protein	0.472123	0.102736	0.313614	138	140	121	43	85	62
CCNA_01138		nuclear transport factor 2 family protein	-0.582475	0.103123	0.314302	6758	6584	14016	5134	3088	5759
CCNA_03011		outer membrane lipoprotein Blc	-0.415063	0.103094	0.314302	697	529	442	915	410	263
CCNA_01321	rplF	LSU ribosomal protein L6P	0.573296	0.103224	0.314363	1290	905	1350	835	605	874
CCNA_00508		aspartate protease	-0.372811	0.10342	0.314714	1653	1764	1574	982	944	541
CCNA_00106		2-polyprenyl-6-methoxyphenol hydroxylase	-0.628327	0.103923	0.315998	230	223	362	161	101	167
CCNA_02849		cytochrome c-type biogenesis heme chaperone	0.448829	0.104214	0.316633	1300	1060	1551	1644	1008	1420
CCNA_00353		O-antigen acetylase	0.412026	0.104674	0.317289	13692	12645	14350	16536	9122	10051
CCNA_00672		hypothetical protein	-0.421138	0.104543	0.317289	487	320	764	256	215	434
CCNA_01351		two-component response regulator protein	0.538456	0.104636	0.317289	31058	30665	19809	25670	27286	10973
CCNA_00059		malonic semialdehyde reductase	0.483279	0.104881	0.317668	563	539	1467	502	286	673
CCNA_00185		TonB-dependent receptor	-0.497068	0.105106	0.318006	235	209	254	170	147	182
CCNA_01710		BetA-family choline dehydrogenase	0.389869	0.105156	0.318006	4102	4974	3163	4011	3124	1854
CCNA_00074		multifunctional fatty acid oxidation complex subunit alpha FadJ	0.466424	0.105528	0.318634	511	406	1458	374	147	539
CCNA_00695		metal-dependent hydrolase	0.566755	0.105515	0.318634	4118	1570	1276	1322	1262	1307
CCNA_00171		type II secretion pathway protein C	-0.419581	0.106085	0.319362	2518	1456	3048	963	1193	2503
CCNA_00534		hypothetical protein	-0.383291	0.106103	0.319362	6066	4269	5619	2758	5357	4666
CCNA_01612	mreB	rod shape-determining protein MreB	0.500706	0.106126	0.319362	1780	1384	1326	1534	927	828
CCNA_02117		polyketide cyclase/lipid transport protein	0.431167	0.10618	0.319362	1071	1093	1061	1003	888	798
CCNA_02176		hypothetical protein	0.532443	0.106103	0.319362	2039	1971	2216	977	952	1060
CCNA_01989		(3R)-hydroxymyristoyl-ACP dehydratase FabZ	0.415184	0.10627	0.319384	5798	2886	5311	4139	5678	11194
CCNA_03355		Dipeptidyl aminopeptidase/acylaminoacyl peptidase	0.457832	0.106552	0.319985	2374	1293	1498	3077	4414	2742
CCNA_01781		hypothetical protein	-0.489785	0.107027	0.321163	5376	3945	7654	3318	3120	6268
CCNA_01088		hypothetical protein	0.396573	0.107412	0.321704	65	43	53	44	20	32
CCNA_03121		hypothetical protein	-0.473253	0.107292	0.321704	460	397	264	212	325	219
CCNA_03949		hypothetical protein	-0.549775	0.107538	0.321704	223	126	233	106	130	128
CCNA_03990		hypothetical protein	-0.895544	0.107488	0.321704	967	942	745	1304	821	651
CCNA_01623		phosphohydrolase, MutT/nudix family	-0.479922	0.107805	0.322253	183	141	250	86	81	149
CCNA_01125		Ribonuclease H-like superfamily	-0.47752	0.10829	0.323456	2150	1476	1687	2081	1839	1726
CCNA_01325	rplO	LSU ribosomal protein L15P	0.468929	0.108397	0.323527	541	513	712	489	393	473
CCNA_03861		pyridoxal 5'-phosphate dependent enzyme class III	-0.583043	0.108581	0.323828	202	204	830	194	101	290
CCNA_02553	clpA	ATP-dependent clp protease ATP-binding subunit ClpA	0.483793	0.109036	0.324933	304	259	308	138	187	283
CCNA_02660		pyridoxamine 5'-phosphate oxidase family protein	-0.419658	0.109268	0.325374	572	471	556	253	401	253
CCNA_01118		hypothetical protein	-0.413157	0.109709	0.326189	663	689	970	439	539	927
CCNA_01162		beta-D-glucoside glucohydrolase	-0.40222	0.109658	0.326189	1581	1090	8012	1343	553	3510
CCNA_03860	ldtX	L,D-transpeptidase LdtX	-0.401067	0.10984	0.326328	428	316	1303	202	184	529
CCNA_00058		hypothetical protein	-0.399022	0.110235	0.327004	172	136	267	221	109	198
CCNA_01308	rplW	LSU ribosomal protein L23P	0.552789	0.110222	0.327004	1322	1042	1482	615	538	947
CCNA_00664		C4-dicarboxylate transport protein	-0.421284	0.110616	0.327755	1867	1230	1202	363	1389	1144
CCNA_03688		AsnC-family transcriptional regulator	-0.566344	0.110657	0.327755	136	135	442	167	81	325
CCNA_00414		type 1 glutamine amidotransferase (GATase1) domain protein	-0.421384	0.110782	0.327874	662	738	784	416	445	503
CCNA_00571		phosphoenolpyruvate-protein phosphotransferase/phosphocarrier protein HPr/PTS system, glucose-specific IIA subunit	-0.495067	0.111183	0.328812	7639	5781	10807	3889	4630	8111
CCNA_00957		porin O precursor	0.389145	0.111488	0.329463	4515	2650	2612	1317	4053	4748
CCNA_00597		TonB-dependent receptor	-0.448866	0.111693	0.329816	383	225	951	287	117	508
CCNA_02950	flmF	Protoporphyrinogen oxidase-related protein	-0.561193	0.111908	0.330201	8083	7438	21964	3295	12704	39373
CCNA_03252		CopY/TcrY-family transcriptional regulator	-0.477261	0.112254	0.33097	836	756	620	895	519	532
CCNA_01266		NTF2 superfamily protein	0.388615	0.112906	0.332639	2364	2264	883	2164	2403	829
CCNA_01427	bamE	beta-barrel assembly machine (BAM) protein BamE	0.441098	0.113415	0.333633	5677	5649	3700	3250	4709	2447
CCNA_03796		tellurium resistance protein terC	0.466613	0.113382	0.333633	228	144	728	176	144	338
CCNA_00835	fljN	flagellin FljN	0.393362	0.113552	0.333783	852	561	2248	444	553	1470
CCNA_03324		hypothetical protein	0.491543	0.113843	0.334387	1606	1319	3054	1222	995	2020
CCNA_03203		threonine/serine dehydratase	-0.372243	0.114033	0.334691	704	533	797	200	353	392
CCNA_01830		TonB-dependent receptor	-0.390696	0.115808	0.339646	2688	2220	1145	2087	1409	1003
CCNA_01159		transporter, major facilitator superfamily	0.552262	0.116034	0.340052	257	133	280	133	58	113
CCNA_00045		inorganic pyrophosphatase	0.428337	0.11616	0.340156	6449	5756	4278	8049	5981	3078
CCNA_03967		hypothetical protein	0.361832	0.116245	0.340156	772	698	484	595	495	391
CCNA_02405		ABC membrane transporter, periplasmic component	0.396677	0.116402	0.340361	4118	3933	3689	3276	3599	3273
CCNA_03750		threonine dehydratase	0.405562	0.116975	0.341778	199	160	670	98	161	390
CCNA_02098		molybdopterin-guanine dinucleotide biosynthesis protein A	-0.403159	0.117124	0.341953	4512	4734	4192	9411	6042	3955
CCNA_03670		diacylglycerol kinase related protein	0.586729	0.117211	0.341953	631	475	650	592	453	523
CCNA_02399		RNA methyltransferase	-0.371769	0.11732	0.342016	15333	14195	22306	14845	10702	16162
CCNA_00352		integral membrane protein	0.470108	0.117838	0.342497	509	472	343	449	400	313
CCNA_01904		urea carboxylase-associated protein 1	0.424129	0.117785	0.342497	126	69	98	202	111	137
CCNA_02892		hypothetical protein	-0.446275	0.117738	0.342497	628	480	268	232	362	354
CCNA_02904		GntR-family transcriptional regulator	-0.366125	0.117632	0.342497	123	57	66	141	109	65
CCNA_03030		cytochrome c2	0.450459	0.118381	0.343562	4433	3414	6870	2924	2580	4616
CCNA_03725		ATP-dependent DNA ligase	-0.372572	0.118316	0.343562	468	464	1497	323	211	750
CCNA_03013	ahpF	alkyl hydroperoxide reductase subunit F	-0.450046	0.118594	0.343923	1855	1917	1938	1917	1415	1204
CCNA_02007		lipoprotein releasing system transmembrane protein lolE	0.446466	0.118724	0.344043	1361	1142	1096	999	1076	1019
CCNA_00162		beta-barrel type 2 porin	0.45609	0.118956	0.344457	4807	3637	11833	971	1727	4795
CCNA_02723		PAS domain protein	-0.442148	0.119074	0.344542	2183	1968	3434	4178	2737	4748
CCNA_00922	clpB	ClpB protein	-0.45595	0.119562	0.344588	598	407	1065	226	534	1129
CCNA_01383		hypothetical protein	-0.460496	0.119376	0.344588	812	774	737	545	573	751
CCNA_02036		DNA-binding protein HU	0.452598	0.119326	0.344588	213	155	257	98	75	205
CCNA_02089		hypothetical protein	-0.376632	0.119434	0.344588	6478	7063	3904	16143	9792	3455
CCNA_02608		DUF2939 domain-containing protein	-0.448245	0.119579	0.344588	1400	734	2593	1149	271	959
CCNA_03081		YecT-family protein	-0.45594	0.11966	0.344588	247	237	348	116	205	301
CCNA_03402		NAD(P)H quinone oxidoreductase, PIG3 family	-0.387069	0.11971	0.344588	664	500	819	371	386	823
CCNA_00384		glucan endo-1,3-beta-glucosidase	-0.365814	0.120062	0.34485	486	494	1129	304	172	368
CCNA_02216		ABM family monooxygenase	0.546668	0.119997	0.34485	631	711	416	187	466	170
CCNA_03473	doc	type II toxin-antitoxin system doc family toxin	0.521055	0.120067	0.34485	1134	728	1497	343	584	1421
CCNA_00356		outer membrane protein	-0.393932	0.120834	0.346283	90	43	137	56	58	102
CCNA_02293		thiol:disulfide interchange protein tlpA	0.392363	0.12071	0.346283	343	267	243	372	317	376
CCNA_03774		citrate lyase beta chain/citryl-CoA lyase subunit	-0.389523	0.120788	0.346283	579	530	1998	580	312	1027
CCNA_01836		acyl-CoA thioesterase I/lysophospholipase	-0.440124	0.121022	0.346311	3515	2657	5779	1739	1103	2639
CCNA_03803	hfsK	GNAT-family holdfast biogenesis protein HfsK	0.371733	0.120968	0.346311	975	624	1371	905	656	1370
CCNA_01049		hypothetical protein	-0.495212	0.121131	0.346369	206	161	267	150	107	214
CCNA_03422		M3 family oligoendopeptidase	-0.375031	0.121908	0.348335	16066	13532	8527	6428	8911	4934
CCNA_00062	trpS	tryptophanyl-tRNA synthetase	-0.47647	0.122231	0.348597	3749	3199	3687	2466	3245	3403
CCNA_01620		2-amino-4-hydroxy-6- hydroxymethyldihydropteridine pyrophosphokinase	-0.384605	0.122269	0.348597	542	577	859	397	246	490
CCNA_02743		TonB dependent receptor	-0.450098	0.122228	0.348597	8071	5279	4619	3911	2315	1978
CCNA_01322	rplR	LSU ribosomal protein L18P	0.530286	0.122368	0.348623	216	178	460	154	114	272
CCNA_00378		thiol:disulfide interchange protein dsbA	0.423449	0.122807	0.349361	6957	6091	12263	6515	4204	5293
CCNA_02259		hypothetical protein	0.423969	0.122765	0.349361	46	97	82	162	76	55
CCNA_01450	recJ	single-stranded-DNA-specific exonuclease recJ	-0.417369	0.122955	0.349526	440	322	700	221	116	305
CCNA_01569		Helix-turn-helix DNA-binding protein	-0.413337	0.123508	0.350842	211	221	193	106	147	133
CCNA_00699		LSU ribosomal protein L28P	-0.456063	0.124034	0.351915	57	59	73	70	55	38
CCNA_00971		hydroxyacylglutathione hydrolase	-0.49859	0.124067	0.351915	6371	4748	16643	2352	1958	8894
CCNA_02862		GTA glycoside hydrolase TIM-barrel domain protein	-0.38091	0.124355	0.352476	499	481	497	213	446	466
CCNA_01459		hypothetical protein	0.473059	0.124555	0.352785	18922	17568	13757	18310	16720	9679
CCNA_02355		endonuclease III	-0.455265	0.124889	0.353473	1613	1407	1570	1921	2005	1307
CCNA_02885		pyrimidine utilization protein B	-0.407594	0.125263	0.354017	98	159	105	48	54	68
CCNA_03680	urtA	aminopeptidase N	0.411978	0.125243	0.354017	24269	24998	18290	53003	28166	16465
CCNA_00582		hypothetical protein	-0.517547	0.125424	0.354083	1918	1631	4903	1453	824	2851
CCNA_00807		ribonuclease P protein component	-0.373273	0.125651	0.354083	518	444	1192	296	214	892
CCNA_01697		putative poly-gamma-glutamate capsule biosynthesis protein	-0.383742	0.125529	0.354083	1892	1617	1968	799	1294	1444
CCNA_03424	tacA	AAA-family response regulator tacA	0.435733	0.125606	0.354083	2338	1756	2865	2154	1067	1662
CCNA_00712		hypothetical protein	-0.378785	0.125793	0.354225	2436	2209	1117	2975	2181	986
CCNA_01246		methyltransferase	-0.399902	0.126305	0.355411	248	168	457	84	115	162
CCNA_01349		transposase	-0.654014	0.127093	0.35737	411	339	703	203	195	484
CCNA_02834		sulfoxide reductase catalytic subunit protein	0.385015	0.127197	0.357403	1240	1063	1338	745	897	714
CCNA_02901		methyl-accepting chemotaxis protein	-0.401285	0.127387	0.357678	2948	2302	3937	3027	1650	1863
CCNA_03777		NADP(H)-dependent aldo-keto reductase	0.363353	0.127489	0.357705	2557	1895	1674	3456	1664	1663
CCNA_01549		sulfate adenylyltransferase subunit 1/adenylylsulfate kinase	0.434245	0.127955	0.358496	916	792	695	498	657	555
CCNA_02026		CRISPR/Cas system endoribonuclease Cas6-like protein	0.37805	0.127903	0.358496	1081	1363	1274	711	486	639
CCNA_02962		type II toxin-antitoxin system HicB family antitoxin	0.432696	0.128114	0.358682	25	33	217	13	8	105
CCNA_00706		hypothetical protein	-0.644266	0.128589	0.358977	346	208	569	106	150	453
CCNA_03485		membrane protease family, stomatin/prohibitin-like protein	-0.424486	0.128553	0.358977	269	212	527	151	117	215
CCNA_03957		TusA-related sulfurtransferase	0.487605	0.128474	0.358977	1173	718	762	304	560	530
CCNA_03996		hypothetical protein	-0.620284	0.128417	0.358977	7895	8040	5325	6983	4815	2199
CCNA_00215		SapC surface layer protein	0.510017	0.128869	0.359445	3874	2540	2916	1841	1996	1785
CCNA_00907		iron-containing redox enzyme	-0.364243	0.128941	0.359445	3247	2498	11287	1853	1118	5620
CCNA_01237		hypothetical protein	-0.448082	0.129434	0.3603	77	40	169	71	33	175
CCNA_01394		uracil DNA glycosylase superfamily protein	-0.365952	0.129398	0.3603	539	409	663	282	614	1014
CCNA_00095		quinone oxidoreductase	-0.394549	0.129734	0.360619	669	504	902	443	372	427
CCNA_03748		dTDP-4-dehydrorhamnose 3,5-epimerase	0.358771	0.129714	0.360619	8244	5848	4955	4594	7823	6206
CCNA_01722		hypothetical protein	0.387655	0.129865	0.360727	735	693	1455	432	313	808
CCNA_02384		very-long-chain acyl-CoA synthetase	0.456808	0.129973	0.360768	13230	8073	18007	12604	9867	19898
CCNA_01868		2H phosphodiesterase family protein	-0.513528	0.130239	0.36112	2563	2551	3817	2343	2896	3896
CCNA_01934		Iron-sulfur cluster assembly accessory protein	0.40222	0.130379	0.36112	40	47	17	20	44	23
CCNA_02768		conjugal transfer protein TrbG	0.368889	0.130321	0.36112	11540	12768	8648	6592	17964	11373
CCNA_01095		phenylalanyl-tRNA synthetase beta chain	-0.463635	0.130498	0.361192	1307	1068	1280	1120	972	1100
CCNA_00537		DNA-directed RNA polymerase beta' chain	0.574328	0.130696	0.361483	407	366	624	494	208	418
CCNA_01014		cysteinyl-tRNA(Pro) deacylase	-0.354701	0.130985	0.361779	3640	2229	9324	1260	1287	4520
CCNA_02983		glycosyltransferase family 2 protein	-0.3736	0.130989	0.361779	431	380	1610	117	172	903
CCNA_00878		ATP-dependent RNA helicase	-0.474656	0.131272	0.362302	1523	1809	4484	2121	744	3455
CCNA_00262		ketopantoate reductase panE/ApbA family protein	-0.417599	0.131763	0.363339	4183	5886	3656	4993	2731	3146
CCNA_01789		acetyltransferase, GNAT family	-0.361369	0.131889	0.363339	832	524	1004	682	757	915
CCNA_03314		ferredoxin-NADP reductase	-0.442027	0.131928	0.363339	729	605	1288	787	358	830
CCNA_00482		toxin protein module HipA	-0.430485	0.132502	0.363405	1582	1133	779	1837	1422	1078
CCNA_00984		phosphinothricin N-acetyltransferase	0.360456	0.13247	0.363405	143	128	119	155	173	181
CCNA_01289		hypothetical protein	-0.373693	0.132288	0.363405	926	619	973	602	545	796
CCNA_01608		TetR-family transcriptional regulator	-0.364616	0.132191	0.363405	4641	3114	8314	3354	3118	5573
CCNA_02693		M10 peptidase-related protein	0.671331	0.132549	0.363405	5255	4833	7770	5662	3377	4744
CCNA_02883		flavin containing amine oxidoreductase	-0.830989	0.132606	0.363405	909	1121	1228	744	582	985
CCNA_02935		methyl-accepting chemotaxis protein	-0.397549	0.132089	0.363405	985	674	2839	637	452	1558
CCNA_00438		hypothetical protein	0.602845	0.13322	0.36483	424	488	984	430	438	493
CCNA_00658		5-methylcytosine-specific restriction enzyme MRR	0.391135	0.133325	0.36486	5660	5065	3776	1287	4209	2512
CCNA_00635		CHASE2 membrane receptor	-0.48686	0.133501	0.365084	283	229	301	131	178	216
CCNA_01935		FeS assembly SUF system protein	0.354866	0.134128	0.366541	435	244	358	415	303	369
CCNA_03953		hypothetical protein	-0.54315	0.134232	0.366567	3497	2890	3079	3538	2621	2029
CCNA_00131		Rrf2 family protein	-0.501983	0.134694	0.367312	2225	2747	2416	2790	3084	2371
CCNA_02093		hypothetical protein	-0.387778	0.134677	0.367312	368	270	410	441	241	321
CCNA_02682		ribosomal-protein-alanine acetyltransferase	0.512119	0.134856	0.367497	2447	1954	2413	1963	1389	1791
CCNA_01780	ppx1	exopolyphosphatase	-0.350157	0.134972	0.367555	2800	2605	4455	2861	2409	4040
CCNA_00017	moaD	molybdopterin converting factor, small subunit	-0.628683	0.135093	0.367626	51	57	204	50	14	81
CCNA_03299		TolC-family outer membrane protein	-0.38831	0.135207	0.36768	246	194	406	142	151	285
CCNA_02084	scpA	chromosome segregation and condensation protein fusion scpA	0.391985	0.135523	0.368281	895	647	590	1538	1195	862
CCNA_03261		queuosine biosynthesis protein QueE	0.367313	0.136057	0.369474	143	72	90	230	106	114
CCNA_00938		acetyl-CoA acetyltransferase	-0.36476	0.136216	0.369649	992	872	1464	870	479	897
CCNA_00187		NUP-family purine nucleoside permease	-0.356776	0.136431	0.369649	322	266	723	220	160	359
CCNA_00230		ribosomal large subunit pseudouridine synthase B	-0.379378	0.136597	0.369649	5376	2851	4333	846	4418	5612
CCNA_01371		hypothetical protein	-0.403553	0.136343	0.369649	9384	10094	9585	17989	8254	5394
CCNA_03766		16S rRNA processing protein RimM	0.383844	0.136518	0.369649	1138	1060	962	1292	958	702
CCNA_00568		N-acetylglucosamine-6-phosphate deacetylase	-0.450887	0.136784	0.369784	538	368	342	300	290	338
CCNA_01174		LysR-family transcriptional regulator	-0.361534	0.136837	0.369784	202	126	104	356	298	123
CCNA_01341		DegP/HtrA-family serine protease	-0.465444	0.137281	0.370468	71	101	90	58	78	76
CCNA_02445		copper homeostasis protein cutC	-0.402157	0.13721	0.370468	148	87	636	53	20	140
CCNA_02497		DUF1800 family protein	0.355331	0.137877	0.371818	1961	2218	1453	425	884	988
CCNA_03436		CHASE sensor histidine kinase	0.329914	0.138242	0.372468	77982	43006	66528	18510	35335	78157
CCNA_03602		patatin family phospholipase domain protein	-0.403739	0.13831	0.372468	483	415	1589	220	225	749
CCNA_00701	cspB	cold shock protein CspB	-0.442085	0.139334	0.374189	176	171	379	108	102	226
CCNA_00939		MarR-family transcriptional regulator	-0.399862	0.139056	0.374189	1222	1223	3199	591	1122	2225
CCNA_02152		histidine phosphatase family protein	-0.335163	0.139205	0.374189	810	621	1468	943	618	962
CCNA_02738		SDR family oxidoreductase	-0.389942	0.139285	0.374189	708	554	468	722	722	490
CCNA_02499		type IV secretory pathway, VirB2 protein	0.521516	0.139477	0.374314	103	76	47	123	74	38
CCNA_03354		5-formyltetrahydrofolate cyclo-ligase	-0.457932	0.139684	0.374611	2920	1497	3105	2283	2651	5153
CCNA_02094		MviM-like NAD-dependent oxidoreductase	-0.377737	0.139849	0.374795	2561	2256	1653	5501	3006	1578
CCNA_00604		RDD family membrane protein	-0.397205	0.140083	0.375164	727	484	1376	249	336	802
CCNA_02627		M20/M25/M40 family metallo-hydrolase	0.458574	0.140229	0.375297	3205	2376	3941	1486	2961	3827
CCNA_00126		glutathione S-transferase	-0.336023	0.140453	0.375636	1753	1419	3211	785	1683	2978
CCNA_01079		hypothetical protein	-0.355193	0.140648	0.375899	746	565	875	219	402	464
CCNA_02221	metH	methionine synthase I metH	0.377155	0.141018	0.376136	943	826	1275	394	417	471
CCNA_02782		hypothetical protein	-0.421644	0.141027	0.376136	147	115	194	69	63	106
CCNA_03253		MecR1-related antirepressor protein	-0.45808	0.14089	0.376136	246	211	346	134	232	457
CCNA_02056		ATP12 family chaperone protein	-0.326153	0.142146	0.378861	6466	6138	6785	13555	7917	9360
CCNA_02425		DNA gyrase inhibitor YacG	0.451051	0.142281	0.37896	5873	4903	8800	7393	3227	5839
CCNA_01344		hypothetical protein	0.421743	0.142798	0.380078	1929	1569	1694	1452	1312	1322
CCNA_01909		ABC transporter substrate-binding protein	0.613001	0.14307	0.380299	155	121	230	688	165	159
CCNA_01982		glutamyl-tRNA synthetase	0.3853	0.143077	0.380299	3230	2041	1847	1057	1985	1548
CCNA_00545		acetoacetyl-CoA reductase	0.441284	0.143428	0.380712	3198	2491	4416	1116	1063	1256
CCNA_02568		methylmalonyl Co-A mutase-associated GTPase	-0.396528	0.143355	0.380712	103	86	52	116	104	46
CCNA_03689		alanine dehydrogenase	0.545707	0.143804	0.381449	753	2149	841	1559	318	2535
CCNA_02638		CLC voltage-gated chloride channel	0.353138	0.143959	0.381599	482	373	819	259	206	312
CCNA_02180		iron-sulfur cluster assembly/repair protein ApbC	-0.370627	0.145152	0.384498	1118	1092	2175	530	415	1170
CCNA_00043	nusA	Transcription termination/antitermination protein NusA	0.429271	0.145476	0.384507	39257	41222	59439	43066	35497	32375
CCNA_00087		PerM-family permease	0.352136	0.145537	0.384507	1003	663	2247	673	571	1520
CCNA_00372		ATP synthase C chain	0.437814	0.145267	0.384507	4488	5571	4684	3773	3145	2742
CCNA_03946		hypothetical protein	0.580553	0.14555	0.384507	4280	1070	1813	1994	925	806
CCNA_00992		hypothetical protein	-0.342599	0.146189	0.384884	58	33	27	33	33	55
CCNA_01407		DNA-binding transcriptional regulator, AcrR family	-0.325628	0.146123	0.384884	1086	886	2190	420	974	2240
CCNA_01726		EngA-subfamily GTPase protein	-0.408523	0.145814	0.384884	991	1075	1030	1129	810	651
CCNA_02013		pantothenate kinase/Bvg accessory factor	0.380534	0.146077	0.384884	401	314	536	665	318	723
CCNA_03217		TetR-family transcriptional regulator	-0.351147	0.145953	0.384884	46	118	67	78	13	114
CCNA_02891		GanA-family beta-galactosidase	-0.371059	0.146602	0.38571	537	544	720	185	334	472
CCNA_02046	glnB	nitrogen regulatory protein P-II	0.396657	0.146795	0.385787	115	65	64	39	54	71
CCNA_02191		hypothetical protein	0.728011	0.14683	0.385787	30	42	31	27	9	31
CCNA_00535		hypothetical protein	0.372887	0.14738	0.386971	3049	2465	1866	1033	3494	1525
CCNA_00504		23S rRNA methyltransferase	0.417513	0.147898	0.387809	23827	19100	12315	12135	15997	12537
CCNA_03015		hypothetical protein	-0.434511	0.147893	0.387809	169	142	113	240	216	87
CCNA_01539		pirin family protein	-0.339951	0.148426	0.388667	781	514	510	407	375	464
CCNA_02485		aldehyde dehydrogenase	-0.357364	0.148416	0.388667	4263	3436	3751	2461	4418	3478
CCNA_00015	moaB	molybdenum cofactor biosynthesis protein B	0.350041	0.149224	0.38997	563	634	319	612	470	314
CCNA_02501		type IV secretory pathway, VirB4 ATPase	0.335779	0.149219	0.38997	395	430	2556	399	235	1123
CCNA_02604		host cell attachment protein	-0.519265	0.149026	0.38997	836	1229	859	1190	429	1054
CCNA_01262	acrB3	cation/multidrug efflux pump, AcrB family	0.384711	0.150537	0.393016	2366	1843	3191	1245	1446	1823
CCNA_01910		ABC transporter substrate-binding protein	0.472163	0.150686	0.393016	568	622	208	7430	2778	230
CCNA_02111		pilF-related tetratricopeptide repeat protein	0.398263	0.150693	0.393016	516	517	941	247	305	519
CCNA_02946		spsF-related cytidylyltransferase	-0.366248	0.150953	0.393429	485	456	1101	735	362	894
CCNA_00734		GumN superfamily protein	0.656111	0.151334	0.394036	270	313	544	187	462	381
CCNA_02579		cytochrome P450	-0.385748	0.151389	0.394036	598	416	826	208	215	590
CCNA_00655		hypothetical protein	-0.389464	0.151781	0.394794	1862	1653	1194	1412	1627	923
CCNA_01554		D-mannonate oxidoreductase	-0.333144	0.151938	0.394936	4788	3750	9332	2477	3599	7811
CCNA_01908		ABC-type transporter, permease component	0.504207	0.152055	0.394978	886	955	1058	2734	1332	912
CCNA_01312	rpsC	SSU ribosomal protein S3P	0.496926	0.152214	0.395125	892	1122	643	845	869	754
CCNA_03024		branched-chain amino acid aminotransferase	0.366435	0.152321	0.39514	4647	4055	7751	4880	2715	4996
CCNA_02820		TadG-family protein	0.434342	0.152633	0.395685	10199	8889	13209	4237	4973	8023
CCNA_01186		hypothetical protein	0.533746	0.152852	0.395988	6876	4091	10013	2850	5193	5179
CCNA_01056		methyltransferase	0.356835	0.152975	0.396043	417	447	2068	376	204	1032
CCNA_01566		hypothetical protein	-0.364993	0.153304	0.39663	12	26	211	0	9	63
CCNA_03846		DUF2244 domain-containing protein	-0.329389	0.15352	0.396924	1358	1350	2010	1371	1539	1798
CCNA_02902		xylan alpha-1,2-glucuronosidase	-0.36246	0.153901	0.397646	91	90	141	137	77	80
CCNA_02683		FAD dependent oxidoreductase	0.493904	0.154304	0.398423	368	365	1491	152	185	513
CCNA_01684		phenylalanine-4-hydroxylase	0.472259	0.154678	0.399124	939	819	1035	513	654	883
CCNA_00747	tipF	cyclic-di-GMP phosphodiesterase, flagellum assembly factor TipF	0.426656	0.156254	0.402482	688	12	65	897	30	106
CCNA_00901		alpha/beta hydrolase family protein	-0.341865	0.156291	0.402482	1266	1414	1488	2164	1012	1093
CCNA_01889		long-chain-fatty-acid--CoA ligase	-0.386908	0.156213	0.402482	454	664	413	120	233	233
CCNA_03787		heme exporter protein D CcmD	-0.556811	0.156595	0.402999	4819	3483	119759	4389	1819	69030
CCNA_00649		ABC family transporter protein	-0.413965	0.156909	0.403146	586	594	868	329	461	444
CCNA_02605		LasT-family rRNA methylase	-0.325087	0.157067	0.403146	0	2	5	1	1	4
CCNA_02624	ftsA	cell division protein FtsA	0.324506	0.15685	0.403146	16054	7697	15687	5317	6055	14110
CCNA_03759		exonuclease	-0.375391	0.156971	0.403146	872	875	890	1391	945	978
CCNA_03045	cpaJ	TadG-related pilus assembly protein CpaJ	0.585051	0.157211	0.403248	51	52	600	65	49	240
CCNA_03110	mrrA	single domain receiver protein MrrA	-0.37501	0.158012	0.405035	1418	1150	4427	1327	501	2229
CCNA_00842		hypothetical protein	0.369161	0.158421	0.405818	1017	878	1302	848	542	817
CCNA_01515		C4-dicarboxylate transporter large subunit	-0.327158	0.158546	0.405868	1353	1120	600	330	834	249
CCNA_01313	rplP	LSU ribosomal protein L16P	0.444097	0.158777	0.405925	1339	1044	960	1077	955	677
CCNA_02747		ABC transporter substrate-binding protein	0.355967	0.158763	0.405925	55141	37905	31731	58516	53052	44880
CCNA_03242		NAD-dependent succinate-semialdehyde dehydrogenase	-0.363969	0.159119	0.406534	433	328	647	307	283	519
CCNA_01018		D-galactose 1-dehydrogenase	-0.350467	0.159856	0.408147	754	828	665	135	261	189
CCNA_00865	xylA	alpha-ketoglutaric semialdehyde dehydrogenase xylA	0.699016	0.159973	0.408179	608	587	534	377	312	436
CCNA_02198		trans-isoprenyl diphosphate synthase	-0.381754	0.160183	0.408446	1185	886	1570	1124	720	1199
CCNA_03891		hypothetical protein	-0.653107	0.160778	0.409695	144	128	311	110	84	165
CCNA_01524	flbA	flagellar modification protein FlbA	0.352778	0.161059	0.409873	353	351	435	156	170	245
CCNA_01560		phosphoenolpyruvate carboxylase	0.468975	0.160972	0.409873	152	117	95	114	98	127
CCNA_01113		rhodanese-related sulfurtransferase	-0.329788	0.161391	0.410449	6184	6465	3849	4408	5032	2357
CCNA_03731		HAD family hydrolase	-0.344906	0.161527	0.410527	1498	1782	1217	1067	1301	682
CCNA_02520		aspartyl/glutamyl-tRNA(Asn/Gln) amidotransferase subunit C	-0.377795	0.162056	0.411601	1455	1009	758	1544	1062	855
CCNA_03538		NAD-dependent epimerase/dehydratase family protein	-0.42252	0.16228	0.411902	1794	1229	3130	981	1013	2851
CCNA_01142		hypothetical protein	0.371187	0.162587	0.412097	1334	1449	1867	1302	775	993
CCNA_01229		2-hydroxychromene-2-carboxylate isomerase	-0.320355	0.162678	0.412097	1040	1052	2104	798	459	868
CCNA_02518		aspartyl/glutamyl-tRNA(Asn/Gln) amidotransferase subunit B	0.425137	0.162582	0.412097	694	499	564	389	370	291
CCNA_02806		TolC family resistance protein	-0.51143	0.162781	0.412097	13813	11075	14213	11080	10317	10912
CCNA_03201		adenylosuccinate synthetase	-0.37409	0.163128	0.412704	6754	4859	8870	2843	3394	7607
CCNA_01441		SSU ribosomal protein S9P	0.471466	0.16328	0.41282	578	519	2027	520	333	1062
CCNA_00948	sciP	CtrA inhibitory protein SciP	0.481403	0.163848	0.413988	310	320	712	277	213	423
CCNA_02599		antitoxin protein relB-2	0.470864	0.164463	0.415272	365	292	637	292	142	285
CCNA_02920		DUF4175 family protein	-0.380532	0.164688	0.415569	485	346	192	207	288	221
CCNA_03837	dipI	cell division protein DipI	-0.470904	0.165326	0.416909	23137	22545	25089	10320	13891	16970
CCNA_02763		site-specific integrase	0.311369	0.166027	0.418406	5442	5851	5582	3363	5707	6213
CCNA_02550	dinB	DNA polymerase IV-kappa DinB	0.334826	0.166281	0.418774	2831	2650	4414	2810	1965	2340
CCNA_01115	cckN	two component sensor histidine kinase CckN	0.675486	0.166705	0.419026	1555	1414	4657	229	727	3071
CCNA_02563		acyl-CoA dehydrogenase	0.360043	0.166652	0.419026	2027	1676	2882	940	1029	1151
CCNA_03102		hypothetical protein	-0.376829	0.166507	0.419026	3411	2281	4972	1479	1046	2577
CCNA_03430		LSU ribosomal protein L36P	-0.452169	0.167037	0.419589	1424	1577	1128	1434	1122	539
CCNA_01670		sulfate transport ATP-binding protein cysA	0.351476	0.167216	0.419769	2960	2798	11561	1526	1209	2481
CCNA_03000		DUF692 domain-containing protein	0.406259	0.167464	0.419849	930	818	1481	480	644	1339
CCNA_03064		PadR-family transcriptional regulator	-0.479329	0.167382	0.419849	3004	3099	4486	2245	2357	3366
CCNA_01534		hypothetical protein	-0.342902	0.168053	0.420942	717	585	928	467	554	705
CCNA_01601		hypothetical protein	0.401938	0.16828	0.420942	6715	6771	7519	2820	3741	3342
CCNA_01878		long-chain-fatty-acid--CoA ligase	-0.362415	0.168313	0.420942	2943	2124	4465	1410	2094	2984
CCNA_03845		ADA regulatory protein/O6-methylguanine-DNA methyltransferase	-0.333519	0.168333	0.420942	4747	4464	7837	2457	1711	3567
CCNA_00337		TetR-family transcriptional regulator	-0.346304	0.168624	0.421397	465	320	895	175	191	457
CCNA_01037		GntR-family transcriptional regulator	-0.315265	0.168949	0.421939	220	205	403	192	161	250
CCNA_01915		ribosomal small subunit pseudouridine synthase A	0.357672	0.169577	0.423236	796	669	483	1054	544	313
CCNA_00628	cheY	chemotaxis protein cheY	0.487005	0.169698	0.423266	1552	1377	1176	1294	1541	974
CCNA_01406		metal-dependent hydrolase	0.401183	0.169838	0.423343	1790	1550	1452	994	1216	1070
CCNA_03798	mtaB	tRNA 2-methylthioadenosine synthase-like protein	0.368337	0.170118	0.423769	4728	4743	3256	5765	6913	3466
CCNA_01483		hypothetical protein	0.42955	0.17027	0.423876	10377	10704	14857	10671	10603	13966
CCNA_03341	tolQ	TolQ protein	0.353523	0.170417	0.423968	1221	963	782	2446	1325	973
CCNA_02225		ArsR family/SAM-dependent transcriptional regulator	-0.388144	0.170638	0.424247	1211	943	2166	408	317	874
CCNA_03150		hypothetical protein	-0.533662	0.170839	0.424476	78	49	966	44	33	254
CCNA_00018	moaA	molybdenum cofactor biosynthesis protein A	-0.351156	0.171179	0.425048	3865	3140	3249	2038	2097	1701
CCNA_01347		hypothetical protein	-0.353609	0.171412	0.425084	1578	1052	2873	588	413	921
CCNA_03999		cell surface polysaccharide synthesis protein, GtrA family	0.349185	0.171411	0.425084	4929	5028	4525	3255	5200	2804
CCNA_02360	hfsL	holdfast glycosyl transferase family 2 protein HfsL	-0.34942	0.171625	0.425093	272	132	309	196	118	213
CCNA_03207		DUF72 domain-containing protein	0.323214	0.171634	0.425093	570	383	1362	287	125	397
CCNA_00600		hypothetical protein	-0.381663	0.17226	0.42582	5311	3969	5934	4701	1390	2517
CCNA_00876		7,8-dihydro-8-oxoguanine-triphosphatase	0.362994	0.172366	0.42582	2954	2522	3232	2215	1327	2133
CCNA_02211		zinc ribbon domain protein	0.306457	0.172056	0.42582	238	183	116	858	543	442
CCNA_03265		CBS pair-family sensor histidine kinase/receiver domain protein	0.329329	0.172334	0.42582	68	52	169	60	47	175
CCNA_00076		hypothetical protein	-0.372994	0.172666	0.426092	339	261	1352	191	83	447
CCNA_01897		metal-dependent hydrolase	0.322919	0.172848	0.426092	693	792	1247	437	476	697
CCNA_02086	ftsN	cell division protein FtsN	-0.359981	0.172915	0.426092	1649	1203	1172	3000	1479	1621
CCNA_02676		hypothetical protein	0.430776	0.172745	0.426092	9576	7460	4658	3174	7522	5175
CCNA_01133		hypothetical protein	-0.32345	0.173095	0.426265	62201	64235	60249	39226	41958	37520
CCNA_02232		TonB-dependent receptor	-0.35286	0.173364	0.426388	1937	1883	3247	1573	1099	1756
CCNA_02535		type I DNA topoisomerase	0.386662	0.173331	0.426388	5581	3884	9795	3693	3619	9798
CCNA_00271		hypothetical protein	0.359029	0.173561	0.426602	5821	5735	4433	4317	4050	2375
CCNA_00923		hypothetical protein	-0.343364	0.174106	0.426863	4811	3680	3637	846	5548	3247
CCNA_01994		1-deoxy-D-xylulose 5-phosphate reductoisomerase	0.357711	0.174017	0.426863	376	306	256	220	165	261
CCNA_02045		acetyl-coenzyme A synthetase	-0.347993	0.173838	0.426863	714	565	1094	295	327	510
CCNA_03552	cpaM	polysaccharide deacetylase cpaM	0.303808	0.174002	0.426863	2229	1826	1589	1615	2317	2099
CCNA_00824		GntR-family transcriptional regulator	-0.321969	0.174253	0.426952	2148	2009	4116	998	1115	1931
CCNA_00611		beta-lactamase	0.338137	0.174394	0.427015	1232	287	508	2726	218	319
CCNA_02090		exodeoxyribonuclease III	0.377496	0.174498	0.427015	7383	6468	5967	15731	8444	5654
CCNA_00653	nasC	assimilatory nitrate reductase catalytic subunit	-0.311877	0.174646	0.427107	272	231	247	107	161	216
CCNA_03881		beta-lactamse domain-containing protein	-0.597033	0.174807	0.427234	4104	2371	2403	459	3692	2819
CCNA_02083	scpB	chromosome segregation and condensation protein B scpB	0.339376	0.174918	0.427236	10699	10442	7860	27664	16556	8777
CCNA_03662		hypothetical protein	0.329576	0.175199	0.427652	492	314	291	426	332	286
CCNA_00276		cupin family protein	-0.348766	0.175432	0.427952	2944	2701	1898	2531	1762	1394
CCNA_02195		acetyltransferase	-0.347635	0.17576	0.428483	1021	1250	1453	1530	965	1461
CCNA_01124		histidinol-phosphate aminotransferase	-0.395748	0.176067	0.428893	5188	3346	3758	3980	3410	3514
CCNA_03807		organic solvent resistance transport system Ttg2D protein	-0.366389	0.176149	0.428893	660	505	1808	254	402	1155
CCNA_01213		YjgP/YjgQ family membrane permease	0.361063	0.176807	0.430227	431	380	991	251	161	367
CCNA_03169		SH3 domain protein	-0.420195	0.17716	0.430532	2929	2453	3238	915	1129	1819
CCNA_03610		methyltransferase	-0.385665	0.177265	0.430532	2881	2138	3983	2178	2550	5746
CCNA_03669		outer membrane protein	-0.383907	0.177195	0.430532	631	542	440	351	547	375
CCNA_02061		hypothetical protein	0.379287	0.177574	0.431012	2853	3151	2599	3593	2629	1817
CCNA_02285	greB	transcription elongation factor GreA	0.386124	0.178099	0.432018	11657	8226	8422	6759	11080	12716
CCNA_02002		methyltransferase	-0.332185	0.178323	0.432022	717	645	506	990	483	525
CCNA_03948		hypothetical protein	-0.42978	0.178311	0.432022	327	268	632	214	244	380
CCNA_00393		RNA polymerase sigma factor	-0.35513	0.178744	0.432744	816	836	973	908	545	506
CCNA_02212		SMP-30/gluconolactonase/LRE family protein	-0.30061	0.178844	0.432744	40	30	97	128	38	130
CCNA_00152		winged helix-turn-helix transcription repressor HrcA	-0.427435	0.179544	0.434167	4012	3832	6221	1690	2774	4128
CCNA_00415		TPR repeat family protein	-0.350369	0.180177	0.435253	298	290	444	302	248	454
CCNA_02957		ArsR-family transcriptional regulator	-0.454622	0.180262	0.435253	358	315	4019	121	103	829
CCNA_03696		acetyl-coenzyme A synthetase	0.363839	0.180329	0.435253	3867	3373	4140	3986	2421	2666
CCNA_01913		MarR-family transcriptional regulator	0.399113	0.180511	0.435422	1684	1318	460	29982	9070	770
CCNA_00260		glutathione S-transferase	-0.444603	0.18129	0.436231	5743	5278	4040	5970	4304	3353
CCNA_02533		hypothetical protein	0.349015	0.181088	0.436231	989	738	2282	470	353	1255
CCNA_03761		PaaI-family thioesterase	0.324141	0.181295	0.436231	8109	5265	7141	11122	6037	7170
CCNA_03942		hypothetical protein	0.537211	0.181158	0.436231	491	538	700	414	410	497
CCNA_01044		AcrR-family transcriptional regulator	-0.320869	0.182113	0.436578	181	135	289	257	227	497
CCNA_01302		acetyltransferase domain protein	-0.318272	0.181702	0.436578	106	83	142	58	52	103
CCNA_01497		ADP-L-glycero-D-manno-heptose-6-epimerase	0.365259	0.181937	0.436578	11608	8981	12220	2871	8868	10624
CCNA_02696		AtzE family amidohydrolase	-0.407643	0.181996	0.436578	1172	951	1474	683	800	1041
CCNA_03034		hypothetical protein	-0.335699	0.182096	0.436578	1399	1264	1124	1094	1455	631
CCNA_03079	parE4	toxin protein parE4	-0.378821	0.181898	0.436578	448	424	1203	318	227	651
CCNA_02224		methylenetetrahydrofolate reductase	0.353977	0.182579	0.437425	1771	1588	5566	983	836	2642
CCNA_00639		FhaC-family hemolysin activation/secretion protein	-0.521682	0.182752	0.43757	332	337	209	111	270	98
CCNA_00104		orotidine 5'-phosphate decarboxylase	-0.337712	0.183496	0.43818	2270	1997	2257	996	899	749
CCNA_00321		LSU ribosomal protein L21P	-0.379889	0.183823	0.43818	458	425	441	457	531	512
CCNA_00563		SNARE-associated family membrane protein	0.473262	0.183969	0.43818	14	13	11	1	7	14
CCNA_00889		NTF2-family protein	-0.333746	0.184064	0.43818	16404	4997	24475	6734	2040	2962
CCNA_01290		hypothetical protein	-0.294414	0.184009	0.43818	1001	867	849	1235	585	751
CCNA_01605		NADPH-dependent FMN reductase family protein	-0.377485	0.183622	0.43818	6549	6159	7234	7902	5177	6735
CCNA_01788		hypothetical protein	-0.335217	0.183882	0.43818	3279	3609	5390	5597	3690	5521
CCNA_02331	ldpB	M23 family peptidoglycan-specific endopeptidase LdpB	0.36274	0.183143	0.43818	1331	805	2642	444	512	1632
CCNA_02439		transporter, major facilitator superfamily	-0.31349	0.184143	0.43818	27995	33473	42853	28871	16693	25669
CCNA_02829		peptidase S8 family protein	-0.392777	0.184247	0.43818	4943	954	2825	484	599	1323
CCNA_03350		hypothetical protein	-0.311795	0.184004	0.43818	4231	3664	5549	2667	9660	3144
CCNA_03420		hypothetical protein	-0.460037	0.184454	0.438402	614	501	685	370	453	655
CCNA_02365		glucoamylase	0.442268	0.184985	0.439395	1915	1410	1509	2134	1277	1293
CCNA_00335		hypothetical protein	-0.632788	0.185367	0.440035	586	339	241	254	328	135
CCNA_00121		hypothetical protein	0.386064	0.185608	0.440337	1424	1282	1906	952	583	954
CCNA_02358		flavin reductase family protein	0.348148	0.185728	0.440352	2757	2374	2301	3073	2232	1557
CCNA_02322		Co2+/Mg2+ efflux protein ApaG	0.415752	0.186037	0.440818	1232	1155	2501	938	721	1704
CCNA_00423		phosphohydrolase, MutT-nudix family	-0.43742	0.186426	0.441201	1193	1006	2440	876	470	1134
CCNA_01542		ice nucleation protein	0.295177	0.186337	0.441201	1353	957	999	921	820	802
CCNA_01235		AcrR-family transcriptional regulator	-0.307605	0.186979	0.441972	737	791	1015	645	440	585
CCNA_01572		major intrinsic protein (MIP)-family channel protein	-0.314707	0.186889	0.441972	1959	1354	1524	944	1285	1191
CCNA_00031	vapC	toxin protein VapC	-0.528243	0.187178	0.441983	935	949	1013	456	639	515
CCNA_03780		thioredoxin-like protein	0.355951	0.187212	0.441983	162	250	125	100	135	202
CCNA_01508		cystine-binding protein	0.404407	0.187969	0.443282	585	326	395	342	292	135
CCNA_02614		fumarylacetoacetase superfamily protein	-0.296737	0.18799	0.443282	620	142	296	445	651	1370
CCNA_01667	kdpE	two-component response regulator kdpE	0.312551	0.188163	0.443421	1478	1259	1476	731	941	872
CCNA_00572		PTS system, N-acetylglucosamine-specific IIBC component	-0.436416	0.188333	0.443552	488	329	693	289	340	731
CCNA_02791		FecR family protein	-0.345773	0.189127	0.445154	177	87	199	145	68	193
CCNA_01676		autotransporter translocation and assembly factor TamB	0.35954	0.189532	0.445837	270	237	193	183	239	163
CCNA_00359		SH3 domain-containing cell surface protein	-0.361276	0.189736	0.446045	8404	8864	4040	10977	9401	2962
CCNA_01122		MA superfamily peptidase	-0.392902	0.190228	0.446931	864	828	2503	812	922	2223
CCNA_02538		SGNH/GDSL hydrolase family protein	-0.307313	0.19052	0.447348	2290	1311	1946	1175	1273	1862
CCNA_00538		methyl-accepting chemotaxis protein	0.343185	0.191003	0.448211	542	378	929	417	272	595
CCNA_01019		beta-glucosidase	0.348465	0.191471	0.449038	1506	1140	3812	270	273	1243
CCNA_00093		hypothetical protein	0.518899	0.192048	0.450119	1326	959	2361	1249	1071	2116
CCNA_00234		WecE-family cell wall biogenesis enzyme	0.297497	0.192333	0.450269	897	890	758	759	799	340
CCNA_00966		pyridoxamine 5'-phosphate oxidase	-0.31712	0.192343	0.450269	791	693	1896	349	301	559
CCNA_01041		hypothetical protein	-0.402325	0.192834	0.450321	489	311	1577	417	197	958
CCNA_01567		proline iminopeptidase	0.306721	0.192936	0.450321	409	361	353	256	239	262
CCNA_02260		DUF805 domain-containing protein	-0.334586	0.192945	0.450321	224	182	179	179	199	244
CCNA_02692		YceI-family polyisoprenoid-binding protein	0.430076	0.192841	0.450321	1245	1469	1492	1170	923	1056
CCNA_03158		FAD:protein FMN transferase ApbE	0.380784	0.192797	0.450321	433	220	1021	106	107	573
CCNA_02014		Biotin-(acetyl-CoA carboxylase) ligase	0.345591	0.19353	0.451143	3731	3801	3843	4451	2444	2574
CCNA_03872	trmE	tRNA (5-carboxymethylaminomethyl-2-thiouridylate) synthase	-0.316128	0.193424	0.451143	847	726	1161	377	417	598
CCNA_00904	iatP	inositol ABC transport system, permease protein IatP	-0.304861	0.193678	0.45122	281	524	373	784	241	467
CCNA_01630		ribonuclease III	-0.33904	0.194053	0.45182	1051	874	874	670	813	619
CCNA_02243	crbA	D-alanyl-D-alanine serine-type carboxypeptidase CrbA	0.329019	0.194573	0.452761	337	416	120	641	345	86
CCNA_03871	gidA	tRNA uridine 5-carboxymethylaminomethyl modification enzyme GidA	0.34951	0.19476	0.452924	4419	3588	4987	2776	2469	3139
CCNA_00084	purH	phosphoribosylaminoimidazolecarboxamide formyltransferase/IMP cyclohydrolase	-0.335261	0.195436	0.453141	1474	953	5777	447	385	2505
CCNA_00236		hypothetical protein	0.447309	0.195132	0.453141	2309	2281	2090	1432	1091	1224
CCNA_00512		GTP-binding protein, probable translation factor	0.364427	0.195262	0.453141	401	286	294	418	226	222
CCNA_01536		hypothetical protein	-0.38809	0.195427	0.453141	160	140	127	125	146	71
CCNA_03334	ftsH	cell division protein FtsH	0.374228	0.195327	0.453141	7230	5823	4363	9997	6653	4634
CCNA_03714		LPS export ABC transporter ATP-binding protein	0.340553	0.196564	0.455484	360	285	2490	150	136	1111
CCNA_02072		ATP-dependent protease subunit	0.301846	0.196824	0.455543	4813	4946	4564	6214	4477	3786
CCNA_02488		acetate/3-ketoacid CoA transferase, subunit A	0.357049	0.196775	0.455543	1433	924	1179	700	355	575
CCNA_02860		DnaJ-class molecular chaperone	-0.417112	0.197	0.455681	765	769	1702	269	440	850
CCNA_03511	surF1	cytochrome c oxidase assembly protein Surf1	-0.352435	0.19766	0.456934	1579	1330	1685	802	858	1207
CCNA_00333		LytTr DNA-binding domain protein	-0.297841	0.198014	0.457203	2091	1699	2992	1615	876	1893
CCNA_00533	hfsI	secreted polysaccharide polymerase hfsI	-0.349068	0.198129	0.457203	3568	2965	4887	2677	3044	4450
CCNA_03629	socB	DNA replication inhibitor toxin SocB	0.433694	0.198022	0.457203	304	234	669	235	140	268
CCNA_03340	tolR	ExbD/TolR family protein	0.462013	0.198383	0.457402	2364	2277	2668	1378	1947	1418
CCNA_03423		MmcQ/YjbR family protein	-0.317051	0.198451	0.457402	1206	1458	2415	1162	689	1585
CCNA_03647		lysophospholipid acyltransferase	0.323554	0.198961	0.458034	707	466	1601	383	140	735
CCNA_03816		peptidyl-dipeptidase DCP	0.358923	0.198929	0.458034	3063	2758	3497	3640	2404	2755
CCNA_00586		LytR/AlgR-family transcriptional regulator	-0.291193	0.199561	0.4581	440	239	666	134	160	479
CCNA_00592		ferritin superfamily protein	0.51205	0.200216	0.4581	630	514	862	325	372	499
CCNA_00722		chaperonin GroES	0.410441	0.199633	0.4581	19804	11710	9405	8283	8454	4621
CCNA_00765		hypothetical protein	-0.297484	0.200048	0.4581	1986	1802	1351	1327	902	625
CCNA_01736		TetR-family transcriptional regulator	-0.419536	0.200133	0.4581	2424	1967	4448	1367	1172	3427
CCNA_02831		DUF2272 domain-containing protein	0.367439	0.199423	0.4581	11023	9702	9425	4360	6339	5466
CCNA_02853		two-component sensor histidine kinase	0.59466	0.200148	0.4581	210	214	168	152	226	166
CCNA_03376		hypothetical protein	-0.542376	0.200286	0.4581	2159	1299	1523	876	1050	1861
CCNA_03522		Zn-dependent protease TldD	-0.346009	0.200212	0.4581	1009	818	913	286	549	600
CCNA_03746		acetylornithine deacetylase	-0.339064	0.199922	0.4581	1360	1081	18809	637	309	3843
CCNA_03826		pyocin large subunit family protein	-0.368021	0.199539	0.4581	8185	6129	5485	4264	4399	5618
CCNA_03222		ring hydroxylating dioxygenase, alpha-subunit	0.327279	0.200901	0.459237	4336	3830	5957	824	4699	6538
CCNA_01794		enoyl-CoA hydratase/isomerase family	-0.325111	0.20163	0.46036	1155	931	1809	327	672	1384
CCNA_02748		hypothetical protein	0.32813	0.201524	0.46036	940	1160	1985	725	843	1470
CCNA_01833		glucosylceramidase	-0.284897	0.202046	0.460532	484	348	624	83	88	188
CCNA_02397		DeoR-family transcriptional regulator	-0.368616	0.20206	0.460532	20924	18751	23840	10480	12366	18605
CCNA_02887		pyrimidine utilization protein D	-0.308946	0.201865	0.460532	48	41	52	25	28	53
CCNA_01651		DNA gyrase subunit A	0.386768	0.202611	0.461246	625	500	873	419	231	606
CCNA_02764		hypothetical protein	0.328015	0.202582	0.461246	3404	3361	5744	1780	3083	5262
CCNA_02085		anhydromuramoyl-peptide exo-beta-N-acetylglucosaminidase	0.328795	0.202901	0.461636	2957	2863	2651	6111	3243	2061
CCNA_00755	terB	tellurium resistance protein terB	-0.3536	0.203736	0.463056	7785	7458	6746	4275	3495	3243
CCNA_02979		aminotransferase class V-fold PLP-dependent enzyme	-0.299083	0.203764	0.463056	437	399	1319	360	226	778
CCNA_00182		type II secretion pathway protein N	-0.305399	0.20458	0.463826	31	27	81	7	12	33
CCNA_00500		hydroxymethylglutaryl-CoA lyase	-0.349729	0.204519	0.463826	2830	1963	2407	1321	1401	1937
CCNA_00867		hypothetical protein	-0.344608	0.204401	0.463826	1404	1360	1361	666	1002	887
CCNA_03061		SDR family dehydrogenase, group 9	-0.309263	0.204419	0.463826	165	140	831	47	71	307
CCNA_02379		hypothetical protein	-0.350346	0.204846	0.464158	717	529	743	725	460	505
CCNA_03867		DNA polymerase III, delta subunit	0.337166	0.205072	0.464401	1065	1038	774	1092	845	748
CCNA_01191		transporter, major facilitator superfamily SucD	-0.343411	0.205244	0.464444	334	268	481	139	140	179
CCNA_03433		YcaQ-family winged helix DNA-binding protein	-0.294241	0.20545	0.464444	2197	1829	1173	1325	2339	1606
CCNA_03824	ubiB	2-polyprenylphenol 6-hydroxylase accessory protein UbiB	0.349924	0.205418	0.464444	2934	1974	6760	1765	1194	4457
CCNA_00854		RNA processing exonuclease, Cft2 family	0.790314	0.205633	0.464588	2757	2328	3887	1990	1066	2336
CCNA_02449		YjfK family protein	0.310536	0.205861	0.464832	48	47	173	35	43	140
CCNA_00579		DNA/RNA endonuclease G, NUC1	-0.348819	0.20601	0.464898	165	228	210	322	148	171
CCNA_02113		aspartate racemase	-0.290904	0.206427	0.4653	5683	3814	2233	4149	4178	2437
CCNA_03131		LytR/AlgR-family transcriptional regulator	-0.549635	0.206343	0.4653	351	306	388	340	166	299
CCNA_03855		DNA-nicking endonuclease, Smr domain	-0.313242	0.206567	0.465344	1989	1477	1301	1310	1040	546
CCNA_01264		transposase, DDE family	-0.386653	0.20731	0.466478	362	304	662	211	162	467
CCNA_02201		nucleoside 2-deoxyribosyltransferase	-0.300927	0.207279	0.466478	19193	19393	24337	42266	19425	27288
CCNA_00198	trmD	tRNA (guanine-N1)-methyltransferase	-0.358297	0.20792	0.467039	2876	2415	4634	3845	1905	3578
CCNA_01917		alpha-methylacyl-CoA racemase	0.28595	0.207893	0.467039	191	153	62	104	130	163
CCNA_03742		hypothetical protein	-0.410354	0.207792	0.467039	728	411	1810	323	265	812
CCNA_00013	glnD	protein-PII uridylyltransferase	0.339827	0.208764	0.468122	5403	4951	8468	5228	4605	7299
CCNA_01563		2-dehydro-3-deoxygluconokinase	0.409337	0.208651	0.468122	2112	1905	1548	2286	1324	1100
CCNA_02980		tryptophan 2,3-dioxygenase	-0.339219	0.208706	0.468122	237	197	609	164	123	479
CCNA_02075	dipM	peptidoglycan binding endopeptidase DipM	0.340789	0.209127	0.468666	448	294	226	263	241	352
CCNA_00885		MazE-like antitoxin protein	-0.62951	0.209484	0.469197	107	154	163	177	94	146
CCNA_00364		deoxyhypusine synthase	0.347465	0.209826	0.469691	4131	4038	7300	3139	2421	3722
CCNA_00993		long-chain-fatty-acid--CoA ligase	0.284195	0.210271	0.470416	1136	747	977	1466	1373	1713
CCNA_01752		YicC-family protein	0.313832	0.210452	0.47055	429	320	379	285	366	299
CCNA_01268		cytochrome c	0.318302	0.211349	0.472284	490	430	816	695	344	541
CCNA_00799	cydD	ABC transporter, ATP-binding protein cydD	-0.300652	0.211603	0.47258	396	212	639	223	126	392
CCNA_00193	leuB	3-isopropylmalate dehydrogenase	0.361751	0.21293	0.473086	3158	2581	4574	1475	1242	2085
CCNA_00361		hot dog superfamily thioesterase	-0.354484	0.213139	0.473086	5438	5174	4076	5153	4628	3175
CCNA_00404		hypothetical protein	-0.434852	0.212796	0.473086	236	264	427	190	162	222
CCNA_00409		hypothetical protein	0.589657	0.213656	0.473086	399	347	2524	255	200	1136
CCNA_00552		cupin superfamily protein	-0.351332	0.213315	0.473086	2048	1225	2054	1438	1273	2197
CCNA_00593		hypothetical protein	0.483469	0.212241	0.473086	510	547	607	246	239	205
CCNA_00670		ABC-type polysaccharide/polyol phosphate transport system, ATPase component	0.281071	0.213573	0.473086	1159	1035	1642	480	412	728
CCNA_00898		ribosomal large subunit pseudouridine synthase F	0.32454	0.213416	0.473086	3410	1835	6731	1830	1042	4706
CCNA_00949		hypothetical protein	0.521972	0.212538	0.473086	880	656	1098	664	497	666
CCNA_01231		Sulfatase-modifying factor enzyme 1	-0.288788	0.213419	0.473086	3313	1346	3186	1674	2347	4121
CCNA_01967		pentapeptide repeat protein	0.331015	0.213352	0.473086	855	725	1400	467	406	972
CCNA_02267		serine hydrolase family protein	-0.346853	0.211982	0.473086	220	125	540	67	101	414
CCNA_03575		acetyl-CoA C-acyltransferase	-0.331437	0.21304	0.473086	1463	1229	1377	974	1253	1517
CCNA_03583		DUF3553 domain-containing protein	0.487164	0.212415	0.473086	1120	1015	1655	743	612	1008
CCNA_03601		hemolysin III-related membrane protein	-0.350437	0.21267	0.473086	14589	10193	14345	7772	5071	8566
CCNA_00331		molybdate-binding protein	-0.314179	0.213802	0.47314	11243	9661	6541	8020	7180	5089
CCNA_01506		cystine transport ATP-binding protein	0.374562	0.214176	0.473428	3244	4183	7221	1567	1886	3572
CCNA_03209		acetyl-coenzyme A synthetase	0.674708	0.21413	0.473428	1260	894	3069	929	591	3277
CCNA_00402		hypothetical protein	-0.375608	0.214651	0.474209	255	189	308	117	67	459
CCNA_03823	ubiE	ubiquinone/menaquinone biosynthesis methyltransferase UbiE	0.320716	0.215752	0.476371	4835	2522	2517	1915	1886	1800
CCNA_01835		ABC transporter ATP-binding protein	-0.343763	0.215993	0.476468	383	412	860	248	237	517
CCNA_02236		polysaccharide deacetylase family	-0.355036	0.216041	0.476468	1273	987	1473	578	830	1038
CCNA_01861		hypothetical protein	0.299303	0.216243	0.476642	5492	4777	5491	9785	5582	5223
CCNA_01192		fructokinase SucC	0.368092	0.216427	0.476647	89	101	81	47	107	23
CCNA_02041	clpP	ATP-dependent endopeptidase clp, proteolytic subunit ClpP	0.33743	0.216537	0.476647	450	512	330	871	513	243
CCNA_03393		phosphoribosylcarboxyaminoimidazole (NCAIR) mutase	-0.349764	0.216613	0.476647	10089	6714	9178	3540	6949	5445
CCNA_00862	xylD	xylonate dehydratase xylD	0.405284	0.216797	0.476783	50	33	172	37	23	114
CCNA_01372		lysine decarboxylase family	0.325908	0.21756	0.477969	1700	1978	1132	3505	1661	634
CCNA_02239		Peptidogalycan biosysnthesis/recognition protein	0.377194	0.217583	0.477969	5256	3303	9502	1370	2751	6797
CCNA_02342		pentapeptide repeat-containing protein	0.31754	0.217849	0.478284	366	288	1370	127	152	559
CCNA_00345		alpha/beta family hydrolase	0.277574	0.218477	0.479392	16261	16035	13953	4790	10303	7123
CCNA_00111		hypothetical protein	0.314202	0.218655	0.47951	1784	1281	1286	814	654	699
CCNA_02756		competence/damage-inducible protein CinA	-0.313203	0.218885	0.479745	1154	1558	737	7203	2381	891
CCNA_01937	sufD	FeS assembly protein SufD	0.346842	0.21945	0.480099	492	455	273	223	436	274
CCNA_01973		hypothetical protein	-0.357548	0.219665	0.480099	1773	1632	1314	1176	2424	2340
CCNA_02135	pgl	6-phosphogluconolactonase	0.401016	0.21964	0.480099	247	231	1209	363	168	743
CCNA_02792		TonB-dependent outer membrane receptor	-0.386225	0.219656	0.480099	5876	3487	7349	3221	3359	7287
CCNA_03162	argJ	bifunctional ornithine acetyltransferase/N-acetylglutamate synthase	0.341393	0.219395	0.480099	1682	1566	1347	949	1158	922
CCNA_02807		efflux RND transporter periplasmic adaptor subunit	-0.530923	0.221144	0.482694	398	258	2259	317	205	2256
CCNA_03684		carbonic anhydrase	0.329327	0.221109	0.482694	1209	699	2402	1157	1239	4063
CCNA_03781	acnA	aconitate hydratase	0.416971	0.221224	0.482694	869	1046	1302	936	839	1145
CCNA_00688		hypothetical protein	0.314896	0.221517	0.483062	504	465	817	607	289	661
CCNA_01928		conserved ACT domain protein	-0.275327	0.221942	0.483717	2340	2439	2349	1400	1856	1206
CCNA_03459		methyl-accepting chemotaxis protein	0.32311	0.222097	0.483783	104	107	78	43	65	57
CCNA_00756		hypothetical protein	-0.415689	0.222687	0.483839	896	688	751	773	580	641
CCNA_01905		urea carboxylase	-0.281277	0.222381	0.483839	2972	2196	1303	3826	3049	1529
CCNA_03620		hypothetical protein	-0.325459	0.222625	0.483839	2968	2841	2929	3438	2005	1571
CCNA_03740		cysteine synthase	-0.351413	0.222428	0.483839	803	781	2605	253	561	2106
CCNA_03901		hypothetical protein	-0.349341	0.222745	0.483839	1023	837	1332	412	3238	3209
CCNA_01172		AIM24 family protein	-0.33295	0.222893	0.48389	2583	2232	6101	2106	1196	2985
CCNA_00270	recR	Recombination protein recR	-0.337832	0.223429	0.484417	12445	9768	26678	8697	7602	15250
CCNA_02347		phosphomannomutase/phosphoglucomutase	0.336137	0.223635	0.484417	156	89	46	219	258	41
CCNA_02374		transposase	-0.405998	0.223462	0.484417	789	659	364	1073	711	286
CCNA_03277		glycosyltransferase	-0.310876	0.223538	0.484417	464	467	1272	176	332	1387
CCNA_03418		PaaI family thioesterase	-0.337525	0.223763	0.484424	11531	14502	7451	12477	10884	3989
CCNA_01507		cystine transport system permease protein	0.338714	0.22416	0.485015	6805	6342	3696	4185	4229	1888
CCNA_01384		amidase family protein	0.434687	0.224602	0.485701	699	732	1311	454	460	809
CCNA_02559		NTF2 superfamily protein	-0.306409	0.225389	0.486861	876	676	1090	524	448	787
CCNA_02754		Xaa-Pro dipeptidase	-0.295947	0.225361	0.486861	2797	2017	7720	1141	1621	5567
CCNA_02661		M16 family peptidase	0.342913	0.225892	0.487135	277	246	1667	56	62	540
CCNA_03255		type II toxin-antitoxin system PemK/MazF family toxin	0.278288	0.225868	0.487135	845	866	674	948	555	544
CCNA_03736		YggT family protein	-0.322524	0.225765	0.487135	834	463	2185	668	474	2375
CCNA_00077		acyl-CoA dehydrogenase, long-chain specific	0.305057	0.226249	0.487169	553	540	1641	566	199	1013
CCNA_00225		hypothetical protein	-0.5301	0.22649	0.487169	5149	4937	4321	2245	3033	2410
CCNA_02424		TetR-family transcriptional regulator	0.277411	0.226535	0.487169	1406	1413	2347	1391	870	1091
CCNA_03087		H-NOX family heme binding protein	-0.291174	0.226397	0.487169	103	81	1424	25	47	610
CCNA_03628		histidyl-tRNA synthetase	-0.336634	0.226199	0.487169	2353	2409	2816	3487	1919	1684
CCNA_00718		CAAX abortive infection protease	0.329727	0.226889	0.487661	2653	2028	5317	1723	1438	3453
CCNA_00810		acetyl esterase	0.350799	0.227326	0.488329	372	302	1391	196	130	517
CCNA_01417	hemA	5-aminolevulinic acid synthase	0.351111	0.227597	0.488641	157	78	425	86	54	311
CCNA_01942		Rrf2 family protein	-0.333257	0.228113	0.488695	42	44	79	30	27	66
CCNA_02818		hypothetical protein	0.375912	0.228125	0.488695	1486	1030	2048	511	854	2061
CCNA_03503		polyisoprenoid-binding protein	0.32822	0.227905	0.488695	392	267	289	131	228	193
CCNA_03895		hypothetical protein	0.348811	0.227882	0.488695	361	221	227	182	161	183
CCNA_00129		hypothetical protein	0.358477	0.228337	0.48888	489	366	503	218	230	297
CCNA_01603		aspartate aminotransferase	0.349678	0.228769	0.489536	3235	2928	2652	3166	1894	1501
CCNA_00914		acetyltransferase	0.524213	0.229165	0.489843	333	221	222	339	285	565
CCNA_03375		RNA polymerase sigma factor, SigJ family	-0.345571	0.229092	0.489843	3531	3091	5174	3934	2745	5413
CCNA_01103		ADP-heptose--LPS heptosyltransferase	0.303533	0.229423	0.490125	3698	3552	3215	4245	2561	2398
CCNA_01936		cysteine desulfurase/selenocysteine lyase	0.409359	0.230177	0.491195	699	585	472	249	359	217
CCNA_03287		PadR-family transcriptional regulator	-0.499826	0.230129	0.491195	184	95	2375	103	51	608
CCNA_00424		aldehyde dehydrogenase	0.374601	0.230397	0.491396	1579	1070	1742	688	607	1299
CCNA_03096		TonB-dependent receptor	-0.314681	0.230744	0.491866	6999	4980	8932	1478	3334	4858
CCNA_03214		DUF983 domain-containing protein	-0.305312	0.23155	0.493042	2225	1727	2338	976	1215	1732
CCNA_03943		hypothetical protein	0.414156	0.231516	0.493042	985	1032	1244	1193	819	966
CCNA_00574		alpha-N-acetylglucosaminidase	-0.274883	0.232158	0.493987	1928	1753	1976	1737	892	1306
CCNA_03275		hypothetical protein	-0.682214	0.232248	0.493987	864	1266	761	457	360	402
CCNA_02005		inosine-uridine nucleoside N-ribohydrolase	0.299149	0.232433	0.49411	6887	6257	8403	3272	3859	5485
CCNA_03094		citrate lyase beta subunit	-0.317635	0.232566	0.494123	12574	12238	10326	12792	8297	6086
CCNA_01514		C4-dicarboxylate transport system, small permease component	-0.353411	0.232802	0.494355	14997	11024	9994	4008	4520	3461
CCNA_00721		chaperonin GroEL	0.380379	0.233326	0.494656	10291	7030	6765	3451	8901	7328
CCNA_01245		23S rRNA methyltransferase	0.316326	0.23323	0.494656	491	364	412	191	328	295
CCNA_01718		RNA polymerase ECF sigma factor	-0.364	0.233113	0.494656	5631	4017	5868	1730	2795	6104
CCNA_00186		guanine-hypoxanthine permease	-0.301248	0.234646	0.49565	60	61	1411	52	44	1087
CCNA_00773		carboxypeptidase S	-0.29077	0.235173	0.49565	215	190	970	159	111	567
CCNA_01083		HATPase superfamily protein	0.311312	0.235039	0.49565	1028	513	399	535	561	380
CCNA_01457		hypothetical protein	-0.357681	0.235173	0.49565	2243	2039	1395	3171	1931	1157
CCNA_01855		iron/manganese superoxide dismutase	0.528942	0.235177	0.49565	5150	3713	3055	3697	3858	2092
CCNA_02097		MdoH-family membrane glycosyltransferase	-0.341857	0.234182	0.49565	4955	4470	7175	7434	3751	4619
CCNA_02444		N(4)-(beta-N-acetylglucosaminyl)-L-asparaginase	-0.278277	0.233992	0.49565	4520	4301	4934	3532	2885	3077
CCNA_02978		two-component sensor histidine kinase	0.415797	0.235198	0.49565	185	123	164	22	94	62
CCNA_03147		hypothetical protein	0.361466	0.234746	0.49565	88	28	130	90	64	179
CCNA_03368		hypothetical protein	-0.297037	0.235084	0.49565	5140	4256	4891	1445	1565	1392
CCNA_03687		carbonic anhydrase	-0.3178	0.23456	0.49565	1026	984	1822	880	778	1354
CCNA_02039	clpX	ATP-dependent endopeptidase clp, ATP-binding subunit ClpX	0.341746	0.235772	0.496591	410	316	896	356	217	611
CCNA_01086	lepA	GTP-binding protein lepA	0.310084	0.236966	0.498736	5480	4095	6446	3242	3080	4636
CCNA_02451		DUF1190 domain-containing protein	0.31005	0.237047	0.498736	102305	74825	166078	19638	39569	105072
CCNA_00212	aguB	N-carbamoylputrescine amidase	0.311783	0.237688	0.499004	4551	4513	3915	1780	1941	982
CCNA_01709		hypothetical protein	-0.400125	0.237388	0.499004	5215	4455	5469	6972	4141	3768
CCNA_01741		SSU ribosomal protein S6P	0.368466	0.237441	0.499004	17405	15755	11535	10666	21187	14205
CCNA_02440		SalR-family ligand-binding transcriptional regulator	-0.283675	0.237638	0.499004	3008	2515	4856	1353	1115	2512
CCNA_03193		VOC family protein	-0.325935	0.23807	0.499535	1913	1242	1865	2400	1173	1628
CCNA_01432		3-oxoacyl-(acyl-carrier-protein) synthase III	0.348956	0.238769	0.500733	1274	1173	4411	1395	704	2500
CCNA_00056		ribosomal-protein-S18-alanine acetyltransferase	0.333858	0.23895	0.500842	2922	2684	3447	2757	2083	2238
CCNA_00719	cdzB	type I secretion protein CdzB, adaptor	0.420803	0.239441	0.501599	3048	2581	4519	1686	4013	6420
CCNA_03964		hypothetical protein	-1.27781	0.239934	0.502361	3412	2774	3854	2429	1700	2533
CCNA_03532		DUF4153 domain-containing protein	-0.263158	0.241278	0.504904	355	262	309	93	179	245
CCNA_03717		ribonuclease D	-0.346919	0.241715	0.505546	1001	825	3925	1027	562	1922
CCNA_00580		AAA ATPase domain protein	-0.28891	0.242386	0.506005	1098	920	2813	941	695	1594
CCNA_01654		cyclophilin-type peptidylprolyl cis-trans isomerase	-0.282657	0.242408	0.506005	562	529	715	306	402	582
CCNA_02003	dnaE	DNA polymerase III alpha subunit	-0.3497	0.242455	0.506005	5999	5956	4004	7946	6107	4194
CCNA_02521		Holliday junction resolvase RuvX	0.616211	0.242188	0.506005	3684	2616	6258	2272	1438	3797
CCNA_02052		topoisomerase IV subunit B	0.313582	0.242673	0.506082	695	626	1137	645	359	787
CCNA_03646	zapE	cell division protein ZapE	-0.279414	0.242752	0.506082	7858	7263	5173	3924	7724	3932
CCNA_00366		phosphonates transport ATP-binding protein phnC	0.358063	0.243118	0.506572	3135	2497	14344	2107	1467	6564
CCNA_00678		LSU ribosomal protein L11P	0.378182	0.243799	0.507447	1111	917	905	1295	962	830
CCNA_01027		acetyltransferase	-0.388901	0.243674	0.507447	3402	1570	1828	1165	1331	2217
CCNA_02447		PspA/IM30 family regulatory protein	-0.298207	0.244702	0.509053	72	41	77	32	29	41
CCNA_01179	cysH	3'-phosphoadenosine 5'-phosphosulfate sulfotransferase	0.343927	0.244894	0.509179	307	269	297	247	194	131
CCNA_01743		sterol desaturase family protein	-0.278086	0.245585	0.510344	3952	2932	5161	1677	1071	2635
CCNA_03007		L-aspartate oxidase	-0.463108	0.245782	0.510481	449	454	364	181	223	207
CCNA_01467	ccoN	cytochrome cbb3 oxidase subunit I ccoN	-0.293481	0.245967	0.510487	2688	2332	2256	1677	1648	1483
CCNA_03058		carbon-nitrogen hydrolase	-0.289149	0.246048	0.510487	887	592	738	572	624	525
CCNA_02059		ribosomal large subunit pseudouridine synthase C	-0.283413	0.246543	0.511241	2259	2372	4804	2271	1877	4857
CCNA_00457		phosphoenolpyruvate-protein phosphotransferase/phosphocarrier protein HPr/PTS system, glucose-specific IIA subunit	-0.317644	0.247094	0.511921	473	269	491	607	530	702
CCNA_02515		TPR repeat/SEL1 family protein	0.292933	0.247134	0.511921	95	94	88	36	58	46
CCNA_01116	divJ	histidine protein kinase DivJ	-0.341747	0.24781	0.512507	31356	28381	51512	5195	16858	29725
CCNA_03080	parD4	antitoxin protein parD4	-0.455299	0.247798	0.512507	922	514	1100	428	464	500
CCNA_03482		ABC transporter permease protein	0.287931	0.247813	0.512507	545	440	491	375	234	308
CCNA_01167		acyl-CoA dehydrogenase	-0.281915	0.248261	0.513161	1514	1115	2338	1614	788	1749
CCNA_00637		tetratricopeptide repeat family protein	0.276458	0.249074	0.514462	91	73	160	51	56	118
CCNA_02576		phosphoribosylamidoimidazole-succinocarboxamide synthase	0.297391	0.249155	0.514462	38	36	32	28	46	38
CCNA_00817		L-sorbosone dehydrogenase	-0.314318	0.249856	0.514716	4893	5534	5653	5324	3244	2547
CCNA_01702		NAD-dependent 3-ketohexose reductase	-0.257026	0.249539	0.514716	654	340	269	590	544	509
CCNA_02118		ATP-dependent helicase, dinG family	-0.263579	0.249689	0.514716	400	357	884	369	242	417
CCNA_02477	vanB	vanillate demethylase oxidoreductase subunit vanB	-0.330234	0.24994	0.514716	4896	4739	5227	3968	3569	3698
CCNA_03049		MFS transporter	-0.254439	0.249747	0.514716	175	108	132	67	86	85
CCNA_01430		hypothetical protein	0.368211	0.250465	0.515523	1475	1314	1786	1120	766	943
CCNA_01779		hypothetical protein	-0.355256	0.250824	0.515988	2060	2115	2725	1609	2305	3893
CCNA_01135		hypothetical protein	-0.261654	0.252683	0.519506	1244	756	7082	407	305	2204
CCNA_01223		acyl-CoA synthetase	0.323244	0.252801	0.519506	2977	2688	5849	3356	2023	3928
CCNA_02552	clpS	ATP-dependent Clp protease adaptor protein ClpS	0.323322	0.253144	0.519861	944	487	2022	304	192	1187
CCNA_02773		methyl-accepting chemotaxis protein	-0.25907	0.253242	0.519861	775	888	989	511	478	423
CCNA_00413		poly(A) polymerase/tRNA-nucleotidyltransferase	-0.280742	0.254422	0.521457	614	558	500	736	626	516
CCNA_01054		tryptophan halogenase	0.269513	0.254354	0.521457	454	359	325	227	216	198
CCNA_03446		feruloyl-CoA synthetase	-0.27963	0.254358	0.521457	8836	7993	12137	11186	7138	7979
CCNA_00416		hypothetical protein	0.294225	0.254937	0.522237	956	893	2850	485	353	1001
CCNA_02172		ABC-type transporter, permease component	-0.422758	0.255406	0.522923	7632	5032	21145	949	2774	8827
CCNA_00305	czcD	cobalt-zinc-cadmium resistance protein czcD	-0.303013	0.256004	0.523045	258	289	311	523	544	476
CCNA_01287		epoxide hydrolase	0.251843	0.255836	0.523045	6310	5670	5504	8398	4919	3428
CCNA_01465		methyl-accepting chemotaxis protein	-0.34772	0.256004	0.523045	11709	9717	14929	3340	7313	8416
CCNA_02011		methylmalonyl CoA epimerase	0.355047	0.255789	0.523045	3317	3563	2602	2830	2397	1244
CCNA_00536		DNA-directed RNA polymerase beta chain	0.382933	0.256842	0.523457	3093	2590	2795	1030	4552	2241
CCNA_00654		uroporphyrin-III C-methyltransferase	-0.400826	0.25787	0.523457	4277	3799	3332	1261	2829	2088
CCNA_01173		chorismate mutase	-0.275645	0.256974	0.523457	311	285	358	278	176	231
CCNA_01324	rpmD	LSU ribosomal protein L30P	0.439561	0.257502	0.523457	1605	1491	1356	2050	2223	2109
CCNA_01458		hypothetical protein	0.360982	0.257852	0.523457	4319	3899	3862	5517	3160	2748
CCNA_01628		hypothetical protein	-0.321654	0.257382	0.523457	5946	5425	6321	1852	3176	2713
CCNA_01774		phosphoribosylglycinamide formyltransferase	-0.257555	0.25806	0.523457	170	118	120	64	168	150
CCNA_01783	hdaA	chromosome replication regulator protein HdaA	-0.340517	0.258092	0.523457	12091	10369	12523	10548	9224	9364
CCNA_01859		TonB-dependent receptor	0.262668	0.25658	0.523457	1256	672	1062	1130	906	1962
CCNA_02368		alpha-glucosidase	0.336272	0.257516	0.523457	1082	989	1879	1363	674	1206
CCNA_02617		histidinol-phosphate transaminase	0.306903	0.257595	0.523457	694	404	914	566	229	589
CCNA_02698		nucleoside hydrolase	-0.27638	0.257052	0.523457	577	459	1006	337	471	1202
CCNA_02765		DUF736 domain-containing protein	-0.274016	0.25769	0.523457	8047	8343	5332	4209	9447	6354
CCNA_03875	qor	quinone oxidoreductase	0.34466	0.25737	0.523457	2528	2510	8444	1363	997	3188
CCNA_01182		glutathione S-transferase	-0.30516	0.258284	0.523575	551	473	529	222	207	329
CCNA_03991		hypothetical protein	-0.259124	0.258472	0.523683	5850	4764	4736	4794	5075	4294
CCNA_03797		GFA family protein	0.368021	0.258878	0.524231	2513	2021	3615	575	852	1348
CCNA_00685		RNA polymerase sigma factor	-0.358494	0.260068	0.526367	156	134	683	150	72	343
CCNA_00725		O6-methylguanine-DNA methyltransferase	0.337021	0.2615	0.527891	248	169	484	38	191	464
CCNA_00841		carboxylesterase type B	-0.265178	0.261104	0.527891	547	414	358	374	297	169
CCNA_02705	cspC	cold shock protein CspC	-0.442964	0.261046	0.527891	146	133	231	191	160	207
CCNA_03279		SDR family oxidoreductase	0.372145	0.261472	0.527891	486	446	795	324	616	858
CCNA_03673		hypothetical protein	0.326967	0.261323	0.527891	1704	1276	5024	1047	887	3140
CCNA_00519		hypothetical protein	0.291509	0.263686	0.528188	6229	4696	6701	5514	3460	4538
CCNA_00779		TonB superfamily protein	-0.318592	0.263321	0.528188	245	189	547	225	126	240
CCNA_01080		hypothetical protein	0.301006	0.263309	0.528188	650	522	1285	225	350	681
CCNA_01094		hypothetical protein	-0.347328	0.26317	0.528188	250	246	387	156	184	342
CCNA_01348		hypothetical protein	-0.298155	0.263511	0.528188	2193	1824	3979	1676	1003	2224
CCNA_02149	dxs	1-deoxy-D-xylulose 5-phosphate synthase	-0.606997	0.26315	0.528188	15201	11222	14977	11468	9673	11486
CCNA_02319		hypothetical protein	-0.398865	0.26274	0.528188	464	480	387	226	347	381
CCNA_02629		UDP-N-acetylmuramate--alanine ligase	0.287745	0.263629	0.528188	1138	984	994	954	783	751
CCNA_02870		Lambda phage tail tube protein	-0.410054	0.263463	0.528188	1664	1113	888	1218	1118	1539
CCNA_02875		hypothetical protein	-0.472747	0.262486	0.528188	858	837	882	778	1019	539
CCNA_02877		phage portal protein	0.887757	0.262807	0.528188	263	293	256	488	360	245
CCNA_02906		acyltransferase family protein	0.289945	0.262838	0.528188	10977	8756	7813	2798	4293	2694
CCNA_03122		SdpI family protein	-0.32936	0.263505	0.528188	412	266	883	216	153	724
CCNA_03339	tolA	cell envelope integrity protein TolA	0.37336	0.262884	0.528188	1542	1401	1873	1304	1041	1434
CCNA_03955		hypothetical protein	-0.289676	0.263241	0.528188	10702	9859	16636	9598	5977	9549
CCNA_01597		RHH DNA-binding protein	-0.357735	0.263909	0.528362	806	617	2240	228	302	516
CCNA_03444		TonB-dependent receptor	0.334307	0.264306	0.528883	880	528	1972	621	469	1224
CCNA_02854		two-component response regulator	0.351385	0.264515	0.529031	417	418	284	205	303	172
CCNA_01714		Spx/MgsR-related protein	0.280286	0.265267	0.530216	1020	1108	1174	1096	911	835
CCNA_02751		ABC transporter ATP-binding protein	-0.261243	0.265381	0.530216	67	71	110	101	98	152
CCNA_03338	tolB	Tol-Pal system protein TolB	0.330534	0.265773	0.530454	383	360	256	1120	464	240
CCNA_03619		zinc metalloprotease	0.309535	0.265715	0.530454	307	253	1859	238	102	775
CCNA_01699		LacI-family transcriptional regulator	-0.248639	0.266373	0.531106	719	708	856	507	446	466
CCNA_02187	sspB	adapter for ClpXP proteolysis of tmRNA-tagged proteins SspB	0.292507	0.266275	0.531106	408	368	1624	163	93	532
CCNA_00555	glnC	nitrogen regulatory protein P-II	-0.29205	0.267702	0.533039	64	82	61	32	85	72
CCNA_01424		hypothetical protein	0.35784	0.267741	0.533039	735	587	1441	334	322	658
CCNA_02591		Grx4 family monothiol glutaredoxin	-0.353937	0.267754	0.533039	374	428	832	345	216	673
CCNA_00092		short chain dehydrogenase	-0.272973	0.268169	0.533569	3383	3331	4487	2519	2142	2122
CCNA_01494		cyclopropane-fatty-acyl-phospholipid synthase	0.298424	0.268295	0.533569	8034	6591	3266	14474	9083	2825
CCNA_01655		cyclophilin-type peptidylprolyl cis-trans isomerase	0.299059	0.268684	0.53407	2052	1256	1056	2177	1874	1641
CCNA_02592		acyl-CoA thioesterase	-0.29154	0.26885	0.534127	574	360	409	917	690	717
CCNA_00046		hypothetical protein	-0.274827	0.26921	0.534322	3489	2561	1788	2047	2440	1368
CCNA_00843		endo-beta-mannanase	0.388454	0.26947	0.534322	8734	8786	7340	11303	7585	4625
CCNA_01595		hypothetical protein	-0.271793	0.269499	0.534322	936	854	933	743	688	611
CCNA_01963		hypothetical protein	-0.292027	0.269462	0.534322	399	259	115	198	124	250
CCNA_03349		hypothetical protein	-0.35	0.269661	0.534371	4394	2782	6604	2760	1537	3416
CCNA_01415		methyltransferase	0.313295	0.26988	0.534533	1992	1637	1954	1283	2053	2584
CCNA_01479		TIR domain protein	-0.281191	0.270437	0.535364	668	585	538	337	914	543
CCNA_00630	cheAII	chemotaxis histidine kinase protein cheAII	-0.260161	0.270714	0.53564	109	91	639	52	49	274
CCNA_03174		major facilitator superfamily transporter	-0.28093	0.270965	0.535862	703	606	1764	226	312	819
CCNA_00856		beta-xylosidase	0.408559	0.27152	0.536686	2859	1314	4584	3171	822	2984
CCNA_02418		uracil DNA glycosylase superfamily protein	0.290486	0.271774	0.536916	335	280	302	179	153	128
CCNA_02921		hypothetical protein	-0.5872	0.271971	0.537032	493	468	508	206	443	481
CCNA_01219		putative cytosolic protein	-0.26243	0.272325	0.537262	1551	1438	1928	857	923	981
CCNA_01365	perP	aspartyl protease perP	0.344678	0.272364	0.537262	15072	17215	7951	30812	19927	6897
CCNA_01261		periplasmic multidrug efflux lipoprotein precursor	0.329878	0.272842	0.537932	873	793	1035	742	376	597
CCNA_03031		NlpC/P60 family protein	-0.273285	0.273505	0.538967	1414	1115	2344	829	681	1681
CCNA_02864		phage conserved hypothetical protein	-0.578107	0.274473	0.540599	9733	6640	4138	8968	6984	4120
CCNA_01996		undecaprenyl pyrophosphate synthetase	0.312879	0.274955	0.541274	355	382	295	534	333	148
CCNA_02813		transposase	-0.472983	0.275242	0.541564	810	453	422	736	552	564
CCNA_01609		alkyl sulfatase	-0.269499	0.275481	0.5416	791	590	550	720	473	415
CCNA_02030		hypothetical protein	0.358102	0.275538	0.5416	147	110	253	114	125	220
CCNA_00148		hypothetical protein	-0.305074	0.27608	0.542116	265	188	711	199	132	304
CCNA_03360		fructose-bisphosphate aldolase class II	0.289872	0.276042	0.542116	2842	1802	5653	1050	1589	2576
CCNA_00541		hypothetical protein	-0.321514	0.276237	0.54215	3780	2919	4509	2973	4801	4908
CCNA_02626		D-alanine--D-alanine ligase	0.274693	0.276932	0.542966	1929	1464	2731	1885	1095	1663
CCNA_03760		PaaI-family thioesterase	-0.268712	0.276855	0.542966	5706	4425	2170	9775	6362	2127
CCNA_01571		arsenate reductase	0.275779	0.277433	0.543673	697	601	615	350	428	333
CCNA_01016		copper resistance protein B	-0.301302	0.277685	0.543827	8520	7593	12899	7917	5163	6935
CCNA_02388		ribose 5-phosphate isomerase	0.284264	0.277791	0.543827	685	653	562	277	457	294
CCNA_02286		hypothetical protein	0.297273	0.277994	0.543951	11318	10060	19725	6911	10376	17693
CCNA_02297		hypoxanthine-guanine phosphoribosyltransferase	-0.295488	0.278351	0.544374	227	216	643	105	134	354
CCNA_02362		GAF domain-containing protein	-0.294112	0.278626	0.544639	461	379	581	179	247	253
CCNA_00105		MarC family integral membrane protein	-0.270529	0.280028	0.545993	242	183	1138	100	121	498
CCNA_01453		electron transport complex I subunit, NADH-ubiquinone oxidoreductase	-0.289359	0.279509	0.545993	4722	3243	2536	7531	5357	2217
CCNA_01750		3-oxoacyl-(acyl-carrier-protein) synthase II	0.336256	0.27985	0.545993	198	159	263	141	116	144
CCNA_02771		transposase	-0.348723	0.280162	0.545993	1963	1360	4015	602	492	1655
CCNA_03135	fliI	flagellar protein export ATPase FliL	-0.253003	0.279912	0.545993	295	680	479	642	215	747
CCNA_03621		AraC-family transcriptional regulator	-0.343314	0.279886	0.545993	4011	3119	2507	4601	2783	1854
CCNA_00816		hypothetical protein	-0.311594	0.280997	0.547345	888	531	1815	610	463	1745
CCNA_00539		salicylate hydroxylase	-0.285698	0.282335	0.547613	1206	1070	1284	1915	1219	1177
CCNA_00588		SapA domain protein	0.476167	0.282403	0.547613	891	386	1288	239	195	645
CCNA_00681		short chain dehydrogenase	-0.269554	0.28156	0.547613	1455	1649	683	1745	1062	358
[truncated: 1,888 more rows]

## Sheet: 2-fold differentially regulated
Negative logFC values indicate genes upregulated in EG2530. Positive logFC values indicate genes upregulated in EG865.
Locustag	Gene	Description	logFC	PValue	FDR
CCNA_03972		hypothetical protein	4.97332	0.00255212	0.0280997
CCNA_01851	qoxA	quinol cytochrome oxidase polypeptide II	3.04518	5.35415e-06	0.000331061
CCNA_01527	fljL	flagellin fljL	2.96972	8.69066e-22	3.37719e-18
CCNA_01850	qoxB	quinol cytochrome oxidase polypeptide I	2.8867	1.00902e-06	8.16887e-05
CCNA_01849	qoxC	quinol cytochrome oxidase polypeptide III	2.64702	0.000372067	0.00753049
CCNA_01848	qoxD	quinol cytochrome oxidase polypeptide IV	2.487	0.000214253	0.00526953
CCNA_00946	flgD	Basal-body rod modification protein FlgD	2.27552	9.72141e-17	9.44435e-14
CCNA_02143	flgG	flagellar basal-body rod protein flgG	2.24263	8.1683e-20	1.5871e-16
CCNA_00947	flgE	flagellar hook protein FlgE	2.06234	1.62622e-17	2.1065e-14
CCNA_00440		STAS domain protein	1.87935	5.16755e-11	2.86873e-08
CCNA_03969		hypothetical protein	1.81969	0.00134962	0.0178998
CCNA_02712	hfaB	holdfast attachment protein HfaB	1.73199	1.59906e-09	5.17828e-07
CCNA_00469		GT1-family glycosyltransferase	1.68936	4.47925e-09	1.16042e-06
CCNA_02666		chemotactic signal-response protein CheL	1.65326	9.29152e-07	7.68231e-05
CCNA_01845		two-component response regulator protein	1.60989	7.68192e-07	6.63377e-05
CCNA_02671		hypothetical protein	1.60714	0.00139491	0.0184375
CCNA_00444	cheRI	chemotaxis protein methyltransferase CheRI	1.60185	3.3752e-10	1.19237e-07
CCNA_01901		RipA-family peptidoglycan hydrolase	1.55023	2.06128e-05	0.000939057
CCNA_03157		DUF4198 domain-containing protein	1.54931	1.15188e-10	5.59527e-08
CCNA_01119		hypothetical protein	1.49312	6.53873e-05	0.00233115
CCNA_03248		TonB-dependent receptor	1.46548	7.64188e-06	0.000424234
CCNA_00566		mannonate dehydratase	1.46152	3.60496e-09	1.00063e-06
CCNA_01528	fljK	flagellin fljK	1.46064	6.46683e-06	0.00036956
CCNA_02527		hypothetical protein	1.41871	1.85406e-05	0.000868058
CCNA_00449	cleA	single domain receiver protein CleA	1.3925	9.30273e-08	1.44602e-05
CCNA_00466		GT4 PimA-like glycosyltransferase	1.39179	1.79603e-07	2.11496e-05
CCNA_02640		phospho-N-acetylmuramoyl-pentapeptide- transferase	1.38759	1.40566e-07	1.8208e-05
CCNA_02048		TonB-dependent receptor	1.3829	3.27815e-06	0.000219636
CCNA_01005	flgC	flagellar basal-body rod protein flgC	1.36625	3.99083e-07	3.8771e-05
CCNA_02145	flgH	flagellar L-ring protein flgH	1.34933	1.04246e-07	1.52264e-05
CCNA_01130	fliR	flagellar biosynthesis protein FliR	1.33978	2.08579e-08	3.68426e-06
CCNA_00729		hypothetical protein	1.3383	3.9569e-05	0.00161858
CCNA_00468		UDP glucuronic acid epimerase-related protein	1.32818	4.9951e-08	8.08791e-06
CCNA_03040	cpaC	outer membrane pilus secretion channel CpaC	1.31895	5.24816e-09	1.19967e-06
CCNA_02421	exbB	TonB accessory protein exbB	1.31829	0.000198245	0.00503516
CCNA_00257		adenosylhomocysteinase	1.31374	0.000280312	0.00657338
CCNA_00298		hypothetical protein	1.30986	2.91686e-08	4.92822e-06
CCNA_03372		bacterioferritin-associated ferredoxin	1.309	2.4709e-07	2.74341e-05
CCNA_00953	fliN	flagellar motor switch protein FliN	1.2985	1.25425e-07	1.74071e-05
CCNA_03043	pilA	type IV pilin protein pilA	1.2962	0.00155433	0.0202011
CCNA_03931	cdzI	immunity protein CdzI	1.28533	0.000575025	0.0101111
CCNA_02144	flgA	flagella basal body P ring formation protein flgA	1.28159	0.00065601	0.0106197
CCNA_02115		secreted pectate lyase-family protein	1.27235	2.0782e-05	0.000939057
CCNA_02513	hfsA	holdfast synthesis protein HfsA	1.26918	2.00056e-08	3.68426e-06
CCNA_03983		HicA-related toxin-antitoxin protein	1.26898	0.000103516	0.00309435
CCNA_02142	flgF	flagellar basal-body rod protein flgF	1.25833	1.75877e-07	2.11496e-05
CCNA_00439		methyl-accepting chemotaxis protein	1.24369	2.55728e-05	0.00112927
CCNA_01129	fliQ	flagellar biosynthesis protein FliQ	1.23911	1.15084e-05	0.000588444
CCNA_03464		glycine cleavage system H protein	1.23653	1.54447e-05	0.000740965
CCNA_02105		hypothetical protein	1.2212	0.000496579	0.00912256
CCNA_00465		UDP-galactopyranose mutase	1.21485	5.10263e-06	0.000325062
CCNA_02238		hypothetical protein	1.20027	1.94274e-07	2.22044e-05
CCNA_02018	nuoK	NADH-quinone oxidoreductase chain K	1.20013	5.23046e-07	4.83942e-05
CCNA_02838		EF hand domain protein	1.1991	1.18179e-05	0.000596422
CCNA_02017	nuoL	NADH-quinone oxidoreductase chain L	1.192	0.000433564	0.00838224
CCNA_01804		glutathione peroxidase	1.19026	0.00233753	0.0266591
CCNA_01163		ice nucleation protein	1.18498	4.83089e-05	0.0019156
CCNA_02016	nuoM	NADH-quinone oxidoreductase chain M	1.1846	0.000527642	0.00953682
CCNA_02910		TonB-dependent receptor	1.18001	0.000358662	0.00738288
CCNA_03036	cpaG	TadB-related pilus assembly protein CpaG	1.17758	1.21181e-06	9.61041e-05
CCNA_01530	fljJ	flagellin FljJ	1.17585	3.50988e-05	0.0014666
CCNA_00470		O-antigen polymerase	1.16242	2.68179e-05	0.00115794
CCNA_03933	cdzC	killing protein CdzC	1.1537	5.07118e-05	0.00197066
CCNA_02500		type IV secretory pathway, VirB3 protein	1.14787	0.00478256	0.0427242
CCNA_00950	fliF	flagellar M-ring protein FliF	1.14718	6.46367e-06	0.00036956
CCNA_01004	flgB	flagellar basal-body rod protein FlgB	1.14239	1.96764e-06	0.000147043
CCNA_00048	metK	S-adenosylmethionine synthetase	1.13401	0.000291733	0.00673038
CCNA_00028		TonB-dependent receptor	1.13398	0.000402062	0.0079715
CCNA_00283		2,3,4,5-tetrahydropyridine-2-carboxylate N-succinyltransferase	1.13312	3.86815e-05	0.00159911
CCNA_03156		FlgD-Ig family periplasmic protein	1.1274	0.000775623	0.0116373
CCNA_01212		dATP pyrophosphohydrolase	1.12001	0.000351442	0.00738288
CCNA_02274		EF-Hand domain protein	1.11808	0.00186777	0.023189
CCNA_03722	gltB	glutamate synthase (NADPH) large chain GltB	1.10665	0.00413328	0.0393675
CCNA_02028		NTF2 superfamily protein	1.09544	9.30503e-05	0.00293978
CCNA_01991		OmpH-like outer membrane protein	1.0942	0.000299526	0.00680677
CCNA_00943	flaN	flagellar hook-associated protein FlaN	1.08973	8.78795e-06	0.000474305
CCNA_02639	murD	UDP-N-acetylmuramoylalanine--D-glutamate ligase	1.08818	6.0873e-05	0.00221077
CCNA_02047	glnA	glutamine synthetase	1.08784	0.000463669	0.00878935
CCNA_01846		two-component sensor histidine kinase	1.08672	0.0041098	0.0393367
CCNA_03546		rRNA large subunit methyltransferase	1.08194	3.25249e-06	0.000219636
CCNA_01842		hypothetical protein	1.07854	7.81477e-05	0.00261682
CCNA_00448	cheU	cheU protein	1.07702	6.42267e-06	0.00036956
CCNA_03038	cpaE	pilus assembly ATPase CpaE	1.07441	7.95882e-06	0.000435605
CCNA_01006	fliE	flagellar hook-basal body complex protein FliE	1.07361	6.66201e-05	0.0023323
CCNA_01844		DNA integration/recombination/inversion protein	1.07287	0.00035452	0.00738288
CCNA_03988		hypothetical protein	1.0688	0.00210452	0.0248577
CCNA_02257		fliN family protein FliN2	1.06438	0.000119256	0.0034328
CCNA_03639		ferredoxin, 2Fe-2s	1.06093	6.88698e-06	0.000387867
CCNA_03233		aspartate aminotransferase family protein	1.05501	9.02055e-05	0.00287327
CCNA_01692		GMP synthase GuaA	1.05264	0.00015419	0.00419009
CCNA_03514	ctaG	cytochrome c oxidase assembly protein ctaG	1.05192	0.00200714	0.0243742
CCNA_00343	sucB	dihydrolipoamide succinyltransferase	1.04361	0.000217282	0.00531042
CCNA_03037	cpaF	pilus assembly ATPase CpaF	1.04352	1.06539e-05	0.000559472
CCNA_00348		methyl-accepting chemotaxis protein	1.04187	2.71351e-05	0.00115876
CCNA_00875		Flp/Fap pilin component protein	1.03874	0.00081732	0.0120764
CCNA_03176		nucleotidyltransferase family protein	1.03238	0.00104389	0.0146976
CCNA_00443	cheWI	chemotaxis protein cheWI	1.03103	0.000280798	0.00657338
CCNA_02641		UDP-N-acetylmuramoyl-tripeptide--D-alanyl-D- alanine ligase	1.02186	7.10117e-05	0.00246385
CCNA_00442	cheAI	chemotaxis histidine kinase protein cheAI	1.00562	7.66765e-05	0.002591
CCNA_02020	nuoI	NADH-quinone oxidoreductase chain I	1.00541	0.000159367	0.00427103
CCNA_00350		hypothetical protein	1.0033	0.00159766	0.0204227
CCNA_00951	fliG	flagellar motor switch protein FliG	1.00238	5.74399e-05	0.00210679
CCNA_00919		hypothetical protein	-1.00239	0.000681944	0.0107289
CCNA_01258		hypothetical protein	-1.00349	4.5137e-05	0.00182498
CCNA_00738		DegQ-family trypsin-like serine prototease	-1.00618	8.60411e-05	0.00280971
CCNA_01300	fdhD	formate dehydrogenase accessory protein fdhD	-1.01021	2.89005e-05	0.00122073
CCNA_01946		tyrosyl-tRNA synthetase	-1.01496	0.000765205	0.0115704
CCNA_02157		HipB-family transcriptional regulator	-1.01987	1.32136e-05	0.000649976
CCNA_02686		N-carbamoyl-L-amino acid hydrolase	-1.02037	5.74677e-05	0.00210679
CCNA_03152		group III truncated hemoglobin	-1.02644	0.00550137	0.0466901
CCNA_00554		methyltransferase	-1.02994	0.000184463	0.00477154
CCNA_02064	lpxC	UDP-3-O-(3-hydroxymyristoyl) N-acetylglucosamine deacetylase	-1.03222	0.00231533	0.0265409
CCNA_03499		hypothetical protein	-1.03918	0.000304387	0.00687701
CCNA_01813		tRNA-dihydrouridine synthase	-1.04257	0.00377512	0.0368596
CCNA_02815		ice nucleation protein	-1.04801	0.000137538	0.00381765
CCNA_01930		ADP-heptose LPS heptosyltransferase	-1.04896	0.00020199	0.00509696
CCNA_02816		hypothetical protein	-1.05007	0.000493798	0.00912256
CCNA_00319		acetyltransferase, GNAT family	-1.05024	0.00057312	0.0101111
CCNA_00929		riboflavin biosynthesis protein RibD	-1.05248	0.000326957	0.00717827
CCNA_03074		SDR family oxidoreductase	-1.0538	0.00227817	0.0261922
CCNA_02796		hypothetical protein	-1.05471	0.00495595	0.0438698
CCNA_02438		NAD(P)-dependent alcohol dehydrogenase	-1.05555	2.07613e-05	0.000939057
CCNA_00531		LSU ribosomal protein L12P (L7/L12)	-1.05859	5.73993e-05	0.00210679
CCNA_00206		succinyl-CoA:3-ketoacid-coenzyme A transferase subunit A	-1.05861	0.000172184	0.00453339
CCNA_01265		hypothetical protein	-1.06106	0.00358028	0.0352227
CCNA_03451		hypothetical protein	-1.06461	0.000128923	0.0036569
CCNA_02209		zinc-binding dehydrogenase	-1.06628	0.0010131	0.014448
CCNA_00071		uroporphyrinogen-III synthase	-1.07043	4.5554e-05	0.00182498
CCNA_02128		acyl-CoA dehydrogenase	-1.0736	2.5884e-05	0.00113017
CCNA_01092		ACT domain protein	-1.07525	2.36756e-05	0.00105751
CCNA_01013		histidine utilization repressor	-1.07746	0.00193327	0.0238498
CCNA_01677		carboxypeptidase G2 precursor	-1.09268	0.000212568	0.0052614
CCNA_00158	recF	DNA replication and repair protein recF	-1.09531	0.000669537	0.0106197
CCNA_03124		Zn-dependent alcohol dehydrogenase	-1.096	4.89156e-05	0.00192006
CCNA_02736		nitroreductase family	-1.09915	3.98873e-06	0.000258337
CCNA_01463		3-deoxy-7-phosphoheptulonate synthase	-1.11111	0.000110004	0.00323192
CCNA_03599		aspartate-semialdehyde dehydrogenase	-1.11625	5.18644e-05	0.00197593
CCNA_03456		alpha/beta hydrolase	-1.1199	0.000313064	0.00703217
CCNA_00663	bapE	bacterial apoptosis endonuclease BapE	-1.12319	0.000278676	0.00657338
CCNA_03677		CoA-transferase family III protein	-1.13474	5.14337e-05	0.00197593
CCNA_01827	cobQ	cobyric acid synthase CobQ	-1.13576	0.000474524	0.00890821
CCNA_02034		luciferase-like monooxygenase	-1.13659	0.000110614	0.00323192
CCNA_00530		LSU ribosomal protein L10P	-1.14105	0.00013227	0.00372466
CCNA_03600		sulfite exporter TauE/SafE family protein	-1.15727	1.14894e-05	0.000588444
CCNA_03708		transposase	-1.15962	0.000334063	0.00727851
CCNA_03934		hypothetical protein	-1.16359	0.0029783	0.0311121
CCNA_03067		MarR-family transcriptional regulator	-1.1642	5.36717e-06	0.000331061
CCNA_00920		hypothetical protein	-1.16442	0.000117851	0.00341768
CCNA_02119		hypothetical protein	-1.16934	3.78742e-06	0.000249456
CCNA_00383		ribonuclease HII	-1.19422	5.46708e-06	0.000331954
CCNA_01541		LysR-family transcriptional regulator	-1.19917	1.31172e-05	0.000649976
CCNA_01076		beta/gamma crystallin family protein	-1.20989	0.00327782	0.032999
CCNA_00334		hypothetical protein	-1.21226	0.00114636	0.0156307
CCNA_03481		DNA integration/recombination/inversion protein	-1.21291	0.000181275	0.00472775
CCNA_02867		hypothetical protein	-1.22017	0.00564315	0.0471598
CCNA_03442		transposase	-1.22127	0.00257621	0.0282801
CCNA_01389		acetyltransferase	-1.22139	2.87586e-07	3.09267e-05
CCNA_02103		hypothetical protein	-1.22684	0.00530678	0.0455235
CCNA_01032		RNA polymerase ECF-type sigma factor	-1.23093	4.78286e-07	4.53322e-05
CCNA_03259		cupin domain-containing protein	-1.23369	2.51244e-06	0.000180803
CCNA_01865		periplasmic multidrug efflux lipoprotein precursor	-1.23719	6.31265e-06	0.00036956
CCNA_00745		oxidative DNA demethylation family protein	-1.23976	2.68598e-06	0.000189777
CCNA_02348		acetyltransferase, GNAT family	-1.24482	6.06992e-07	5.48552e-05
CCNA_01170		TonB-dependent receptor	-1.2583	2.73841e-06	0.000190026
CCNA_03406	rpsU	SSU ribosomal protein S21P	-1.26841	1.67264e-05	0.000792667
CCNA_03627		ATP phosphoribosyltransferase regulatory subunit	-1.27227	6.6599e-05	0.0023323
CCNA_00913		hypothetical protein	-1.28919	0.00101501	0.014448
CCNA_01451	cspD	cold shock protein cspD	-1.29004	1.48334e-05	0.000720533
CCNA_01238		EF-hand domain protein	-1.2961	2.09261e-06	0.000153432
CCNA_03995		hypothetical protein	-1.29654	0.000102062	0.00308706
CCNA_02004	sidA	SOS-induced inhibitor of cell division SidA	-1.30155	6.47173e-05	0.00232863
CCNA_03814		SRPBCC family protein	-1.30734	0.00462577	0.0422959
CCNA_02311		hypothetical protein	-1.31231	1.6025e-06	0.000122104
CCNA_00009	alkB	alkylated DNA repair protein AlkB	-1.32898	0.000366898	0.00746474
CCNA_00977		transposase, IS4/5 family	-1.33704	7.88979e-07	6.66516e-05
CCNA_00085		dienelactone hydrolase-related protein	-1.34222	1.04037e-05	0.000553821
CCNA_02861		glycoside hydrolase TIM-barrel-like domain-containing protein	-1.37173	1.60902e-07	2.01699e-05
CCNA_03805		PadR-family transcriptional regulator	-1.37699	0.000629788	0.0105946
CCNA_03274		hypothetical protein	-1.38821	0.00056961	0.0101111
CCNA_00850	acrB2	cation/multidrug efflux pump acrB2	-1.39728	0.000761685	0.0115621
CCNA_02391		SDR family oxidoreductase	-1.39731	3.02422e-07	3.09267e-05
CCNA_02372		hypothetical protein	-1.46089	1.51661e-06	0.000117871
CCNA_03223		TetR-family transcriptional regulator	-1.46498	7.43073e-05	0.00255538
CCNA_00113		hypothetical protein	-1.46931	3.80785e-07	3.79418e-05
CCNA_02580		rubredoxin	-1.48622	1.23252e-08	2.39479e-06
CCNA_01510		hypothetical protein	-1.49618	0.00059875	0.0103173
CCNA_03160		molybdopterin-guanine dinucleotide biosynthesis protein A	-1.50615	0.000102478	0.00308706
CCNA_00978		transposase, DDE family	-1.51935	4.82673e-09	1.17229e-06
CCNA_03480		triphenylmethane reductase (TMR)-like protein	-1.53274	2.97812e-07	3.09267e-05
CCNA_00928		GntR family transcriptional regulator	-1.53297	1.38342e-07	1.8208e-05
CCNA_01863		outer membrane efflux protein	-1.55617	1.05793e-07	1.52264e-05
CCNA_03016		DNA-binding transcriptional regulator, CsgD family	-1.56471	1.02951e-08	2.22259e-06
CCNA_02993		NADH-ubiquinone oxidoreductase	-1.58058	2.80721e-10	1.09088e-07
CCNA_00979		RND family efflux transporter, MFP subunit	-1.58619	1.11458e-08	2.27961e-06
CCNA_01185		UrcA family protein	-1.60244	7.46238e-07	6.59064e-05
CCNA_01772		hypothetical protein	-1.61429	2.30849e-09	6.90061e-07
CCNA_01011		imidazolonepropionase	-1.90515	3.44772e-12	2.23297e-09
CCNA_00460		hypothetical protein	-1.94988	1.80845e-10	7.8085e-08
CCNA_02455		TMEM165/GDT1 family protein	-2.09028	1.43559e-14	1.11574e-11

## Sheet: EG865 DAVID cluster
Annotation Cluster 1	Enrichment Score: 14.039799820922644
Category	Term	Count	%	PValue	Genes	List Total	Pop Hits	Pop Total	Fold Enrichment	Bonferroni	Benjamini	FDR
KEGG_PATHWAY	ccs02040:Flagellar assembly	20	19.6078	1.67866e-16	CCNA_00951, CCNA_01129, CCNA_00950, CCNA_02666, CCNA_00953, CCNA_01005, CCNA_01006, CCNA_01528, CCNA_00943, CCNA_00946, CCNA_01527, CCNA_02143, CCNA_02144, CCNA_01130, CCNA_02142, CCNA_02257, CCNA_01004, CCNA_02145, CCNA_01530, CCNA_00947	56	42	1231	10.4677	7.99361e-15	6.04317e-15	5.8753e-15
UP_KW_CELLULAR_COMPONENT	KW-0282~Flagellum	17	16.6667	3.45631e-14	CCNA_00951, CCNA_01129, CCNA_00950, CCNA_00953, CCNA_01005, CCNA_01006, CCNA_01528, CCNA_00943, CCNA_01527, CCNA_02143, CCNA_02144, CCNA_01130, CCNA_02142, CCNA_01004, CCNA_02145, CCNA_01530, CCNA_00947	53	34	1146	10.8113	3.79807e-13	1.26731e-13	9.21683e-14
UP_KW_CELLULAR_COMPONENT	KW-0966~Cell projection	17	16.6667	3.45631e-14	CCNA_00951, CCNA_01129, CCNA_00950, CCNA_00953, CCNA_01005, CCNA_01006, CCNA_01528, CCNA_00943, CCNA_01527, CCNA_02143, CCNA_02144, CCNA_01130, CCNA_02142, CCNA_01004, CCNA_02145, CCNA_01530, CCNA_00947	53	34	1146	10.8113	3.79807e-13	1.26731e-13	9.21683e-14
UP_KW_CELLULAR_COMPONENT	KW-0969~Cilium	17	16.6667	3.45631e-14	CCNA_00951, CCNA_01129, CCNA_00950, CCNA_00953, CCNA_01005, CCNA_01006, CCNA_01528, CCNA_00943, CCNA_01527, CCNA_02143, CCNA_02144, CCNA_01130, CCNA_02142, CCNA_01004, CCNA_02145, CCNA_01530, CCNA_00947	53	34	1146	10.8113	3.79807e-13	1.26731e-13	9.21683e-14
Annotation Cluster 2	Enrichment Score: 5.158150625312643
Category	Term	Count	%	PValue	Genes	List Total	Pop Hits	Pop Total	Fold Enrichment	Bonferroni	Benjamini	FDR
INTERPRO	IPR001444:Flagellar basal body rod protein, N-terminal	5	4.90196	2.12812e-06	CCNA_01005, CCNA_00943, CCNA_02143, CCNA_00947, CCNA_02142	84	5	3176	37.8095	0.00038937	0.000389445	0.000389445
UP_SEQ_FEATURE	DOMAIN:Flagellar basal body rod protein N-terminal	5	4.90196	2.47427e-06	CCNA_01005, CCNA_00943, CCNA_02143, CCNA_00947, CCNA_02142	80	5	2908	36.35	0.000178132	0.000178148	0.000178148
INTERPRO	IPR010930:Flagellar basal-body/hook protein, C-terminal domain	5	4.90196	6.25722e-06	CCNA_01005, CCNA_00943, CCNA_02143, CCNA_00947, CCNA_02142	84	6	3176	31.5079	0.00114442	0.000572536	0.000572536
UP_SEQ_FEATURE	DOMAIN:Flagellar basal-body/hook protein C-terminal	5	4.90196	7.26955e-06	CCNA_01005, CCNA_00943, CCNA_02143, CCNA_00947, CCNA_02142	80	6	2908	30.2917	0.000523272	0.000261704	0.000261704
INTERPRO	IPR019776:Flagellar basal body rod protein, conserved site	4	3.92157	6.7595e-05	CCNA_00943, CCNA_02143, CCNA_00947, CCNA_02142	84	4	3176	37.8095	0.0122941	0.0041233	0.0041233
Annotation Cluster 3	Enrichment Score: 2.036298081834387
Category	Term	Count	%	PValue	Genes	List Total	Pop Hits	Pop Total	Fold Enrichment	Bonferroni	Benjamini	FDR
GOTERM_MF_DIRECT	GO:0005198~structural molecule activity	5	4.90196	5.06732e-05	CCNA_01006, CCNA_01528, CCNA_00943, CCNA_01527, CCNA_01530	50	11	2336	21.2364	0.00258106	0.00129217	0.00126683
UP_KW_CELLULAR_COMPONENT	KW-0964~Secreted	4	3.92157	0.0145088	CCNA_01528, CCNA_00943, CCNA_01527, CCNA_01530	53	12	1146	7.20755	0.148509	0.0319194	0.0232141
INTERPRO	IPR001029:Flagellin, D0/D1 domain	3	2.94118	0.0170581	CCNA_01528, CCNA_01527, CCNA_01530	84	8	3176	14.1786	0.957086	0.624327	0.624327
UP_SEQ_FEATURE	DOMAIN:Flagellin C-terminal	3	2.94118	0.0183499	CCNA_01528, CCNA_01527, CCNA_01530	80	8	2908	13.6312	0.736438	0.330298	0.330298
UP_SEQ_FEATURE	DOMAIN:Flagellin N-terminal	3	2.94118	0.0183499	CCNA_01528, CCNA_01527, CCNA_01530	80	8	2908	13.6312	0.736438	0.330298	0.330298
GOTERM_CC_DIRECT	GO:0005576~extracellular region	4	3.92157	0.0241818	CCNA_01528, CCNA_00943, CCNA_01527, CCNA_01530	57	15	1293	6.04912	0.340414	0.13703	0.13703
GOTERM_CC_DIRECT	GO:0009288~bacterial-type flagellum	3	2.94118	0.0545526	CCNA_01528, CCNA_01527, CCNA_01530	57	9	1293	7.5614	0.614668	0.185479	0.185479
Annotation Cluster 4	Enrichment Score: 0.7816702732191055
Category	Term	Count	%	PValue	Genes	List Total	Pop Hits	Pop Total	Fold Enrichment	Bonferroni	Benjamini	FDR
GOTERM_BP_DIRECT	GO:0071555~cell wall organization	4	3.92157	0.0397049	CCNA_02639, CCNA_01901, CCNA_02640, CCNA_02641	46	23	1333	5.0397	0.785524	0.293816	0.277934
GOTERM_BP_DIRECT	GO:0008360~regulation of cell shape	3	2.94118	0.156186	CCNA_02639, CCNA_02640, CCNA_02641	46	21	1333	4.13975	0.998425	0.835118	0.789977
GOTERM_BP_DIRECT	GO:0007049~cell cycle	3	2.94118	0.20539	CCNA_02639, CCNA_02640, CCNA_02641	46	25	1333	3.47739	0.999839	0.900403	0.851732
KEGG_PATHWAY	ccs00550:Peptidoglycan biosynthesis	3	2.94118	0.223727	CCNA_02639, CCNA_02640, CCNA_02641	56	20	1231	3.29732	0.99989	1	1
GOTERM_BP_DIRECT	GO:0009252~peptidoglycan biosynthetic process	3	2.94118	0.243352	CCNA_02639, CCNA_02640, CCNA_02641	46	28	1333	3.10481	0.999975	0.900403	0.851732
GOTERM_BP_DIRECT	GO:0051301~cell division	3	2.94118	0.294413	CCNA_02639, CCNA_02640, CCNA_02641	46	32	1333	2.71671	0.999998	0.907774	0.858705
Annotation Cluster 5	Enrichment Score: 0.5656816302592156
Category	Term	Count	%	PValue	Genes	List Total	Pop Hits	Pop Total	Fold Enrichment	Bonferroni	Benjamini	FDR
UP_KW_MOLECULAR_FUNCTION	KW-0675~Receptor	4	3.92157	0.123774	CCNA_02910, CCNA_00028, CCNA_03248, CCNA_02048	32	67	1677	3.12873	0.842736	0.839547	0.839547
UP_SEQ_FEATURE	DOMAIN:TonB-dependent receptor-like beta-barrel	4	3.92157	0.207644	CCNA_02910, CCNA_00028, CCNA_03248, CCNA_02048	80	58	2908	2.5069	1	1	1
INTERPRO	IPR000531:TonB-dependent receptor, beta-barrel	4	3.92157	0.219499	CCNA_02910, CCNA_00028, CCNA_03248, CCNA_02048	84	62	3176	2.43932	1	1	1
UP_SEQ_FEATURE	DOMAIN:TonB-dependent receptor plug	4	3.92157	0.221959	CCNA_02910, CCNA_00028, CCNA_03248, CCNA_02048	80	60	2908	2.42333	1	1	1
INTERPRO	IPR012910:TonB-dependent receptor, plug	4	3.92157	0.233413	CCNA_02910, CCNA_00028, CCNA_03248, CCNA_02048	84	64	3176	2.3631	1	1	1
UP_KW_DOMAIN	KW-0798~TonB box	4	3.92157	0.327531	CCNA_02910, CCNA_00028, CCNA_03248, CCNA_02048	43	60	1250	1.93798	0.95818	0.859982	0.859982
GOTERM_CC_DIRECT	GO:0009279~cell outer membrane	5	4.90196	0.480675	CCNA_02910, CCNA_00028, CCNA_03248, CCNA_02048, CCNA_02145	57	82	1293	1.38318	0.999985	1	1
UP_KW_CELLULAR_COMPONENT	KW-0998~Cell outer membrane	4	3.92157	0.648137	CCNA_02910, CCNA_00028, CCNA_03248, CCNA_02048	53	72	1146	1.20126	0.99999	1	0.740728
Annotation Cluster 6	Enrichment Score: 0.33477714104888706
Category	Term	Count	%	PValue	Genes	List Total	Pop Hits	Pop Total	Fold Enrichment	Bonferroni	Benjamini	FDR
UP_KW_MOLECULAR_FUNCTION	KW-0436~Ligase	4	3.92157	0.275338	CCNA_02639, CCNA_01692, CCNA_02641, CCNA_02047	32	99	1677	2.11742	0.988987	0.839547	0.839547
UP_KW_LIGAND	KW-0067~ATP-binding	5	4.90196	0.409414	CCNA_00048, CCNA_02639, CCNA_01692, CCNA_02641, CCNA_02047	13	180	670	1.43162	0.999781	1	1
UP_KW_LIGAND	KW-0547~Nucleotide-binding	5	4.90196	0.54491	CCNA_00048, CCNA_02639, CCNA_01692, CCNA_02641, CCNA_02047	13	209	670	1.23298	0.999997	1	1
GOTERM_MF_DIRECT	GO:0005524~ATP binding	5	4.90196	0.745652	CCNA_00048, CCNA_02639, CCNA_01692, CCNA_02641, CCNA_02047	50	236	2336	0.989831	1	1	1

## Sheet: EG865 DAVID chart
Category	Term	Count	%	PValue	Genes	List Total	Pop Hits	Pop Total	Fold Enrichment	Bonferroni	Benjamini	FDR
KEGG_PATHWAY	ccs02040:Flagellar assembly	20	19.6078	1.67866e-16	CCNA_00951, CCNA_01129, CCNA_00950, CCNA_02666, CCNA_00953, CCNA_01005, CCNA_01006, CCNA_01528, CCNA_00943, CCNA_00946, CCNA_01527, CCNA_02143, CCNA_02144, CCNA_01130, CCNA_02142, CCNA_02257, CCNA_01004, CCNA_02145, CCNA_01530, CCNA_00947	56	42	1231	10.4677	7.99361e-15	6.04317e-15	5.8753e-15
UP_KW_CELLULAR_COMPONENT	KW-0966~Cell projection	17	16.6667	3.45631e-14	CCNA_00951, CCNA_01129, CCNA_00950, CCNA_00953, CCNA_01005, CCNA_01006, CCNA_01528, CCNA_00943, CCNA_01527, CCNA_02143, CCNA_02144, CCNA_01130, CCNA_02142, CCNA_01004, CCNA_02145, CCNA_01530, CCNA_00947	53	34	1146	10.8113	3.79807e-13	1.26731e-13	9.21683e-14
UP_KW_CELLULAR_COMPONENT	KW-0282~Flagellum	17	16.6667	3.45631e-14	CCNA_00951, CCNA_01129, CCNA_00950, CCNA_00953, CCNA_01005, CCNA_01006, CCNA_01528, CCNA_00943, CCNA_01527, CCNA_02143, CCNA_02144, CCNA_01130, CCNA_02142, CCNA_01004, CCNA_02145, CCNA_01530, CCNA_00947	53	34	1146	10.8113	3.79807e-13	1.26731e-13	9.21683e-14
UP_KW_CELLULAR_COMPONENT	KW-0969~Cilium	17	16.6667	3.45631e-14	CCNA_00951, CCNA_01129, CCNA_00950, CCNA_00953, CCNA_01005, CCNA_01006, CCNA_01528, CCNA_00943, CCNA_01527, CCNA_02143, CCNA_02144, CCNA_01130, CCNA_02142, CCNA_01004, CCNA_02145, CCNA_01530, CCNA_00947	53	34	1146	10.8113	3.79807e-13	1.26731e-13	9.21683e-14
GOTERM_BP_DIRECT	GO:0071973~bacterial-type flagellum-dependent cell motility	10	9.80392	1.6099e-11	CCNA_00951, CCNA_00950, CCNA_00953, CCNA_01005, CCNA_01006, CCNA_02143, CCNA_02142, CCNA_02257, CCNA_01004, CCNA_02145	46	13	1333	22.291	6.11762e-10	5.95662e-10	5.63464e-10
GOTERM_CC_DIRECT	GO:0009425~bacterial-type flagellum basal body	8	7.84314	5.66548e-08	CCNA_00951, CCNA_01129, CCNA_00953, CCNA_01006, CCNA_00943, CCNA_00947, CCNA_01130, CCNA_02257	57	11	1293	16.4976	9.63131e-07	9.63131e-07	9.63131e-07
GOTERM_MF_DIRECT	GO:0003774~motor activity	6	5.88235	6.72125e-08	CCNA_00951, CCNA_00950, CCNA_00953, CCNA_01006, CCNA_02257, CCNA_02145	50	7	2336	40.0457	3.42783e-06	3.42784e-06	3.36063e-06
INTERPRO	IPR001444:Flagellar basal body rod protein, N-terminal	5	4.90196	2.12812e-06	CCNA_01005, CCNA_00943, CCNA_02143, CCNA_00947, CCNA_02142	84	5	3176	37.8095	0.00038937	0.000389445	0.000389445
UP_SEQ_FEATURE	DOMAIN:Flagellar basal body rod protein N-terminal	5	4.90196	2.47427e-06	CCNA_01005, CCNA_00943, CCNA_02143, CCNA_00947, CCNA_02142	80	5	2908	36.35	0.000178132	0.000178148	0.000178148
INTERPRO	IPR010930:Flagellar basal-body/hook protein, C-terminal domain	5	4.90196	6.25722e-06	CCNA_01005, CCNA_00943, CCNA_02143, CCNA_00947, CCNA_02142	84	6	3176	31.5079	0.00114442	0.000572536	0.000572536
UP_SEQ_FEATURE	DOMAIN:Flagellar basal-body/hook protein C-terminal	5	4.90196	7.26955e-06	CCNA_01005, CCNA_00943, CCNA_02143, CCNA_00947, CCNA_02142	80	6	2908	30.2917	0.000523272	0.000261704	0.000261704
GOTERM_MF_DIRECT	GO:0005198~structural molecule activity	5	4.90196	5.06732e-05	CCNA_01006, CCNA_01528, CCNA_00943, CCNA_01527, CCNA_01530	50	11	2336	21.2364	0.00258106	0.00129217	0.00126683
INTERPRO	IPR019776:Flagellar basal body rod protein, conserved site	4	3.92157	6.7595e-05	CCNA_00943, CCNA_02143, CCNA_00947, CCNA_02142	84	4	3176	37.8095	0.0122941	0.0041233	0.0041233
KEGG_PATHWAY	ccs02030:Bacterial chemotaxis	9	8.82353	0.000163536	CCNA_00951, CCNA_00444, CCNA_00953, CCNA_00348, CCNA_00439, CCNA_02257, CCNA_00440, CCNA_00443, CCNA_00442	56	38	1231	5.2063	0.00587048	0.00294365	0.00286188
GOTERM_BP_DIRECT	GO:0044780~bacterial-type flagellum assembly	4	3.92157	0.000670586	CCNA_01129, CCNA_00943, CCNA_02144, CCNA_01130	46	6	1333	19.3188	0.0251687	0.0124058	0.0117353
GOTERM_MF_DIRECT	GO:0009486~cytochrome bo3 ubiquinol oxidase activity	3	2.94118	0.00127623	CCNA_01848, CCNA_01849, CCNA_01851	50	3	2336	46.72	0.0630537	0.0216959	0.0212705
UP_KW_CELLULAR_COMPONENT	KW-0975~Bacterial flagellum	4	3.92157	0.00160193	CCNA_00953, CCNA_01006, CCNA_00943, CCNA_01004	53	6	1146	14.4151	0.0174808	0.00440532	0.00320387
KEGG_PATHWAY	ccs00190:Oxidative phosphorylation	9	8.82353	0.00175202	CCNA_03514, CCNA_02017, CCNA_02018, CCNA_01848, CCNA_01849, CCNA_02020, CCNA_01850, CCNA_01851, CCNA_02016	56	53	1231	3.73282	0.0611767	0.0210242	0.0204402
INTERPRO	IPR020013:Fagellar hook-basal body protein, FlgE/F/G	3	2.94118	0.00199038	CCNA_02143, CCNA_00947, CCNA_02142	84	3	3176	37.8095	0.305528	0.09106	0.09106
GOTERM_BP_DIRECT	GO:0006935~chemotaxis	6	5.88235	0.00265196	CCNA_00951, CCNA_00953, CCNA_00439, CCNA_02257, CCNA_00443, CCNA_00442	46	30	1333	5.79565	0.0959841	0.0327075	0.0309395
GOTERM_CC_DIRECT	GO:0030694~bacterial-type flagellum basal body, rod	3	2.94118	0.00537686	CCNA_01005, CCNA_02142, CCNA_01004	57	3	1293	22.6842	0.0875785	0.0457033	0.0457033
GOTERM_MF_DIRECT	GO:0004129~cytochrome-c oxidase activity	3	2.94118	0.00846506	CCNA_01849, CCNA_01850, CCNA_01851	50	7	2336	20.0229	0.3518	0.10793	0.105813
GOTERM_BP_DIRECT	GO:0042773~ATP synthesis coupled electron transport	3	2.94118	0.0104478	CCNA_02017, CCNA_02018, CCNA_02016	46	5	1333	17.387	0.329081	0.0966425	0.0914185
UP_KW_CELLULAR_COMPONENT	KW-0964~Secreted	4	3.92157	0.0145088	CCNA_01528, CCNA_00943, CCNA_01527, CCNA_01530	53	12	1146	7.20755	0.148509	0.0319194	0.0232141
INTERPRO	IPR001029:Flagellin, D0/D1 domain	3	2.94118	0.0170581	CCNA_01528, CCNA_01527, CCNA_01530	84	8	3176	14.1786	0.957086	0.624327	0.624327
UP_SEQ_FEATURE	DOMAIN:Flagellin N-terminal	3	2.94118	0.0183499	CCNA_01528, CCNA_01527, CCNA_01530	80	8	2908	13.6312	0.736438	0.330298	0.330298
UP_SEQ_FEATURE	DOMAIN:Flagellin C-terminal	3	2.94118	0.0183499	CCNA_01528, CCNA_01527, CCNA_01530	80	8	2908	13.6312	0.736438	0.330298	0.330298
GOTERM_CC_DIRECT	GO:0005576~extracellular region	4	3.92157	0.0241818	CCNA_01528, CCNA_00943, CCNA_01527, CCNA_01530	57	15	1293	6.04912	0.340414	0.13703	0.13703
GOTERM_BP_DIRECT	GO:0071555~cell wall organization	4	3.92157	0.0397049	CCNA_02639, CCNA_01901, CCNA_02640, CCNA_02641	46	23	1333	5.0397	0.785524	0.293816	0.277934
KEGG_PATHWAY	ccs02020:Two-component system	11	10.7843	0.0404535	CCNA_00444, CCNA_00348, CCNA_01528, CCNA_01845, CCNA_00439, CCNA_01846, CCNA_01527, CCNA_00443, CCNA_00442, CCNA_01530, CCNA_02047	56	123	1231	1.96588	0.77386	0.364082	0.353968
GOTERM_MF_DIRECT	GO:0016682~oxidoreductase activity, acting on diphenols and related substances as donors, oxygen as acceptor	2	1.96078	0.0415209	CCNA_01850, CCNA_01851	50	2	2336	46.72	0.884995	0.423513	0.415209
INTERPRO	IPR001172:Flagellar motor switch FliN/Type III secretion HrcQb	2	1.96078	0.0515921	CCNA_00953, CCNA_02257	84	2	3176	37.8095	0.999938	1	1
INTERPRO	IPR007047:Flp/Fap pilin component	2	1.96078	0.0515921	CCNA_00875, CCNA_03043	84	2	3176	37.8095	0.999938	1	1
GOTERM_CC_DIRECT	GO:0005886~plasma membrane	15	14.7059	0.0529513	CCNA_00951, CCNA_01129, CCNA_00950, CCNA_03514, CCNA_00953, CCNA_02513, CCNA_02018, CCNA_01848, CCNA_02020, CCNA_01130, CCNA_01851, CCNA_02640, CCNA_02421, CCNA_03036, CCNA_01849	57	208	1293	1.63588	0.603421	0.185479	0.185479
UP_SEQ_FEATURE	DOMAIN:Flagellar motor switch protein FliN-like C-terminal	2	1.96078	0.053604	CCNA_00953, CCNA_02257	80	2	2908	36.35	0.981066	0.771897	0.771897
GOTERM_CC_DIRECT	GO:0009288~bacterial-type flagellum	3	2.94118	0.0545526	CCNA_01528, CCNA_01527, CCNA_01530	57	9	1293	7.5614	0.614668	0.185479	0.185479
INTERPRO	IPR001543:Surface presentation of antigen (SpoA)	2	1.96078	0.0763929	CCNA_00953, CCNA_02257	84	3	3176	25.2063	1	1	1
INTERPRO	IPR001750:NADH:ubiquinone/plastoquinone oxidoreductase	2	1.96078	0.0763929	CCNA_02017, CCNA_02016	84	3	3176	25.2063	1	1	1
UP_SEQ_FEATURE	DOMAIN:NADH:quinone oxidoreductase/Mrp antiporter membrane subunit	2	1.96078	0.0793319	CCNA_02017, CCNA_02016	80	3	2908	24.2333	0.997397	0.881659	0.881659
GOTERM_MF_DIRECT	GO:0050136~NADH dehydrogenase (quinone) activity	2	1.96078	0.0813515	CCNA_02018, CCNA_02020	50	4	2336	23.36	0.986799	0.691488	0.677929
UP_SEQ_FEATURE	TRANSMEM:Helical	26	25.4902	0.0857169	CCNA_03933, CCNA_00348, CCNA_03514, CCNA_03931, CCNA_01130, CCNA_01850, CCNA_01851, CCNA_02500, CCNA_02640, CCNA_03036, CCNA_02421, CCNA_01129, CCNA_00950, CCNA_02017, CCNA_02513, CCNA_02018, CCNA_00875, CCNA_01848, CCNA_00439, CCNA_01846, CCNA_02671, CCNA_00470, CCNA_03043, CCNA_00298, CCNA_02016, CCNA_01849	80	710	2908	1.33113	0.998423	0.881659	0.881659

## Sheet: EG2350 DAVID cluster
Annotation Cluster 1	Enrichment Score: 1.540391024615776
Category	Term	Count	%	PValue	Genes	List Total	Pop Hits	Pop Total	Fold Enrichment	Bonferroni	Benjamini	FDR
SMART	SM00829:SM00829	3	3.15789	0.0214718	CCNA_02438, CCNA_02209, CCNA_03124	14	12	655	11.6964	0.245857	0.279133	0.279133
UP_SEQ_FEATURE	DOMAIN:Enoyl reductase (ER)	3	3.15789	0.0273056	CCNA_02438, CCNA_02209, CCNA_03124	65	12	2908	11.1846	0.81526	1	1
INTERPRO	IPR020843:Polyketide synthase, enoylreductase	3	3.15789	0.0296359	CCNA_02438, CCNA_02209, CCNA_03124	74	12	3176	10.7297	0.990274	1	1
INTERPRO	IPR011032:GroES-like	3	3.15789	0.0396733	CCNA_02438, CCNA_02209, CCNA_03124	74	14	3176	9.19691	0.998039	1	1
Annotation Cluster 2	Enrichment Score: 0.5492507878030453
Category	Term	Count	%	PValue	Genes	List Total	Pop Hits	Pop Total	Fold Enrichment	Bonferroni	Benjamini	FDR
KEGG_PATHWAY	ccs03010:Ribosome	3	3.15789	0.235936	CCNA_03406, CCNA_00531, CCNA_00530	20	60	1231	3.0775	0.999938	1	1
GOTERM_BP_DIRECT	GO:0006412~translation	3	3.15789	0.26117	CCNA_03406, CCNA_00531, CCNA_00530	22	63	1333	2.88528	0.999975	1	1
GOTERM_MF_DIRECT	GO:0003735~structural constituent of ribosome	3	3.15789	0.365199	CCNA_03406, CCNA_00531, CCNA_00530	56	54	2336	2.31746	1	1	1
Annotation Cluster 3	Enrichment Score: 0.42859587493577184
Category	Term	Count	%	PValue	Genes	List Total	Pop Hits	Pop Total	Fold Enrichment	Bonferroni	Benjamini	FDR
UP_KW_DOMAIN	KW-1133~Transmembrane helix	12	12.6316	0.0753323	CCNA_00334, CCNA_01258, CCNA_02372, CCNA_03451, CCNA_02004, CCNA_03016, CCNA_01389, CCNA_00113, CCNA_00850, CCNA_03499, CCNA_01772, CCNA_02993	21	462	1250	1.54607	0.374951	0.451994	0.451994
UP_KW_DOMAIN	KW-0812~Transmembrane	13	13.6842	0.298461	CCNA_00334, CCNA_01258, CCNA_01863, CCNA_02372, CCNA_03451, CCNA_02004, CCNA_01389, CCNA_03016, CCNA_00113, CCNA_00850, CCNA_03499, CCNA_01772, CCNA_02993	21	645	1250	1.1997	0.880791	0.895383	0.895383
UP_KW_CELLULAR_COMPONENT	KW-0472~Membrane	16	16.8421	0.551334	CCNA_00334, CCNA_01258, CCNA_01863, CCNA_02372, CCNA_03451, CCNA_02455, CCNA_02004, CCNA_03600, CCNA_01389, CCNA_03016, CCNA_00113, CCNA_00850, CCNA_03499, CCNA_01772, CCNA_02993, CCNA_01170	21	841	1146	1.03822	0.981819	1	1
GOTERM_CC_DIRECT	GO:0016021~integral component of membrane	15	15.7895	0.707622	CCNA_00334, CCNA_01258, CCNA_01863, CCNA_02372, CCNA_03451, CCNA_02455, CCNA_02004, CCNA_03600, CCNA_01389, CCNA_03016, CCNA_00113, CCNA_00850, CCNA_03499, CCNA_01772, CCNA_02993	28	713	1293	0.971499	0.999947	1	1
UP_SEQ_FEATURE	TRANSMEM:Helical	14	14.7368	0.82023	CCNA_00334, CCNA_01258, CCNA_02372, CCNA_03451, CCNA_02455, CCNA_02004, CCNA_03600, CCNA_01389, CCNA_03016, CCNA_00113, CCNA_00850, CCNA_03499, CCNA_01772, CCNA_02993	65	710	2908	0.882167	1	1	1

## Sheet: EG2350 DAVID chart
Category	Term	Count	%	PValue	Genes	List Total	Pop Hits	Pop Total	Fold Enrichment	Bonferroni	Benjamini	FDR
SMART	SM00829:SM00829	3	3.15789	0.0214718	CCNA_02438, CCNA_02209, CCNA_03124	14	12	655	11.6964	0.245857	0.279133	0.279133
UP_SEQ_FEATURE	DOMAIN:Enoyl reductase (ER)	3	3.15789	0.0273056	CCNA_02438, CCNA_02209, CCNA_03124	65	12	2908	11.1846	0.81526	1	1
INTERPRO	IPR020843:Polyketide synthase, enoylreductase	3	3.15789	0.0296359	CCNA_02438, CCNA_02209, CCNA_03124	74	12	3176	10.7297	0.990274	1	1
INTERPRO	IPR011032:GroES-like	3	3.15789	0.0396733	CCNA_02438, CCNA_02209, CCNA_03124	74	14	3176	9.19691	0.998039	1	1
UP_KW_LIGAND	KW-0862~Zinc	5	5.26316	0.0652063	CCNA_01011, CCNA_02064, CCNA_02686, CCNA_00929, CCNA_03124	14	83	670	2.88296	0.523708	0.717269	0.717269
UP_KW_MOLECULAR_FUNCTION	KW-0560~Oxidoreductase	8	8.42105	0.0661924	CCNA_02438, CCNA_00009, CCNA_02736, CCNA_00978, CCNA_02391, CCNA_02209, CCNA_02034, CCNA_03708, CCNA_01300	36	176	1677	2.11742	0.793024	1	1
UP_KW_DOMAIN	KW-1133~Transmembrane helix	12	12.6316	0.0753323	CCNA_00334, CCNA_01258, CCNA_02372, CCNA_03451, CCNA_02004, CCNA_03016, CCNA_01389, CCNA_00113, CCNA_00850, CCNA_03499, CCNA_01772, CCNA_02993	21	462	1250	1.54607	0.374951	0.451994	0.451994
GOTERM_MF_DIRECT	GO:0016616~oxidoreductase activity, acting on the CH-OH group of donors, NAD or NADP as acceptor	3	3.15789	0.0789197	CCNA_03074, CCNA_02391, CCNA_03124	56	20	2336	6.25714	0.99336	1	1
