# Supplementary material for: Regulation of the transcription factor CdnL promotes adaptation to nutrient stress in Caulobacter
Source: bioRxiv. 2023 Dec 21:2023.12.20.572625. Preprint. [Version 1] doi: 10.1101/2023.12.20.572625 (PMC10769358; doi:10.1101/2023.12.20.572625)
Supplement: Supplement 4 [file media-4.xlsx]

## Sheet: All Quantified Genes
Negative logFC values indicate genes upregulated in EG2530. Positive logFC values indicate genes upregulated in EG865.
Locustag	Gene	Description	logFC	PValue	FDR	2530_24noG_1	2530_24noG_2	2530_24h_noG3	865_24noG_1	865_24noG_2	865_24h_noG3
CCNA_00172	pulD	type II secretion pathway protein D	2.31211	1.12784e-18	4.3828e-15	47051	30502	82728	64695	43319	104380
CCNA_03546		rRNA large subunit methyltransferase	2.0522	1.45831e-13	2.8335e-10	676	476	773	559	462	397
CCNA_03281		Lrp-family transcriptional regulator	-1.59274	2.34259e-11	3.03443e-08	759	561	1915	1010	668	1949
CCNA_03176		nucleotidyltransferase family protein	1.86326	8.70695e-11	8.4588e-08	46	30	1619	49	53	1236
CCNA_01434		MerR-family transcriptional regulator	-1.6321	2.91449e-10	2.26514e-07	4611	3713	4974	3473	2115	2303
CCNA_02133	glk	glucokinase	1.825	4.12061e-10	2.66878e-07	48	53	461	66	47	250
CCNA_02238		hypothetical protein	1.54086	8.11118e-10	4.50286e-07	1019	682	1053	867	747	637
CCNA_03041	cpaB	pilus assembly protein CpaB	1.60278	2.29918e-09	1.11683e-06	1171	610	926	1095	992	440
CCNA_00566		mannonate dehydratase	1.80956	5.53645e-09	2.39052e-06	295	210	238	336	359	199
CCNA_00729		hypothetical protein	2.21666	1.0495e-08	4.06318e-06	23	4	19	20	0	6
CCNA_02817		hypothetical protein	-1.95169	1.15015e-08	4.06318e-06	1415	1186	3160	869	642	1451
CCNA_03993		hypothetical protein	1.79332	2.01856e-08	6.53677e-06	688	333	354	141	263	149
CCNA_01193		amylosucrase SucB	1.43288	3.56909e-08	9.90678e-06	309	109	199	98	268	224
CCNA_03569		YgcG family protein	1.41107	3.45664e-08	9.90678e-06	4437	2584	3945	1164	1251	1054
CCNA_03570		TPM domain-containing protein	1.47	5.04509e-08	1.30701e-05	517	336	432	367	427	258
CCNA_03616		PiuB-related membrane protein	1.8014	8.28015e-08	1.89275e-05	326	226	268	110	115	99
CCNA_03617		Copper(I)-binding protein	1.45123	7.91672e-08	1.89275e-05	454	276	460	132	89	148
CCNA_02775		hypothetical protein	-1.56173	1.048e-07	2.26252e-05	261	162	173	136	113	100
CCNA_01345		short chain dehydrogenase	1.49478	1.23008e-07	2.39004e-05	3938	3192	1217	1144	1948	451
CCNA_03970		hypothetical protein	1.57076	1.18244e-07	2.39004e-05	1619	1059	735	492	718	343
CCNA_01742		hypothetical protein	-1.39574	1.3416e-07	2.4826e-05	122825	69996	70818	56437	101829	76717
CCNA_02312		TraB superfamily protein	1.47525	1.4451e-07	2.55258e-05	2487	1029	1856	1132	3512	2180
CCNA_00171		type II secretion pathway protein C	1.62404	1.58356e-07	2.63264e-05	2481	1303	4633	2861	2117	5511
CCNA_01346		outer membrane protein	1.41888	1.69367e-07	2.63264e-05	1241	892	797	1606	1344	548
CCNA_02058		hypothetical protein	1.24944	1.63659e-07	2.63264e-05	7782	7063	8226	11389	6520	5924
CCNA_00875		Flp/Fap pilin component protein	1.56116	2.0264e-07	3.02069e-05	832	469	849	1124	630	534
CCNA_02597		hypothetical protein	-1.43419	2.09878e-07	3.02069e-05	1718	3860	894	1010	672	412
CCNA_01154		hypothetical protein	1.26243	2.59095e-07	3.59586e-05	4095	3109	14714	4730	2269	7219
CCNA_02303		cation transport protein chaC	-1.77952	3.08667e-07	4.13613e-05	70	51	146	35	69	59
CCNA_02727		PhoH family protein	1.32588	3.78094e-07	4.73959e-05	690	524	1244	1387	934	1311
CCNA_03439		hypothetical protein	1.4243	3.7683e-07	4.73959e-05	93	79	103	61	74	65
CCNA_03667		YdbL family protein	1.57091	3.98433e-07	4.83847e-05	293	118	1227	382	350	1270
CCNA_03499		hypothetical protein	-1.38994	4.17105e-07	4.91172e-05	431	286	705	332	194	301
CCNA_02134	edd	phosphogluconate dehydratase	1.54704	4.46399e-07	5.10207e-05	3117	2566	1862	1294	1825	787
CCNA_01021		TonB-dependent receptor	1.47382	6.50158e-07	7.01809e-05	39	35	53	31	36	30
CCNA_01275		bifunctional 5,10-methylene-tetrahydrofolate dehydrogenase/ 5,10-methylene-tetrahydrofolate cyclohydrolase	-1.19716	6.40612e-07	7.01809e-05	3505	2407	5034	2582	1869	3429
CCNA_01834		ABC-type transport permease involved in lysophospholipase L1 biosynthesis	1.23622	8.19198e-07	8.4277e-05	2420	1540	5001	7561	1860	5463
CCNA_03260		queuosine biosynthesis protein QueD	-1.37379	8.24119e-07	8.4277e-05	60	47	154	85	61	172
CCNA_01344		hypothetical protein	1.74702	8.55259e-07	8.52189e-05	757	455	627	237	342	306
CCNA_03578		ATP-dependent DNA helicase recQ	1.45777	9.03849e-07	8.7809e-05	255	103	222	952	451	206
CCNA_02257		fliN family protein FliN2	1.63829	9.40874e-07	8.91765e-05	514	440	308	459	393	237
CCNA_01929		hypothetical protein	-1.4397	1.10068e-06	0.000101839	76	46	118	121	54	91
CCNA_00769		TetR family transcriptional regulator	1.28632	1.14852e-06	0.000103795	260	164	682	385	191	394
CCNA_01433	ihfA	integration host factor alpha-subunit	-1.33054	1.18251e-06	0.000104437	2670	1668	2917	1812	1359	1413
CCNA_02135	pgl	6-phosphogluconolactonase	1.60458	1.34589e-06	0.000111279	59	40	385	109	55	479
CCNA_03042	cpaA	pilus assembly prepilin peptidase CpaA	1.63749	1.34236e-06	0.000111279	1485	966	1445	1083	1095	805
CCNA_03454		UDP-2,3-diacylglucosamine hydrolase	-1.33837	1.30467e-06	0.000111279	47	26	135	26	25	87
CCNA_02686		N-carbamoyl-L-amino acid hydrolase	-1.23933	1.80119e-06	0.000145822	219	139	345	140	128	211
CCNA_02856		hypothetical protein	1.22266	1.95917e-06	0.000155374	579	392	642	446	390	324
CCNA_00150		Periplasmic serine protease, S1-C subfamily	1.30903	2.13534e-06	0.000162354	364	285	467	259	211	274
CCNA_01603		aspartate aminotransferase	-1.27049	2.17252e-06	0.000162354	1339	724	829	885	703	490
CCNA_03605		DUF2219 family protein	1.26795	2.1086e-06	0.000162354	285	251	1114	442	362	797
CCNA_03874		carboxymethylenebutenolidase	-1.30127	2.31405e-06	0.000169668	1172	809	2289	863	550	926
CCNA_00871		carbon-nitrogen hydrolase family protein	1.1681	2.61395e-06	0.000188107	57	25	103	28	25	60
CCNA_00040		YcxB-like membrane protein	-1.33608	2.7496e-06	0.000194271	548	492	2401	1065	414	1285
CCNA_03497		hypothetical protein	-1.25706	2.91745e-06	0.00020245	1650	844	1668	694	854	890
CCNA_00754		Nodulin-21 / CCC1-related protein	1.40838	3.30438e-06	0.000223804	77	72	172	138	59	129
CCNA_01115	cckN	two component sensor histidine kinase CckN	1.71694	3.36516e-06	0.000223804	862	868	2706	399	482	1386
CCNA_01237		hypothetical protein	1.69969	3.39795e-06	0.000223804	87	38	201	96	62	149
CCNA_00173	pulE	type II secretion pathway protein E	1.2617	3.81983e-06	0.000247397	232848	212189	176590	290280	248610	194936
CCNA_02838		EF hand domain protein	1.28366	4.05647e-06	0.000254249	289	228	509	187	238	443
CCNA_03029		3-deoxy-manno-octulosonate cytidylyltransferase	-1.52227	4.01197e-06	0.000254249	976	336	3071	725	724	4703
CCNA_02816		hypothetical protein	-1.14383	4.69434e-06	0.000289559	396	322	290	278	557	319
CCNA_01655		cyclophilin-type peptidylprolyl cis-trans isomerase	-1.18559	5.59297e-06	0.000339598	6565	3900	5497	9084	9905	8108
CCNA_02534		hypothetical protein	1.2028	5.73029e-06	0.000342583	1087	726	1582	996	561	829
CCNA_01348		hypothetical protein	-1.41816	6.27452e-06	0.000366977	1857	1542	4516	3002	1035	2662
CCNA_02460		DUF4112 domain-containing protein	1.25689	6.32718e-06	0.000366977	1603	812	1216	837	1296	1278
CCNA_02280		demethoxyubiquinone hydroxylase family protein	1.19772	7.55606e-06	0.000431807	571	381	695	233	228	354
CCNA_02922		hypothetical protein	1.47592	8.28401e-06	0.000466546	323	145	357	93	170	224
CCNA_02115		secreted pectate lyase-family protein	1.36654	8.60005e-06	0.00047314	757	598	1077	1098	728	1034
CCNA_02641		UDP-N-acetylmuramoyl-tripeptide--D-alanyl-D- alanine ligase	1.42795	8.6446e-06	0.00047314	232	202	1504	699	151	1088
CCNA_01086	lepA	GTP-binding protein lepA	-1.15945	9.36134e-06	0.00047866	5257	2414	6794	2324	2786	4995
CCNA_02258		lipoyl(octanoyl) transferase LipB	1.08347	9.35338e-06	0.00047866	282	172	285	185	237	186
CCNA_03181		crotonyl-CoA carboxylase/reductase	1.40135	9.04845e-06	0.00047866	475	482	467	303	294	388
CCNA_03326		two-component sensor histidine kinase	1.30359	9.27473e-06	0.00047866	130	64	359	100	123	194
CCNA_03833	fabI	enoyl-(acyl-carrier protein) reductase FabI	-1.11656	9.22162e-06	0.00047866	1744	970	4222	924	971	2661
CCNA_00919		hypothetical protein	-1.75577	1.11868e-05	0.000564569	319	267	985	621	395	1009
CCNA_02138		Flagellar motility protein MotE	1.03155	1.17897e-05	0.000587369	8722	5734	3344	4265	5003	2205
CCNA_00870		hypothetical protein	1.26466	1.23191e-05	0.000605973	318	215	752	209	265	768
CCNA_00387		hypothetical protein	1.08221	1.30095e-05	0.000631937	633	446	879	422	437	382
CCNA_01960		acetyl-CoA carboxylase biotin carboxyl carrier protein subunit	-1.13877	1.38222e-05	0.000647396	151	106	271	145	140	101
CCNA_01974		anthranilate synthase component II/para-aminobenzoate synthase glutamine amidotransferase component II	-1.07559	1.37583e-05	0.000647396	371	282	1076	258	347	525
CCNA_03175		DUF86 domain-containing protein	1.25291	1.38276e-05	0.000647396	115	75	575	141	106	374
CCNA_03033		Flp pilus assembly protein TadD	1.28697	1.41728e-05	0.00065566	3854	2840	10754	3209	2233	5759
CCNA_01943		alpha/beta hydrolase family protein	-1.14521	1.44366e-05	0.000660008	99	79	114	69	99	65
CCNA_00013	glnD	protein-PII uridylyltransferase	1.18551	1.64541e-05	0.000743495	5892	3767	12096	10571	9038	18147
CCNA_01429		ubiquinol-cytochrome C reductase chaperone	-1.15264	1.67481e-05	0.000748081	622	388	715	196	330	386
CCNA_03763		deacetylase	1.0003	1.76178e-05	0.000777984	635	457	2030	578	344	710
CCNA_00469		GT1-family glycosyltransferase	1.30106	1.83748e-05	0.000793383	415	323	702	367	351	446
CCNA_01841		isocitrate lyase	1.18141	1.82284e-05	0.000793383	973	570	861	572	476	652
CCNA_02033	nuoA	NADH-quinone oxidoreductase chain A	-1.09148	1.91978e-05	0.000819808	331	186	643	282	252	300
CCNA_01572		major intrinsic protein (MIP)-family channel protein	1.1732	1.96712e-05	0.000830895	552	334	509	468	398	503
CCNA_03115		cobaltochelatase cobS subunit	-1.03749	2.01916e-05	0.000843705	363	217	487	121	150	289
CCNA_01689		inosine-5'-monophosphate dehydrogenase	-1.07881	2.12693e-05	0.000870028	151	100	693	153	63	267
CCNA_03552	cpaM	polysaccharide deacetylase cpaM	1.035	2.11171e-05	0.000870028	2832	1849	2758	4066	3583	3999
CCNA_03480		triphenylmethane reductase (TMR)-like protein	-1.20209	2.25565e-05	0.00091307	195	149	286	157	208	203
CCNA_00133		radical SAM family enzyme	1.16378	2.30872e-05	0.000924917	84	44	150	93	146	264
CCNA_00712		hypothetical protein	1.55595	2.40003e-05	0.000932651	893	533	330	494	543	189
CCNA_03378		SuhB-family inositol monophosphatase protein	-1.11135	2.35479e-05	0.000932651	2311	1076	745	531	939	343
CCNA_03462		glycine cleavage system protein P, C-terminal domain	1.60886	2.39181e-05	0.000932651	2738	2118	1996	1426	1249	817
CCNA_01722		hypothetical protein	1.38545	2.50359e-05	0.000963262	664	425	1964	470	224	725
CCNA_02507	hfsE	polyisoprenylphosphate hexose-1-phosphotransferase hfsE	1.08231	2.56111e-05	0.000972419	13225	11515	89883	37519	14634	69864
CCNA_03545		ribosome silencing factor	1.15127	2.57744e-05	0.000972419	1340	940	4098	2210	1356	3334
CCNA_00447	cheD	chemotaxis protein cheD	1.01731	2.71335e-05	0.00101385	6301	2387	3241	2334	2921	3383
CCNA_03859	cenR	two-component response regulator cenR	-1.08595	2.74531e-05	0.00101603	11516	7562	14881	4278	4428	6615
CCNA_02203		YceI-family protein	-1.04329	2.82817e-05	0.00103601	543	412	2260	2390	1037	3185
CCNA_03936		hypothetical protein	1.24214	2.85264e-05	0.00103601	5718	4138	4893	4884	4788	2998
CCNA_00693		ribosomal 50S subunit-recycling heat shock protein	1.05102	2.91881e-05	0.00104508	1260	669	4920	775	967	3266
CCNA_03770		malate dehydrogenase	-1.06462	2.93138e-05	0.00104508	250	83	429	304	137	351
CCNA_01573		ArsR-family transcriptional regulator	1.3165	3.04973e-05	0.00107739	56	53	396	97	72	289
CCNA_00459	nhaA	Na+/H+ antiporter nhaA	-1.07363	3.35923e-05	0.00117603	1322	737	989	1181	767	621
CCNA_01263		pyruvate dehydrogenase E1 component	-1.02344	3.40021e-05	0.00117975	380	230	1097	331	324	936
CCNA_01081		hypothetical protein	1.18378	3.46161e-05	0.00119043	103	86	75	31	50	42
CCNA_01781		hypothetical protein	1.03941	3.5472e-05	0.00120916	4407	3725	7700	10833	5372	10485
CCNA_00100		Ribulose-5-phosphate 3-epimerase	-1.02246	3.65329e-05	0.0012345	196	166	1109	162	115	556
CCNA_02692		YceI-family polyisoprenoid-binding protein	1.15368	3.69032e-05	0.00123626	1903	1150	2250	1849	1094	1567
CCNA_02219		hypothetical protein	-1.01556	3.92223e-05	0.00130272	987	837	1890	743	291	664
CCNA_00851		periplasmic multidrug efflux lipoprotein precursor	1.15572	4.06955e-05	0.00133274	19	7	63	85	25	70
CCNA_02960		HTH DNA-binding protein	1.17985	4.08121e-05	0.00133274	108	61	156	132	112	212
CCNA_02255	spmX	lysozyme-family localization factor spmX	1.00432	4.56086e-05	0.00147696	5829	5022	11632	6063	3572	6760
CCNA_00340		succinyl-CoA synthetase beta chain	-1.10967	4.63234e-05	0.00147821	248	191	883	187	149	463
CCNA_00768		hypothetical protein	1.35979	4.64081e-05	0.00147821	1220	869	4469	1101	670	1840
CCNA_03453		AcrR-family transcriptional regulator	1.02833	4.74468e-05	0.00149901	108	47	226	104	82	158
CCNA_03257	cleE	two-component receiver protein CleE	-1.04744	5.08177e-05	0.00159256	202	95	386	335	139	271
CCNA_00625		two-component receiver domain protein	-1.31581	5.25228e-05	0.00162159	859	607	911	929	642	929
CCNA_02737		NADPH-dependent 7-cyano-7-deazaguanine reductase QueF	-0.986751	5.25786e-05	0.00162159	167	125	416	215	97	204
CCNA_03492		M50-like Site-2 protease	1.29183	5.31767e-05	0.00162712	3258	1893	2956	1762	2503	1767
CCNA_00526		BMFP membrane fusogenic protein	1.22317	5.38503e-05	0.00163486	432	321	421	334	243	174
CCNA_00010	dnaK	chaperone protein DnaK	1.30184	5.85893e-05	0.00176495	57661	30550	30249	75935	96548	59461
CCNA_03213		polyhydroxyalkanoic acid system protein	1.05651	6.24522e-05	0.00186684	5675	4863	19013	6210	3230	7651
CCNA_00609		PurR-family transcriptional regulator	-1.01947	6.4794e-05	0.00189315	739	488	1521	755	478	600
CCNA_01119		hypothetical protein	1.74214	6.45438e-05	0.00189315	3174	2581	4859	3356	1816	2794
CCNA_03861		pyridoxal 5'-phosphate dependent enzyme class III	-1.02222	6.41813e-05	0.00189315	214	161	1387	324	126	749
CCNA_00969		two component sensor histidine kinase	0.929763	6.63277e-05	0.0019235	3373	1438	6771	1035	733	2843
CCNA_00518		LSU ribosomal protein L25P	-1.32463	6.92851e-05	0.00199438	230	160	413	143	180	242
CCNA_00448	cheU	cheU protein	0.983416	7.19531e-05	0.00202256	2360	895	2524	2075	1819	2558
CCNA_00758		translation elongation factor P EF-P	-1.01176	7.28664e-05	0.00202256	1098	299	2127	2202	2436	7157
CCNA_01171	shpA	histidine phosphotransferase ShpA	-1.31801	7.18284e-05	0.00202256	108	94	343	59	46	157
CCNA_01289		hypothetical protein	-0.994737	7.2444e-05	0.00202256	757	524	849	361	502	755
CCNA_02532		hypothetical protein	1.38123	7.169e-05	0.00202256	3588	2770	6067	3350	2235	3930
CCNA_02105		hypothetical protein	1.54222	7.41507e-05	0.00204361	37485	25861	29606	36546	42998	34560
CCNA_02241		YjgF/YER057c/UK114-family protein	-1.05341	7.48204e-05	0.00204755	91	68	154	159	71	88
CCNA_00011	dnaJ	chaperone protein DnaJ	1.22204	7.84598e-05	0.00213213	3912	1949	4803	5195	5977	8197
CCNA_00869		DNA modification methyltransferase-related protein	1.1539	8.03608e-05	0.00216085	440	246	1124	365	324	562
CCNA_03576		hypothetical protein	1.23039	8.06286e-05	0.00216085	307	214	457	335	388	410
CCNA_03926		hypothetical protein	1.15644	8.20811e-05	0.00218471	778	422	1287	365	206	706
CCNA_00687		hypothetical protein	1.4284	8.52297e-05	0.00225308	62	27	215	97	60	127
CCNA_02259		hypothetical protein	1.08329	9.04015e-05	0.00237365	44	23	90	95	35	67
CCNA_02300	ftsX	cell division protein FtsX	1.49393	9.66648e-05	0.00252107	2874	2091	5024	2401	2011	4384
CCNA_00505		ubiquinol-cytochrome c reductase iron-sulfur subunit	-1.04803	9.91847e-05	0.00256954	1539	1003	1381	666	602	607
CCNA_01369		acyl-CoA dehydrogenase, short-chain specific	1.0869	0.000101624	0.00259809	1123	922	1190	2022	1303	942
CCNA_02194		fumarate hydratase	-1.02192	0.000101158	0.00259809	407	327	465	133	130	204
CCNA_00347		hypothetical protein	1.63143	0.000105036	0.00265045	10033	8018	8371	3898	3916	2409
CCNA_00514		YhaK-family redox sensitive bicupin	1.1386	0.000104589	0.00265045	257	224	659	236	116	312
CCNA_01080		hypothetical protein	1.05796	0.000107818	0.00268578	250	211	556	173	193	318
CCNA_02404		ABC transporter ATP-binding protein	0.966646	0.000107408	0.00268578	6095	4432	8104	6469	7349	8841
CCNA_03064		PadR-family transcriptional regulator	-1.18093	0.000113379	0.00278854	731	445	1053	1013	1240	1243
CCNA_03581		DMT family transporter	1.06937	0.000113277	0.00278854	115	79	286	70	66	125
CCNA_03397		DUF465 domain-containing protein	-1.10037	0.000117596	0.00287408	374	295	447	140	165	163
CCNA_01624		orotate phosphoribosyltransferase	-1.03272	0.000123799	0.00300676	340	229	463	622	297	474
CCNA_00529		hypothetical protein	1.13951	0.000135531	0.00325108	398	221	587	380	245	454
CCNA_02802		DUF2285 domain-containing protein	-1.33751	0.000134902	0.00325108	283	131	320	151	203	154
CCNA_00963		organic hydroperoxide resistance protein	1.09392	0.000137833	0.00326596	34010	22298	42500	25677	24417	42039
CCNA_02987		hypothetical protein	1.54104	0.000137283	0.00326596	1830	1157	943	1085	1030	751
CCNA_02126		hypothetical protein	-1.08481	0.000141346	0.00332891	315	173	1028	377	247	644
CCNA_03498		MarR-family transcriptional regulator	-1.03829	0.000143008	0.00334777	499	435	906	320	250	425
CCNA_00127		KTSC domain protein	1.13042	0.000145086	0.00335132	395	284	739	358	331	314
CCNA_01026		hypothetical protein	-1.05888	0.000145747	0.00335132	533	406	814	436	573	762
CCNA_03956		hypothetical protein	-0.971705	0.000144314	0.00335132	3482	2607	4000	3563	2502	2810
CCNA_02965		CwlJ-family cell wall hydrolase family protein	1.01572	0.000151722	0.00346819	8	2	5	1	7	2
CCNA_03855		DNA-nicking endonuclease, Smr domain	1.00044	0.000154085	0.0035016	1392	1134	615	567	640	277
CCNA_03406	rpsU	SSU ribosomal protein S21P	-1.46449	0.000155701	0.00351776	549	267	1015	347	401	915
CCNA_01371		hypothetical protein	-1.67487	0.000159556	0.00358402	2819	2042	2374	4246	2602	1484
CCNA_02555		HIT family protein	-0.987163	0.000162345	0.00362571	398	242	636	361	227	554
CCNA_01525	flbT	flagellar biosynthesis repressor flbT	-0.949107	0.000166187	0.00365264	25	25	53	31	580	49
CCNA_01959		3-dehydroquinate dehydratase	-1.01962	0.000166371	0.00365264	303	197	208	203	134	182
CCNA_03875	qor	quinone oxidoreductase	-1.00569	0.000164748	0.00365264	1467	1252	6434	1650	798	2516
CCNA_00402		hypothetical protein	1.41633	0.000168057	0.00366894	151	105	631	128	155	323
CCNA_01964		NADH:ubiquinone oxidoreductase subunit NDUFA12	-1.00522	0.000171805	0.00372979	415	282	88	540	239	344
CCNA_01330	rpoA	DNA-directed RNA polymerase alpha chain	1.02089	0.000174663	0.00377079	1506	1152	1261	1301	902	764
CCNA_01556		LacI-family transcriptional regulator	-0.922735	0.000178528	0.00380463	485	376	1032	480	190	639
CCNA_02624	ftsA	cell division protein FtsA	0.959377	0.000179168	0.00380463	12781	8070	19560	2075	4104	13777
CCNA_03937		hypothetical protein	-1.10185	0.000179017	0.00380463	965	720	1616	1071	567	551
CCNA_03024		branched-chain amino acid aminotransferase	-1.00878	0.000181518	0.00383358	4646	3668	16343	6795	3311	9978
CCNA_01653		cyclophilin-type peptidylprolyl cis-trans isomerase	-0.914374	0.000184073	0.00384574	30	68	74	34	28	29
CCNA_03829		hypothetical protein	1.27138	0.000183757	0.00384574	621	406	675	502	659	743
CCNA_00124		hypothetical protein	1.02805	0.000185352	0.00385176	144	127	306	164	192	308
CCNA_01599		hypothetical protein	1.08006	0.000193271	0.00399495	510	412	559	291	197	219
CCNA_01378		protein-L-isoaspartate O-methyltransferase	-1.05961	0.000194671	0.00400259	3541	2259	1462	5530	5454	1778
CCNA_02406		membrane integrity-associated transporter subunit PqiC	0.955673	0.000196458	0.00401808	1366	931	949	1323	841	528
CCNA_03290		DUF2199 domain-containing protein	-0.947347	0.000210821	0.00428926	1529	1001	2765	2031	1262	1887
CCNA_01163		ice nucleation protein	1.0239	0.000212727	0.0043055	253	166	788	382	188	457
CCNA_00383		ribonuclease HII	-0.879473	0.000219033	0.00441018	267	214	133	108	190	52
CCNA_00732		GumN superfamily protein	-0.94246	0.000221908	0.00442224	2653	1484	4453	4151	1775	5479
CCNA_01985		Flagellar hook-length control protein FliK	1.01593	0.000220862	0.00442224	286	207	713	309	162	491
CCNA_02959		MBL fold metallo-hydrolase	1.0844	0.000223471	0.00443066	98	241	280	79	77	255
CCNA_01652		phosphopantetheine adenylyltransferase	-0.956897	0.000231664	0.00456977	2520	1459	4922	2480	1896	2466
CCNA_02972		2OG-Fe(II) oxygenase-related protein	-0.937589	0.000233558	0.00458388	604	339	834	182	217	363
CCNA_01938	sufC	ATP-dependent transporter SufC	1.03997	0.00024135	0.00469746	143	131	323	107	96	166
CCNA_02057		hypothetical protein	0.970242	0.000242972	0.00469746	4273	3126	4120	5237	3909	3009
CCNA_03579		hypothetical protein	1.05321	0.000242312	0.00469746	108	75	353	113	99	161
CCNA_03990		hypothetical protein	-5.08613	0.000244615	0.00470581	857	491	3487	996	745	551
CCNA_02642		UDP-N-acetylmuramoylalanyl-D-glutamate--2, 6-diaminopimelate ligase	1.05717	0.00024605	0.00471011	945	641	2950	1312	766	1699
CCNA_01937	sufD	FeS assembly protein SufD	0.942419	0.000250992	0.00478115	336	216	421	247	179	306
CCNA_03751		peptidyl-prolyl cis-trans isomerase	-0.907784	0.000258176	0.00488787	916	342	829	496	545	403
CCNA_03893		hypothetical protein	1.14299	0.00025911	0.00488787	1221	642	2267	721	806	1098
CCNA_00089		MHYT/PAS-family GGDEF/EAL protein	0.959313	0.000262077	0.00491995	2884	2111	11158	1444	1234	4621
CCNA_00337		TetR-family transcriptional regulator	-0.899528	0.000267535	0.00499826	317	228	939	267	188	490
CCNA_02217		hypothetical protein	1.00255	0.000276054	0.00513275	1373	881	4003	1998	1032	2836
CCNA_02982		porin	1.25745	0.000281335	0.00520603	209	155	552	229	179	296
CCNA_00784		peptidoglycan-associated outer membrane lipoprotein	1.06159	0.000284197	0.00522141	777	486	945	752	760	1233
CCNA_01327	adk	adenylate kinase/nucleoside-diphosphate kinase	-0.948796	0.000284853	0.00522141	1288	911	2726	848	561	919
CCNA_00413		poly(A) polymerase/tRNA-nucleotidyltransferase	-1.01791	0.000287407	0.00522165	593	451	341	613	594	264
CCNA_02444		N(4)-(beta-N-acetylglucosaminyl)-L-asparaginase	-1.01408	0.000287553	0.00522165	1224	937	1504	1111	1033	1158
CCNA_02643	ftsI	penicillin-binding protein FtsI	0.926817	0.000313462	0.0056596	1556	1030	4318	1301	853	1877
CCNA_03864		DUF3576 domain-containing protein	-0.998541	0.000314584	0.0056596	646	442	603	329	333	253
CCNA_02971		AI-2E family transporter	-0.901306	0.000325284	0.00582514	285	185	832	426	183	542
CCNA_02142	flgF	flagellar basal-body rod protein flgF	1.11238	0.000336724	0.00597493	8607	7924	34092	19772	9777	43859
CCNA_03707		DUF1150 family protein	1.04071	0.000335706	0.00597493	15236	8819	36028	22836	7504	49739
CCNA_03784		DMT family transporter	1.00466	0.000342081	0.00604239	2036	1371	6623	3688	1778	10240
CCNA_03438		hypothetical protein	0.959211	0.000344087	0.00605032	1	0	0	0	1	1
CCNA_01453		electron transport complex I subunit, NADH-ubiquinone oxidoreductase	-0.938052	0.000361792	0.00633298	174	106	82	81	91	64
CCNA_00928		GntR family transcriptional regulator	-1.0199	0.000371365	0.0064714	273	176	1186	290	147	574
CCNA_01608		TetR-family transcriptional regulator	0.919601	0.000378632	0.00656858	3383	2230	7159	2883	1608	3799
CCNA_03040	cpaC	outer membrane pilus secretion channel CpaC	1.06626	0.00038352	0.0065945	184	110	172	170	158	96
CCNA_03240	glnA3	glutamine synthetase	1.14552	0.000382711	0.0065945	228	120	732	140	128	453
CCNA_00814		hypothetical protein	1.60979	0.000393307	0.00669811	11	12	50	10	11	28
CCNA_00882	osrP	stress regulated protein OsrP	1.19206	0.000394716	0.00669811	876	744	573	701	509	349
CCNA_02402		methyl-accepting chemotaxis protein	0.925632	0.000391509	0.00669811	835	469	550	437	591	569
CCNA_01032		RNA polymerase ECF-type sigma factor	-0.920979	0.000402448	0.00671207	1676	1197	3116	1054	762	1505
CCNA_01901		RipA-family peptidoglycan hydrolase	1.74455	0.000398018	0.00671207	789	425	831	919	738	703
CCNA_02842		two-component sensor histidine kinase	0.942725	0.000400997	0.00671207	2284	1257	6533	1604	897	3159
CCNA_03869	parA	chromosome partitioning protein ParA	0.832537	0.000401943	0.00671207	563	328	507	298	308	234
CCNA_01104		glycosyltransferase	0.953588	0.00040727	0.00673468	416	239	464	364	218	405
CCNA_03660		Usg protein	0.949447	0.000406941	0.00673468	122	96	135	87	87	61
CCNA_00583		lysozyme family protein	-0.819258	0.000411648	0.00677824	2223	1187	3828	4847	5975	8268
CCNA_02215		acyl-CoA dehydrogenase	1.03896	0.000417938	0.00685277	4656	3577	2728	1267	2200	1621
CCNA_03441		transposase	2.08077	0.000420391	0.00686402	360	253	581	382	271	376
CCNA_00286	lovR	two-component receiver domain protein LovR	1.22976	0.000425053	0.00691112	405	206	545	310	217	434
CCNA_01298		translation elongation factor Tu (EF-TU)	-1.02036	0.000440362	0.0071302	2540	1765	1733	1473	1896	1463
CCNA_00215		SapC surface layer protein	-1.00865	0.000443299	0.00714797	1231	844	845	654	892	623
CCNA_02759		type I methionyl aminopeptidase	0.984844	0.000448499	0.00720194	594	456	1819	502	266	584
CCNA_02132		LacI-family transcriptional regulator	0.898803	0.000451467	0.00721976	5454	3885	7148	4207	2831	2517
CCNA_01745		thioredoxin peroxidase	-0.881955	0.000457119	0.00726475	593	317	1005	419	332	716
CCNA_03194		phage holin family protein	-0.952118	0.00045802	0.00726475	2157	1489	2092	1172	801	1946
CCNA_03382		hypothetical protein	-0.878063	0.000463193	0.00731694	37	1	15	39	9	4
CCNA_00145		xanthosine triphosphate pyrophosphatase	-1.02357	0.000468725	0.00734621	218	133	463	390	178	401
CCNA_03732	manA	phosphomannose isomerase	-0.875293	0.000468827	0.00734621	82	44	146	67	70	68
CCNA_02977	sigU	RNA polymerase ECF-type sigma factor sigU	1.02274	0.000485675	0.00757964	27	71	14	8	3	6
CCNA_03102		hypothetical protein	1.19673	0.000488802	0.00759794	1604	1117	2760	1500	788	1679
CCNA_01461		hypothetical protein	0.893902	0.00049229	0.00762167	351	289	793	324	282	478
CCNA_02627		M20/M25/M40 family metallo-hydrolase	-0.821192	0.000501855	0.00773892	4340	2796	7395	2033	2873	5879
CCNA_00422		SDR pteridine reductase	-0.919535	0.000516588	0.00793463	1673	1282	5002	933	482	1573
CCNA_00245		pterin-4-alpha-carbinolamine dehydratase	-0.848101	0.000529611	0.00810263	1527	1010	2228	781	694	1239
CCNA_00944		flagellar hook length determination protein	1.40646	0.00053405	0.00810672	39	40	90	43	26	47
CCNA_00947	flgE	flagellar hook protein FlgE	1.0814	0.000532696	0.00810672	227	194	814	255	139	566
CCNA_02986		hypothetical protein	-0.892478	0.000546032	0.00825634	2010	1468	4299	2039	1470	2906
CCNA_02855		PepSY peptidase propeptide domain protein	1.13694	0.000555576	0.00834378	227	122	167	122	152	109
CCNA_03120		chemotaxis protein cheW	0.997352	0.000556109	0.00834378	239	181	232	298	163	104
CCNA_01602		glutathione S-transferase	1.03743	0.00056485	0.00840998	605	526	356	307	348	267
CCNA_01775		phosphoribosylformylglycinamidine cyclo-ligase	-0.892233	0.000563575	0.00840998	1614	897	957	1512	2183	1160
CCNA_03347		N-acyl-L-amino acid amidohydrolase	-0.834403	0.000567144	0.00841192	661	364	1313	1025	1404	1324
CCNA_00776		OAR protein precursor	0.967877	0.000571859	0.00844959	172	95	305	168	189	274
CCNA_03600		sulfite exporter TauE/SafE family protein	-0.95577	0.000579611	0.0085317	5950	4766	13390	11532	4014	10215
CCNA_00158	recF	DNA replication and repair protein recF	-0.932317	0.00058586	0.00855884	58	34	186	61	88	533
CCNA_00808		LSU ribosomal protein L34P	-0.897958	0.000584674	0.00855884	253	192	555	69	97	217
CCNA_01448	glpX	fructose-1,6-bisphosphatase, class II	-0.905957	0.000594882	0.00856794	8683	6354	10696	7468	5503	5663
CCNA_01562		4-hydroxy-2-oxoglutarate aldolase/2-dehydro-3-deoxyphosphogluconate aldolase	-0.982136	0.000592667	0.00856794	554	367	603	702	367	275
CCNA_02350		dimeric ferredoxin-like protein	-0.805924	0.000592298	0.00856794	635	556	208	460	539	79
CCNA_02698		nucleoside hydrolase	-0.81569	0.000595302	0.00856794	3222	1903	4496	1864	2793	3132
CCNA_00374		putative ATP synthase protein I	-1.35813	0.000603086	0.00862648	608	290	379	296	427	313
CCNA_03236		spermidine/putrescine transport system permease protein potC	0.817256	0.000603809	0.00862648	14800	9396	20651	10314	15081	14195
CCNA_02509	hfsG	glycosyltransferase hfsG	1.11338	0.000608571	0.00866266	541	467	932	587	447	519
CCNA_00275		transposase, DDE family	1.14849	0.000620267	0.00879692	1579	1004	4909	2480	1044	3146
CCNA_03556		multidrug efflux system protein	0.874758	0.000625225	0.008835	13	19	46	9	14	52
CCNA_03371		bacterioferritin	-1.01747	0.000634765	0.0089373	556	331	749	390	344	419
CCNA_03678		DUF4142 domain-containing protein	0.947063	0.000643118	0.00902223	1598	1020	914	1677	1729	800
CCNA_01531		acetyltransferase	-0.948873	0.000653409	0.00913363	837	602	518	525	384	226
CCNA_02183	miaA	tRNA delta(2)-isopentenylpyrophosphate transferase	-0.900316	0.000659576	0.00918678	6725	5980	7186	20132	11915	11351
CCNA_00517		peptidyl-tRNA hydrolase	-0.897624	0.000673346	0.00934507	494	433	462	186	194	226
CCNA_02594		heat shock endopeptidase HtpX	0.928132	0.0006804	0.00940937	632	318	1183	537	378	757
CCNA_00129		hypothetical protein	1.18742	0.00068702	0.00943378	189	168	288	168	127	146
CCNA_00855		rhamnogalacturonan acetylesterase	0.946565	0.000684732	0.00943378	173	164	331	232	253	225
CCNA_00111		hypothetical protein	-0.905152	0.000699104	0.00956591	2469	1451	2438	1863	950	1359
CCNA_03415		aa3 type cytochrome c oxidase subunit IV-related protein	-1.30173	0.000702099	0.00957318	355	281	386	148	95	178
CCNA_03044	cpaI	CpaC-related secretion pathway protein CpaI	1.11625	0.00071955	0.00977683	327	237	740	398	200	396
CCNA_02293		thiol:disulfide interchange protein tlpA	-0.863168	0.000723024	0.0097898	227	157	295	287	152	225
CCNA_03865		leucyl-tRNA synthetase	-0.888644	0.000728106	0.00982438	4640	3106	7506	4669	2776	3832
CCNA_02061		hypothetical protein	1.08453	0.000742343	0.00998181	1461	1248	1416	1344	1208	829
CCNA_00978		transposase, DDE family	-1.4928	0.000747275	0.0100135	148	120	739	105	68	294
CCNA_00854		RNA processing exonuclease, Cft2 family	0.89386	0.000752551	0.0100495	2284	1796	4295	3391	1701	3376
CCNA_01497		ADP-L-glycero-D-manno-heptose-6-epimerase	0.811889	0.000766935	0.0101461	1782	1359	1881	1299	1221	1248
CCNA_03307		hypothetical protein	-1.01736	0.000767084	0.0101461	108	83	98	70	85	79
CCNA_03710		nitrogen regulatory IIA protein	1.08821	0.000767612	0.0101461	22538	17082	31683	28182	19093	41402
CCNA_01035		gamma-glutamyltranspeptidase	1.08198	0.000776936	0.0102345	2473	1862	2052	1768	1240	1129
CCNA_03547	ldpF	M23 family peptidoglycan-specific endopeptidase LdpF	0.940378	0.000801337	0.0105203	1460	608	1947	950	492	1218
CCNA_00834	fljM	flagellin FljM	1.09259	0.000812832	0.0106352	62	34	44	42	24	30
CCNA_01563		2-dehydro-3-deoxygluconokinase	-0.851613	0.000836447	0.0109075	1147	807	980	931	714	663
CCNA_00765		hypothetical protein	-0.849214	0.000840934	0.0109293	1343	934	933	799	706	559
CCNA_03795		tellurium resistance protein terB	0.992629	0.000852383	0.0110412	7775	5472	22145	7570	3172	8518
CCNA_01620		2-amino-4-hydroxy-6- hydroxymethyldihydropteridine pyrophosphokinase	-1.0578	0.000862685	0.011064	559	426	890	775	339	551
CCNA_01874		transposase	1.10075	0.000860853	0.011064	117	90	254	77	116	135
CCNA_03856		membrane-bound lytic murein transglycosylase A	0.90559	0.000861797	0.011064	30	26	107	11	23	34
CCNA_00503		hypothetical protein	-0.910554	0.000893466	0.0113537	1053	1061	1420	667	568	584
CCNA_01336		phosphodiesterase I/nucleotide pyrophosphatase	0.859088	0.000898107	0.0113537	707	549	1195	350	215	424
CCNA_01952	amiC	N-acetylmuramoyl-L-alanine amidase AmiC	1.14351	0.00089839	0.0113537	212	160	565	220	197	535
CCNA_03030		cytochrome c2	-0.842628	0.000899879	0.0113537	3676	3040	7427	2565	2270	3371
CCNA_03167		hypothetical protein	-0.880102	0.000899433	0.0113537	131	85	221	52	40	56
CCNA_00084	purH	phosphoribosylaminoimidazolecarboxamide formyltransferase/IMP cyclohydrolase	-0.884596	0.000912852	0.0114533	904	635	5535	1717	922	3383
CCNA_02517		RcnB family protein	-0.961588	0.000915893	0.0114533	3354	2252	3243	1821	1828	1382
CCNA_03282		pirin family protein	-0.791262	0.000916614	0.0114533	16975	13574	24657	27203	37921	40895
CCNA_00914		acetyltransferase	-0.774074	0.000934029	0.0116001	431	160	440	657	618	1056
CCNA_01723		3-methyl-2-oxobutanoate hydroxymethyltransferase	1.04586	0.000934339	0.0116001	948	602	3547	840	400	2128
CCNA_00946	flgD	Basal-body rod modification protein FlgD	1.31566	0.000941269	0.0116232	504	424	618	202	266	356
CCNA_02114		hypothetical protein	1.14434	0.000942183	0.0116232	396	355	328	283	328	250
CCNA_02357		CoA-acylating methylmalonate-semialdehyde dehydrogenase	-0.952556	0.000947859	0.0116563	9639	8103	11354	14186	11564	9864
CCNA_03369		TSPO-MBR superfamily protein	0.978649	0.000968033	0.0118668	542	348	355	136	131	119
CCNA_03691	kidO	bifunctional regulator KidO	0.856149	0.000984264	0.0120278	1394	1026	2991	1033	569	1262
CCNA_01939		ADP-ribosylglycohydrolase	0.86022	0.000989566	0.0120547	172	173	225	176	148	161
CCNA_03778		Bacterial BAX inhibitor (BI)-1/YccA-like protein	0.97562	0.000994858	0.0120813	412	252	1098	1033	418	886
CCNA_00154		hypothetical protein	1.31182	0.00100355	0.0121112	10480	7306	33116	22639	18112	51628
CCNA_01363	urpS	two-component sensor histidine kinase UrpS	0.860039	0.00100053	0.0121112	2247	1808	874	2339	2440	554
CCNA_01076		beta/gamma crystallin family protein	-0.934916	0.00103236	0.012382	883	496	1205	373	543	833
CCNA_03677		CoA-transferase family III protein	-0.754541	0.00103112	0.012382	788	370	775	603	623	499
CCNA_02304		DUF2125 domain-containing protein	-0.885515	0.00103921	0.0124131	6730	5137	9661	7643	3335	5067
CCNA_03249		TonB-dependent receptor	0.780259	0.00104134	0.0124131	1115	702	2048	687	385	888
CCNA_00309		hypothetical protein	-0.892203	0.00105687	0.0124833	1990	1521	4814	2078	1444	3173
CCNA_00849		outer membrane efflux protein	1.05425	0.00105533	0.0124833	298	184	176	136	67	109
CCNA_03414		Re/Si-specific NAD(P)(+) transhydrogenase subunit alpha	-0.855539	0.00105091	0.0124833	12290	9606	3056	5939	9310	2547
CCNA_01527	fljL	flagellin fljL	1.7588	0.00106571	0.0125116	61	36	43	10	44	25
CCNA_03736		YggT family protein	-0.804772	0.00106352	0.0125116	822	468	4369	1764	1537	6983
CCNA_01721		RNA polymerase ECF sigma factor	0.935348	0.00108271	0.012673	442	305	655	647	358	790
CCNA_01826	btuB	vitamin B12 transporter BtuB	-0.96468	0.00109249	0.0127341	94	62	72	54	59	80
CCNA_02881		oxoglutarate semialdehyde dehydrogenase	0.903414	0.00109449	0.0127341	5706	3652	22115	7201	3545	14259
CCNA_02520		aspartyl/glutamyl-tRNA(Asn/Gln) amidotransferase subunit C	-0.965616	0.00111155	0.012894	1304	805	1010	652	788	612
CCNA_01069		methyltransferase	-0.926941	0.00112487	0.0130096	723	471	1677	676	435	866
CCNA_02254		isovaleryl-CoA dehydrogenase	-0.947761	0.00114703	0.0132266	590	417	981	618	302	704
CCNA_00502		glycosyl transferase family protein	-0.876844	0.00119351	0.0137218	511	278	389	121	77	268
CCNA_03813	creS	intermediate filament-like cell shape determinant creS	0.889707	0.00119991	0.0137547	1147	681	952	808	531	490
CCNA_00527		hypothetical protein	1.13573	0.00121631	0.0139017	542	372	307	256	335	153
CCNA_01888		IclR family HTH transcriptional regulator	0.814894	0.00122154	0.0139206	195	158	322	432	125	243
CCNA_02837		RNA polymerase ECF-type sigma factor	0.851472	0.00122547	0.0139245	341	188	345	166	168	246
CCNA_02633		membrane-bound glycosyl hydrolase	0.794924	0.00128195	0.0145238	21171	11829	17747	13075	18670	19084
CCNA_02924		hypothetical protein	-1.22623	0.00129764	0.0146588	172	66	234	32	76	101
CCNA_02873		glyoxalase/bleomycin resistance protein, dioxygenase superfamily	-0.898422	0.0013549	0.0152613	3360	2032	6096	2651	4571	5350
CCNA_03447		hypothetical protein	0.935041	0.00136682	0.0153511	3489	3159	3539	2974	2118	1518
CCNA_01973		hypothetical protein	0.903969	0.00137609	0.0154106	1188	530	1680	923	1976	3433
CCNA_03965		hypothetical protein	1.18875	0.00138984	0.0155198	614	520	3417	655	386	1873
CCNA_00342	sucA	2-oxoglutarate dehydrogenase E1 component	0.897946	0.00139568	0.0155405	33	37	68	28	26	17
CCNA_00804		ASC-1 homology domain protein	-0.838339	0.0014134	0.015675	893	646	359	1734	1288	743
CCNA_03295		PAS-family sensor histidine kinase	0.993062	0.00141583	0.015675	370	235	713	317	354	481
CCNA_02078	serS	seryl-tRNA synthetase	-0.781228	0.00142326	0.0156872	737	508	811	677	608	693
CCNA_03468		methyl-accepting chemotaxis protein	0.818301	0.00142501	0.0156872	1644	1119	853	750	805	355
CCNA_02279		disulfide bond formation protein B	0.789994	0.00147357	0.0161304	653	385	616	427	288	279
CCNA_03008		Uma2 family endonuclease	-0.827049	0.00147254	0.0161304	434	280	453	316	203	249
CCNA_03975		hypothetical protein	1.66034	0.00148244	0.0161819	175	88	598	272	232	660
CCNA_03701	ihfB	integration host factor beta subunit	-1.245	0.00149422	0.0162648	91	110	242	115	104	191
CCNA_02283		HNH endonuclease family protein	0.908075	0.00152324	0.0165344	908	707	584	607	675	448
CCNA_00880		hypothetical protein	0.807755	0.001544	0.0167131	8625	6553	11567	13354	7793	9053
CCNA_00950	fliF	flagellar M-ring protein FliF	0.793152	0.00158728	0.0171338	120	86	167	76	53	69
CCNA_02834		sulfoxide reductase catalytic subunit protein	0.789373	0.0016003	0.0172265	708	447	915	386	543	454
CCNA_02715		MASE1-family sensor histidine kinase	1.06379	0.00162483	0.0174422	153	141	660	198	128	349
CCNA_01272	arfB	peptidyl-tRNA hydrolase family protein ArfB	-1.46343	0.00163716	0.017478	886	646	1581	1022	666	1022
CCNA_03428	gapR	chromosome binding protein GapR	-1.2115	0.00163298	0.017478	2025	712	6595	866	1033	3798
CCNA_02428		translation initiation factor 1 IF-1	-1.05541	0.00167004	0.0177802	2321	917	3341	1920	1708	2760
CCNA_02572		adenylosuccinate lyase	-0.822208	0.00167731	0.0178088	307	232	442	246	118	214
CCNA_02205		RcnB family protein	0.90779	0.00168311	0.0178217	184	127	430	242	193	627
CCNA_00764		electron transfer flavoprotein beta subunit	-0.897827	0.00169755	0.0178289	7434	4811	8719	4888	3548	6339
CCNA_01633	era	GTP-binding protein Era	-0.851884	0.00169512	0.0178289	8733	7879	8539	7776	4031	4608
CCNA_03728		hypothetical protein	-1.19364	0.00169546	0.0178289	55368	42095	70169	32769	26785	27290
CCNA_03565		hypothetical protein	1.10091	0.00171016	0.0179129	570	254	1676	160	311	605
CCNA_02745		TetR-family transcriptional regulator	-1.07464	0.00174272	0.0182049	13079	8744	19010	9329	8106	13298
CCNA_01543		chaperone protein dnaK	-0.784338	0.0017612	0.0183486	1356	941	1235	1090	705	495
CCNA_02273		DUF3297 family protein	-0.838355	0.00179122	0.0186115	167195	137664	436459	314312	200015	578646
CCNA_00264		C4-dicarboxylate transport protein	-0.872791	0.00179654	0.018617	1088	472	798	716	896	340
CCNA_02841		hypothetical protein	1.375	0.00180419	0.0186465	847	749	1268	960	559	632
CCNA_02306		histidinol-phosphate aminotransferase	-0.776972	0.00185136	0.0190832	162	81	148	121	126	59
CCNA_00874	bioC	biotin synthesis protein bioC	0.762477	0.00188137	0.0192903	613	376	446	535	430	436
CCNA_03184		acyl-CoA dehydrogenase	0.943814	0.0018798	0.0192903	33	7	9	23	42	27
CCNA_03196		hypothetical protein	1.39761	0.00189269	0.0193552	3925	3183	4249	3716	3633	3080
CCNA_00376		putative membrane spanning protein	1.14945	0.00192494	0.0196334	3837	2756	6988	4106	2582	4257
CCNA_03987		hypothetical protein	-2.67816	0.00193696	0.0197043	205	165	524	152	147	281
CCNA_00711		inner membrane complex protein	0.860585	0.00195673	0.0198284	18126	11840	32797	20938	25979	44882
CCNA_01995		phosphatidate cytidylyltransferase	0.848122	0.00196447	0.0198284	818	563	760	1003	583	585
CCNA_02878		hypothetical protein	-2.13968	0.00196302	0.0198284	114	55	285	63	52	152
CCNA_00492		cysteinyl-tRNA synthetase	-0.755152	0.00197639	0.0198456	241	154	254	95	86	200
CCNA_01148		hypothetical protein	-1.75224	0.00197509	0.0198456	229	100	772	491	194	748
CCNA_02330		DUF2093 domain-containing protein	0.850203	0.00199054	0.0199362	755	281	610	1091	1237	1578
CCNA_02356		D-alanyl-D-alanine dipeptidase	-0.733855	0.00200675	0.0200469	1525	994	4596	1150	1753	3565
CCNA_03842	moeB	molybdopterin biosynthesis protein MoeB	-0.821989	0.00202049	0.0201324	6186	5255	5686	17846	5555	8682
CCNA_01505	mbiA	MreB-interacting protein MbiA	-0.930449	0.0020328	0.0202032	2612	2009	4178	2110	1502	2393
CCNA_00098		hypothetical protein	1.03941	0.00204807	0.0202514	2437	844	5249	1812	3619	12042
CCNA_01198		dTDP-4-dehydrorhamnose reductase	-0.840033	0.00204782	0.0202514	640	377	1401	1333	857	2240
CCNA_03074		SDR family oxidoreductase	1.1798	0.00211837	0.0208934	632	382	667	394	364	396
CCNA_00108		lon endopeptidase-related protein	0.774621	0.00212459	0.0209016	294	196	660	174	210	412
CCNA_01844		DNA integration/recombination/inversion protein	0.924727	0.002148	0.0209727	123	100	665	243	183	876
CCNA_02137	fssB	PEP-TPR-repeat protein FssB	0.811507	0.00214473	0.0209727	4063	2916	3468	2972	4145	3268
CCNA_02608		DUF2939 domain-containing protein	-1.04328	0.00213791	0.0209727	661	500	3063	736	300	828
CCNA_02295		hypothetical protein	1.06406	0.00219098	0.0213387	866	499	2160	695	591	1449
CCNA_00409		hypothetical protein	2.15836	0.00221388	0.0215079	239	252	3616	486	310	2991
CCNA_00228		conserved membrane spanning protein	-0.715807	0.00224821	0.0217869	1289	790	3025	935	522	1107
CCNA_03761		PaaI-family thioesterase	-0.962837	0.00227174	0.0219601	1564	967	2027	1138	981	854
CCNA_02743		TonB dependent receptor	0.786998	0.00229218	0.0221028	43696	23782	24683	26190	16061	12001
CCNA_02575	aimB	MreB assembly inhibitor protein	-0.997834	0.00232277	0.0223423	402	322	782	387	398	640
CCNA_00920		hypothetical protein	-0.781713	0.00234884	0.0225372	4014	2421	2945	4601	3632	5948
CCNA_01758	pdxA	4-hydroxythreonine-4-phosphate dehydrogenase	-1.01367	0.00235974	0.022586	1848	1265	1851	1479	1031	718
CCNA_01007		hypothetical protein	1.12655	0.00237958	0.02272	929	629	2830	1231	637	1880
CCNA_00253		aspartate-semialdehyde dehydrogenase	-0.812641	0.00239679	0.0228205	2641	2137	4658	4307	2441	4660
CCNA_00731	mutL	DNA mismatch repair protein mutL	0.809211	0.00240772	0.0228205	7728	4651	4727	6110	5648	3473
CCNA_03007		L-aspartate oxidase	0.881967	0.00240274	0.0228205	233	196	272	267	157	128
CCNA_01173		chorismate mutase	-0.724538	0.00242535	0.0229317	370	334	397	511	224	384
CCNA_00292	pstC	phosphate transport system permease protein pstC	0.782401	0.00244641	0.0230746	1635	1219	1448	1612	2233	2104
CCNA_00015	moaB	molybdenum cofactor biosynthesis protein B	-0.789456	0.00247432	0.0232813	678	577	474	311	266	239
CCNA_01732		DNA repair protein RadA	0.893456	0.00252175	0.0236703	1117	667	1988	728	426	836
CCNA_01324	rpmD	LSU ribosomal protein L30P	0.711226	0.00252966	0.0236874	2314	1638	3064	2557	2775	3621
CCNA_03907		hypothetical protein	-0.741693	0.0025436	0.0237607	355	270	677	165	356	321
CCNA_02128		acyl-CoA dehydrogenase	-0.780836	0.00256547	0.0238503	1115	474	1794	1161	1366	3106
CCNA_03665		DctA-YdbH superfamily protein	0.911405	0.00256006	0.0238503	69804	46365	43209	130725	98919	65035
CCNA_02773		methyl-accepting chemotaxis protein	-0.779201	0.00257659	0.0238965	411	301	629	410	275	220
CCNA_03459		methyl-accepting chemotaxis protein	0.954645	0.00258417	0.0239097	29	28	27	30	26	9
CCNA_03789		hypothetical protein	-0.722718	0.00261677	0.0241539	7203	4684	9693	6872	6754	22363
CCNA_00690	cdnL	CarD-family transcriptional regulator CdnL	0.887347	0.00264439	0.0242777	447	332	152	152	276	71
CCNA_01883		acyl-CoA dehydrogenase	0.930483	0.00265504	0.0242777	5480	3501	6950	1345	2362	5888
CCNA_03528		RNA methyltransferase	-0.889846	0.00263881	0.0242777	326	257	560	259	152	292
CCNA_03911		hypothetical protein	0.890598	0.00265518	0.0242777	562	1078	1335	708	514	1504
CCNA_00442	cheAI	chemotaxis histidine kinase protein cheAI	0.814101	0.00268844	0.0244667	205	241	689	688	111	599
CCNA_02748		hypothetical protein	0.784734	0.00268325	0.0244667	572	512	1544	963	463	1601
CCNA_03374		hypothetical protein	-0.84589	0.002743	0.0249049	652	461	424	638	593	276
CCNA_02580		rubredoxin	0.916437	0.00278931	0.0252076	70	37	39	39	55	49
CCNA_03113		membrane-associated phospholipid phosphatase	0.846049	0.00278812	0.0252076	742	541	1766	533	626	1018
CCNA_01075		beta/gamma crystallin family protein	-0.818075	0.00287374	0.0259104	1312	924	1927	3150	2392	1603
CCNA_02094		MviM-like NAD-dependent oxidoreductase	-0.824239	0.00288956	0.0259927	598	380	413	550	414	168
CCNA_03989		MarR-family HTH transcriptional regulator / N-acyltransferase	0.907863	0.00290448	0.0260665	663	406	327	1004	799	339
CCNA_00047		tRNA m7-G46 methyltransferase	-0.765364	0.00291934	0.0261395	1821	1100	727	678	1158	411
CCNA_03682		fumarylacetoacetate hydrolase family protein	-0.986139	0.00298136	0.0266335	411	257	2809	481	131	1206
CCNA_03461		hypothetical protein	0.75214	0.0030236	0.0269489	253	141	261	162	165	137
CCNA_02455		TMEM165/GDT1 family protein	-0.874206	0.00305316	0.0271501	1501	1248	2661	3094	1331	3097
CCNA_00083		phosphoglucomutase/phosphomannomutase	-0.688525	0.00307453	0.0272155	10871	6365	9786	3108	7232	5195
CCNA_03207		DUF72 domain-containing protein	-0.874631	0.00307335	0.0272155	191	123	644	217	133	261
CCNA_01546		DEAD-box RNA helicase-like protein	0.905658	0.00314396	0.0275049	585	552	757	741	377	428
CCNA_01961		biotin carboxylase	-0.746899	0.00314281	0.0275049	106	83	924	171	111	413
CCNA_02380	panD	aspartate 1-decarboxylase PanD	-0.69348	0.00314968	0.0275049	717	546	664	537	329	291
CCNA_02978		two-component sensor histidine kinase	0.814982	0.00314827	0.0275049	54	27	41	61	41	42
CCNA_03235		spermidine/putrescine transport ATP-binding protein potA	0.795962	0.00313429	0.0275049	8273	5207	18166	4073	6889	12699
CCNA_03984		hypothetical protein	-0.98687	0.00314722	0.0275049	10437	8431	11265	4805	3728	3807
CCNA_00757		lysyl-tRNA synthetase	0.810449	0.00319203	0.0278122	126	97	312	170	75	187
CCNA_01238		EF-hand domain protein	-0.938759	0.00321988	0.0279789	556	426	1502	1379	938	2959
CCNA_02167		glutathione S-transferase	-1.0492	0.00322556	0.0279789	4256	2918	7181	3592	2334	3614
CCNA_01199		glucose-1-phosphate thymidylyltransferase	-0.677363	0.00323498	0.0279981	3085	2210	3616	2399	2474	2028
CCNA_00046		hypothetical protein	-0.827947	0.00325696	0.0280312	1140	626	854	621	569	426
CCNA_00287	lovK	photosensory histidine protein kinase LovK	0.864597	0.00325993	0.0280312	97	81	220	96	66	129
CCNA_03735		transketolase	-0.714352	0.00326045	0.0280312	1996	1140	7309	9479	3330	12331
CCNA_02464		UDP-glucose/GDP-mannose dehydrogenase family protein	-0.752763	0.00331038	0.0283976	77	65	107	96	34	50
CCNA_03844		ATP-dependent endopeptidase hsl ATP-binding subunit HslU	0.776253	0.00333647	0.0285584	171	126	326	179	128	230
CCNA_01139		conserved hypothetical cytosolic protein	-0.818868	0.00336178	0.0285862	2867	2240	1530	1951	1706	487
CCNA_02103		hypothetical protein	0.818047	0.00334707	0.0285862	27985	21518	34097	24169	18668	24711
CCNA_03426		MarR family repressor protein	0.842508	0.00336102	0.0285862	463	200	2103	411	365	1658
CCNA_03430		LSU ribosomal protein L36P	-1.18941	0.00339662	0.0288194	223	137	90	183	233	81
CCNA_00434		conserved membrane-spanning protein	0.948314	0.00341859	0.0288273	386	193	450	164	326	359
CCNA_01360	iolA	malonate-semialdehyde dehydrogenase IolA	0.714598	0.00340503	0.0288273	1531	1374	571	2795	1741	424
CCNA_02068		Mth938-like membrane protein	0.862064	0.00341981	0.0288273	3027	1873	10832	1892	2268	4184
CCNA_03472		hypothetical protein	-0.87533	0.00344468	0.0289115	244	241	461	265	202	307
CCNA_03812		AhpD-family alkylhydroperoxidase	0.892024	0.00344243	0.0289115	892	564	6585	1721	733	4434
CCNA_02164		glutamate dehydrogenase/leucine dehydrogenase	-0.767873	0.00346854	0.029049	1733	1158	233	1286	2049	737
CCNA_03777		NADP(H)-dependent aldo-keto reductase	-0.809802	0.00349741	0.0292278	931	552	800	548	609	461
CCNA_00420		hypothetical protein	-1.04048	0.00351687	0.0293274	799	463	1023	450	214	563
CCNA_00343	sucB	dihydrolipoamide succinyltransferase	0.875931	0.00357721	0.0296398	463	251	1366	191	193	720
CCNA_01172		AIM24 family protein	-0.833073	0.00357562	0.0296398	7130	3653	13485	5305	3235	10011
CCNA_02681		tRNA (uracil-5-)-methyltransferase GidA	-0.88751	0.0035751	0.0296398	645	644	1168	574	364	529
CCNA_03259		cupin domain-containing protein	-0.815402	0.00358527	0.0296433	33	7	57	7	43	67
CCNA_03790		hypothetical protein	0.818117	0.00359741	0.0296805	197	127	387	160	261	675
CCNA_03978		hypothetical protein	-0.806488	0.00363814	0.029953	1297	819	1261	499	584	889
CCNA_03850		imidazoleglycerol-phosphate dehydratase	-0.836744	0.00364635	0.0299571	709	413	604	398	257	260
CCNA_00553		hydroxyacylglutathione hydrolase	-0.810017	0.00366635	0.0300579	481	360	1169	585	484	727
CCNA_01730		amidophosphoribosyltransferase	0.823626	0.00367614	0.0300747	176	137	542	309	205	283
CCNA_01934		Iron-sulfur cluster assembly accessory protein	0.824496	0.00368755	0.0301046	16	20	15	6	7	23
CCNA_00254		RarD family membrane permease	0.83192	0.00371464	0.0302623	4750	3943	19914	8154	3491	12223
CCNA_02949	flmE	S-adenosylmethionine-dependent methyltransferase related protein	-0.901922	0.00373309	0.030349	487	303	805	401	493	625
CCNA_02955		sulfite exporter TauE/SafE family protein	0.938474	0.00374225	0.0303599	280	122	4187	159	154	3189
CCNA_03687		carbonic anhydrase	0.810962	0.00376087	0.030384	773	544	1404	1787	1624	2104
CCNA_03740		cysteine synthase	-0.834649	0.00375466	0.030384	115	89	1008	209	141	895
CCNA_01941		cysteine desulfhydrase/Selenocysteine lyase	0.735771	0.00384321	0.0309849	20	33	61	39	25	54
CCNA_00102		hypothetical protein	0.834295	0.00385176	0.0309896	69	26	70	152	38	96
CCNA_01088		hypothetical protein	-0.718347	0.00391185	0.0313322	15	12	11	18	4	9
CCNA_01827	cobQ	cobyric acid synthase CobQ	-0.754683	0.00391029	0.0313322	4220	3482	4002	3908	2214	2059
CCNA_03752		UTP-glucose-1-phosphate uridylyltransferase	-0.742272	0.00391854	0.0313322	1517	665	4125	650	1434	2977
CCNA_00203		sterol desaturase family protein	0.810104	0.00399064	0.0317871	18094	12112	9678	6231	8107	5737
CCNA_00926		acyl CoA thioesterase	-0.833806	0.00399179	0.0317871	412	329	250	174	180	161
CCNA_03208		steroid 5-alpha reductase family enzyme	0.743528	0.00410298	0.0326057	483	313	1232	667	439	717
CCNA_02863		Putative phage NlpC/P60 cell wall-associated hydrolase	0.826948	0.00412237	0.0326929	1114	622	1071	403	389	513
CCNA_02755		HipB-family transcriptional regulator	0.804419	0.00422551	0.0334427	2	1	18	2	0	0
CCNA_00249		SCO1/SenC family protein	-0.806477	0.00424416	0.033522	10100	4655	9515	8110	3084	7273
CCNA_00865	xylA	alpha-ketoglutaric semialdehyde dehydrogenase xylA	0.853081	0.00428392	0.0337674	355	297	496	368	234	231
CCNA_00549		transposase, IS2 family	1.80429	0.00431822	0.0339689	3600	2402	2151	3377	2303	3139
CCNA_02927		SDR family oxidoreductase	0.663283	0.00436211	0.0342447	1355	512	756	1195	850	928
CCNA_00703		hypothetical protein	0.882374	0.00437252	0.0342573	285	388	535	338	120	239
CCNA_02271	stpD	stalk cross-band protein StpD	-0.784492	0.00438236	0.0342653	2159	1702	1721	860	761	606
CCNA_01368		acyl-CoA dehydrogenase	0.776892	0.00440433	0.0343185	4060	3015	3750	5378	3975	3339
CCNA_03280	vor	2-oxoacid ferredoxin oxidoreductase Vor	-0.778096	0.00440682	0.0343185	1095	887	1247	587	506	671
CCNA_03373		thiamine phosphate synthase	-0.937732	0.00442361	0.0343803	425	196	1438	306	278	1039
CCNA_02871		DUF3168 domain-containing protein	1.47179	0.00446734	0.0346509	1553	780	2564	1491	2668	3110
CCNA_01738		TonB-dependent outer membrane receptor	0.809199	0.00451504	0.034951	113	74	249	99	62	143
CCNA_01845		two-component response regulator protein	0.870496	0.00452568	0.0349638	12701	7053	13383	12575	12004	17317
CCNA_01571		arsenate reductase	0.765715	0.00456033	0.035127	498	426	552	502	490	411
CCNA_03097		aldo/keto reductase family protein	0.819191	0.00456488	0.035127	22218	14013	33048	13009	17141	19749
CCNA_03241		glutamate-1-semialdehyde 2,1-aminomutase	0.78947	0.00459925	0.0353215	102	38	155	75	30	86
CCNA_01004	flgB	flagellar basal-body rod protein FlgB	0.946912	0.00466897	0.0357158	71	60	123	139	131	155
CCNA_03352		YebC/PmpR transcriptional regulator	-0.708712	0.00466884	0.0357158	2392	1763	3918	2128	1337	1781
CCNA_03659		N-(5'-phosphoribosyl)anthranilate isomerase	0.867491	0.00471439	0.0359924	51	71	125	16	49	39
CCNA_00498		hypothetical protein	0.862032	0.00473162	0.0360528	290	161	421	246	92	158
CCNA_03819	ftsK	cell division protein FtsK	0.710272	0.00474087	0.0360528	3009	2051	7209	2820	1307	3476
CCNA_00034		SSU ribosomal protein S15P	-0.869269	0.00477842	0.036234	421	221	318	177	241	175
CCNA_01180		penicillin acylase family protein	-0.690556	0.00478334	0.036234	243	173	322	231	221	107
CCNA_02112		D-cysteine desulfhydrase	-0.738195	0.00480547	0.0363024	2256	1435	1742	1324	1014	1106
CCNA_03599		aspartate-semialdehyde dehydrogenase	-0.87638	0.00481105	0.0363024	1699	1371	1890	1420	1399	1621
CCNA_02606		hybrid sensor histidine kinase/receiver domain protein	0.700592	0.00483411	0.0364057	103	40	167	71	75	151
CCNA_01794		enoyl-CoA hydratase/isomerase family	-0.880755	0.00493196	0.0369992	772	503	1970	509	341	1098
CCNA_03100		alkylphosphonate utilization operon protein PhnA	-0.829038	0.00492475	0.0369992	3031	2123	1294	2423	2673	1117
CCNA_00489		phosphoribosyl-AMP cyclohydrolase	-1.20659	0.00495736	0.0370467	25	7	17	2	29	14
CCNA_01767		cytochrome C family protein	0.778121	0.0049528	0.0370467	386	290	353	400	435	356
CCNA_01062		GDP-mannose 4,6 dehydratase	-0.655712	0.00500569	0.0373361	291	254	668	386	198	251
CCNA_01743		sterol desaturase family protein	-0.966347	0.00502864	0.0374354	2523	1728	6188	1785	1043	2918
CCNA_03384		LSU ribosomal protein L31P	-0.923705	0.00503837	0.0374361	1812	1000	3179	1490	1073	3074
CCNA_02989		hypothetical protein	0.729506	0.00512664	0.0378748	2327	1785	4416	2700	1099	2377
CCNA_03224		hypothetical protein	1.04971	0.00512548	0.0378748	1367	664	2925	1630	1752	4060
CCNA_03354		5-formyltetrahydrofolate cyclo-ligase	0.75085	0.00511999	0.0378748	3904	1640	7247	2906	3065	9076
CCNA_01535		single-strand DNA binding protein	-0.79952	0.00519838	0.0383007	222	113	111	122	231	239
CCNA_03903		IS4/5 transposase family protein	-0.735621	0.00520401	0.0383007	156	55	707	241	160	740
CCNA_02779		alpha/beta hydrolase domain protein	0.769636	0.00525716	0.0386188	1240	1346	406	709	4614	1040
CCNA_01422	nusB	N utilization substance protein B NusB	0.734821	0.00526755	0.0386221	106	68	97	12	27	32
CCNA_02075	dipM	peptidoglycan binding endopeptidase DipM	0.911657	0.00534274	0.0390996	205	151	305	72	97	152
CCNA_00561		conserved hypothetical cytosolic protein	-1.02784	0.00537088	0.0391365	1343	842	5365	1175	968	3071
CCNA_01280	spmY	cell development regulator SpmY	0.662917	0.00536835	0.0391365	552	411	660	423	230	333
CCNA_01551		hypothetical protein	-0.862186	0.00538807	0.0391365	506	307	1074	626	642	1236
CCNA_03857		Tim44-like domain protein	0.78671	0.00538688	0.0391365	182	211	407	254	171	393
CCNA_03807		organic solvent resistance transport system Ttg2D protein	-1.0468	0.00541406	0.0392519	92	62	263	159	94	295
CCNA_01389		acetyltransferase	-0.696215	0.00543299	0.0393158	35428	30788	79276	37734	18331	38589
CCNA_01576		major facilitator superfamily transporter	-0.647195	0.00548514	0.0396194	2139	1505	5352	3403	1800	7195
CCNA_03456		alpha/beta hydrolase	-0.722653	0.00553973	0.0399395	696	522	673	366	311	207
CCNA_03729		fructose-6-phosphate aldolase	-0.756035	0.00556627	0.0400565	2022	980	7375	1342	1040	6395
CCNA_00085		dienelactone hydrolase-related protein	-0.726022	0.00558235	0.040098	42682	38757	90077	58434	59012	89740
CCNA_00666		response regulator receiver domain protein	1.117	0.00561363	0.0401741	270	200	260	136	146	166
CCNA_00781	cpdR	two-component receiver protein CpdR	0.864999	0.00560542	0.0401741	321	183	611	246	120	310
CCNA_02211		zinc ribbon domain protein	-0.711433	0.00564931	0.0403552	199	140	151	324	164	177
CCNA_03668		hypothetical protein	1.04969	0.00572196	0.0407244	6671	5292	10927	8735	4309	9120
CCNA_03920		hypothetical protein	-1.82045	0.00571555	0.0407244	1929	1444	4244	1112	871	2021
CCNA_02153		acetylspermidine deacetylase	-0.638008	0.00584878	0.0415509	1597	1197	4901	1619	1409	3485
CCNA_01245		23S rRNA methyltransferase	-0.789753	0.00590386	0.0416237	174	152	206	131	157	120
CCNA_01718		RNA polymerase ECF sigma factor	0.642641	0.0058821	0.0416237	3793	2999	5814	3892	2148	3497
CCNA_01911		glyoxalase family protein	1.16199	0.00589047	0.0416237	144	94	47	127	127	46
CCNA_03114		hypothetical protein	0.848939	0.00591257	0.0416237	3914	1926	2192	1177	2427	718
CCNA_03781	acnA	aconitate hydratase	-0.789319	0.00589395	0.0416237	1213	749	1850	1090	1061	1577
CCNA_00423		phosphohydrolase, MutT-nudix family	-0.77006	0.00595688	0.0418597	1509	985	4785	1352	673	2040
CCNA_00694		DEXQ-box helicase domain protein	0.718926	0.00599307	0.0419135	8833	5993	5550	2729	5909	3537
CCNA_02240		glycerophosphoryl diester phosphodiesterase	-0.797476	0.00599689	0.0419135	376	237	762	305	312	313
CCNA_03539		MmcQ/YjbR family protein	-0.974755	0.00598181	0.0419135	470	410	653	228	215	300
CCNA_03839		S9 family peptidase	-0.729696	0.0060183	0.0419876	391	169	378	186	148	174
CCNA_02177		hypothetical protein	1.11223	0.00606084	0.0422086	6377	5881	5766	5473	4932	3887
CCNA_02577		phosphoribosylformylglycinamidine synthase, purS component	0.930923	0.00607503	0.0422318	33	23	14	17	53	162
CCNA_00042		RNA-binding protein, YlxR family	-1.02766	0.00616661	0.0427522	692	570	771	151	292	232
CCNA_00206		succinyl-CoA:3-ketoacid-coenzyme A transferase subunit A	-0.710889	0.00618043	0.0427522	13640	9355	18467	16085	12800	29880
CCNA_00684	chrR	anti-sigma factor, ChrR-family	0.869653	0.00619521	0.0427522	1612	966	3613	1581	869	2354
CCNA_01570		beta-lactamase class C family protein	0.718417	0.00621494	0.0427522	97	123	325	178	143	193
CCNA_03083		hybrid sensor histidine kinase/receiver domain protein	0.677947	0.00621733	0.0427522	580	498	913	543	329	308
CCNA_03621		AraC-family transcriptional regulator	0.728613	0.00622691	0.0427522	4214	2951	3463	2201	2134	2162
CCNA_03663		NADP-dependent malic enzyme	-0.715349	0.00622344	0.0427522	325	172	1904	288	275	1330
CCNA_03557		hypothetical protein	0.76437	0.0062619	0.0429167	1136	682	1366	818	406	682
CCNA_00820		3-ketoacyl-CoA thiolase	0.87552	0.00627462	0.0429281	3095	1733	2528	4201	3417	4720
CCNA_00358		delta 3,5-delta2,4-dienoyl-CoA isomerase precursor	-0.668065	0.00629425	0.0429867	496	356	1507	317	267	614
CCNA_00982	mucR1	ROS/MUCR transcriptional regulator MucR1	-0.821381	0.00632132	0.0429998	667	563	1938	645	746	1220
CCNA_01958	thiS	ThiaminS ubiquitin-like sulfur carrier protein ThiS	-0.725364	0.00632936	0.0429998	140	72	224	154	107	198
CCNA_02646	mraZ	cell division protein MraZ	-0.750002	0.00630994	0.0429998	350	242	242	278	215	168
CCNA_03358		glyceraldehyde 3-phosphate dehydrogenase	-0.668995	0.00635761	0.0431163	222	123	355	311	368	313
CCNA_00240		PTS system, IIA component	-0.829892	0.00642384	0.043382	167	105	225	153	139	195
CCNA_02403		ABC transporter permease protein	0.738065	0.0064222	0.043382	10795	5296	14816	15966	10427	16363
CCNA_03452		hypothetical protein	0.729413	0.00643027	0.043382	71	37	333	82	86	308
CCNA_03267	rtrA	transcriptional regulatory protein RtrA	0.862609	0.00645237	0.0434557	106	79	404	107	66	129
CCNA_00559	metX2	homoserine O-acetyltransferase	-0.661004	0.00646713	0.0434797	5143	3921	6157	4077	2921	2743
CCNA_00550		LacI-family transcriptional regulator	-0.767103	0.00657999	0.044162	14545	9690	6572	11037	12225	5345
CCNA_02781		hypothetical protein	0.950977	0.00664751	0.0445383	456	248	1119	565	213	509
CCNA_01619		NYN domain protein	-0.877798	0.00668431	0.0447078	2932	2249	1720	1522	1213	573
CCNA_00945		chemotaxis protein MotD	1.52326	0.00671381	0.044828	160	110	93	85	87	41
CCNA_01523	flmH	acetyltransferase flmH	-1.00328	0.00674815	0.0449799	307	127	283	115	128	121
CCNA_00990		general stress protein 17O	-0.80772	0.00677373	0.0449961	124	59	78	306	108	87
CCNA_02151		exodeoxyribonuclease VII small subunit	-0.856134	0.00676362	0.0449961	319	225	348	84	171	209
CCNA_00648	nasT	nitrate response regulator NasT	-0.937377	0.00679277	0.0450455	240	123	602	229	154	407
CCNA_00094	hfsJ	WecG/TagA-family glycosyltransferase HfsJ	1.27204	0.00684031	0.0452574	809	494	792	561	638	714
CCNA_02166		uracil DNA glycosylase superfamily protein	0.844429	0.00684801	0.0452574	1478	1071	3290	1505	752	1741
CCNA_03076		excinuclease ABC subunit B	0.84642	0.00690508	0.0455571	129	68	205	127	72	251
CCNA_03873		hypothetical protein	-0.993082	0.00696533	0.0458767	189	68	128	148	124	91
CCNA_03798	mtaB	tRNA 2-methylthioadenosine synthase-like protein	0.725643	0.00698638	0.0459375	726	509	255	859	927	472
CCNA_01464		hypothetical protein	-0.691995	0.00699907	0.0459432	2216	1412	1674	1009	1188	850
CCNA_02644	ftsL	cell division protein FtsL	0.964487	0.00704816	0.0461875	2753	1680	3256	3528	1963	2021
CCNA_02206		hypothetical protein	-0.742926	0.00706609	0.046227	578	305	638	898	612	959
CCNA_00538		methyl-accepting chemotaxis protein	0.749289	0.00715706	0.0466639	146	72	354	119	99	195
CCNA_03533		multidrug resistance ABC transporter, ATP-binding and permease components	0.856323	0.0071689	0.0466639	1627	826	3043	1400	1037	2092
CCNA_03723		PaaI thioesterase family protein	1.0341	0.00715023	0.0466639	1724	1704	5630	2902	1469	3863
CCNA_03673		hypothetical protein	0.759338	0.00720016	0.046789	1844	1101	9182	1620	1409	5382
CCNA_01074		entericidin B-like protein	-0.683936	0.00734788	0.0475106	825	478	1437	619	664	1104
CCNA_01526	flaF	flagellar biosynthesis regulatory protein flaF	0.730188	0.00734015	0.0475106	183	97	398	161	100	253
CCNA_03806		outer membrane lipoprotein	-0.703096	0.0073243	0.0475106	2164	1748	6000	3028	1240	3047
CCNA_02067		conserved membrane spanning protein	-0.712097	0.00739436	0.0477317	1702	1283	1376	1002	1094	615
CCNA_01928		conserved ACT domain protein	-0.733153	0.00743072	0.047815	633	492	711	645	523	580
CCNA_02157		HipB-family transcriptional regulator	-0.717409	0.00743187	0.047815	2017	1183	2191	1036	2442	2456
CCNA_00881		ABC transporter ATP-binding protein	0.883375	0.00747917	0.0479605	1603	1206	2110	1625	1548	1633
CCNA_02400		transporter, major facilitator superfamily	-0.676234	0.00747715	0.0479605	1937	1137	3615	1541	2077	4770
CCNA_02117		polyketide cyclase/lipid transport protein	0.721088	0.00751795	0.0481297	874	697	891	570	423	327
CCNA_01704		periplasmic glucoside 3-dehydrogenase, cytochrome c2 component	-0.696679	0.00753044	0.0481304	88	62	138	36	47	92
CCNA_00070		porphobilinogen deaminase	-0.734158	0.00755538	0.0482105	9	3	173	23	10	24
CCNA_01241		Zn-dependent hydrolase, glyoxalase II family	-0.657348	0.00757854	0.048279	687	375	1733	616	334	1788
CCNA_00197	rplS	LSU ribosomal protein L19P	-0.949151	0.00760021	0.0483378	1298	984	1411	994	607	565
CCNA_02204		ketol-acid reductoisomerase/2-dehydropantoate 2-reductase	0.762353	0.00762659	0.0484263	14614	7871	19537	14045	15467	25702
CCNA_01783	hdaA	chromosome replication regulator protein HdaA	0.652246	0.00764281	0.0484502	3171	2208	3345	2451	2170	1812
CCNA_00328	mtgA	monofunctional biosynthetic peptidoglycan transglycosylase MtgA	-0.733622	0.0077069	0.0486282	23007	18826	14649	16616	20025	11251
CCNA_02640		phospho-N-acetylmuramoyl-pentapeptide- transferase	0.731418	0.00769049	0.0486282	208	151	413	303	140	375
CCNA_03731		HAD family hydrolase	-0.621848	0.00770843	0.0486282	102	77	68	103	115	41
CCNA_00490		hypothetical protein	-0.65852	0.00774825	0.0488001	99	77	58	55	77	35
CCNA_02100		hypothetical protein	-0.644007	0.00783475	0.0492651	1688	1431	657	558	829	194
CCNA_01869		TonB-dependent receptor	-0.661629	0.00785125	0.0492891	2217	2174	2450	5156	2023	2015
CCNA_03481		DNA integration/recombination/inversion protein	-0.780331	0.00790384	0.0495392	25763	21352	90274	53712	31916	121570
CCNA_03284		adenosine deaminase	-0.652386	0.00791983	0.0495595	2390	1204	1834	1542	3817	2903
CCNA_02438		NAD(P)-dependent alcohol dehydrogenase	-0.683146	0.00804176	0.0502416	742	495	1276	406	328	827
CCNA_00956	flhA	flagellar biosynthesis protein FlhA	0.714257	0.00810103	0.0505307	1043	604	875	266	1027	662
CCNA_02360	hfsL	holdfast glycosyl transferase family 2 protein HfsL	0.734886	0.0081631	0.0508362	436	438	1502	461	255	832
CCNA_00598		TonB-dependent receptor	-0.750098	0.008245	0.0512641	617	377	1876	504	276	841
CCNA_00557		endonuclease/exonuclease/phosphatase family protein	0.757968	0.00827527	0.0513567	666	169	1547	414	449	1853
CCNA_03274		hypothetical protein	1.85847	0.00828632	0.0513567	311	223	351	126	116	146
CCNA_02050		imidazolonepropionase related amidohydrolase	-0.637965	0.00830579	0.0513954	3780	1971	16606	6761	3680	22560
CCNA_02761		hypothetical protein	0.769144	0.00844547	0.0521766	1908	1563	2530	1075	2005	1288
CCNA_01221		acyl carrier protein	-0.669867	0.00853901	0.0526708	185	83	1095	82	262	764
CCNA_00036		ribosome-binding factor A	-0.820613	0.0085796	0.0527951	30501	23074	12863	9667	14464	5814
CCNA_00873		amidophosphoribosyltransferase family protein	0.773675	0.00858634	0.0527951	1706	848	1193	1747	1376	944
CCNA_03062		cell wall hydrolase family protein	0.730259	0.00862905	0.0529739	1713	844	1096	464	370	655
CCNA_03234		gamma-glutamyl-gamma-aminobutyrate hydrolase family protein	0.85119	0.00868534	0.0532354	7036	4458	5852	3923	7242	4555
CCNA_02342		pentapeptide repeat-containing protein	0.817613	0.00873437	0.0534516	497	528	3680	687	371	1806
CCNA_02518		aspartyl/glutamyl-tRNA(Asn/Gln) amidotransferase subunit B	-1.15753	0.00877439	0.0535279	632	379	745	177	225	296
CCNA_03205		M28-family zinc peptidase	-0.706841	0.00876344	0.0535279	416	395	881	634	458	754
CCNA_02625	ftsQ	cell division protein FtsQ	0.740453	0.00881279	0.0536779	128	113	189	60	159	203
CCNA_03757		citrate synthase	0.915091	0.00882936	0.0536947	1411	900	2163	1308	1241	3491
CCNA_03868	parB	chromosome partitioning protein ParB	0.717844	0.00885596	0.0537723	434	276	1189	540	256	552
CCNA_01801		hypothetical protein	-0.677517	0.00889363	0.0539168	7142	7114	3164	7556	6914	2451
CCNA_02231		ABC transporter ATP-binding protein	-0.657865	0.00891545	0.0539649	3902	2690	5200	2074	1407	2078
CCNA_03340	tolR	ExbD/TolR family protein	0.661415	0.00900018	0.054393	5426	4125	6756	5165	5422	4671
CCNA_02956		rhodanese-related sulfurtransferase	0.791513	0.0090288	0.0544451	2517	1581	18764	2622	2520	19968
CCNA_03125		MFS transporter	-0.675531	0.00903683	0.0544451	147	113	302	106	111	191
CCNA_00265		AMP nucleosidase	-0.860062	0.00907779	0.0546073	275	205	250	250	215	183
CCNA_00285		acetylglutamate kinase	0.753394	0.00911553	0.0547495	205	135	305	85	95	167
CCNA_03671		metallophosphatase related protein	0.742047	0.00913875	0.0548043	1604	1002	2182	1194	899	1222
CCNA_01215		histidine triad (HIT) hydrolase	-0.625076	0.00917646	0.0548611	289	203	335	159	144	179
CCNA_02853		two-component sensor histidine kinase	0.721814	0.00917017	0.0548611	112	99	134	103	75	62
CCNA_03959		hypothetical protein	-0.720571	0.00919465	0.0548854	1419	1188	1316	773	534	645
CCNA_00093		hypothetical protein	0.835885	0.00924137	0.0550063	671	357	1185	811	843	1675
CCNA_00570		GntR-family transcriptional regulator	-0.860334	0.00925737	0.0550063	2724	2037	3843	2011	1462	1604
CCNA_01773		SNARE-associated family membrane protein	0.964299	0.00925642	0.0550063	451	331	537	314	264	270
CCNA_02095		NAD/NADH-dependent eicosanoid dehydrogenase	-0.664164	0.00927454	0.0550242	184	90	64	78	141	24
CCNA_01936		cysteine desulfurase/selenocysteine lyase	0.702828	0.0095544	0.056512	230	193	239	167	131	96
CCNA_03143		PAS-family sensor histidine kinase	-0.633268	0.00954752	0.056512	103	27	431	241	90	870
CCNA_03672		superoxide dismutase	0.752392	0.00961678	0.0567946	753	737	4544	854	474	2341
CCNA_00126		glutathione S-transferase	-0.597453	0.00968613	0.0569445	1324	1110	3519	2321	1611	3062
CCNA_01319	rpsN	SSU ribosomal protein S14P	0.694362	0.00966828	0.0569445	808	586	662	245	562	286
CCNA_02824		hypothetical protein	-1.22264	0.00967489	0.0569445	331	270	1331	227	217	430
CCNA_01665		potassium-transporting ATPase C chain	-0.663468	0.0097178	0.0570444	428	424	488	403	202	294
CCNA_01281	glpK	glycerol kinase	-0.668949	0.00973619	0.0570661	3230	1788	1968	3253	2141	3661
CCNA_02378		SIMPL family protein	-0.760936	0.00980976	0.0574107	745	507	571	455	253	203
CCNA_02110		hypothetical protein	0.889699	0.00983913	0.057496	359	309	1503	391	146	854
CCNA_00167		metallophosphatase family protein	0.722171	0.00991079	0.0577637	3634	1867	2551	3030	3348	2730
CCNA_01717		hypothetical protein	0.778029	0.00991466	0.0577637	590	334	384	542	459	396
CCNA_03826		pyocin large subunit family protein	-0.766626	0.00995447	0.0579088	6418	3357	4212	4978	5276	6932
CCNA_01589		acyltransferase 3	0.779353	0.010006	0.0581218	1380	921	4056	1598	540	1991
CCNA_00025		major facilitator superfamily transporter	-0.639418	0.010194	0.0591251	835	810	9222	2257	779	4954
CCNA_00558	metW	methionine biosynthesis protein MetW	-1.00511	0.0102345	0.0591837	1760	928	1508	1073	1113	776
CCNA_02116		hypothetical protein	0.766529	0.0102222	0.0591837	1597	1338	1504	1488	919	788
CCNA_03541		aldo/keto reductase	1.00224	0.0102682	0.05929	490	444	305	254	472	209
CCNA_01297		23S rRNA Gm2251 methyltransferase	-0.748489	0.0103351	0.059588	4780	3693	13579	6957	2638	8071
CCNA_00617		arginine N-succinyltransferase, beta chain	-0.812241	0.0103719	0.0597115	1788	1504	5441	2079	1761	4179
CCNA_01182		glutathione S-transferase	-0.641408	0.0104137	0.0598631	808	554	863	850	340	314
CCNA_01940	sufB	ABC transporter-associated protein SufB	0.726316	0.0104567	0.060022	107	133	292	132	122	144
CCNA_03491		gluconate 5-dehydrogenase (Ga5DH)-related protein	0.678608	0.0105707	0.0605865	645	411	669	197	567	464
CCNA_02035		glycosyltransferase	0.732347	0.0105908	0.0606123	1583	804	1042	945	565	443
CCNA_02475	vanR	transcriptional regulator vanR	-0.673804	0.0106428	0.0608205	687	464	584	412	332	353
CCNA_01629		signal peptidase I	-0.620181	0.0106943	0.0609354	2919	1485	4283	2147	1382	2766
CCNA_01998		uridylate kinase	-0.637085	0.0106863	0.0609354	383	191	236	375	287	278
CCNA_02081		Sec-independent protein translocase protein tatB	0.773539	0.0107389	0.061022	610	414	417	541	502	271
CCNA_03587		entericidin A/B family lipoprotein	0.859331	0.0107409	0.061022	1304	862	1850	978	549	803
CCNA_00128		argininosuccinate synthase	-0.760434	0.0107774	0.0611399	93102	63243	176192	176937	120393	226690
CCNA_01228		pyrazinamidase/nicotinamidase	0.858104	0.0109009	0.0617508	1299	854	2373	984	588	996
CCNA_01724		Tetratricopeptide repeat protein	-0.67301	0.0110126	0.0622924	284	182	169	140	144	99
CCNA_01994		1-deoxy-D-xylulose 5-phosphate reductoisomerase	0.711094	0.0111484	0.0629688	700	676	813	551	285	543
CCNA_01145		monoamine oxidase	-0.70308	0.0111865	0.0630923	607	350	556	159	251	346
CCNA_01520		hypothetical protein	0.742204	0.0112488	0.0633517	603	412	492	256	289	264
CCNA_00408		antiporter protein	-0.606865	0.0112806	0.063439	46	57	939	139	31	721
CCNA_02510	hfsH	oligosaccharide deacetylase hfsH	0.870138	0.0113595	0.063711	599	425	614	463	448	326
CCNA_03165		major facilitator superfamily transporter	1.40225	0.0113617	0.063711	10960	8100	13533	15107	11977	16637
CCNA_01664		potassium-transporting ATPase B chain	0.643642	0.0114055	0.0638643	1626	1550	1402	2749	1006	680
CCNA_00166	hvyA	transglutaminase-like cysteine proteinase HvyA	0.674099	0.0114693	0.0641293	26877	21285	13013	12695	16614	9505
CCNA_00929		riboflavin biosynthesis protein RibD	0.906626	0.0116398	0.064931	174	147	2039	277	128	1008
CCNA_02260		DUF805 domain-containing protein	-0.686989	0.0116461	0.064931	106	73	191	59	107	160
CCNA_01288		multidrug resistance transporter, Bcr family	-0.614149	0.0117181	0.0651453	1475	1079	3899	1299	743	1874
CCNA_01971		peptidyl-prolyl cis-trans isomerase	-0.6523	0.0117101	0.0651453	767	367	243	223	621	374
CCNA_01267		NTF2 superfamily protein	-0.612164	0.0117707	0.0653156	273	156	199	132	163	140
CCNA_02244		aminotransferase class I family protein	-0.661513	0.0117824	0.0653156	17	13	32	25	43	38
CCNA_01793		aspartate protease	0.871261	0.0118953	0.0657544	102	30	68	100	72	52
CCNA_02499		type IV secretory pathway, VirB2 protein	1.01064	0.0118874	0.0657544	34	31	20	37	24	11
CCNA_03519	zerR	transcriptional regulator ZerR	-1.25894	0.0119606	0.0660214	856	584	1741	604	566	749
CCNA_03783	ccmB	cytochrome c biogenesis ABC transporter permease component CcmB	0.821918	0.0120224	0.0662681	186	129	425	124	98	199
CCNA_01487		GntR-family transcriptional regulator	-0.580849	0.0121415	0.0668296	453	263	505	552	448	346
CCNA_02962		type II toxin-antitoxin system HicB family antitoxin	0.690682	0.0122069	0.0670948	20	17	92	20	16	64
CCNA_02010		hypothetical protein	-0.752321	0.0122352	0.0671556	5375	4347	4628	4239	2756	1734
CCNA_01278		hypothetical protein	0.670593	0.0122629	0.0672123	937	747	1747	834	734	1164
CCNA_00443	cheWI	chemotaxis protein cheWI	1.10986	0.0123347	0.0673194	287	120	1202	712	129	1689
CCNA_00445	cheBI	receiver domain-glutamate methylesterase cheBI	0.771174	0.0123517	0.0673194	1008	632	2273	596	429	1077
CCNA_02011		methylmalonyl CoA epimerase	-0.779916	0.0123156	0.0673194	2217	1649	1572	1481	1038	718
CCNA_03972		hypothetical protein	-2.47639	0.0123306	0.0673194	914	864	4172	1845	741	2715
CCNA_00052		YbeY-family hydrolase	-0.734953	0.0123881	0.0674234	198	138	1086	155	137	463
CCNA_02999		putative DNA-binding domain-containing protein	0.574046	0.0124754	0.0678034	400	232	322	157	264	186
CCNA_02348		acetyltransferase, GNAT family	-0.67815	0.0125447	0.0680847	51	32	91	40	41	49
CCNA_03860	ldtX	L,D-transpeptidase LdtX	-0.613928	0.0125676	0.0681139	464	338	1710	531	180	752
CCNA_02710		rhomboid family intramembrane serine protease	0.731894	0.0126336	0.0683765	508	267	1272	230	242	810
CCNA_02704		NADP-dependent malic enzyme	-0.600854	0.0127078	0.068682	9645	5273	13142	10099	8462	9667
CCNA_00017	moaD	molybdopterin converting factor, small subunit	1.08522	0.012797	0.0690685	45	47	245	190	75	202
CCNA_00110		RNA-binding protein ProXp-ala	-1.03931	0.0128672	0.0692881	644	457	2345	1221	693	1564
CCNA_03745		formyltetrahydrofolate deformylase	-0.589935	0.0128734	0.0692881	606	434	2763	742	476	1766
CCNA_02904		GntR-family transcriptional regulator	-0.628203	0.0129533	0.0696215	151	63	65	82	81	44
CCNA_01557		glucuronate isomerase	-0.577391	0.0132759	0.0712378	263	153	205	158	176	150
CCNA_01595		hypothetical protein	0.689706	0.0132927	0.0712378	971	789	1858	582	605	732
CCNA_02144	flgA	flagella basal body P ring formation protein flgA	1.01132	0.013309	0.0712378	312	197	470	251	189	157
CCNA_02467	pssZ	polyisoprenylphosphate hexose-1-phosphotransferase pssZ	-0.65019	0.0133874	0.0715591	17	20	26	11	26	20
CCNA_01226		OstA family protein	-0.950061	0.0135351	0.0717943	547	284	603	285	381	318
CCNA_02097		MdoH-family membrane glycosyltransferase	0.703926	0.0135222	0.0717943	5208	1745	3071	2229	1852	1510
CCNA_02367		CelR-family transcriptional regulator	-0.654644	0.0134753	0.0717943	43	21	130	82	62	127
CCNA_02372		hypothetical protein	-0.696046	0.0134904	0.0717943	52	18	765	173	80	733
CCNA_02700		xanthine dehydrogenase accessory protein XdhC	0.917119	0.0135423	0.0717943	1547	916	1194	661	668	733
CCNA_03772		HIT1 family protein	-0.821049	0.013461	0.0717943	11792	5376	8775	5067	7968	6323
CCNA_03180		enoyl-CoA hydratase/isomerase	0.72463	0.0135682	0.0718338	114	64	506	249	33	396
CCNA_00291	phoR	phosphate regulon sensor protein phoR	0.584485	0.0136051	0.0719311	72	43	85	59	57	82
CCNA_01881		NAD-binding Rossmann superfamily protein	1.00267	0.0136484	0.0719645	3340	2383	5058	4606	2846	4191
CCNA_02409		hybrid sensor histidine kinase/receiver protein	0.746642	0.0136463	0.0719645	763	715	3213	643	540	1213
CCNA_01030		peptidyl-prolyl cis-trans isomerase	-0.614514	0.0137622	0.072466	503	321	402	153	234	184
CCNA_03015		hypothetical protein	-0.88859	0.0137923	0.0725261	92	35	47	67	35	32
CCNA_00236		hypothetical protein	0.967727	0.0138301	0.0726265	1635	1357	2181	1238	835	928
CCNA_02334	staR	transcriptional regulator of stalk biogenesis staR	0.728325	0.0138881	0.0728328	1776	1315	2171	1014	764	1131
CCNA_03425		hypothetical protein	2.44283	0.0140064	0.0733542	472	369	657	390	519	646
CCNA_02282		VanZ family protein	0.669629	0.0141278	0.073692	1822	1293	3134	2481	1813	3194
CCNA_02722	hfaE	holdfast attachment protein HfaE	0.733498	0.0141187	0.073692	208	118	256	90	272	250
CCNA_03339	tolA	cell envelope integrity protein TolA	0.910637	0.0141198	0.073692	3186	1669	6049	3745	2603	4631
CCNA_01071		alpha-ketoglutarate permease	0.645913	0.0141612	0.0737671	1337	1070	1160	586	760	682
CCNA_03697		ligand-binding SRPBCC domain protein	-0.718091	0.0142306	0.0740296	290	194	704	742	337	1760
CCNA_00879		PAS-family sensor histidine kinase	0.669034	0.0143894	0.0746557	1249	885	2799	1741	1473	2040
CCNA_00998	mucR2	ROS/MUCR transcriptional regulator MucR2	-0.59757	0.0143734	0.0746557	229	94	238	254	184	269
CCNA_03300		efflux RND transporter periplasmic adaptor subunit	0.748486	0.0146944	0.0761365	4624	2779	5187	4017	2243	3406
CCNA_02389		glucosamine-1-phosphate acetyltransferase/UDP-N-acetylglucosamine pyrophosphorylase	-0.732434	0.01474	0.0762713	290	169	347	210	217	161
CCNA_00176		type II secretion pathway protein H	0.856839	0.0148332	0.0765496	138	85	876	219	284	2574
CCNA_01988	lpxA	UDP-N-acetylglucosamine O-acyltransferase LpxA	0.572229	0.014825	0.0765496	10906	6446	9110	8727	8565	6367
CCNA_01285		proline iminopeptidase	-0.682359	0.014865	0.076612	867	705	1424	682	450	564
CCNA_00131		Rrf2 family protein	0.622607	0.0149889	0.0770686	3371	1951	2757	5168	3618	5598
CCNA_01118		hypothetical protein	-0.674173	0.0150131	0.0770686	469	271	1004	333	353	490
CCNA_03949		hypothetical protein	0.620001	0.0149994	0.0770686	83	90	161	276	140	240
CCNA_03969		hypothetical protein	1.25703	0.0150472	0.0771418	449	266	737	315	180	276
CCNA_01211		MobA-like NTP transferase domain protein	0.926097	0.0150925	0.0772719	52	21	52	81	20	33
CCNA_00122		YkvA-family membrane protein	0.669779	0.0151274	0.0773417	1337	900	1254	1014	978	949
CCNA_03419		RNA polymerase ECF-type sigma factor	0.825795	0.0151459	0.0773417	2189	1380	1196	1330	1334	1150
CCNA_01304		hypothetical protein	-0.78589	0.0151865	0.0774473	56194	41450	33341	56235	43934	24477
CCNA_02847		cytochrome c-type biogenesis protein ccmH	-0.711191	0.0152134	0.0774826	8851	4841	20291	13233	11260	24835
CCNA_01005	flgC	flagellar basal-body rod protein flgC	0.668875	0.0153071	0.0778577	48	16	41	32	20	81
CCNA_03722	gltB	glutamate synthase (NADPH) large chain GltB	0.687543	0.0153292	0.0778683	13287	12393	24299	14919	8243	13642
CCNA_01507		cystine transport system permease protein	-1.03129	0.0153692	0.0779698	3446	2425	2171	1253	1423	794
CCNA_00709		hypothetical protein	0.691345	0.0155208	0.0784289	540	414	709	715	466	758
CCNA_00991		nodulation protein N	-0.590034	0.0154985	0.0784289	332	96	335	205	140	416
CCNA_02571		major facilitator superfamily transporter	0.592336	0.0155104	0.0784289	83	75	172	137	78	140
CCNA_03530		iron chaperone	0.658107	0.0155607	0.0784289	496	279	780	451	346	622
CCNA_03957		TusA-related sulfurtransferase	0.707468	0.0155597	0.0784289	555	465	1069	384	415	510
CCNA_02424		TetR-family transcriptional regulator	-0.624619	0.0156177	0.0785207	817	754	1314	584	592	888
CCNA_03437		hypothetical protein	0.728204	0.0156193	0.0785207	583	444	786	484	480	640
CCNA_01770		nucleoside diphosphate kinase	-0.748217	0.0158312	0.0794832	297	230	596	172	178	267
CCNA_02636		hypothetical protein	-0.734989	0.0158776	0.0796133	713	414	338	243	203	144
CCNA_00201		outer membrane protein	0.748379	0.0159576	0.0798145	797	527	1517	1107	739	1263
CCNA_00334		hypothetical protein	-0.665233	0.0159999	0.0798145	628	416	1085	389	403	686
CCNA_02731		acetyltransferase	-0.61426	0.0159901	0.0798145	273	155	409	235	304	361
CCNA_03670		diacylglycerol kinase related protein	0.815091	0.0159652	0.0798145	317	168	352	490	336	537
CCNA_03067		MarR-family transcriptional regulator	-0.776028	0.0160702	0.0800626	330	260	501	225	316	359
CCNA_00007		SSU ribosomal protein S20P	-0.64998	0.0161443	0.0802258	8541	6780	4443	4125	4480	1978
CCNA_02294		argininosuccinate lyase	-0.621903	0.0161268	0.0802258	97	77	120	84	49	86
CCNA_00411		hypothetical protein	-0.639125	0.0162607	0.0807012	3343	2598	7182	3802	2320	3763
CCNA_01680		succinylarginine dihydrolase	0.625611	0.0164018	0.0812978	22057	16511	20907	15095	10085	12792
CCNA_00137	shkA	hybrid two-component histidine kinase/receiver protein ShkA	0.754104	0.0165042	0.0816526	1975	1305	2446	4433	3011	2915
CCNA_03059		DUF1003 domain-containing protein	-0.573851	0.0165154	0.0816526	139	50	61	35	44	39
CCNA_00626		methyl-accepting chemotaxis protein	0.630702	0.0165418	0.0816792	1653	1165	1465	544	672	508
CCNA_03689		alanine dehydrogenase	0.650644	0.0166207	0.0819646	1007	640	2061	2086	411	2272
CCNA_03592		lipocalin family protein	0.688738	0.0166541	0.0820249	120	67	141	112	91	77
CCNA_02940		methyl-accepting chemotaxis protein	0.559096	0.016847	0.0828702	7856	3609	5907	7468	5894	6460
CCNA_00165	pssY	polyisoprenylphosphate hexose-1-phosphotransferase pssY	-0.662615	0.0169548	0.0830086	7687	5825	24173	4721	3116	13889
CCNA_00406	tfoX	DNA transformation protein tfoX	-0.605565	0.0169488	0.0830086	15167	12022	12717	19380	15919	8569
CCNA_01125		Ribonuclease H-like superfamily	-0.706374	0.0169296	0.0830086	884	427	1040	488	576	742
CCNA_02143	flgG	flagellar basal-body rod protein flgG	0.680343	0.0169606	0.0830086	2947	1525	3348	2123	1672	4051
CCNA_01290		hypothetical protein	-0.555647	0.0170063	0.0831278	321	240	299	170	100	142
CCNA_00532		hypothetical protein	0.642715	0.0170331	0.0831542	15537	10748	10418	3173	5591	3400
CCNA_01601		hypothetical protein	0.928101	0.0171933	0.0837555	1424	856	771	1423	2300	1034
CCNA_02531		proline-rich hypothetical protein	0.634576	0.0172002	0.0837555	439	254	773	496	286	470
CCNA_02678		conserved transmembrane protein	0.726062	0.017221	0.0837555	9661	7958	41037	2918	2946	10206
CCNA_03730		dTDP-4-dehydrorhamnose reductase	-0.657212	0.0172752	0.0839143	526	394	952	627	598	890
CCNA_00029		RhtB-family efflux protein	-0.677029	0.0173281	0.084066	196	170	254	139	196	156
CCNA_01282		gluconolactonase	-0.700535	0.0173736	0.0840894	321	331	574	1792	755	867
CCNA_01504	recG	ATP-dependent DNA helicase recG	-0.557928	0.0173762	0.0840894	1480	874	6675	1738	1376	5239
CCNA_02136	zwf	glucose-6-phosphate 1-dehydrogenase	0.727586	0.0175256	0.0844967	2143	1315	1195	1011	1422	1147
CCNA_03278		NAD(P)/FAD-dependent oxidoreductase	-0.640182	0.0174858	0.0844967	438	309	836	571	368	619
CCNA_03562	atpA	ATP synthase alpha chain	0.660399	0.0175172	0.0844967	311	153	1710	413	173	1164
CCNA_02471		cobalt-zinc-cadmium resistance protein czcC	0.636363	0.0175537	0.0845272	339	269	1589	773	242	1176
CCNA_01121		MA superfamily peptidase	0.596742	0.0177748	0.0854861	2261	1580	5881	4554	3312	6903
CCNA_00747	tipF	cyclic-di-GMP phosphodiesterase, flagellum assembly factor TipF	0.701598	0.0178595	0.0856723	36	13	46	24	7	27
CCNA_01709		hypothetical protein	0.862043	0.017972	0.0856723	3156	2056	3942	2660	2054	2068
CCNA_01942		Rrf2 family protein	0.655023	0.0178872	0.0856723	16	11	31	34	17	40
CCNA_02147		hypothetical protein	-0.818945	0.0178511	0.0856723	4698	4003	2397	5215	6483	2651
CCNA_02213		old yellow enzyme (OYE)-family NADH:flavin oxidoreductase	0.608848	0.0179871	0.0856723	109	82	224	171	130	108
CCNA_02414		DadA-related amino acid oxidase	-0.586083	0.0179899	0.0856723	80198	48461	37549	65353	68012	45883
CCNA_02682		ribosomal-protein-alanine acetyltransferase	1.07026	0.0179452	0.0856723	3176	2190	4244	2127	1281	1671
CCNA_03211		L-Ala-D/L-Glu racemase	0.708528	0.0179722	0.0856723	2583	2005	4238	1995	1364	1828
CCNA_01152		external DNA uptake/catabolism protein	-0.909687	0.0181221	0.0860094	2633	1933	3549	2362	2632	2332
CCNA_02405		ABC membrane transporter, periplasmic component	0.664993	0.018087	0.0860094	3173	1946	2635	2448	3642	3514
CCNA_03951		hypothetical protein	-0.621142	0.018127	0.0860094	1081	610	1064	910	919	933
CCNA_03408		ABC transporter ATP-binding protein	-0.566886	0.0181781	0.0860417	997	636	1232	910	669	766
CCNA_03611		cation:proton antiporter	0.540838	0.0181726	0.0860417	112	77	378	75	58	236
CCNA_01791		CTP synthase	0.601036	0.0182453	0.0861497	228	147	622	278	84	285
CCNA_02713	hfaD	holdfast attachment protein HfaD	0.554575	0.0182347	0.0861497	999	546	1920	477	467	1080
CCNA_00651	nirB	nitrite reductase (NAD(P)H) catalytic subunit	-0.603903	0.0182751	0.0861858	23	19	67	18	34	24
CCNA_03679		PaaI thioesterase family protein	0.634551	0.018298	0.0861891	442	228	616	549	382	403
CCNA_01478		CRP-family transcription regulator	-0.549744	0.0183598	0.0862711	1731	1124	1890	1193	1449	1584
CCNA_02645	mraW	S-adenosyl-methyltransferase MraW	0.609741	0.0183406	0.0862711	926	1502	1811	862	3187	907
CCNA_00081		hypothetical protein	0.639958	0.0184682	0.086571	2273	1484	2597	2319	2181	2007
CCNA_00753		lysine 2,3-aminomutase	0.616687	0.0184597	0.086571	186	134	676	133	90	361
CCNA_02041	clpP	ATP-dependent endopeptidase clp, proteolytic subunit ClpP	0.818635	0.0185085	0.0866555	288	215	211	240	195	98
CCNA_02657		DUF3052 family protein	-0.672449	0.0185887	0.0869262	5037	3098	3112	3689	3700	2630
CCNA_00510		carboxymethylenebutenolidase	-0.715924	0.01862	0.0869681	6229	3799	7895	6859	5674	6629
CCNA_01957	thiG	thiazole biosynthesis protein ThiG	-0.652388	0.0186772	0.0871302	250	164	354	180	230	204
CCNA_03222		ring hydroxylating dioxygenase, alpha-subunit	0.757037	0.01872	0.0872252	3294	2657	6842	872	3397	5351
CCNA_00427		hypothetical protein	0.878072	0.0188273	0.0873106	1905	965	1904	1015	1909	1909
CCNA_00907		iron-containing redox enzyme	-0.637169	0.0188186	0.0873106	3156	2554	18208	4735	2437	14928
CCNA_02146		hypothetical protein	-0.685864	0.0188282	0.0873106	40	17	26	9	42	23
CCNA_03884		hypothetical protein	1.43029	0.0188183	0.0873106	1789	1121	6483	2030	1228	5076
CCNA_00187		NUP-family purine nucleoside permease	-0.627755	0.0189077	0.087575	227	171	594	218	166	330
CCNA_00300		glyoxalase superfamily protein	0.602693	0.0189388	0.0876144	397	239	367	476	363	346
CCNA_00812		hypothetical protein	-0.799257	0.0189856	0.0876531	397	242	551	403	252	434
CCNA_03173		hydrophobic ligand-binding SRPBCC domain protein	-0.578513	0.0189923	0.0876531	270	105	356	211	101	293
CCNA_01494		cyclopropane-fatty-acyl-phospholipid synthase	0.7061	0.0191311	0.0880439	3460	2461	1481	2140	3086	1002
CCNA_02032	nuoB	NADH-quinone oxidoreductase chain B	-0.655644	0.01911	0.0880439	2974	1955	1527	1863	1857	813
CCNA_02382	ldpC	M23 family membrane peptidase LdpC	0.742493	0.0191449	0.0880439	354	333	624	220	271	264
CCNA_01459		hypothetical protein	0.667308	0.0191774	0.0880891	16805	12832	11046	18409	18753	9383
CCNA_01983		citrate synthase	-0.625195	0.0193028	0.0884861	480	307	404	309	538	302
CCNA_03271		methionine gamma-lyase	-0.849122	0.0193321	0.0884861	3632	1839	2182	1614	1981	1718
CCNA_03924		hypothetical protein	-0.553978	0.0193262	0.0884861	953	500	521	382	399	356
CCNA_03312		hypothetical protein	0.752363	0.0193913	0.0886526	1167	788	4757	992	648	2634
CCNA_00141		SirB1-family tetratricopeptide repeat protein	0.640407	0.0195241	0.08905	57	61	452	114	111	347
CCNA_01188		FecR family protein	0.62193	0.0195031	0.08905	109	58	57	31	65	58
CCNA_02176		hypothetical protein	0.761374	0.0196199	0.089382	1150	944	1590	911	674	877
CCNA_01690		MAPEG family membrane protein	-1.01297	0.0196607	0.0894631	4937	2481	9778	2459	2151	4951
CCNA_00293	pstA	phosphate transport system permease protein pstA	0.547895	0.0198833	0.0903703	14767	9546	9669	18511	21148	24742
CCNA_00931		GTP cyclohydrolase II/3,4-dihydroxy-2-butanone-4-phosphate synthase	0.675065	0.0200284	0.0909233	1733	1130	10463	1138	1277	6533
CCNA_00853		3-isopropylmalate dehydrogenase	1.74	0.0201697	0.0914582	107	69	73	78	68	56
CCNA_03609		outer membrane protein	-0.635287	0.0205597	0.0931175	2623	1776	3158	3011	3054	3600
CCNA_03897		hypothetical protein	-0.789308	0.0206754	0.0935329	34665	28703	66760	72260	59047	64936
CCNA_02256		Mg2+ transporter mgtE	-0.598473	0.020811	0.0940366	643	455	820	629	465	428
CCNA_00386		DNA-3-methyladenine glycosylase	-0.597984	0.0210278	0.094906	164	96	283	123	118	94
CCNA_02512	hfsB	polysaccharide autokinase-related protein hfsB	0.647684	0.0210836	0.0950476	333	160	373	173	96	158
CCNA_01569		Helix-turn-helix DNA-binding protein	0.77041	0.021316	0.0959835	233	166	254	209	133	162
CCNA_00495		putative membrane protein insertion efficiency factor YidD	-0.598026	0.0213476	0.096015	1429	983	1952	1876	1426	1406
CCNA_02553	clpA	ATP-dependent clp protease ATP-binding subunit ClpA	0.666873	0.0215126	0.0966449	191	89	257	216	121	243
CCNA_03343		FtsW/RodA/SpoVE family cell cycle protein	0.699805	0.0216368	0.0970906	703	312	796	748	759	889
CCNA_00185		TonB-dependent receptor	-0.548727	0.0216773	0.0970966	93	56	225	138	59	139
CCNA_01467	ccoN	cytochrome cbb3 oxidase subunit I ccoN	-0.593301	0.0216881	0.0970966	5319	3735	4356	2876	2446	2729
CCNA_03386	pbpC	multimodular transpeptidase-transglycosylase PbpC	-0.553582	0.0217672	0.0973389	1135	494	804	709	568	542
CCNA_00211	aguA	Agmatine/peptidylarginine deiminase	0.648301	0.0218353	0.0974952	91	29	85	54	49	52
CCNA_02383		alpha/beta hydrolase family protein	-0.538785	0.0218524	0.0974952	2151	1922	1388	1261	1146	696
CCNA_02996		patatin family phospholipase domain protein	-0.601051	0.0219127	0.0976524	41	35	391	94	16	203
CCNA_01915		ribosomal small subunit pseudouridine synthase A	0.628636	0.0219434	0.0976768	502	402	306	392	277	91
CCNA_01837		transposase, IS30 family	0.545491	0.0220252	0.097929	2378	1936	2531	2512	1629	1240
CCNA_03512		DUF983 domain-containing protein	-0.586438	0.0220942	0.0981235	13935	3441	6316	2464	2098	7309
CCNA_01675		outer membrane translocation and assembly protein TamA	-0.549063	0.0221375	0.0981485	401	252	376	243	333	274
CCNA_01972		anthranilate synthase component I	-0.540067	0.0221503	0.0981485	479	237	300	354	549	479
CCNA_00899		bacterial peptide chain Release factor 1 (RF-1)	-0.553065	0.0222538	0.0982708	5561	3691	8708	5447	4067	5341
CCNA_02092		amino acid efflux permease	-0.552929	0.0222308	0.0982708	56	30	46	142	22	34
CCNA_03934		hypothetical protein	-1.47579	0.022232	0.0982708	350	309	1727	461	206	895
CCNA_02252		methylcrotonyl-CoA carboxylase carboxyl transferase subunit	-0.57345	0.0223194	0.0984484	85	62	75	49	34	54
CCNA_01580		M15 superfamily membrane peptidase	0.613978	0.0224028	0.0987046	527	281	558	330	417	428
CCNA_02601		glutathione-dependent formaldehyde dehydrogenase	-0.610327	0.0224405	0.0987587	266	232	1402	236	109	616
CCNA_01933		hypothetical protein	0.644562	0.0226224	0.0993343	233	114	238	187	405	256
CCNA_02080		Sec-independent protein translocase protein tatC	0.618903	0.0226218	0.0993343	109	64	273	68	149	275
CCNA_03584	chpT	histidine phosphotransferase ChpT	0.543277	0.0226684	0.0994239	260	108	467	326	237	519
CCNA_03223		TetR-family transcriptional regulator	0.927563	0.0228232	0.0999898	20060	15335	94230	12648	8819	84264
CCNA_00799	cydD	ABC transporter, ATP-binding protein cydD	0.631542	0.0230473	0.100631	312	184	775	141	93	314
CCNA_02392		SnoaL-like domain protein	-0.998559	0.0229998	0.100631	978	623	1321	693	475	658
CCNA_03190		low-specificity L-threonine aldolase	-0.674994	0.0230373	0.100631	872	605	5167	1121	537	2797
CCNA_03800		diaminopimelate epimerase	-0.575651	0.0231424	0.100933	2752	2083	2131	3918	2562	1781
CCNA_02543		LSU ribosomal protein L33P	-1.07302	0.0233676	0.101801	5567	4640	3222	3015	2814	1393
CCNA_03460		hypothetical protein	0.562359	0.0235093	0.102304	737	478	972	364	429	636
CCNA_00644		alginate export beta-barrel protein	0.85501	0.0235563	0.102321	131	88	259	38	29	91
CCNA_00671		ABC-type polysaccharide/polyol phosphate export system, permease component	-0.6866	0.0235658	0.102321	21	6	12	10	13	11
CCNA_03544		nicotinate-nucleotide adenylyltransferase	0.964658	0.0237585	0.103042	166	146	325	179	108	185
CCNA_02001		HAD/PGPPase-family phosphohydrolase	0.59604	0.0238432	0.103294	1125	604	2187	1393	1345	3774
CCNA_03021		hypothetical protein	-1.16968	0.0238859	0.103364	600	235	444	761	910	1061
CCNA_02412		TonB protein	0.898405	0.0240232	0.103842	1918	1166	8848	1775	1486	7986
CCNA_01394		uracil DNA glycosylase superfamily protein	-0.637462	0.0241499	0.104158	481	296	645	757	900	1410
CCNA_03513	coxC	cytochrome c oxidase subunit III coxC	-0.658397	0.0241284	0.104158	2102	1481	2914	1490	1231	2206
CCNA_00341	sucD	succinyl-CoA synthetase alpha chain	-0.620822	0.0243174	0.10444	127	86	639	76	53	241
CCNA_00571		phosphoenolpyruvate-protein phosphotransferase/phosphocarrier protein HPr/PTS system, glucose-specific IIA subunit	-0.830274	0.0243731	0.10444	7797	5234	9884	5958	5424	9942
CCNA_01322	rplR	LSU ribosomal protein L18P	0.6251	0.0243838	0.10444	95	39	277	91	58	174
CCNA_01748		methyltransferase	-0.537562	0.0244386	0.10444	84	32	244	62	19	117
CCNA_01910		ABC transporter substrate-binding protein	0.777994	0.0243194	0.10444	199	104	52	152	192	38
CCNA_02088		iron-sulfur cluster insertion protein ErpA	0.785274	0.0244439	0.10444	57	36	81	63	78	64
CCNA_02567	pleC	sensory transduction histidine kinase pleC	0.58486	0.024484	0.10444	101	56	299	123	54	218
CCNA_02854		two-component response regulator	0.640467	0.0243325	0.10444	407	227	372	219	128	231
CCNA_03003		two component sensor histidine kinase	-0.583432	0.0243585	0.10444	193	130	117	153	113	89
CCNA_03276		glycerophosphoryl diester phosphodiesterase	-0.573711	0.0244693	0.10444	324157	231203	1329264	319308	230231	1402958
CCNA_02670		ABC transporter ATP-binding protein	-0.592051	0.0245888	0.104772	7658	5422	5965	9691	4584	2823
CCNA_03879	hemE	uroporphyrinogen decarboxylase	-0.564419	0.0246629	0.104973	669	431	1089	629	251	461
CCNA_01019		beta-glucosidase	0.646269	0.0247537	0.105014	261	186	987	245	135	632
CCNA_02756		competence/damage-inducible protein CinA	-0.643994	0.0247	0.105014	414	357	434	284	518	213
CCNA_03088		two-component sensor histidine kinase	0.554332	0.0247403	0.105014	442	311	433	426	330	247
CCNA_00006		enoyl-CoA hydratase/isomerase	-0.520746	0.0249484	0.10529	1077	765	1290	659	538	557
CCNA_00263		hypothetical protein	0.699278	0.0248846	0.10529	298	191	574	264	153	185
CCNA_01041		hypothetical protein	-0.822568	0.0249647	0.10529	303	183	1305	343	143	731
CCNA_01782	ppk1	polyphosphate kinase 1	0.6639	0.0249814	0.10529	4234	2918	2730	1889	1930	1253
CCNA_01800		pyruvate dehydrogenase E1 component beta subunit	0.668617	0.0249601	0.10529	625	811	519	1252	886	429
CCNA_02340		class I SAM-dependent methyltransferase	-0.599843	0.0249484	0.10529	160	144	564	192	180	535
CCNA_01476	ftrB	CRP-family transcription regulator FtrB	-0.98772	0.0250683	0.105542	8160	5066	18409	5026	6491	17860
CCNA_03718		NADH-ubiquinone oxidoreductase subunit	-0.619078	0.0251511	0.105776	220	218	177	175	66	74
CCNA_02784		hypothetical protein	0.644665	0.0255175	0.107201	2039	2087	1603	1312	5066	2494
CCNA_01273		YaiI-family protein	-0.704094	0.0257568	0.108089	140	74	524	142	111	1079
CCNA_02787		hypothetical protein	0.846634	0.0260385	0.109154	14062	15294	26237	10369	21244	21643
CCNA_03952		hypothetical protein	-0.533907	0.0261453	0.109484	2101	1262	1765	1153	1235	1140
CCNA_03598	divL	two-component sensor histidine kinase DivL	0.591357	0.026379	0.110343	1315	683	969	727	1090	1050
CCNA_03294		beta-lactamase family protein	-0.597715	0.0264471	0.110509	1379	1135	1696	843	716	939
CCNA_00382	ccrM	adenine-specific methyltransferase ccrM	0.567004	0.026787	0.111528	133023	41403	82685	20604	23132	30362
CCNA_01902		nickel-responsive regulator NikR	1.37746	0.0268058	0.111528	8610	7411	10859	9622	7678	10831
CCNA_02113		aspartate racemase	-0.549585	0.0267364	0.111528	138	113	51	50	50	43
CCNA_03065		cytochrome c family protein	0.598352	0.026787	0.111528	5094	2719	2579	3795	3775	3477
CCNA_02481		TonB-dependent receptor	0.678135	0.0268466	0.111579	716	487	1515	841	456	1388
CCNA_00952	flbE	flagellar assembly protein FlbE/FliH	0.794929	0.0268844	0.111616	27	18	196	24	32	175
CCNA_00468		UDP glucuronic acid epimerase-related protein	0.796268	0.0269565	0.111701	10044	2459	12949	1283	3656	2986
CCNA_01638		beta-lactamase family protein	-0.604984	0.0269622	0.111701	10058	9868	11316	17712	10821	10120
CCNA_01847		cytochrome c oxidase assembly protein Surf1	-1.12044	0.0272587	0.112809	356	314	262	164	380	222
CCNA_03433		YcaQ-family winged helix DNA-binding protein	0.605273	0.0273951	0.113132	1140	858	1335	783	1458	1465
CCNA_03980		hypothetical protein	-0.790943	0.0273896	0.113132	339	264	651	169	174	302
CCNA_03039	cpaD	pilus assembly protein CpaD	0.998786	0.02759	0.113703	549	340	1270	662	475	1108
CCNA_03410	ldpE	M23 family peptidoglycan-specific endopeptidase LdpE	-0.830191	0.0275918	0.113703	2575	1992	1232	1353	2316	839
CCNA_03838		gluconate 2-dehydrogenase/glyoxylate reductase/hydroxypyruvate reductase	-0.577713	0.0276335	0.113754	1773	1446	5237	1303	826	1893
CCNA_03669		outer membrane protein	0.835978	0.027691	0.11387	272	148	280	105	199	1048
CCNA_01611		transporter, drug/metabolite exporter family	-0.608291	0.0277811	0.11412	1140	762	935	1041	795	663
CCNA_01472	fixH	cation pump-linked membrane protein fixH	1.72573	0.0279052	0.114509	54511	32612	50435	55633	38740	51542
CCNA_00432		AsnC-family transcriptional regulator	-0.695163	0.0279634	0.114574	325	198	510	139	97	264
CCNA_03066		GAF/PAS-family sensor histidine kinase	-0.567136	0.0279802	0.114574	3846	2614	11002	6124	2808	7393
CCNA_02048		TonB-dependent receptor	0.543141	0.0280414	0.114704	2654	1943	1003	1219	1633	388
CCNA_01039		putative hexuronate transporter, major facilitator superfamily	-0.571642	0.0282357	0.115377	3500	3032	25527	8639	2372	15065
CCNA_03230	glnA2	glutamine synthetase	0.576666	0.0283215	0.115606	1516	925	1665	1528	960	921
CCNA_03818		hypothetical protein	-0.772079	0.028451	0.116013	33	28	217	62	53	91
CCNA_02261		propionyl-CoA carboxylase biotin-containing subunit	-0.555041	0.0285891	0.116454	346	199	331	240	347	269
CCNA_02337		nonspecific lipid-transfer protein	-0.600775	0.028651	0.116584	126	83	411	59	47	217
CCNA_01268		cytochrome c	-0.533367	0.0287177	0.116733	158	83	376	145	128	185
CCNA_00977		transposase, IS4/5 family	-0.647013	0.0289303	0.117474	186	190	855	242	111	391
CCNA_02694		acetamidase/formamidase family protein	1.10418	0.0295828	0.119999	162	127	699	156	65	300
CCNA_02311		hypothetical protein	-0.549251	0.0296274	0.120054	4934	2510	5371	2221	1061	1731
CCNA_01197		hypothetical protein	1.23018	0.0296711	0.120106	262	137	881	260	164	609
CCNA_03313		hypothetical protein	0.601106	0.0297374	0.120249	3914	2673	3498	2339	1721	1146
CCNA_00237	chvI	two-component response regulator chvI	-0.734556	0.0298133	0.120431	99	55	387	104	64	199
CCNA_03014		hypothetical protein	-0.58685	0.0298609	0.120498	863	692	911	1046	864	599
CCNA_00336		lignostilbene-alpha,beta-dioxygenase	-0.567005	0.0299708	0.120629	160	91	745	165	68	385
CCNA_00810		acetyl esterase	0.562687	0.0299277	0.120629	159	161	858	166	77	294
CCNA_02630		hypothetical protein	-0.617165	0.0300177	0.120629	326	196	3622	649	209	1828
CCNA_03168		hypothetical protein	0.542341	0.0300027	0.120629	675	496	1398	1071	536	1541
CCNA_01637		topoisomerase IV subunit A	-0.589626	0.0300643	0.120692	131	131	147	163	95	100
CCNA_03393		phosphoribosylcarboxyaminoimidazole (NCAIR) mutase	-0.574537	0.0301647	0.12097	7972	5034	8779	4763	4664	5062
CCNA_00388		esterase lipase Family protein	-0.603173	0.0304748	0.122088	423	267	906	611	251	376
CCNA_03618		SCO1/SenC family protein	0.721113	0.0305146	0.122121	7472	4698	24823	11356	5613	22702
CCNA_00151		ribonuclease PH	-0.708658	0.0306138	0.122266	4173	2871	6014	4050	4188	4774
CCNA_01043		hypothetical protein	-0.690125	0.0306113	0.122266	145	150	340	162	75	206
CCNA_00436		acyl-CoA dehydrogenase, short-chain specific	-0.509071	0.0308554	0.122816	19	28	319	41	26	488
CCNA_00602		von Willebrand factor type A domain protein	0.747896	0.0308779	0.122816	8098	6441	6011	6049	3561	2737
CCNA_00699		LSU ribosomal protein L28P	-0.61201	0.0308562	0.122816	22	19	16	21	31	6
CCNA_02331	ldpB	M23 family peptidoglycan-specific endopeptidase LdpB	0.602382	0.0308368	0.122816	499	315	1878	885	633	2746
CCNA_02757		DNA/RNA nuclease SfsA	0.51979	0.0311799	0.123891	1550	1253	1874	945	1155	760
CCNA_00095		quinone oxidoreductase	-0.573534	0.0312829	0.124041	1044	799	1210	1804	927	955
CCNA_00375		hypothetical protein	-0.648491	0.0313134	0.124041	993	581	986	653	447	530
CCNA_02511	hfsC	polysaccharide polymerase hfsC	-0.562221	0.0312695	0.124041	1071	828	1910	849	475	983
CCNA_00120		N-acetyltransferase family protein	0.554243	0.0314162	0.124098	1834	1096	3227	1343	897	1828
CCNA_01950		peptide chain release factor 2 (RF-2)	-0.530828	0.0314237	0.124098	352	197	789	220	166	464
CCNA_02264		Type 1 glutamine amidotransferase (GATase1)-like protein	-0.635289	0.031396	0.124098	9204	4752	7585	6593	9227	10027
CCNA_01687		FtsJ-family 23S rRNA methylase	-0.542756	0.0315575	0.1245	58	26	117	63	25	78
CCNA_02521		Holliday junction resolvase RuvX	-0.543053	0.0316805	0.124858	5146	3022	12038	6844	3930	8661
CCNA_00974		TonB-dependent outer membrane receptor	-0.676396	0.0318283	0.125314	2264	1783	7623	3368	2081	7113
CCNA_03607	nrdE	ribonucleoside-diphosphate reductase alpha chain	0.693461	0.0319393	0.125624	270	217	286	260	154	255
CCNA_03849		fructokinase	-0.541947	0.0319773	0.125646	118	143	843	79	74	342
CCNA_02729		oligopeptide transporter	0.596291	0.0321174	0.126069	724	608	1402	1041	1078	1074
CCNA_00936		hypothetical protein	-0.593176	0.0322717	0.126296	339	110	165	112	229	339
CCNA_01458		hypothetical protein	0.585438	0.0322506	0.126296	1624	918	1146	1066	698	560
CCNA_03080	parD4	antitoxin protein parD4	-0.91471	0.0322727	0.126296	1314	839	3017	1069	951	1137
CCNA_00270	recR	Recombination protein recR	0.629191	0.0323198	0.126353	12187	9677	28961	24519	13350	24607
CCNA_03895		hypothetical protein	0.821117	0.0323596	0.126381	118	90	201	109	69	54
CCNA_03995		hypothetical protein	-0.799564	0.0325257	0.126902	1798	1535	1324	681	635	574
CCNA_00493		putative polyketide cyclase-dehydrase/lipid transport protein	-0.60532	0.0326088	0.127005	664	419	849	604	734	896
CCNA_02432		NCS1 family nucleobase:cation symporter-1	0.870379	0.0326173	0.127005	1446	792	1523	1172	1026	1253
CCNA_03359		phosphoglycerate kinase	0.537017	0.0328147	0.127646	7554	3861	18894	4212	6614	10059
CCNA_00887		hypothetical protein	-0.632171	0.0329072	0.127835	73	68	276	112	37	138
CCNA_01754		transglycosylase associated protein	0.600259	0.0329621	0.127835	168	73	588	110	106	327
CCNA_01812		2-C-methyl-D-erythritol 4-phosphate cytidylyltransferase/2-C-methyl-D-erythritol 2,4-cyclodiphosphate synthase	-0.706515	0.0329421	0.127835	130	79	360	147	95	174
CCNA_00196	leuC	3-isopropylmalate dehydratase large subunit	0.52056	0.0330279	0.127963	1038	833	3628	1347	731	2857
CCNA_02793		S9 family peptidase	0.615619	0.033137	0.128257	7401	3736	13307	8366	5799	19081
CCNA_00401		enoyl-CoA hydratase	0.631968	0.0332009	0.128377	255	154	718	194	157	536
CCNA_01944		McrA-family restriction endonuclease	-0.534236	0.033258	0.12847	74	89	142	167	161	134
CCNA_02869		GTA-gp10 phage tail tube protein	1.1938	0.0333012	0.128509	28861	21513	20974	45891	34300	22500
CCNA_03154		PAS-family sensor histidine kinase/receiver protein	0.645439	0.0333343	0.128509	339	209	998	379	226	757
CCNA_00035		tRNA pseudouridine synthase B	-0.601621	0.03356	0.129251	11552	8469	6736	10002	9573	4553
CCNA_00351		primosomal protein N'	-0.499432	0.0337935	0.129636	139	98	172	119	131	108
CCNA_00480		bacteriophage P4 integrase	0.538937	0.0337663	0.129636	384	246	239	275	651	356
CCNA_02663	dksA	RNA polymerase-binding protein DksA	0.582737	0.0337034	0.129636	31	8	29	20	3	22
CCNA_03013	ahpF	alkyl hydroperoxide reductase subunit F	-0.659666	0.0337873	0.129636	2132	1450	2990	2084	1110	1336
CCNA_03268	dgrB	diguanylate receptor protein DgrB	1.00449	0.0343385	0.131597	131	97	289	94	84	105
CCNA_02931		flgE-related flagellar hook protein	0.726587	0.0344113	0.131746	193	146	2325	395	100	1299
CCNA_00472		GDP-mannose 4,6 dehydratase	-0.627624	0.0345453	0.132129	3752	2719	3415	1592	1298	992
CCNA_01935		FeS assembly SUF system protein	0.549823	0.034615	0.132265	653	550	831	2078	804	974
CCNA_02096		CusF-family protein	0.957501	0.034693	0.132433	1667	965	891	1010	734	421
CCNA_01185		UrcA family protein	-0.71734	0.0347369	0.132471	290	166	610	202	172	463
CCNA_00233		UDP-N-acetylglucosamine 4,6-dehydratase	0.604838	0.0348463	0.132758	99	73	435	109	48	193
CCNA_00222		glucose-6-phosphate isomerase/glucose-6 phosphate 1-epimerase	-0.54908	0.035133	0.133076	5420	4071	3135	2290	2619	775
CCNA_00455	nagA	N-acetyl-glucosamine/N-acetyl-chitin oligosaccharide outer membrane transporter nagA	-1.24569	0.0350778	0.133076	455	177	658	352	503	655
CCNA_01201		hypothetical protein	-0.623362	0.035045	0.133076	2100	819	1802	770	1773	1632
CCNA_01347		hypothetical protein	-0.529584	0.0350256	0.133076	2185	1792	5701	3110	1140	2605
CCNA_02674		transposase	-0.600193	0.0351304	0.133076	521	392	1107	444	481	755
CCNA_02705	cspC	cold shock protein CspC	-0.767552	0.0351354	0.133076	129	73	276	71	122	100
CCNA_01102		hypothetical protein	-0.733054	0.0352366	0.1332	1024	644	941	662	602	380
CCNA_01708		hypothetical protein	-0.552309	0.0352123	0.1332	1027	934	2804	1618	817	1758
CCNA_00918		peptide release factor-glutamine N5-methyltransferase	-0.514657	0.0353328	0.133434	964	603	1474	1766	884	1212
CCNA_00114		MarR/EmrR-family transcriptional regulator	-0.881899	0.0354456	0.13373	86	75	47	28	24	29
CCNA_01710		BetA-family choline dehydrogenase	0.504127	0.0355634	0.134044	3893	3388	2535	1708	1611	912
CCNA_01534		hypothetical protein	-0.560534	0.0358895	0.135142	330	230	541	389	180	369
CCNA_02658		crotonase/enoyl-CoA hydratase family protein	-0.692881	0.0361141	0.135856	533	512	1627	1582	686	1578
CCNA_02833		sulfoxide reductase heme-binding subunit protein	0.569649	0.0362491	0.136232	297	292	250	107	89	133
CCNA_03365		hypothetical protein	0.484753	0.0363733	0.136567	2	4	8	0	0	0
CCNA_02994		carbamoyl-phosphate synthase large chain	-0.545607	0.0364922	0.136881	2271	1741	2758	1811	1318	1573
CCNA_03087		H-NOX family heme binding protein	0.532932	0.0365779	0.13707	12	12	268	63	22	403
CCNA_00688		hypothetical protein	0.514958	0.0366877	0.137085	167	142	332	119	101	184
CCNA_02124		hypothetical protein	-0.529251	0.0366696	0.137085	202	111	337	294	193	542
CCNA_03563		ATP synthase delta chain	-0.510617	0.0366549	0.137085	158	92	580	133	82	371
CCNA_02687		serine-pyruvate aminotransferase	-0.56021	0.0369615	0.137975	542	508	872	923	676	906
CCNA_03572		DUF1330 domain-containing protein	-0.553474	0.0370195	0.138059	428	267	675	326	262	336
CCNA_02377		hypothetical protein	-0.544109	0.0371348	0.138356	46	25	205	109	83	105
CCNA_02408		DUF2336 domain-containing protein	0.49173	0.0373895	0.139172	541	398	1017	635	495	517
CCNA_03888		hypothetical protein	0.977405	0.037456	0.139286	684	462	451	360	486	556
CCNA_02347		phosphomannomutase/phosphoglucomutase	-0.568771	0.0375781	0.139607	135	56	52	49	74	24
CCNA_01364		tRNA dihydrouridine(20/20a) synthase	-0.538373	0.0379315	0.140785	2074	1694	661	1704	2502	517
CCNA_00551		hypothetical protein	0.52328	0.0380052	0.140924	10366	7033	7178	11152	10662	5981
CCNA_03174		major facilitator superfamily transporter	0.519999	0.0380643	0.141009	145	141	912	209	91	413
CCNA_00798	cydC	ABC transporter, ATP-binding protein cydC	0.987468	0.0381572	0.141218	7060	4874	15750	2544	2658	6795
CCNA_01017		acyl-CoA synthetase	0.582711	0.0384655	0.142224	246	291	360	103	159	222
CCNA_01437		transglycosylase associated protein	-0.594481	0.0385126	0.142262	3688	2744	3933	2321	2490	2135
CCNA_01814		nitrogen regulation protein ntrB	-0.511479	0.0385671	0.142328	2512	1836	2818	2887	2310	3729
CCNA_00345		alpha/beta family hydrolase	-0.558505	0.0386646	0.142418	4307	2361	6287	3034	3823	4170
CCNA_02423		DUF2141 domain-containing protein	-0.563609	0.0386513	0.142418	1119	832	1812	542	463	690
CCNA_01759		peptidyl-prolyl cis-trans isomerase	-0.609499	0.0387589	0.142428	393	340	1408	565	355	665
CCNA_02285	greB	transcription elongation factor GreA	0.577643	0.0387773	0.142428	27212	18219	35374	24762	26603	42470
CCNA_02689		2-oxo-4-hydroxy-4-carboxy-5-ureidoimidazoline decarboxylase	-0.672135	0.0387116	0.142428	79	81	120	41	40	29
CCNA_00198	trmD	tRNA (guanine-N1)-methyltransferase	-0.667701	0.0390103	0.143085	578	410	768	549	376	615
CCNA_00308	ctpA	protein tyrosine phosphatase CtpA	-0.534009	0.0390298	0.143085	922	652	1077	686	594	618
CCNA_02942		mitochondrial fission ELM1 family protein	0.473187	0.0391874	0.143527	17312	15367	33035	18894	10355	19943
CCNA_02926		hypothetical protein	0.62405	0.039415	0.144225	2571	1850	1919	1544	1302	1149
CCNA_02039	clpX	ATP-dependent endopeptidase clp, ATP-binding subunit ClpX	0.595675	0.0396092	0.144655	121	105	327	109	86	198
CCNA_02354		phosphohydrolase, MutT/nudix family protein	-0.557736	0.0396036	0.144655	84	42	829	137	59	795
CCNA_03558		ATP synthase epsilon chain	0.587736	0.0396444	0.144655	29482	26095	29163	35834	24078	18479
CCNA_03177	meaA	methylmalonyl-CoA mutase MeaA	0.869882	0.0396816	0.144655	20	10	126	43	35	131
CCNA_03876	rho	transcription termination factor rho	-0.511003	0.0399122	0.14536	55	55	350	130	123	258
CCNA_03363		DUF2282 domain-containing protein	0.55249	0.0399758	0.145455	500	465	1058	578	461	579
CCNA_02433		hypothetical protein	0.774675	0.0400737	0.14564	199	138	824	359	257	632
CCNA_03637		inorganic triphosphatase	0.635812	0.0401017	0.14564	118	62	110	16	59	31
CCNA_01096		phenylalanyl-tRNA synthetase alpha chain	-0.574676	0.040333	0.146003	290	172	673	238	173	434
CCNA_01377		hypothetical protein	-0.633583	0.0403509	0.146003	7068	5247	3248	5952	5351	2287
CCNA_01379	rsaFb	type I secretion outer membrane protein rsaFb	-0.534284	0.0403519	0.146003	877	633	206	581	888	151
CCNA_03759		exonuclease	0.496601	0.0402568	0.146003	583	274	1164	445	322	579
CCNA_03627		ATP phosphoribosyltransferase regulatory subunit	0.63279	0.0405357	0.146532	700	509	2102	494	409	1380
CCNA_00246		cyclohexanol dehydrogenase	0.588341	0.0407437	0.14701	171	91	546	74	151	410
CCNA_02738		SDR family oxidoreductase	-0.54774	0.0407386	0.14701	707	581	574	1281	604	378
CCNA_03705		TIGR02300 family protein	-0.555373	0.0408064	0.1471	203	128	271	205	143	234
CCNA_02349		5'-methylthioadenosine/S-adenosylhomocysteine nucleosidase	-0.503277	0.0415499	0.149641	171	82	211	152	131	163
CCNA_03422		M3 family oligoendopeptidase	-0.529975	0.0416316	0.149797	1665	886	808	471	1049	782
CCNA_01623		phosphohydrolase, MutT/nudix family	-0.578353	0.0419803	0.150895	83	72	168	148	74	239
CCNA_03944		hypothetical protein	-3.31976	0.0420145	0.150895	518	318	896	356	359	465
CCNA_00252	pbpX	multimodular transpeptidase-transglycosylase PbpX	-0.549704	0.0422216	0.151089	1003	710	458	381	456	177
CCNA_00397		acetolactate synthase	-0.624763	0.0421379	0.151089	135	92	362	143	153	218
CCNA_00949		hypothetical protein	0.995864	0.042224	0.151089	941	687	1528	514	542	773
CCNA_01493		cysteine synthase	0.479539	0.0421621	0.151089	1416	1173	693	855	1121	506
CCNA_03238		ABC-type spermidine/putrescine transport system, permease component II	0.512253	0.0428405	0.153154	5115	2707	7790	1779	3105	4889
CCNA_02040		HAD-IB family hydrolase	-0.469851	0.0430853	0.153887	111	59	151	51	48	77
CCNA_00062	trpS	tryptophanyl-tRNA synthetase	-0.527034	0.0431891	0.154117	3313	1618	3846	2366	2924	4993
CCNA_02860		DnaJ-class molecular chaperone	0.562612	0.0433714	0.154625	541	415	1252	442	331	1169
CCNA_00841		carboxylesterase type B	0.540709	0.043733	0.155607	310	215	406	124	135	155
CCNA_00987		stress response protein CsbD	0.823328	0.0437669	0.155607	12	19	42	45	34	68
CCNA_00992		hypothetical protein	-0.501115	0.0437403	0.155607	56	9	54	53	54	53
CCNA_01853		hypothetical protein	-0.577774	0.0438633	0.155807	962	436	2486	357	501	2747
CCNA_00416		hypothetical protein	0.576877	0.0442021	0.156867	523	362	1265	331	206	543
CCNA_02318		hypothetical protein	0.56091	0.0443044	0.157078	512	306	786	353	284	831
CCNA_02880		terminase-like family protein	0.467947	0.0443424	0.157078	2811	2227	4189	2514	1926	2079
CCNA_01926	dgcB	GGDEF diguanylate cyclase DgcB	0.812982	0.0444954	0.157477	1974	1036	1383	1646	1293	1330
CCNA_00429		hypothetical protein	0.620175	0.0445641	0.157576	168	141	244	179	72	101
CCNA_00639		FhaC-family hemolysin activation/secretion protein	-0.648845	0.044701	0.157777	143	92	55	36	82	51
CCNA_01072		hypothetical protein	0.70421	0.04477	0.157777	1541	1285	2318	817	540	839
CCNA_01947		thioredoxin peroxidase	-0.504571	0.0448128	0.157777	1041	781	745	653	835	498
CCNA_02101		glyoxalase family protein	-0.678292	0.044824	0.157777	749	465	748	479	502	583
CCNA_02160		hypothetical protein	-0.524177	0.0447435	0.157777	1175	905	2000	1132	651	916
CCNA_00278		glutaminase	-0.586181	0.0448755	0.157816	428	240	324	385	276	197
CCNA_03737		YggU superfamily protein	-0.801548	0.0449846	0.158056	7282	3915	3876	6002	8140	5518
CCNA_00106		2-polyprenyl-6-methoxyphenol hydroxylase	0.599468	0.0451499	0.158096	101	60	135	151	91	182
CCNA_02345		hypothetical protein	-0.648596	0.0451588	0.158096	85	82	86	39	61	47
CCNA_03651	addB	ATP-dependent nuclease subunit B AddB	0.517789	0.0451087	0.158096	586	497	1412	629	283	609
CCNA_03871	gidA	tRNA uridine 5-carboxymethylaminomethyl modification enzyme GidA	0.533074	0.0450525	0.158096	2764	1939	3912	1289	1103	1728
CCNA_01788		hypothetical protein	0.67658	0.0456246	0.159583	2108	1677	4383	4064	2375	4885
CCNA_02084	scpA	chromosome segregation and condensation protein fusion scpA	-0.713185	0.045819	0.160119	171	155	128	122	180	84
CCNA_01392		glycosyltransferase	-0.540441	0.0459044	0.160273	8328	6724	52345	40624	15489	97550
CCNA_00628	cheY	chemotaxis protein cheY	-0.772654	0.0459508	0.160292	1169	724	1600	627	649	675
CCNA_00188		ABC transporter ATP-binding protein	-0.51944	0.0460554	0.160404	713	601	713	472	528	395
CCNA_01031		transporter, major facilitator superfamily	-0.52772	0.0460656	0.160404	1972	1444	1440	1056	960	651
CCNA_00932	ribH	6,7-dimethyl-8-ribityllumazine synthase	0.737299	0.0462498	0.160901	387	293	825	388	237	457
CCNA_02305		chorismate mutase-family protein	0.933292	0.046633	0.161945	423	357	523	353	263	194
CCNA_03305		SSU ribosomal protein S7P	0.589806	0.0465984	0.161945	239	228	223	153	245	212
CCNA_02465		UDP-glucose/GDP-mannose dehydrogenase family protein	-0.491362	0.0467424	0.162151	29	42	20	17	20	4
CCNA_02639	murD	UDP-N-acetylmuramoylalanine--D-glutamate ligase	1.67138	0.0467761	0.162151	387	248	455	276	236	241
CCNA_03423		MmcQ/YjbR family protein	-0.604391	0.0468176	0.162151	371	255	1032	711	181	737
CCNA_00912		beta-lactamase family protein	-0.523385	0.0469703	0.162266	699	370	2277	1490	603	1805
CCNA_01906		allophanate hydrolase	0.577813	0.0469762	0.162266	14913	9671	9841	18164	17798	16497
CCNA_03156		FlgD-Ig family periplasmic protein	0.786016	0.046932	0.162266	53	33	148	41	33	164
CCNA_00048	metK	S-adenosylmethionine synthetase	0.534221	0.0471963	0.162882	186	176	160	93	105	52
CCNA_02612		alanyl-tRNA synthetase	-0.680741	0.0472542	0.162937	274	141	525	305	530	1195
CCNA_01529		FlaG superfamily protein	0.703801	0.0474016	0.163174	325	145	204	59	82	135
CCNA_01584	pbp1A	multimodular transpeptidase-transglycosylase PBP 1A	-0.465017	0.047407	0.163174	2649	1201	3144	2223	2391	2750
CCNA_00121		hypothetical protein	0.472345	0.0476022	0.163687	474	299	639	557	456	407
CCNA_00192		long-chain-fatty-acid--CoA ligase	-0.511644	0.0476462	0.163687	227	184	674	133	94	328
CCNA_01060	rsaD	type I protein secretion ATP-binding protein RsaD	-0.571291	0.0476824	0.163687	130	90	297	107	83	174
CCNA_00612		L-asparaginase	0.63088	0.0477938	0.163925	1612	1205	2600	1893	1231	1453
CCNA_01073		zinc-finger protein	-0.805615	0.0478573	0.163998	1590	906	3664	1225	796	2128
CCNA_02308		hypothetical protein	-0.488852	0.0479158	0.164053	568	413	1497	1505	1146	2754
CCNA_02443		dienelactone hydrolase family protein	-0.515782	0.0480133	0.164243	732	1015	1294	618	589	632
CCNA_01236		general stress protein GsiB	0.671414	0.0481119	0.164405	553	449	862	761	576	471
CCNA_03560	atpD	ATP synthase beta chain	0.501291	0.0481453	0.164405	4484	3140	8000	3187	2539	3148
CCNA_00155		DNA polymerase III, beta chain	-0.530943	0.0485432	0.165473	286	179	310	86	142	160
CCNA_03323		phosphoserine aminotransferase	-0.45668	0.0485316	0.165473	500	434	2099	872	473	1860
CCNA_03489		nitronate monooxygenase	0.509541	0.0485965	0.165509	58	50	129	73	82	92
CCNA_03727	mcsS	small-conductance mechanosensitive channel mcsS	0.464368	0.0488403	0.166194	7092	3054	13115	6078	6624	16293
CCNA_00439		methyl-accepting chemotaxis protein	0.573676	0.0489964	0.166288	79	48	60	58	47	32
CCNA_01338		glyoxalase family protein	-0.501931	0.0489909	0.166288	219	181	268	176	170	189
CCNA_02823		hypothetical protein	-0.668881	0.0489827	0.166288	734	481	832	262	245	322
CCNA_00238	chvG	two-component sensor histidine kinase chvG	-0.495848	0.049459	0.16742	345	134	355	181	110	277
CCNA_00911		AAA domain ATPase	-0.585784	0.0494543	0.16742	1193	735	1284	903	848	1101
CCNA_02875		hypothetical protein	1.03004	0.0494141	0.16742	311	241	285	237	356	191
CCNA_01905		urea carboxylase	0.64627	0.0495052	0.16743	3326	1346	344	1263	1425	299
CCNA_00138		TonB-dependent receptor	0.656531	0.0496861	0.167863	1601	1251	2378	1472	916	773
CCNA_01713		2'-5' RNA ligase family protein	-0.484564	0.0497574	0.167863	3531	2811	4484	1197	1226	1414
CCNA_02394		glutathione S-transferase	-0.4525	0.0497627	0.167863	382	273	299	258	233	134
CCNA_02579		cytochrome P450	-0.481405	0.0500501	0.16854	403	383	1202	442	220	603
CCNA_03451		hypothetical protein	-0.719298	0.0500447	0.16854	315	252	327	241	162	137
CCNA_01365	perP	aspartyl protease perP	0.602787	0.0501705	0.168799	2809	2730	916	4231	3759	622
CCNA_02540		N-acyl-L-amino acid amidohydrolase	-0.495959	0.0502467	0.168909	1508	1235	1462	787	587	675
CCNA_01749		acyl carrier protein	-0.572369	0.0506512	0.170121	263	121	240	185	102	185
CCNA_02993		NADH-ubiquinone oxidoreductase	-0.469931	0.050771	0.170377	188	198	319	126	106	199
CCNA_02542		hypothetical protein	-0.525966	0.0510673	0.171223	1447	1115	1510	1214	661	642
CCNA_02866	uzcX	YhaH-family conserved membrane protein	-0.68568	0.0511232	0.171263	2177	1754	4516	1946	1052	2445
CCNA_00446		chemotaxis receiver domain protein cheYII	0.659042	0.0512828	0.171409	603	249	1846	371	346	944
CCNA_00635		CHASE2 membrane receptor	-0.517853	0.0512813	0.171409	6650	4298	6242	4964	2036	1797
CCNA_01678		arginine N-succinyltransferase, beta chain	-0.535671	0.0512991	0.171409	203	161	221	58	113	95
CCNA_01325	rplO	LSU ribosomal protein L15P	-0.517784	0.0517212	0.172671	431	308	582	540	303	422
CCNA_00009	alkB	alkylated DNA repair protein AlkB	-0.600236	0.05199	0.173102	310	210	322	112	147	198
CCNA_00250		poly(3-hydroxyalkanoate) depolymerase	0.570957	0.0521014	0.173102	453	360	1021	1177	296	701
CCNA_00719	cdzB	type I secretion protein CdzB, adaptor	0.585232	0.0520663	0.173102	1366	925	2734	1523	1315	2285
CCNA_00751		hypothetical protein	-0.478384	0.0519038	0.173102	1244	613	1800	615	777	2251
CCNA_00996		enoyl-CoA hydratase	0.558523	0.0524753	0.173102	133	64	143	155	68	200
CCNA_01133		hypothetical protein	-0.481363	0.0524538	0.173102	53392	48158	44755	50110	30206	20707
CCNA_01431		fatty acid/phospholipid synthesis protein plsX	-0.487024	0.0522622	0.173102	3142	2157	4514	1590	1574	2208
CCNA_01501		hypothetical protein	-0.819187	0.0525746	0.173102	2229	1870	7093	3268	2127	4072
CCNA_01642		gluconate 5-dehydrogenase	-0.485869	0.0522101	0.173102	108	100	188	79	49	127
CCNA_01956		DsbA Com1-like subfamily protein	0.519479	0.0521843	0.173102	83	45	207	79	59	111
CCNA_01982		glutamyl-tRNA synthetase	-0.452617	0.0525819	0.173102	1251	671	856	489	819	1239
CCNA_02243	crbA	D-alanyl-D-alanine serine-type carboxypeptidase CrbA	0.553402	0.0524657	0.173102	564	392	288	1341	658	189
CCNA_02442	xynB2	cellulase family glycosylhydrolase	-0.494257	0.0526077	0.173102	855	622	2847	570	551	1578
CCNA_03101	xerD	site-specific tyrosine recombinase XerD	0.487177	0.0524992	0.173102	5486	3006	1532	3379	2821	1153
CCNA_03767		SSU ribosomal protein S16P	-0.564297	0.052153	0.173102	40	44	55	52	64	49
CCNA_03843		ATP-dependent endopeptidase hsl proteolytic subunit HslV	0.487877	0.0524802	0.173102	135	91	209	104	101	49
CCNA_03935		hypothetical protein	0.549592	0.0522198	0.173102	847	676	3516	1492	641	2783
CCNA_03589	sigT	RNA polymerase EcfG family sigma factor sigT	0.613845	0.0527126	0.173301	10267	7516	14857	5710	10488	9723
CCNA_00611		beta-lactamase	-0.479636	0.0528863	0.173578	159	161	317	296	242	171
CCNA_02607		isocitrate dehydrogenase	-0.526664	0.0528817	0.173578	23	22	57	14	16	41
CCNA_03215		ARO8 family aminotransferase/HTH DNA-binding protein	0.539262	0.0530122	0.173844	655	532	1730	628	490	1029
CCNA_00088		HerA helicase-related ATPase	-0.582462	0.053286	0.174595	522	375	706	298	150	266
CCNA_02327		ABC transporter permease protein	0.604943	0.0534525	0.174993	4508	2454	1838	1378	1388	813
CCNA_01240		two-component response regulator	-0.488192	0.0536687	0.175553	30902	13518	2084	1903	726	27020
CCNA_01677		carboxypeptidase G2 precursor	-0.549616	0.0539078	0.176187	95	49	41	40	45	31
CCNA_01757		dimethyladenosine transferase	-0.630431	0.0547598	0.178821	1579	1247	3647	1186	1046	1034
CCNA_03591	phyR	anti-anti sigma factor/receiver protein PhyR	0.578272	0.0549331	0.179236	385	252	545	194	212	283
CCNA_03974		hypothetical protein	-0.502843	0.0553279	0.180373	163	86	345	272	77	280
CCNA_01214		YjgP/YjgQ family membrane permease	0.630075	0.0554724	0.180577	208	166	225	190	127	125
CCNA_01740		SSU ribosomal protein S18P	0.571835	0.0554835	0.180577	223	220	376	149	185	170
CCNA_03043	pilA	type IV pilin protein pilA	0.712598	0.0556619	0.181006	313	162	336	286	236	306
CCNA_00144		oxygen-independent coproporphyrinogen-III oxidase	-0.513969	0.0558046	0.181258	1216	712	968	664	695	708
CCNA_00993		long-chain-fatty-acid--CoA ligase	0.503539	0.0558792	0.181258	548	205	755	619	437	902
CCNA_03805		PadR-family transcriptional regulator	-0.552912	0.055853	0.181258	154	90	309	133	135	213
CCNA_00005	dnaQ	DNA polymerase III, epsilon chain	-0.463065	0.0560585	0.181541	592	356	480	309	290	237
CCNA_02591		Grx4 family monothiol glutaredoxin	-0.572014	0.0560601	0.181541	242	212	970	476	254	871
CCNA_00001		pyruvate, phosphate dikinase regulatory protein	-0.480272	0.0562563	0.181994	1358	891	778	637	685	437
CCNA_01120		hypothetical protein	0.671662	0.0563008	0.181994	794	504	2035	674	735	1119
CCNA_02826		transposase	-0.487365	0.0563405	0.181994	10	10	34	3	16	23
CCNA_00305	czcD	cobalt-zinc-cadmium resistance protein czcD	-0.441281	0.0564825	0.181999	159	152	192	152	89	98
CCNA_01231		Sulfatase-modifying factor enzyme 1	0.505782	0.0564393	0.181999	6215	1830	5211	3462	3426	8733
CCNA_02198		trans-isoprenyl diphosphate synthase	-0.485619	0.0564639	0.181999	257	158	317	235	136	188
CCNA_00895		hypothetical protein	0.55228	0.0567438	0.182237	900	510	943	1138	828	539
CCNA_01962		leucyl/phenylalanyl-tRNA--protein transferase	-0.558097	0.0566158	0.182237	935	247	1090	882	1313	4186
CCNA_02744		GntR-family transcriptional regulator	-0.515483	0.0566597	0.182237	6053	5548	9380	5583	3654	5100
CCNA_03793	ftsY	cell division protein FtsY	-0.52995	0.0567296	0.182237	3182	2607	1662	4206	3620	2415
CCNA_03755	rfaE	bifunctional D-glycero-D-manno-heptose-7-phosphate 1-kinase/D-glycero-D-manno-heptose-1-phosphate adenylyltransferase	-0.479631	0.0569774	0.182836	3187	3121	980	544	3989	564
CCNA_01028		M17 family aminopeptidase	0.590607	0.0571552	0.183104	397	339	703	440	304	534
CCNA_02844	parD3	type II toxin-antitoxin system antitoxin protein parD3	0.543391	0.0571386	0.183104	5423	2987	7212	2145	2181	3585
CCNA_01626		pyridoxal phosphate biosynthetic protein pdxJ	-0.624546	0.0573318	0.183446	362	302	879	978	644	966
CCNA_02514	hfsD	polysaccharide secretin protein hfsD	0.528034	0.0573563	0.183446	311	206	508	230	166	369
CCNA_01011		imidazolonepropionase	-0.515094	0.0575536	0.183512	4152	2940	7019	4255	3254	3651
CCNA_02191		hypothetical protein	0.716524	0.0576132	0.183512	21	24	31	49	10	17
CCNA_02683		FAD dependent oxidoreductase	0.700794	0.0575982	0.183512	144	111	601	99	103	234
CCNA_02742		hypothetical protein	0.455593	0.057474	0.183512	4278	3593	20767	3622	1603	7185
CCNA_03719		undecaprenyl diphosphatase	-0.510044	0.0575176	0.183512	2037	1686	3023	1506	711	864
CCNA_01908		ABC-type transporter, permease component	0.692936	0.0578027	0.183965	399	254	587	404	314	660
CCNA_00821		hypothetical protein	0.60837	0.0580441	0.184582	168	88	414	202	245	258
CCNA_00756		hypothetical protein	0.447904	0.0582267	0.18486	421	251	486	380	224	281
CCNA_03910		hypothetical protein	-0.552214	0.0581928	0.18486	497	378	2285	1065	573	2127
CCNA_03333		PAS-family sensor histidine kinase	0.57117	0.0583644	0.185146	220	141	485	171	310	329
CCNA_02539		aminotransferase class I/II-fold pyridoxal phosphate-dependent enzyme	-0.529925	0.0586137	0.185673	269	139	199	142	149	149
CCNA_03367		chemotaxis receiver domain protein CheYIII	0.492861	0.0586259	0.185673	58	48	257	62	68	257
CCNA_00087		PerM-family permease	-0.435219	0.0590147	0.186525	547	401	1588	302	254	597
CCNA_00910		erythromycin esterase family protein	-0.443661	0.0590031	0.186525	755	483	2047	1381	1160	2906
CCNA_02286		hypothetical protein	0.715053	0.059039	0.186525	26548	20625	51513	42528	39310	74475
CCNA_01903		urea carboxylase-associated protein 2	0.954766	0.0593768	0.187288	69360	32364	22612	142615	73054	31192
CCNA_02725		choline dehydrogenase	-0.497451	0.059373	0.187288	160	109	533	610	257	643
CCNA_00262		ketopantoate reductase panE/ApbA family protein	0.659806	0.0595522	0.187631	2292	1145	1822	4734	1677	1865
CCNA_01410		CzcO-family flavin monooxygenase	-0.49854	0.0595823	0.187631	660	560	805	1084	791	841
CCNA_02332	cleC	single domain receiver protein CleC	0.607102	0.0598154	0.18806	468	279	444	835	834	435
CCNA_02470		DNA integration/recombination/inversion protein	-0.729306	0.0598129	0.18806	298	166	348	255	204	328
CCNA_03012	ahpC	alkyl hydroperoxide reductase subunit C	-0.722843	0.0599989	0.188485	182	68	394	265	60	203
CCNA_00142		endonuclease	0.5536	0.0601024	0.188658	793	459	958	1935	515	758
CCNA_03289		type II toxin-antitoxin system HicB family antitoxin	-0.934467	0.0602298	0.188905	101	49	78	123	98	59
CCNA_03158		FAD:protein FMN transferase ApbE	0.826439	0.0603034	0.188983	328	235	1642	620	232	806
CCNA_00063	mviN	Peptidoglycan biosynthesis protein MviN/MurJ	-0.48472	0.0604552	0.189002	9292	5731	4892	5919	5625	1938
CCNA_00324		ExbD-family protein	-0.511786	0.0604238	0.189002	1368	898	1327	1349	870	820
CCNA_01313	rplP	LSU ribosomal protein L16P	0.550128	0.0603878	0.189002	1319	1105	1306	819	650	549
CCNA_00230		ribosomal large subunit pseudouridine synthase B	-0.489585	0.0605289	0.18908	3863	1995	6036	1359	1997	3669
CCNA_01321	rplF	LSU ribosomal protein L6P	0.500852	0.0605814	0.189092	704	358	717	241	158	216
CCNA_02885		pyrimidine utilization protein B	-0.527175	0.0606884	0.189274	140	73	78	145	136	38
CCNA_03661		hypothetical protein	0.571493	0.0608276	0.189556	7371	4066	1729	7004	7358	4491
CCNA_00277	dapE	succinyl-diaminopimelate desuccinylase DapE	-0.488513	0.061163	0.190348	281	219	1610	569	314	1141
CCNA_00862	xylD	xylonate dehydratase xylD	0.484729	0.0615181	0.190348	39	31	118	64	29	88
CCNA_00943	flaN	flagellar hook-associated protein FlaN	0.898393	0.0613855	0.190348	257	116	430	151	183	289
CCNA_01203		TonB-dependent receptor	-0.583953	0.0615064	0.190348	249	160	713	170	163	611
CCNA_01470	ccoP	cytochrome cbb3 oxidase, diheme subunit, membrane-bound ccoP	-0.59347	0.0615056	0.190348	9718	7756	20769	11296	7023	14379
CCNA_02029	nuoD	NADH-quinone oxidoreductase chain D	-0.444444	0.06151	0.190348	726	484	3736	805	393	1822
CCNA_02614		fumarylacetoacetase superfamily protein	-0.480268	0.0614599	0.190348	1107	341	1392	688	1630	3231
CCNA_02699		guanine deaminase	0.728968	0.0615228	0.190348	3901	2423	2840	3244	3801	2725
CCNA_03151		sialic acid-specific 9-O-acetylesterase	0.542352	0.0611956	0.190348	138	97	953	241	131	417
CCNA_00933		M28 Zn-Peptidase	0.520763	0.0618311	0.191127	13913	9393	62737	15423	7864	34798
CCNA_01070		hypothetical protein	-0.435883	0.0619179	0.191127	489	353	525	224	233	265
CCNA_02310		glycosyl hydrolase, family 9	-0.453754	0.061971	0.191127	1570	1212	4669	1062	500	1743
CCNA_03091	nstA	redox cell cycle regulatory protein NstA	0.549685	0.0619238	0.191127	82	71	82	81	27	39
CCNA_02210		dihydrofolate reductase	-0.43566	0.0620308	0.191159	127	125	139	349	201	174
CCNA_00226		YjhX toxin domain protein	-0.527843	0.0625827	0.19225	562	312	393	637	397	225
CCNA_01138		nuclear transport factor 2 family protein	-0.682165	0.0625673	0.19225	1729	1335	2308	1759	1012	1085
CCNA_02808		hypothetical protein	0.582938	0.0624486	0.19225	114	114	512	266	65	250
CCNA_03124		Zn-dependent alcohol dehydrogenase	-0.532787	0.0625144	0.19225	74	43	202	65	44	114
CCNA_02619		stomatin/prohibitin-related protein	-0.506618	0.0626552	0.192321	252	223	507	287	190	250
CCNA_00528		pyrroline-5-carboxylate reductase	0.883955	0.0629661	0.192812	1247	592	1280	1531	1532	2353
CCNA_02172		ABC-type transporter, permease component	-0.534553	0.0630136	0.192812	919	780	2660	1294	1073	4117
CCNA_03116		hypothetical protein	0.771751	0.0629644	0.192812	634	406	670	344	375	216
CCNA_03925		hypothetical protein	-0.445204	0.0628763	0.192812	539	319	483	220	205	319
CCNA_02677		glutathione S-transferase	0.445059	0.0631529	0.193086	18878	15831	7574	12037	14634	2545
CCNA_00267	nudC	NADH pyrophosphatase	-0.514311	0.0633848	0.193339	1213	833	1988	861	1071	1557
CCNA_01418		ROS/MUCR transcriptional regulator	0.598802	0.0633734	0.193339	571	346	2769	428	339	1350
CCNA_02651		drug/metabolite transporter (DMT) family protein	-0.460164	0.0632926	0.193339	1767	1178	2553	1662	1465	2192
CCNA_03853		imidazole glycerol phosphate synthase, cyclase subunit	0.546303	0.0635271	0.193621	1392	982	2172	1223	816	1209
CCNA_00845	relB-1	antitoxin protein relB-1	0.655458	0.0637905	0.194271	899	619	1958	369	267	929
CCNA_03471		4-hydroxy-3-methylbut-2-enyl diphosphate reductase	-0.46751	0.0638457	0.194287	9143	7455	5464	11787	9297	4159
CCNA_03500		FAD-binding oxidoreductase	0.532376	0.0645433	0.196256	80	52	143	108	82	84
CCNA_02267		serine hydrolase family protein	0.46082	0.0647698	0.196748	98	74	466	91	65	240
CCNA_02765		DUF736 domain-containing protein	-0.509511	0.0648064	0.196748	2263	1712	3217	1944	2280	2191
CCNA_00547		PurR-family transcriptional regulator	-0.67056	0.0649312	0.19682	138	106	220	62	108	159
CCNA_02480		NAD-dependent benzaldehyde dehydrogenase II	0.447872	0.0649223	0.19682	1188	791	1558	1859	1349	2335
CCNA_02840		MecR1 antirepressor protein	0.677129	0.0651859	0.197438	8400	6367	7792	7283	4526	3963
CCNA_00109	cnoX	chaperedoxin CnoX	0.480184	0.0652521	0.197484	686	384	1013	698	390	600
CCNA_00290		autotransporter outer membrane beta-barrel domain-containing protein	-0.517979	0.0654125	0.197816	275	146	252	190	211	220
CCNA_00168		polysaccharide export protein	0.518417	0.0655335	0.198027	741	546	1148	552	587	996
CCNA_01390		RNA polymerase sigma factor	-0.429489	0.0658909	0.198882	1495	1236	1980	1298	1021	980
CCNA_01835		ABC transporter ATP-binding protein	0.620435	0.0659697	0.198882	71	43	149	60	23	111
CCNA_02815		ice nucleation protein	-0.449347	0.0659561	0.198882	13646	12229	11333	19957	16989	10580
CCNA_01636		alkaline phosphatase	-0.531355	0.0663095	0.199751	347	210	572	323	331	267
CCNA_01846		two-component sensor histidine kinase	0.455865	0.066645	0.200606	366	201	1016	492	380	862
CCNA_03288		type II toxin-antitoxin system HicA family toxin	-1.25139	0.0667887	0.200883	2151	1256	4534	3234	4812	7963
CCNA_02431		histidinol dehydrogenase	0.427698	0.0674353	0.202665	414	181	237	269	147	120
CCNA_03443		hypothetical protein	-0.450546	0.0674854	0.202665	32512	19022	21765	27831	28196	26332
CCNA_00076		hypothetical protein	0.648082	0.0676282	0.202937	218	133	817	366	97	348
CCNA_00737	ileS	isoleucyl-tRNA synthetase	-0.458311	0.0678114	0.20333	329	253	393	326	322	272
CCNA_00678		LSU ribosomal protein L11P	-0.509781	0.0678783	0.203373	387	314	631	332	275	480
CCNA_00656		type I restriction-modification system methylation subunit	-0.580131	0.0680232	0.20365	305	141	323	234	203	233
CCNA_02662		M28-family zinc peptidase	0.519151	0.0682154	0.204069	1702	1293	1377	1081	884	863
CCNA_03187		EamA family transporter	-0.453448	0.0684043	0.204319	355	245	1027	600	334	1000
CCNA_03700		large-conductance mechanosensitive channel	-0.590721	0.0683886	0.204319	835	750	1077	1271	1304	2065
CCNA_02736		nitroreductase family	0.704348	0.0685936	0.204727	7934	5830	6939	4563	3989	3654
CCNA_02693		M10 peptidase-related protein	0.699768	0.0687544	0.204892	1901	2870	3228	1437	985	1636
CCNA_03808		organic solvent resistance transport system Ttg2C protein	-0.51343	0.0687404	0.204892	165	88	149	71	54	107
CCNA_01785		hypothetical protein	-0.65534	0.0689545	0.205331	352	219	433	216	281	316
CCNA_00985	ptrB	protease II PtrB	-0.472896	0.0690831	0.205557	79	45	89	228	114	40
CCNA_00663	bapE	bacterial apoptosis endonuclease BapE	-0.840796	0.0691917	0.205565	52	27	25	63	75	24
CCNA_00683		Deoxyribodipyrimidine photo-lyase-related protein	0.467569	0.0691673	0.205565	1527	1062	2714	1067	822	1203
CCNA_03182		hypothetical protein	0.579844	0.0692872	0.205692	645	416	2391	386	505	1697
CCNA_00384		glucan endo-1,3-beta-glucosidase	-0.49055	0.0700662	0.207761	56	32	103	134	98	87
CCNA_01537		acetyltransferase	0.473526	0.0701448	0.207761	382	291	540	272	265	216
CCNA_03038	cpaE	pilus assembly ATPase CpaE	0.778646	0.0701387	0.207761	17997	11569	9026	9817	9591	7545
CCNA_00091		transporter, drug/metabolite exporter family	0.508656	0.07024	0.207823	930	615	622	579	483	282
CCNA_00886		aspartokinase	-0.524884	0.0702987	0.207823	501	272	1531	353	408	804
CCNA_01045		conserved hypothetical cytosolic protein	0.433564	0.0703717	0.207823	171	95	184	239	179	155
CCNA_02659		two-component receiver domain protein	-0.493191	0.0703796	0.207823	333	164	677	229	166	301
CCNA_02477	vanB	vanillate demethylase oxidoreductase subunit vanB	0.566048	0.0707773	0.208839	2263	1739	2509	3149	2418	3301
CCNA_01403	glyQ	glycyl-tRNA synthetase alpha chain	-0.455088	0.0710381	0.209449	13451	6575	48642	3852	8873	58553
CCNA_01248		TetR-family transcriptional regulator	-0.486016	0.0711769	0.209699	245	139	568	194	58	266
CCNA_01686		exopolyphosphatase GppA	-0.481619	0.0712411	0.209729	75	64	75	57	71	18
CCNA_01116	divJ	histidine protein kinase DivJ	0.71203	0.0713614	0.209925	29913	26863	87738	13329	15029	35245
CCNA_03518	coxB	cytochrome c oxidase polypeptide II coxB	-0.49416	0.071443	0.210006	499	298	503	70	137	194
CCNA_03753		epoxyqueuosine reductase	-0.43353	0.0717008	0.210604	3605	3550	1671	1057	5161	1100
CCNA_03706		Hsp20 family protein	0.623679	0.0718611	0.210916	1767	914	4419	2317	1128	8975
CCNA_01836		acyl-CoA thioesterase I/lysophospholipase	0.462415	0.0719944	0.211147	1289	836	1974	758	379	634
CCNA_00785		tRNA methyltransferase/FAD-dependent oxidoreductase MnmC	0.626321	0.0721154	0.21119	1351	905	13579	4060	1865	22506
CCNA_02328	gcrA	cell cycle sigma 70 cofactor GcrA	0.699792	0.0721413	0.21119	546	449	506	946	731	794
CCNA_02476	vanA	vanillate demethylase oxygenase subunit A vanA	0.469593	0.0721721	0.21119	400	365	1053	868	555	1202
CCNA_01170		TonB-dependent receptor	-0.464135	0.0724704	0.211904	141	80	356	93	46	203
CCNA_01946		tyrosyl-tRNA synthetase	-0.517236	0.0725723	0.212042	49	44	114	41	37	58
CCNA_00200		2OG-Fe(II) oxygenase superfamily protein	-0.47637	0.0726855	0.212054	578	443	396	450	335	221
CCNA_00576		glucose-1-phosphatase/inositol phosphatase	-0.45132	0.0726855	0.212054	119	70	103	44	23	52
CCNA_03127		M20/M25/M40 family metallo-hydrolase	-0.436099	0.0728853	0.212477	165	58	685	156	91	631
CCNA_03106		BolA family transcriptional regulator	-0.504476	0.0731151	0.212987	1801	650	2249	980	1362	1442
CCNA_00953	fliN	flagellar motor switch protein FliN	0.571103	0.0734563	0.213809	574	336	1281	277	187	521
CCNA_03821		exodeoxyribonuclease III	0.414276	0.0735071	0.213809	933	363	579	145	235	229
CCNA_02486		AraC-family transcriptional regulator	-0.446881	0.0735848	0.213875	13713	14244	11403	43888	22741	8059
CCNA_00313		peptidase, M14 family	-0.448839	0.0737982	0.214175	81	51	260	81	49	191
CCNA_02830		DNA repair protein RadC	-0.830332	0.0737469	0.214175	8	4	31	36	22	30
CCNA_00646	nrtB	nitrate transport permease protein nrtB	-0.561671	0.0739235	0.214378	38	20	72	12	20	68
CCNA_01432		3-oxoacyl-(acyl-carrier-protein) synthase III	0.457157	0.0741257	0.214804	1297	912	6270	2476	972	3194
CCNA_02889		FKBP-type peptidyl-prolyl cis-trans isomerase	-0.41135	0.0743521	0.2153	232	157	349	185	120	168
CCNA_00274		hypothetical protein	-0.899661	0.0745494	0.21539	1981	1401	3551	1588	807	1449
CCNA_00585		hypothetical protein	-0.514972	0.0745456	0.21539	322	216	571	252	295	444
CCNA_01577		2-keto-4-pentenoate hydratase family protein	-0.515956	0.0745472	0.21539	2057	1403	6649	1529	1402	3952
CCNA_02726		gamma carbonic anhydrase family protein	-0.468657	0.0746395	0.21549	334	193	1374	796	453	1227
CCNA_03242		NAD-dependent succinate-semialdehyde dehydrogenase	0.486875	0.0747387	0.215616	949	486	1825	1079	550	1493
CCNA_03827		bifunctional phosphopantothenoylcysteine decarboxylase/phosphopantothenate synthase	0.472935	0.0749026	0.215928	1943	1239	2351	3663	1839	4001
CCNA_01875		acyl-CoA dehydrogenase, short-chain specific	-0.486773	0.0751217	0.2164	558	426	2262	772	259	1230
CCNA_00951	fliG	flagellar motor switch protein FliG	0.634111	0.0753712	0.216957	1283	867	1699	550	709	893
CCNA_01583		phosphate-binding protein	0.550417	0.0754721	0.217087	1380	1311	865	13079	2869	975
CCNA_00444	cheRI	chemotaxis protein methyltransferase CheRI	0.571463	0.0756216	0.217208	779	513	1082	1057	912	586
CCNA_03057		VOC family protein	0.51995	0.0756258	0.217208	4002	3310	3060	8301	5855	5318
CCNA_02500		type IV secretory pathway, VirB3 protein	1.48974	0.0762467	0.218829	241	176	326	217	234	257
CCNA_00485		ribosomal large subunit pseudouridine synthase D	-0.524059	0.0763984	0.218941	544	451	171	202	291	109
CCNA_00954	flbD	AAA-family response regulator flbD	0.432342	0.0763746	0.218941	2609	1232	5985	2210	1619	6228
CCNA_00391		hypothetical protein	0.548296	0.0767801	0.219227	1053	809	1861	533	401	653
CCNA_01450	recJ	single-stranded-DNA-specific exonuclease recJ	0.466578	0.0766918	0.219227	370	255	949	353	212	581
CCNA_01700		3-ketohexose transporter	-0.537562	0.0767632	0.219227	1282	912	2369	834	544	1216
CCNA_02831		DUF2272 domain-containing protein	-0.51796	0.0767302	0.219227	2425	1173	2462	3742	1991	2650
CCNA_03485		membrane protease family, stomatin/prohibitin-like protein	-0.49088	0.0766257	0.219227	170	100	316	84	72	70
CCNA_03010		MAPEG family protein	-0.463272	0.0768536	0.219275	2677	1898	2398	1680	2130	1135
CCNA_03531		carboxypeptidase S1	-0.515099	0.0777112	0.22156	26	31	120	52	53	114
CCNA_01491		cystathionine beta-lyase	-0.466126	0.0781302	0.222496	1272	764	743	448	611	419
CCNA_02522		hypothetical protein	-0.521049	0.0781543	0.222496	8422	3849	5296	3459	3174	3042
CCNA_03885		Abi superfamily/CAAX amino terminal protease	-0.45789	0.0783673	0.22294	108	79	260	119	115	107
CCNA_00906		hypothetical protein	-0.520862	0.0785087	0.223178	1040	861	908	711	706	420
CCNA_00710		alpha/beta hydrolase family protein	0.419977	0.0787943	0.223827	578	375	650	566	438	573
CCNA_00157		glyoxalase family protein	-0.475114	0.0792076	0.224605	4811	2808	8564	4036	3289	10067
CCNA_00163		exopolysaccharide transport family protein	0.515541	0.0792418	0.224605	13097	8838	13579	12435	11068	9425
CCNA_03709		transposase	0.466861	0.0791549	0.224605	8751	4655	4261	3545	3724	6367
CCNA_01234		metal-dependent hydrolase	-0.401232	0.0795741	0.22519	526	335	434	383	320	301
CCNA_01705		periplasmic 3-ketoglycoside hydrolase	-0.470351	0.0795255	0.22519	97	72	153	113	65	38
CCNA_03342		tol-pal system-associated acyl-CoA thioesterase	-0.46785	0.0796221	0.22519	99	65	113	142	175	95
CCNA_01387		tRNA (uracil-5-)-methyltransferase related protein	-0.497652	0.0799754	0.225533	882	685	1899	689	544	1048
CCNA_01643		arginine-tRNA-protein transferase	0.4912	0.0799454	0.225533	169	136	325	153	63	178
CCNA_03440		YdiU family protein	-0.465335	0.0799292	0.225533	318	238	944	265	199	583
CCNA_03680	urtA	aminopeptidase N	0.47169	0.0799164	0.225533	4116	2520	3658	6215	4378	3019
CCNA_00579		DNA/RNA endonuclease G, NUC1	0.434573	0.0802717	0.226204	60	39	71	75	79	38
CCNA_00161		hypothetical protein	-0.512512	0.0807181	0.227298	1443	870	1427	617	712	831
CCNA_01183		zinc dependent phospholipase C/S1-P1 nuclease-family protein	-0.442025	0.0811156	0.228251	54	40	225	43	24	65
CCNA_00202		DesA-family fatty acid desaturase	0.568522	0.081453	0.228941	8446	6565	4393	1989	4243	2173
CCNA_00272		RmuC family protein	0.552371	0.0814785	0.228941	5561	3362	6628	2289	3055	1634
CCNA_02921		hypothetical protein	0.642915	0.0818447	0.229804	233	156	309	205	183	172
CCNA_01382		long-chain-fatty-acid--CoA ligase	-0.4885	0.0819847	0.229865	436	239	1244	334	390	681
CCNA_02002		methyltransferase	-0.429913	0.0819466	0.229865	418	267	275	515	449	438
CCNA_02216		ABM family monooxygenase	0.513282	0.0820608	0.229912	345	256	175	121	312	126
CCNA_02111		pilF-related tetratricopeptide repeat protein	0.475319	0.0821889	0.230105	308	282	771	300	230	583
CCNA_01375		lactoylglutathione lyase	-0.78287	0.0829167	0.231809	4600	3256	4982	1896	1807	1662
CCNA_02411	pleA	soluble lytic transglycosylase PleA	0.516705	0.0828678	0.231809	604	312	706	371	410	450
CCNA_00596		RpoE-family sigma factor	-0.457427	0.0831497	0.232293	380	257	340	522	325	264
CCNA_02652		NAD(P)/FAD-dependent oxidoreductase	-0.468449	0.0833728	0.232749	872	566	926	1242	902	767
CCNA_03977		HTH transcriptional regulator	-0.446462	0.0838032	0.233783	11233	6698	24766	14879	10449	33779
CCNA_03475		homoserine kinase	-0.43867	0.0838846	0.233842	4127	2035	6283	5116	2660	6709
CCNA_00742		HAD superfamily sugar phosphatase	0.414846	0.0840512	0.234138	53	53	31	68	64	23
CCNA_02664	fliX	flagellar assembly regulator FliX	0.512904	0.0847039	0.235787	1316	880	1194	731	830	547
CCNA_02970		DUF393 domain-containing protein	0.588894	0.0849434	0.236285	3	15	9	11	5	8
CCNA_03596		SWIM zinc finger family protein	0.48028	0.0851101	0.236579	202	148	569	58	67	192
CCNA_01235		AcrR-family transcriptional regulator	-0.4437	0.0852648	0.23684	401	286	579	306	348	240
CCNA_01094		hypothetical protein	-0.481076	0.0854278	0.237123	153	114	213	128	70	129
CCNA_02386		O-antigen ligase related enzyme	0.423866	0.0855038	0.237165	279	246	311	358	207	203
CCNA_03387		aspartate racemase	-0.4318	0.0856303	0.237346	24526	15254	22180	11941	9198	8222
CCNA_01553		WcaJ-family glycosyltransferase	-0.405127	0.0859083	0.237608	1267	1137	1325	1800	978	902
CCNA_02046	glnB	nitrogen regulatory protein P-II	-0.701906	0.0858286	0.237608	41	40	58	28	13	39
CCNA_03138	katG	peroxidase/catalase katG	0.590941	0.085884	0.237608	58	33	77	58	52	66
CCNA_03913		hypothetical protein	-0.806852	0.0860445	0.237816	996	535	922	407	366	600
CCNA_02777		outer membrane porin protein	-0.439534	0.0862826	0.238304	1880	1524	1739	2730	3511	3141
CCNA_03247		methyl-accepting chemotaxis protein	0.559209	0.0867797	0.239507	465	351	2164	636	349	1125
CCNA_02820		TadG-family protein	0.543337	0.0869957	0.239933	11793	9992	25423	10892	8003	16789
CCNA_00752		3-hydroxybutyryl-CoA dehydrogenase	-0.469161	0.0872332	0.240247	431	336	478	216	233	420
CCNA_03641		succinate dehydrogenase iron-sulfur protein	-0.418539	0.0871844	0.240247	9445	5126	13229	7770	6682	10452
CCNA_00564	cenK	sensory transduction protein kinase CenK	0.586186	0.0874454	0.24049	1	1	11	7	5	18
CCNA_02021		hypothetical protein	0.583401	0.0873964	0.24049	2347	1516	5640	1667	833	2044
CCNA_00793	sgt1	sphingolipid glucuronosyltransferase	0.43825	0.0875491	0.240605	1408	1063	2846	1150	1128	1388
CCNA_03692		xanthine and CO dehydrogenases maturation factor, XdhC/CoxF family	0.537163	0.0876289	0.240654	3670	2729	17154	6262	2633	10232
CCNA_00695		metal-dependent hydrolase	0.423433	0.087962	0.241353	11636	4278	4582	3481	3048	3295
CCNA_01314	rpmC	LSU ribosomal protein L29P	0.482485	0.0880075	0.241353	1890	1342	1344	1042	906	654
CCNA_01897		metal-dependent hydrolase	0.461927	0.0884729	0.242458	578	409	1112	610	392	683
CCNA_02685		hypothetical protein	0.497839	0.0886245	0.242703	44	28	112	42	17	57
CCNA_02196		YccF-family membrane protein	0.586459	0.0888152	0.242882	3288	2224	6185	1661	1216	2422
CCNA_03258		hypothetical protein	0.496766	0.0887894	0.242882	97	46	84	40	54	46
CCNA_00482		toxin protein module HipA	0.440546	0.0888911	0.242919	1105	686	952	748	789	908
CCNA_00315		3-polyprenyl-4-hydroxybenzoate decarboxylase	-0.477965	0.0893576	0.244022	374	274	345	180	194	183
CCNA_02701		xanthine dehydrogenase large subunit	0.679344	0.0894692	0.244155	30	11	81	13	32	28
CCNA_01659		queuine tRNA-ribosyltransferase	0.413607	0.0899008	0.244214	5792	4667	4017	1792	2151	1101
CCNA_02154		GCN5-related N-acetyltransferase	-0.433672	0.0899183	0.244214	4158	2459	4789	2730	3679	5322
CCNA_02647		PBP2-family ligand-binding transcriptional regulator	0.476968	0.0899144	0.244214	2321	1743	4323	2768	1774	3995
CCNA_02849		cytochrome c-type biogenesis heme chaperone	-0.552963	0.0896965	0.244214	2676	1811	4301	2457	2210	2885
CCNA_03269		glucokinase	0.441889	0.0897581	0.244214	508	332	813	597	253	468
CCNA_03394	dgcA	GGDEF diguanylate cyclase DgcA	0.425737	0.0899307	0.244214	2233	662	1630	423	952	839
CCNA_03898		NTF2 superfamily protein	-1.07531	0.0895818	0.244214	640	352	2798	559	378	1897
CCNA_00190		acyl-CoA hydrolase	-0.474398	0.0900078	0.244253	358	306	724	213	206	317
CCNA_01517		NUDIX hydrolase family protein	0.526627	0.0907711	0.245981	717	498	1664	535	515	1100
CCNA_02065		acylamino-acid-releasing enzyme	-0.490166	0.0907167	0.245981	11082	7898	8687	8943	10220	5817
CCNA_02466		UDP-glucose 4-epimerase	-0.458225	0.0909539	0.246133	48	46	62	68	13	8
CCNA_02495		putative 3-(3-hydroxy-phenyl)propionate transporter	-0.483867	0.0909384	0.246133	7664	5210	4994	5002	4942	1506
CCNA_00021		putative aerobic-type carbon monoxide dehydrogenase, large subunit CoxL	0.484457	0.0911229	0.246294	232	122	129	487	236	108
CCNA_02140	fliM	flagellar motor switch protein fliM	0.460287	0.0911401	0.246294	35	11	84	10	13	49
CCNA_03851		imidazole glycerol phosphate synthase, glutamine amidotransferase subunit	-0.459908	0.0913357	0.246651	784	404	781	284	263	295
CCNA_00826		2-dehydro-3-deoxygalactonokinase	0.434144	0.0916392	0.247299	214	77	442	136	83	362
CCNA_02063	bamD	beta-barrel assembly machine (BAM) protein BamD	-0.437643	0.0917714	0.247483	2651	1510	2405	1409	916	1088
CCNA_03796		tellurium resistance protein terC	0.523233	0.0924711	0.249197	323	175	1351	245	245	576
CCNA_03998		GT1/WbuB-like N-acetyl-L-fucosamine transferase	-0.428268	0.0926689	0.249557	895	556	1966	863	650	1654
CCNA_00542		hypothetical protein	0.619942	0.0928019	0.24957	1951	907	7648	1175	3762	10322
CCNA_03231	relB-4	anti-toxin protein relB-4	0.451201	0.0927613	0.24957	1033	653	1313	631	406	763
CCNA_00080		LexA-related transcriptional repressor	0.537623	0.0928725	0.249587	152	108	397	356	98	385
CCNA_02315		Cro/CI-family transcriptional regulator	-0.579912	0.0930012	0.24976	0	0	1	0	0	0
CCNA_02159		hypothetical protein	-0.517457	0.0935311	0.250836	885	637	762	488	372	411
CCNA_03748		dTDP-4-dehydrorhamnose 3,5-epimerase	-0.406135	0.0935283	0.250836	6362	3757	6640	4925	5063	7489
CCNA_02690		urate hydroxylase	-0.464795	0.0938495	0.251517	33	24	137	49	34	81
CCNA_01012		N-formimino-L-glutamate deiminase	-0.441596	0.0939847	0.251705	594	432	2193	485	479	1227
CCNA_03750		threonine dehydratase	-0.420594	0.0942112	0.252138	183	88	360	92	341	418
CCNA_02668		methyltransferase	0.432744	0.0944088	0.252493	1295	882	1510	900	761	765
CCNA_00307		phospholipid-lipopolysaccharide ABC transporter	-0.4336	0.094714	0.253135	1051	690	3204	1132	1207	3269
CCNA_00676		PSK-family transcription factor	-0.610609	0.0948034	0.2532	253	158	154	131	171	138
CCNA_00241		phosphocarrier protein HPr	-0.386385	0.095219	0.254135	285	222	336	258	242	184
CCNA_01299		OmdA-family protein	0.431694	0.0953863	0.25433	390	324	250	251	404	265
CCNA_03943		hypothetical protein	0.655072	0.0954228	0.25433	898	570	1275	962	486	669
CCNA_03561		ATP synthase gamma chain	0.434476	0.0955277	0.254435	79	46	143	122	103	162
CCNA_03858		protein translocase subunit secB	-0.500068	0.096127	0.255856	531	380	1766	842	351	784
CCNA_02461		DUF4112 domain-containing protein	0.443834	0.0965864	0.256903	132	74	312	148	73	212
CCNA_02448		YjfI family protein	-0.497569	0.0967516	0.257166	100	63	387	89	130	312
CCNA_02008		prolyl-tRNA synthetase	-0.457072	0.0968307	0.2572	491	385	1449	417	207	822
CCNA_02827		transposase	-0.468794	0.0969742	0.257406	25	2	10	16	17	14
CCNA_00980	lolE	ABC-type transport system involved in lipoprotein release, permease component LolE	-0.470418	0.0971566	0.257714	1081	595	1090	934	517	418
CCNA_00774		ring hydroxylating diooxygenase	-0.42756	0.0973409	0.25785	498	372	384	442	504	250
CCNA_03992		UDP-glucose 6-dehydrogenase-related protein	-0.873743	0.0973269	0.25785	2346	1458	5450	1510	1228	2516
CCNA_03366		DoxX family protein	0.449846	0.0974202	0.257885	1778	1482	2088	575	811	732
CCNA_00755	terB	tellurium resistance protein terB	0.454323	0.0976827	0.258404	14380	10321	16928	8932	7383	8903
CCNA_00835	fljN	flagellin FljN	0.419581	0.0982655	0.259507	856	298	529	595	546	1807
CCNA_01315	rpsQ	SSU ribosomal protein S17P	0.413137	0.0983	0.259507	481	388	771	485	459	713
CCNA_02366	malY	cytoplasmic membrane maltose transporter malY	-0.442849	0.0982426	0.259507	4830	2880	2403	2483	1933	1049
CCNA_03733		mannose-1-phosphate guanylyltransferase	-0.421764	0.0984114	0.259624	437	246	658	481	251	328
CCNA_00555	glnC	nitrogen regulatory protein P-II	-0.437104	0.0985506	0.259815	76	29	50	19	24	47
CCNA_02768		conjugal transfer protein TrbG	-0.484411	0.098802	0.260301	1060	1056	908	699	2601	1286
CCNA_02421	exbB	TonB accessory protein exbB	-0.51616	0.0989597	0.260364	334	378	512	236	187	196
CCNA_02741		Gcw/chp-family protein	-0.423775	0.0989577	0.260364	3709	2882	4476	2609	1735	1433
CCNA_03803	hfsK	GNAT-family holdfast biogenesis protein HfsK	-0.484809	0.0993619	0.261245	846	437	961	841	337	439
CCNA_00818		glutathione S-transferase	0.449465	0.0995111	0.261461	4366	3315	8544	5767	3324	6424
CCNA_02026		CRISPR/Cas system endoribonuclease Cas6-like protein	-0.622921	0.100091	0.262671	189	133	202	128	69	97
CCNA_02629		UDP-N-acetylmuramate--alanine ligase	-0.417596	0.100172	0.262671	550	458	852	408	524	565
CCNA_03841		alpha/beta hydrolase family protein	-0.406711	0.100175	0.262671	2041	852	1110	2304	1973	977
CCNA_01707		periplasmic glucoside 3-dehydrogenase, lacC subunit	0.543983	0.1003	0.262823	391	282	274	196	313	159
CCNA_02665	flgI	flagellar P-ring protein FlgI	0.487742	0.10059	0.263229	1346	729	2612	3401	1590	6792
CCNA_02672		hypothetical protein	-0.422482	0.100575	0.263229	4779	2598	2737	1823	1953	1591
CCNA_00775		aspartate aminotransferase	-0.564974	0.100826	0.263314	160	85	587	105	108	282
CCNA_01868		2H phosphodiesterase family protein	-0.524528	0.100826	0.263314	1616	1154	2111	998	1209	1316
CCNA_03708		transposase	-1.54211	0.100801	0.263314	12112	10281	8512	12825	12535	13031
CCNA_03334	ftsH	cell division protein FtsH	0.495066	0.100961	0.263489	7695	5735	6812	9636	6705	6499
CCNA_00060		mitochondrial-type Fe-S cluster assembly protein NFU	0.540989	0.101171	0.26386	1518	793	1734	743	855	1195
CCNA_00497		smooth LPS biosynthesis glycosyltransferase	0.443634	0.101557	0.264642	2346	2147	4385	4490	2112	2391
CCNA_02810		PII-like signaling protein	-0.586131	0.101607	0.264642	4930	2886	5554	2613	2135	2763
CCNA_01404	glyS	glycyl-tRNA synthetase beta chain	-0.389807	0.101865	0.264649	908	454	792	519	722	585
CCNA_01831		tryptophan halogenase superfamily protein	0.454903	0.101706	0.264649	3553	2456	2942	1177	1497	1685
CCNA_02319		hypothetical protein	0.511331	0.101882	0.264649	64	47	144	63	34	71
CCNA_02819		hypothetical protein	0.63381	0.101882	0.264649	2442	1892	3218	1792	1933	2962
CCNA_00074		multifunctional fatty acid oxidation complex subunit alpha FadJ	0.444955	0.101975	0.264712	401	173	921	278	85	317
CCNA_03505		peroxiredoxin	-0.446232	0.10212	0.264735	234	142	721	153	78	327
CCNA_03648		tRNA A37 threonylcarbamoyladenosine biosynthesis protein	0.536827	0.102099	0.264735	1638	1285	1997	1408	1096	1047
CCNA_02930		very short patch repair (Vsr) endonuclease	0.596591	0.102206	0.264782	67	98	404	141	121	272
CCNA_00488		amino acid efflux permease	0.45744	0.10239	0.265082	268	164	443	170	226	377
CCNA_03025		MarR-family transcriptional regulator	0.431103	0.102947	0.266347	2702	1391	1533	2277	2789	1817
CCNA_03762		acetolactate synthase-related protein	-1.1618	0.103034	0.266394	347	192	287	287	297	104
CCNA_03588	phyK	two-component sensor histidine kinase PhyK	0.565583	0.103153	0.266524	371	193	319	114	125	142
CCNA_00507		cytochrome c1	-0.419434	0.103288	0.266696	6901	5813	5660	5618	3845	3320
CCNA_00214	znuL	TonB-dependent receptor	-0.460694	0.103547	0.267187	54	48	258	41	101	137
CCNA_03117	bacB	bactofilin B BacB	-0.471624	0.103676	0.267341	98	99	204	60	67	42
CCNA_01099		tetracycline resistance protein	-0.473601	0.103784	0.267442	9432	6234	14396	6945	8108	11284
CCNA_02879		genetic exchange related protein	0.553657	0.104087	0.268046	53	21	202	15	27	86
CCNA_01220	ccbF	BioF-family ceramide biosynthesis protein CcbF	-0.382071	0.104467	0.268846	808	360	5982	248	1209	8218
CCNA_00616		Lrp-family transcriptional regulator	-0.624846	0.104833	0.269609	916	449	2281	306	381	927
CCNA_03227		TonB-dependent receptor	0.449366	0.105085	0.270078	19460	12299	86684	16575	15310	61846
CCNA_00353		O-antigen acetylase	0.42219	0.105429	0.270436	10183	6283	9171	7490	5097	7310
CCNA_02596		SSU ribosomal protein S4P	-0.48897	0.105433	0.270436	345458	312146	1241563	127991	141603	549607
CCNA_02947	flmD	spsG-related polysaccharide biosynthesis protein	0.502191	0.105328	0.270436	94	68	1490	114	43	600
CCNA_00002		Maf-family nucleoside triphosphate pyrophosphatase	-0.41512	0.105597	0.27068	1387	722	1976	677	599	1128
CCNA_00350		hypothetical protein	0.693358	0.106133	0.271873	3619	2412	2838	4355	3926	4929
CCNA_00668		capsular polysaccharide biosynthesis protein	0.594892	0.106213	0.271899	79	55	163	89	33	88
CCNA_01460		hypothetical protein	0.627124	0.106346	0.27206	93233	70319	65776	92926	73759	60160
CCNA_01111	hdaB	DnaA-related protein HdaB	-0.687534	0.106648	0.272653	960	629	1352	665	455	598
CCNA_02934		DUF998 domain-containing protein	0.48754	0.106983	0.27333	498	456	207	773	999	490
CCNA_00664		C4-dicarboxylate transport protein	-0.398539	0.107378	0.27416	1875	925	1427	521	1041	1420
CCNA_00859		acetyltransferase, GNAT family	0.45708	0.107471	0.274216	1646	914	5172	1655	959	2517
CCNA_03413		NAD(P) transhydrogenase subunit alpha	-0.41102	0.107687	0.274587	4760	3546	1920	4228	6591	2172
CCNA_01726		EngA-subfamily GTPase protein	-0.436256	0.107784	0.274602	151	85	188	134	147	91
CCNA_02365		glucoamylase	-0.404838	0.107834	0.274602	1777	1107	1246	829	495	544
CCNA_00044		ribosome maturation protein RimP	-0.384717	0.107946	0.274707	24511	11333	12071	5115	7707	5407
CCNA_03445		M28-family zinc metallopeptidase	0.430543	0.10818	0.275122	3056	2291	5368	3584	1878	3086
CCNA_02983		glycosyltransferase family 2 protein	-0.464896	0.108301	0.27525	361	223	3181	437	308	1798
CCNA_01817	ntrX	nitrogen assimilation regulatory protein ntrX	0.437936	0.108567	0.275746	314	234	476	289	104	170
CCNA_01632		hypothetical protein	-0.44247	0.108941	0.276516	322	158	360	156	159	140
CCNA_01976		Indole-3-glycerol phosphate synthase	-0.508474	0.109015	0.276522	8579	6281	8398	9853	6334	8112
CCNA_00930		riboflavin synthase alpha chain	0.485168	0.110058	0.278805	122	77	558	150	91	438
CCNA_02583		phosphoribosylformylglycinamidine synthase I	-0.397939	0.110055	0.278805	727	364	728	280	394	382
CCNA_01405		GIY-YIG domain protein	0.436351	0.110257	0.278812	1503	1192	2237	902	941	1726
CCNA_01483		hypothetical protein	0.726122	0.110276	0.278812	2832	1917	3621	2715	2350	3009
CCNA_03383		ABC transporter ATP-binding protein/permease	-0.714284	0.110271	0.278812	358	281	538	164	207	264
CCNA_02202		YkwD-family protein	0.584277	0.110571	0.279374	3223	2589	3498	10841	5681	6493
CCNA_01736		TetR-family transcriptional regulator	-0.377277	0.110695	0.279506	2998	2260	7599	3930	1818	4439
CCNA_02246	mipZ	division plane positioning ATPase MipZ	0.457998	0.111056	0.280235	84	34	157	66	25	60
CCNA_00521		antitoxin protein	-0.55449	0.111594	0.280865	3212	2080	4519	1897	1683	2170
CCNA_00537		DNA-directed RNA polymerase beta' chain	0.435994	0.111537	0.280865	304	236	565	197	202	252
CCNA_01318	rplE	LSU ribosomal protein L5P	0.455531	0.111405	0.280865	101	51	61	35	33	5
CCNA_02835		CpxP-related protein	0.535447	0.111578	0.280865	743	371	690	303	423	357
CCNA_03999		cell surface polysaccharide synthesis protein, GtrA family	0.499209	0.111667	0.280867	2282	1629	2625	1156	1157	1238
CCNA_02740		transposase	0.964019	0.111866	0.281184	210	188	663	161	181	435
CCNA_03107		cytidine deaminase	-0.425483	0.11205	0.281466	643	368	1494	1488	494	1647
CCNA_01059	rsaA	S-layer protein rsaA	-0.489945	0.112267	0.281646	524	322	837	696	746	575
CCNA_02501		type IV secretory pathway, VirB4 ATPase	0.430431	0.112213	0.281646	134	106	707	117	67	360
CCNA_03866		LptE superfamily protein	0.410318	0.112518	0.282093	582	349	605	347	338	410
CCNA_01061	rsaE	type I secretion adaptor protein RsaE	-0.388978	0.112803	0.282626	4715	1911	1661	13994	5442	2307
CCNA_01054		tryptophan halogenase	-0.390308	0.11302	0.282986	208	172	223	222	110	121
CCNA_01528	fljK	flagellin fljK	0.469846	0.113176	0.283195	217	134	160	81	257	95
CCNA_00431		hypothetical protein	0.435432	0.113341	0.283425	23	9	19	2	30	26
CCNA_03031		NlpC/P60 family protein	0.641736	0.113757	0.284283	648	467	1291	1195	433	1137
CCNA_02272		hypothetical protein	-0.514128	0.113964	0.284617	5047	5095	5836	8803	7129	6406
CCNA_01489	abfA	alpha-L-arabinofuranosidase	-0.422744	0.114168	0.284943	665	732	436	142	253	109
CCNA_00842		hypothetical protein	0.463521	0.114638	0.285934	165	61	194	96	128	121
CCNA_03511	surF1	cytochrome c oxidase assembly protein Surf1	-0.466511	0.11547	0.287823	1310	1069	6896	1509	946	1883
CCNA_00479		Helix-turn-helix DNA-binding protein	-0.546788	0.115899	0.288708	2023	1238	1485	1476	1616	895
CCNA_01860		iron-regulated membrane protein	0.516928	0.116222	0.289326	5682	4454	7402	3615	4061	6791
CCNA_00392		dihydroorotase	0.488408	0.116668	0.290252	1073	640	2211	827	328	1097
CCNA_02235		SGNH hydrolase family protein	-0.419833	0.117274	0.291572	276	165	182	78	113	99
CCNA_01594		ribosomal protein L11 methyltransferase	-0.374715	0.117378	0.291643	5399	3612	5275	3625	3060	2889
CCNA_00281		methionyl-tRNA formyltransferase	-0.47444	0.117862	0.292286	1379	788	1260	189	806	687
CCNA_02600		S-formylglutathione hydrolase	-0.422463	0.117722	0.292286	832	583	432	365	439	233
CCNA_02874		phage prohead protease	0.52345	0.117793	0.292286	263	130	632	349	295	450
CCNA_00352		integral membrane protein	-0.407779	0.117992	0.292423	347	326	562	241	162	277
CCNA_02525		aspartate carbamoyltransferase	0.541512	0.118077	0.292445	650	488	1052	476	486	462
CCNA_01746		malonyl-CoA-(acyl-carrier-protein) transacylase FabD	-0.38166	0.118461	0.293209	2247	1641	1643	752	832	564
CCNA_00655		hypothetical protein	-0.468879	0.118627	0.293435	767	428	681	447	386	484
CCNA_00888		MCP-signal associated domain protein	-0.722524	0.118971	0.293912	271	114	278	429	401	250
CCNA_01412		acyl-CoA dehydrogenase, short-chain specific	-0.436106	0.118945	0.293912	4273	1675	5202	1707	1663	6822
CCNA_02364		methyl-accepting chemotaxis protein	0.403181	0.119052	0.293924	29	31	324	30	18	157
CCNA_01892		short chain dehydrogenase	0.384028	0.119571	0.295018	732	609	886	668	410	434
CCNA_02437		LysR-family transcriptional regulator	-0.407746	0.119812	0.295426	1293	584	1596	1128	940	1445
CCNA_03495		D-beta-hydroxybutyrate dehydrogenase	0.628061	0.119904	0.295463	893	2360	1068	702	538	701
CCNA_01807		acyl-acyl carrier protein synthetase	0.560522	0.120029	0.295585	837	533	1006	585	491	786
CCNA_02679		conserved transmembrane protein	0.479465	0.120424	0.296369	2545	2050	2187	1659	2070	1314
CCNA_00186		guanine-hypoxanthine permease	-0.450444	0.120582	0.296571	25	30	1519	19	32	1298
CCNA_02712	hfaB	holdfast attachment protein HfaB	0.504265	0.12082	0.296969	467	249	441	288	244	267
CCNA_01706		periplasmic glucoside 3-dehydrogenase, lacA subunit	-0.423141	0.120962	0.29713	1457	1018	2625	798	966	1779
CCNA_03446		feruloyl-CoA synthetase	-0.42622	0.121083	0.297238	16999	12236	16517	12426	8320	9202
CCNA_00424		aldehyde dehydrogenase	0.46591	0.121565	0.298233	1420	802	4028	1318	933	3499
CCNA_00523		multicopper polyphenol oxidase	-0.38514	0.121935	0.298953	1182	390	88	669	1085	50
CCNA_00501		glucosyltransferase	-0.451818	0.122487	0.300116	123	87	296	138	98	324
CCNA_03780		thioredoxin-like protein	-0.40925	0.122769	0.300619	98	57	93	100	86	109
CCNA_00822		hypothetical protein	0.6929	0.12301	0.301018	19	17	186	20	20	121
CCNA_00512		GTP-binding protein, probable translation factor	-0.391044	0.123403	0.30152	271	175	164	201	193	120
CCNA_01951	pbpY	multimodular transpeptidase-transglycosylase PbpY	-0.419839	0.123448	0.30152	235	131	123	180	160	115
CCNA_03664		4-hydroxy-tetrahydrodipicolinate reductase	-0.404904	0.12344	0.30152	40	18	188	49	83	156
CCNA_03810		organic solvent resistance transport system ATP-binding protein	-0.419783	0.123562	0.301609	64	55	306	29	32	219
CCNA_00867		hypothetical protein	-0.359896	0.123836	0.301898	864	535	998	623	514	510
CCNA_02783		two-component response regulator	0.500346	0.123789	0.301898	1094	685	957	591	394	309
CCNA_03804		DUF2218 domain-containing protein	-0.443238	0.124351	0.302965	1908	1058	2217	1408	1189	1417
CCNA_01735		PaaI thioesterase family protein	0.544717	0.124555	0.303139	2899	1967	2717	2213	1208	1044
CCNA_01818		D-alanine aminotransferase	0.38708	0.124635	0.303139	203	219	927	138	65	299
CCNA_01819	hfq	RNA-binding protein, Hfq family	-0.651461	0.124657	0.303139	5171	4179	9715	3803	2067	4125
CCNA_02251		methylglutaconyl-CoA hydratase	0.393865	0.124757	0.303194	41	49	332	151	45	195
CCNA_03465	gcvT	glycine cleavage system aminomethyltransferase GcvT	-0.441294	0.124838	0.3032	2146	1304	1963	1405	1417	894
CCNA_02207		SH3 domain-containing protein	-0.454566	0.125261	0.303847	19	10	39	28	12	35
CCNA_02933		M20/M25/M40 family metallo-hydrolase	-0.40495	0.125188	0.303847	505	295	1086	861	661	922
CCNA_00365		ornithine decarboxylase	-0.377576	0.125527	0.304114	1128	918	2524	675	544	974
CCNA_03318	imuB	DNA polymerase Y-family protein ImuB	0.399041	0.125463	0.304114	163	79	198	106	62	311
CCNA_01490		FAD-dependent dehydrogenase	-0.393691	0.125885	0.30479	355	231	105	305	262	83
CCNA_02375		hypothetical protein	0.466154	0.126301	0.305608	709	234	392	96	103	89
CCNA_00082	lysS	class 1 lysyl-tRNA synthetase	-0.428886	0.126594	0.306126	6891	4245	7184	5863	6381	5648
CCNA_03159		sulfite reductase (NADPH) flavoprotein alpha-component	-0.5328	0.127162	0.307307	240	157	247	167	151	195
CCNA_01667	kdpE	two-component response regulator kdpE	-0.425605	0.127317	0.307492	1272	808	1286	906	709	708
CCNA_02528		PlsY-like acyl-phosphate glycerol 3-phosphate acyltransferase	-0.540952	0.127403	0.307509	107	28	52	68	37	55
CCNA_02754		Xaa-Pro dipeptidase	-0.39292	0.127635	0.307877	1254	928	6631	649	765	2498
CCNA_00486		TonB-dependent receptor	-0.400925	0.127775	0.307881	134	79	133	53	56	173
CCNA_02370	malA	TonB-dependent maltose outer membrane transporter malA	-0.399742	0.127795	0.307881	1092	748	1385	1329	875	1087
CCNA_00994		oxidoreductase, GMC family	0.40675	0.12874	0.309865	192	77	70	145	137	110
CCNA_01822		melibiose carrier protein	0.430081	0.128778	0.309865	825	659	477	835	633	312
CCNA_03474	phd	SpoVT-AbrB family transcription factor, phd antitoxin	-0.649119	0.128959	0.310109	639	426	857	443	499	1237
CCNA_03983		HicA-related toxin-antitoxin protein	-0.653204	0.129072	0.310187	4525	3029	3337	2997	2341	2071
CCNA_03052		acyltransferase	-0.38533	0.129275	0.310293	984	656	1915	928	807	1581
CCNA_03695		aldehyde dehydrogenase	0.470754	0.129252	0.310293	53	35	72	95	80	124
CCNA_01712		CopY/TcrY family transcriptional repressor	-0.729976	0.129385	0.310364	183	183	141	205	128	109
CCNA_01206		ABC transporter permease protein	-0.468504	0.130183	0.312086	178	92	277	75	121	182
CCNA_03073		DUF3429 domain-containing protein	0.422132	0.130949	0.31373	8383	3232	5419	6318	4392	3859
CCNA_00075		3-ketoacyl-CoA thiolase	0.409251	0.131065	0.313813	152	96	568	127	72	245
CCNA_02401		SalR-family ligand-binding transcriptional regulator	-0.360489	0.131571	0.314829	14881	6216	24407	10491	18304	27493
CCNA_00726		acyl-CoA dehydrogenase	-0.41058	0.131957	0.315561	56	71	116	109	100	146
CCNA_00733		GumN superfamily protein	-0.661562	0.132221	0.315996	705	528	1885	751	764	1609
CCNA_00858		TonB-dependent receptor	0.380667	0.132675	0.316887	99	81	203	337	76	150
CCNA_01106	parD2	antitoxin protein parD2	-0.454249	0.133145	0.317814	331	207	234	159	223	99
CCNA_02945		PAS-family sensor histidine kinase	0.379175	0.135137	0.322372	494	266	1240	312	233	858
CCNA_01065		glycosyltransferase	-0.440236	0.135339	0.322656	7115	3168	6283	2617	4226	6416
CCNA_03595		S-adenosylmethionine-dependent methyltransferase	0.355047	0.135915	0.32383	4080	2138	5891	2525	2936	2908
CCNA_00119		S-adenosylmethionine-dependent methyltransferase	0.348531	0.136266	0.324269	1848	1341	3401	2254	1286	2031
CCNA_00335		hypothetical protein	-0.619347	0.136225	0.324269	325	240	243	128	154	115
CCNA_01398		peptidyl-prolyl cis-trans isomerase	-0.423398	0.136557	0.324763	15	5	12	21	1	3
CCNA_03200		hybrid sensor histidine kinase/receiver domain protein	0.711327	0.136681	0.324858	1540	1014	1974	1147	1013	1461
CCNA_01545		NAD(FAD)-utilizing dehydrogenase	-0.414123	0.137073	0.325591	317	258	363	231	151	176
CCNA_00548		transposase, HTH-Tnp1 superfamily	-1.17502	0.137486	0.326372	306	258	1584	413	231	723
CCNA_01419		serine hydroxymethyltransferase	0.417629	0.137916	0.326957	46545	33797	76029	70625	58480	79948
CCNA_02336		lysophospholipase L2	-0.399451	0.138024	0.326957	140	122	459	95	92	226
CCNA_02843	parE3	type II toxin-antitoxin system toxin protein parE3	0.429628	0.138014	0.326957	4774	2654	3595	5737	5767	4027
CCNA_03688		AsnC-family transcriptional regulator	-0.502891	0.138069	0.326957	104	48	379	247	157	590
CCNA_03760		PaaI-family thioesterase	-0.41249	0.138174	0.327005	1231	642	500	619	560	263
CCNA_00605		hypothetical protein	-0.450405	0.138354	0.327033	62	13	24	9	62	35
CCNA_02320		2'-deoxycytidine 5'-triphosphate deaminase	-0.34242	0.138338	0.327033	170	171	187	148	255	169
CCNA_02222	metF	5-methyltetrahydrofolate--homocysteine methyltransferase homocysteine-binding subunit	-0.387493	0.138679	0.327604	324	174	283	198	133	135
CCNA_01326	secY	protein translocase subunit secY	-0.378735	0.139112	0.328426	373	214	739	538	293	809
CCNA_00925		hypothetical protein	-0.3769	0.139469	0.328869	1282	1258	3045	965	586	1589
CCNA_03385		YcgN family cysteine cluster protein	-0.423366	0.139427	0.328869	1672	1247	4896	1160	666	1915
CCNA_03503		polyisoprenoid-binding protein	-0.406526	0.139659	0.329118	317	170	344	290	224	326
CCNA_00368		phosphonates transport system permease protein phnE	-0.33739	0.140096	0.329747	2041	1104	6280	1288	1618	4356
CCNA_01615		cell elongation specific D,D-transpeptidase	0.426789	0.140093	0.329747	711	472	965	744	458	631
CCNA_02506		transposase/integrase-related peptide	-0.440771	0.140612	0.330762	29824	32296	86792	100212	43810	65699
CCNA_03872	trmE	tRNA (5-carboxymethylaminomethyl-2-thiouridylate) synthase	-0.378004	0.140911	0.331265	451	227	789	310	159	364
CCNA_00608		endopygalactorunase	0.363667	0.141065	0.331361	133	100	430	151	77	265
CCNA_03171		hybrid sensor histidine kinase/receiver domain protein	0.355235	0.141122	0.331361	48	44	127	50	51	115
CCNA_03567		acyl-CoA dehydrogenase	-0.399805	0.141779	0.332701	769	625	1009	787	1097	1401
CCNA_02341		Hsp20 family protein	0.44971	0.142047	0.333128	1430	1069	4087	2791	976	2547
CCNA_00134		YjfL-family membrane protein	-0.441688	0.14248	0.333337	3148	2067	2127	3329	2563	1660
CCNA_00135		trypsin-like peptidase	0.500214	0.142509	0.333337	653	330	4308	762	604	4062
CCNA_00366		phosphonates transport ATP-binding protein phnC	-0.400431	0.142389	0.333337	4092	3017	29884	4352	2669	15289
CCNA_02684		cyclopropane fatty acid synthase-like protein	0.348976	0.142564	0.333337	490	323	1744	535	348	1141
CCNA_03404	rcdA	protease adaptor protein RcdA	-0.374651	0.142424	0.333337	2237	1171	3524	3106	1012	2144
CCNA_01500		hypothetical protein	0.406114	0.142948	0.333901	3164	2839	2521	2493	2784	1638
CCNA_01610		2-isopropylmalate synthase	-0.451454	0.142978	0.333901	348	299	460	426	310	283
CCNA_03377		hypothetical protein	0.463104	0.143157	0.334119	173	168	530	247	211	410
CCNA_03966		hypothetical protein	0.416157	0.143583	0.334912	356	219	1711	383	225	711
CCNA_00642		hypothetical protein	-0.382612	0.143734	0.335063	1025	618	1887	663	396	986
CCNA_01016		copper resistance protein B	0.371431	0.144169	0.335876	8779	5893	15478	9929	5715	9153
CCNA_00647	nrtD	nitrate transport ATP-binding protein nrtD	-0.406929	0.144419	0.336067	74	35	83	24	20	47
CCNA_01124		histidinol-phosphate aminotransferase	-0.425436	0.144424	0.336067	2279	1231	3149	860	1262	1890
CCNA_00607		TonB-dependent receptor	-0.385358	0.14478	0.336593	189	126	122	108	97	87
CCNA_01855		iron/manganese superoxide dismutase	-0.554568	0.144823	0.336593	3726	2585	1605	1673	3151	1265
CCNA_01980		PEP phosphonomutase related enzyme	-0.478322	0.145228	0.337331	407	297	951	355	296	504
CCNA_01255		hypothetical protein	0.399975	0.145661	0.337933	478	357	577	301	275	366
CCNA_02730		glutathione S-transferase	0.43102	0.145585	0.337933	7036	5219	7899	2943	3354	3389
CCNA_01132	cckA	sensory transduction histidine kinase/receiver protein CckA	0.420386	0.145815	0.338088	2842	2819	5102	5433	2291	2850
CCNA_02894	xynA1	endo-1,4-beta-xylanase XynA1	-0.423891	0.146088	0.338521	52	41	200	48	21	100
CCNA_03320		Acetyl-CoA carboxylase	0.4497	0.146725	0.339591	14379	9151	43116	11010	16597	40393
CCNA_03894		MFS sugar transporter	0.471595	0.146646	0.339591	1737	1095	1545	1318	1070	907
CCNA_01682		LytT-family response regulator	-0.388698	0.147128	0.339916	681	422	949	538	299	278
CCNA_02545		alkaline phosphatase	-0.35583	0.147096	0.339916	131	71	85	66	47	55
CCNA_03161	xylR	transcriptional regulator xylR	-0.4344	0.147118	0.339916	208	130	5674	215	121	191
CCNA_01269		GcrA superfamily protein	0.336887	0.147512	0.339995	100	143	356	120	90	186
CCNA_02789		Xre-family transcriptional regulator	-0.610215	0.147431	0.339995	1262	902	1816	741	629	698
CCNA_02832		microsomal dipeptidase	-0.37257	0.147503	0.339995	259	161	611	156	88	339
CCNA_03291		WecE-family pyridoxal phosphate-dependent enzyme	0.356664	0.147314	0.339995	885	409	2490	1041	1248	2738
CCNA_01511		sterol desaturase family protein	-0.39505	0.147736	0.34031	73	48	157	56	143	140
CCNA_01002	fliP	flagellar biosynthesis protein FliP	0.363531	0.147872	0.340421	199	155	503	226	167	322
CCNA_00593		hypothetical protein	0.486686	0.148461	0.34117	236	159	280	164	157	165
CCNA_01683		acetyltransferase family protein	-0.37123	0.148333	0.34117	2633	1627	1884	1021	647	783
CCNA_03416		glycosyltransferase family 9 protein	-0.382815	0.148389	0.34117	2708	1545	19636	808	1400	14629
CCNA_01068		glycosyltransferase	-0.358948	0.149188	0.34251	5439	2942	15264	4758	4651	20649
CCNA_01750		3-oxoacyl-(acyl-carrier-protein) synthase II	-0.403479	0.14922	0.34251	93	80	205	86	93	74
CCNA_00562		dihydroorotate dehydrogenase	-0.389218	0.149379	0.342536	762	509	444	191	459	260
CCNA_01484		hypothetical protein	0.569329	0.149408	0.342536	4206	2939	2952	1694	1105	973
CCNA_03644	sdhC	succinate dehydrogenase cytochrome b556 subunit	-0.400665	0.150054	0.343815	144	118	277	128	80	213
CCNA_02569		glutathione S-transferase	-0.361815	0.150342	0.344272	118	68	202	126	74	108
CCNA_02900		N-acyl-L-amino acid amidohydrolase	0.371085	0.150659	0.344795	72	48	95	33	26	59
CCNA_02321	metZ	O-succinylhomoserine sulfhydrylase	-0.359956	0.150838	0.345	10101	1229	3181	3229	2401	3096
CCNA_01257		hypothetical protein	0.596044	0.151358	0.345986	106	53	68	164	45	52
CCNA_02613		Rieske (2Fe-2S) protein	-0.450768	0.151491	0.346087	310	227	584	240	382	366
CCNA_03744	rfbB	dTDP-glucose 4,6-dehydratase RfbB	-0.384386	0.152023	0.347099	747	303	4041	661	338	3056
CCNA_03631		hypothetical protein	0.694273	0.152198	0.347293	8176	7682	9469	5638	4719	3121
CCNA_02030		hypothetical protein	-0.432732	0.152486	0.347746	118	65	607	111	71	283
CCNA_00079		MerR-family transcriptional regulator	-0.549122	0.153242	0.34906	2306	1769	2053	3163	2339	1454
CCNA_00780		N-formylglutamate deformylase	0.416295	0.153195	0.34906	1220	894	1471	1292	862	887
CCNA_03939		hypothetical protein	-0.497613	0.153458	0.349348	461	206	444	497	365	560
CCNA_00500		hydroxymethylglutaryl-CoA lyase	-0.422426	0.154255	0.350425	2131	1453	2886	1484	1077	1737
CCNA_01593		Xaa-pro aminopeptidase	-0.424481	0.154084	0.350425	731	583	1322	891	613	1507
CCNA_02494		3-oxoadipate enol-lactonase/4-carboxymuconolactone decarboxylase	0.452213	0.154292	0.350425	172262	9766	4481	13714	12519	3840
CCNA_03122		SdpI family protein	0.384129	0.154244	0.350425	183	180	694	304	194	486
CCNA_03317	dnaE2	DNA polymerase III alpha subunit DnaE2/ImuC	0.354427	0.154508	0.35071	291	245	471	451	177	311
CCNA_00885		MazE-like antitoxin protein	-0.495571	0.154823	0.351222	130	56	231	194	158	120
CCNA_00736		lipoprotein signal peptidase	-0.34278	0.155932	0.353531	1391	936	1043	2812	1440	2032
CCNA_00435		amino acid transporter	0.419842	0.156783	0.355252	2057	1098	5174	4092	1141	3395
CCNA_00750		FeaR-family transcriptional regulator	-0.362967	0.157031	0.355607	4985	3178	2737	2876	4763	3063
CCNA_03886		trypsin-like peptidase domain family protein	-0.345089	0.157423	0.356287	251	195	115	113	168	50
CCNA_02263		glcG-family protein	-0.375262	0.157543	0.356352	116	76	212	88	63	159
CCNA_00595		FecR family protein	0.473662	0.157806	0.356739	269	278	729	277	277	430
CCNA_00813		flavin-binding monooxygenase-related protein	-0.337581	0.158015	0.357003	2885	1974	1252	2181	1972	856
CCNA_02618		AsnC-family transcriptional regulator	0.39692	0.158639	0.358205	4588	3052	12993	3793	3845	8367
CCNA_00322		hypothetical protein	-0.366602	0.158914	0.358618	1235	653	1284	489	612	700
CCNA_03017		cytochrome b/b6 domain-containing protein	0.453793	0.159342	0.359375	12	11	33	13	20	19
CCNA_03507	pdeA	GGDEF/EAL phosphodiesterase PdeA	0.362244	0.159487	0.359493	4990	2006	9154	2714	3999	10588
CCNA_01485		aldose 1-epimerase	-0.360473	0.160242	0.360986	1649	1108	810	1347	960	463
CCNA_01417	hemA	5-aminolevulinic acid synthase	0.39141	0.160557	0.361067	103	52	673	206	40	381
CCNA_02762		DNA repair protein RadC	0.441934	0.160457	0.361067	1055	703	1292	1164	977	1167
CCNA_02858		hipA-family phosphatidylinositol 3/4-kinase	0.439456	0.160555	0.361067	264	129	268	117	123	128
CCNA_01851	qoxA	quinol cytochrome oxidase polypeptide II	0.441746	0.160708	0.361198	186	141	162	156	215	283
CCNA_02556		DUF4287 domain-containing protein	-0.435115	0.160861	0.361332	342	276	521	292	321	504
CCNA_02602		LysR-family transcriptional regulator	-0.394372	0.161163	0.361803	402	444	5614	680	340	2976
CCNA_02397		DeoR-family transcriptional regulator	0.484872	0.161312	0.361928	1961	1192	2147	1260	1749	2686
CCNA_02447		PspA/IM30 family regulatory protein	0.393501	0.16157	0.362297	26	9	19	34	14	16
CCNA_02474		MarR-family transcriptional regulator	-0.350283	0.16186	0.362737	393	286	690	242	149	287
CCNA_02966		non-specific DNA-binding protein Dps/iron-binding ferritin-like antioxidant protein/ferroxidase	0.448338	0.162219	0.363309	8	7	78	22	38	46
CCNA_03391		Cro/CI family transcriptional regulator	0.352333	0.162302	0.363309	1441	783	1394	810	569	482
CCNA_02004	sidA	SOS-induced inhibitor of cell division SidA	-0.917193	0.16273	0.364058	1287	825	2240	1549	1527	2549
CCNA_02355		endonuclease III	0.402953	0.162894	0.364216	2486	2303	2914	5173	4062	2882
CCNA_01204		UDP-glucuronate decarboxylase family protein	-0.363805	0.163163	0.364493	2	1	8	3	10	3
CCNA_02298	zitP	zinc-finger pilus regulatory protein ZitP	0.342148	0.163206	0.364493	74	52	316	147	52	189
CCNA_01701		3-ketoglycoside epimerase	-0.371237	0.163572	0.3651	1814	1423	1415	2894	1903	1010
CCNA_00045		inorganic pyrophosphatase	-0.433644	0.163667	0.365104	2197	1282	1775	1621	1489	708
CCNA_01549		sulfate adenylyltransferase subunit 1/adenylylsulfate kinase	0.334956	0.163879	0.365367	528	320	303	404	239	273
CCNA_00255		beta-lactamase class C family protein	-0.420918	0.164309	0.365905	5363	3926	9676	33429	3688	6022
CCNA_01114	sufE	cysteine desulfurase subunit SufE	-0.505274	0.164256	0.365905	5773	4757	3079	1245	3449	1971
CCNA_00117	glmS	glucosamine-fructose-6-phosphate aminotransferase, isomerizing	0.351236	0.164497	0.366113	647	363	4287	442	434	1652
CCNA_00077		acyl-CoA dehydrogenase, long-chain specific	0.359145	0.164732	0.366428	395	280	1480	625	258	978
CCNA_03675	skaH	PAS-family sensor histidine kinase SkaH	-0.448839	0.16514	0.367125	31175	25901	21980	52157	41359	22136
CCNA_02559		NTF2 superfamily protein	0.395662	0.16551	0.367736	929	747	2721	931	591	1218
CCNA_03360		fructose-bisphosphate aldolase class II	0.385629	0.166009	0.368634	1646	1056	3944	1198	1307	2061
CCNA_00229		CAAX amino terminal protease family protein	-0.380446	0.166844	0.369224	137	147	324	178	73	154
CCNA_00995		cytochrome P450 CypX	-0.355379	0.166805	0.369224	26	21	78	34	30	111
CCNA_01186		hypothetical protein	0.569277	0.166518	0.369224	8632	4447	18490	7656	9074	11748
CCNA_02056		ATP12 family chaperone protein	-0.353281	0.166703	0.369224	984	750	1249	951	801	1070
CCNA_02469		type II toxin-antitoxin system HipA family toxin	-0.45166	0.166585	0.369224	1178	958	736	1011	759	331
CCNA_02623	ftsZ	cell division protein FtsZ	0.390146	0.166615	0.369224	396	242	304	182	212	139
CCNA_03693		creatininase family protein	-0.318571	0.167084	0.369543	7582	6071	7294	5407	5024	3179
CCNA_03338	tolB	Tol-Pal system protein TolB	-0.387971	0.167419	0.370073	145	108	260	244	279	99
CCNA_00724		hypothetical protein	-0.359425	0.167697	0.370267	1877	948	1806	645	1453	1684
CCNA_02976		MCP-signal associated domain protein	0.423623	0.167638	0.370267	608	234	1109	322	551	1007
CCNA_03815		GumN superfamily protein	0.421934	0.16786	0.370416	5191	3799	5580	8656	5188	3580
CCNA_02519		aspartyl/glutamyl-tRNA(Asn/Gln) amidotransferase subunit A	0.430277	0.168054	0.370635	128	117	446	137	58	326
CCNA_00143		ribosomal RNA small subunit methyltransferase I	-0.414085	0.168279	0.370919	933	564	8119	1221	821	4524
CCNA_00177		type II secretion pathway protein I	-0.641539	0.168814	0.37128	439	257	888	2092	1147	2803
CCNA_00837		alpha-L-fucosidase	0.353432	0.168664	0.37128	5284	3442	6843	3092	3056	4967
CCNA_02149	dxs	1-deoxy-D-xylulose 5-phosphate synthase	0.378469	0.168824	0.37128	27290	18080	37196	27415	25066	30220
CCNA_03776		2'-5' RNA ligase	-0.501315	0.168697	0.37128	230	107	549	172	173	271
CCNA_00248	spdS	sensor histidine protein kinase SpdS	0.832515	0.169154	0.371374	858	539	953	508	457	467
CCNA_01715		GPH-family phosphatase	-0.324811	0.169122	0.371374	341	315	294	263	312	171
CCNA_03150		hypothetical protein	-0.59394	0.169077	0.371374	59	29	334	64	11	151
CCNA_00682		MarR-family transcriptional regulator	-0.573209	0.170093	0.373015	400	185	605	73	234	241
CCNA_03486		TIGR02301 family protein	-0.431538	0.170039	0.373015	11888	9028	11247	6731	4645	3650
CCNA_00603		SpoIIM-family membrane protein	-0.395696	0.170256	0.373161	361	216	900	330	222	300
CCNA_02358		flavin reductase family protein	-0.346279	0.170584	0.373669	5125	4772	5855	14074	5460	4614
CCNA_00761		hypothetical protein	-0.385045	0.171146	0.374268	2696	1528	3112	1049	778	1214
CCNA_01381		valyl-tRNA synthetase	-0.344986	0.171048	0.374268	1257	750	969	1294	1124	689
CCNA_03376		hypothetical protein	-0.390401	0.171137	0.374268	1276	544	689	918	1001	2352
CCNA_02045		acetyl-coenzyme A synthetase	-0.35353	0.171486	0.3748	322	258	644	238	191	493
CCNA_01362	urpR	two-component response regulator UrpR	0.415464	0.17172	0.375101	894	737	348	1053	1161	240
CCNA_01916		BrkB/YihY/UPF0761 family protein	-0.591318	0.17183	0.37513	321	225	180	150	237	139
CCNA_00405		short chain dehydrogenase	0.314586	0.172361	0.376078	650	501	1959	600	252	635
CCNA_03020		phosphatidylinositol-specific phospholipase C1-like protein	0.392482	0.172779	0.376779	117	93	654	306	118	423
CCNA_00877		hypothetical protein	-0.348137	0.173131	0.376911	1470	909	2857	2582	979	1679
CCNA_03037	cpaF	pilus assembly ATPase CpaF	0.386256	0.173126	0.376911	548	257	1727	724	371	1590
CCNA_03593		ferritin-like superfamily protein	-0.407111	0.173007	0.376911	71	43	210	51	55	156
CCNA_03953		hypothetical protein	-0.379112	0.173285	0.377035	2688	1957	2342	955	974	713
CCNA_02667	flbY	flagellar basal-body protein FlbY	-0.468372	0.173704	0.377735	1943	1208	3829	2116	1025	1647
CCNA_02430		UPF0262 family protein	-0.314806	0.173887	0.377921	5020	3082	2559	1639	2134	857
CCNA_02249		DUF1489 family protein	0.367589	0.173997	0.37795	154	104	493	168	128	391
CCNA_01328	rpsM	SSU ribosomal protein S13P	-0.425154	0.174483	0.378657	229	171	292	162	96	93
CCNA_01999		translation elongation factor Ts (EF-Ts)	0.355801	0.174644	0.378657	1085	710	2138	1989	1004	1954
CCNA_03324		hypothetical protein	0.411519	0.174713	0.378657	1309	821	2254	869	845	1471
CCNA_03604		hypothetical protein	0.347124	0.17469	0.378657	1989	1602	6145	3281	1454	4305
CCNA_01931		TetR-family transcriptional regulator	-0.427527	0.175368	0.379867	740	577	1348	378	299	701
CCNA_02418		uracil DNA glycosylase superfamily protein	0.437821	0.175514	0.37997	77	68	148	42	53	50
CCNA_03773		DUF3597 domain-containing protein	-0.404477	0.175665	0.380086	223	157	105	117	93	60
CCNA_00199	cpaL	TadG/vWA-family protein CpaL	-0.351085	0.175906	0.380396	19	49	113	61	22	70
CCNA_03058		carbon-nitrogen hydrolase	-1.13965	0.176962	0.382254	873	644	1028	800	600	795
CCNA_03636		biotin synthase	-0.661089	0.176935	0.382254	6928	5228	4084	4159	4338	1609
CCNA_01769		ABC transporter ATP-binding protein	-0.331585	0.177136	0.382417	2506	901	2084	425	1014	1220
CCNA_00018	moaA	molybdenum cofactor biosynthesis protein A	-0.358799	0.177262	0.382477	6710	4171	5930	4309	3505	2860
CCNA_01192		fructokinase SucC	0.407123	0.17741	0.382583	50	49	49	3	16	22
CCNA_00675		VapC-like PIN domain ribonuclease	-0.491446	0.177803	0.383081	607	368	520	214	408	218
CCNA_03831		major facilitator superfamily transporter	0.339179	0.177838	0.383081	60272	33139	73640	44650	45672	59732
CCNA_03321		VanZ superfamily protein	0.394127	0.178753	0.384838	1324	620	2713	2173	1145	4410
CCNA_00592		ferritin superfamily protein	-0.363958	0.179019	0.385197	285	179	458	210	141	309
CCNA_01137		ribosomal-protein-alanine acetyltransferase	-0.407653	0.179315	0.38562	10865	6826	7536	5717	4649	4246
CCNA_03743		beta-lactamase family protein	0.550635	0.179596	0.386012	304	241	1814	260	281	766
CCNA_00224		TonB-dependent receptor protein	-0.447494	0.179805	0.386247	2196	1485	5573	2628	1687	4170
CCNA_01042		TonB-dependent receptor	-0.365777	0.180724	0.387266	280	145	253	291	197	210
CCNA_01334		ABC2-family membrane transporter	0.333074	0.180934	0.387266	1032	675	826	728	536	569
CCNA_01634		arylamine N-acetyltransferase	-0.421033	0.180875	0.387266	3629	2391	7771	3142	2700	7917
CCNA_01691		tRNA/rRNA methyltransferase	-0.431037	0.181006	0.387266	2794	1750	3213	1682	883	987
CCNA_01997		ribosome recycling factor (RRF)	-0.369162	0.180766	0.387266	992	655	545	1275	901	945
CCNA_02072		ATP-dependent protease subunit	0.466039	0.181076	0.387266	1647	1072	1934	1412	1008	1316
CCNA_02666		chemotactic signal-response protein CheL	0.606504	0.180657	0.387266	129	54	87	108	43	146
CCNA_03635		hypothetical protein	-0.673561	0.180953	0.387266	6427	3746	6251	6282	5826	3742
CCNA_03212		hypothetical protein	0.416092	0.181181	0.387277	5281	3065	6672	3256	4679	3772
CCNA_01468	ccoO	cytochrome cbb3 oxidase, cytochrome c subunit ccoO	-0.471607	0.181493	0.387599	986	605	2049	818	479	1329
CCNA_02037	lon	ATP-dependent endopeptidase Lon	0.429636	0.181531	0.387599	504	328	732	188	181	209
CCNA_01295		TerC-family membrane protein	-0.346037	0.181702	0.387614	120	111	341	138	115	203
CCNA_02747		ABC transporter substrate-binding protein	-0.396316	0.181738	0.387614	116528	73931	90408	141477	101549	99963
CCNA_00511		carboxymethylenebutenolidase	-0.324077	0.182086	0.388144	455	258	146	431	530	251
CCNA_00705		hypothetical protein	-0.746923	0.182474	0.388757	158	125	624	409	191	536
CCNA_00746		ADA regulatory protein/O6-methylguanine-DNA	0.327666	0.182785	0.388994	71	13	57	32	8	69
CCNA_00856		beta-xylosidase	0.367386	0.182723	0.388994	1797	1282	7032	4327	2164	5891
CCNA_02581		DUF3291 domain-containing protein	-0.337494	0.183167	0.389594	60	46	117	78	61	71
CCNA_03527		glutamate-cysteine ligase family 2	-0.422495	0.183357	0.389783	2475	1177	1572	389	629	667
CCNA_03183		beta-lactamase family protein	0.352424	0.183601	0.390089	3294	1620	3104	590	1266	1735
CCNA_01550		sulfate adenylyltransferase subunit 2	-0.413925	0.184019	0.390764	1027	597	548	534	406	575
CCNA_03574		TonB-dependent receptor	-0.36428	0.18441	0.39138	88	24	59	18	35	18
CCNA_00061		cytochrome p450	-0.382286	0.184535	0.391433	2155	1005	6451	1078	2647	7425
CCNA_00055		ferric uptake regulation protein	-0.362168	0.184731	0.39145	147	103	343	152	128	134
CCNA_00986		general stress protein 17O	0.327357	0.184745	0.39145	2	0	2	0	0	0
CCNA_02031	nuoC	NADH-quinone oxidoreductase chain C	-0.324896	0.185267	0.392342	13709	8762	34947	7479	7067	22531
CCNA_00891		transporter, drug/metabolite exporter family	0.351248	0.185375	0.392357	892	538	943	1434	534	517
CCNA_00560	sixA	phosphohistidine phosphatase SixA	-0.88359	0.186174	0.393834	5053	3774	4907	3907	2898	2562
CCNA_03035	cpaH	TadC-related pilus assembly protein CpaH	0.373856	0.186585	0.394489	231	168	312	109	142	197
CCNA_01242		amino acid permease	-0.384868	0.187153	0.395474	5	5	6	5	12	15
CCNA_00170		TonB-dependent receptor	-0.317298	0.187527	0.395619	58	10	82	26	17	54
CCNA_02516		glutathione S-transferase	0.503308	0.18752	0.395619	1679	1124	1607	854	991	704
CCNA_03690		SpsF-family polysaccharide biosynthesis protein	-0.459723	0.187436	0.395619	188	123	140	136	91	102
CCNA_03458		hypothetical protein	-0.375136	0.18793	0.396253	15356	8538	10227	7583	7208	6884
CCNA_02574		DNA-deoxyinosine glycosylase	0.646882	0.188244	0.3967	368	233	384	251	323	369
CCNA_03662		hypothetical protein	0.327616	0.188495	0.397015	186	143	249	139	179	247
CCNA_01673		alphaE superfamily protein	0.435721	0.188924	0.397703	109	72	65	73	65	87
CCNA_00613		cyanophycinase	0.421107	0.190009	0.399186	194	149	1051	408	129	842
CCNA_02014		Biotin-(acetyl-CoA carboxylase) ligase	0.480494	0.190134	0.399186	1489	1025	1789	928	768	697
CCNA_02353		membrane-bound aldehyde dehydrogenase iron-sulfur protein	-0.93485	0.190245	0.399186	404	261	257	287	310	168
CCNA_02811		heavy metal translocating P-type ATPase	0.322497	0.190205	0.399186	3039	1810	2658	1513	1515	1321
CCNA_03166		ArsR-family transcriptional regulator	-0.320192	0.190156	0.399186	1150	867	943	1059	749	606
CCNA_03450		hypothetical protein	-0.594704	0.189783	0.399186	837	540	549	517	562	398
CCNA_03287		PadR-family transcriptional regulator	-0.634291	0.190704	0.399934	101	51	1079	205	78	882
CCNA_00989		acyl esterase protein	0.343761	0.190892	0.400111	38	23	29	95	82	26
CCNA_02654		hypothetical protein	0.391785	0.191154	0.400445	21	11	67	16	19	45
CCNA_00379		thiol:disulfide interchange protein dsbA	-0.317801	0.192023	0.401062	1017	621	927	750	649	583
CCNA_01057		hypothetical protein	0.363698	0.192275	0.401062	3209	2018	10978	5068	2666	9707
CCNA_02626		D-alanine--D-alanine ligase	-0.352116	0.191856	0.401062	1078	610	2096	769	528	891
CCNA_03036	cpaG	TadB-related pilus assembly protein CpaG	0.42502	0.192122	0.401062	62	25	185	36	51	172
CCNA_03256		chorismate synthase	-0.315968	0.191959	0.401062	25	30	139	12	11	99
CCNA_03506		putative transcriptional regulator	0.378005	0.192209	0.401062	728	472	1632	950	692	1138
CCNA_03534	ubiA	4-hydroxybenzoate polyprenyltransferase	-0.331369	0.191912	0.401062	988	491	1076	417	429	532
CCNA_03960		hypothetical protein	-0.5651	0.192106	0.401062	613	426	876	450	379	768
CCNA_02877		phage portal protein	0.371133	0.192401	0.401111	65	62	183	126	168	113
CCNA_03137		endo-1,4-beta-xylanase	0.314259	0.192692	0.401501	135	80	125	147	117	94
CCNA_01945		anhydro-N-acetylmuramic acid kinase	-0.353619	0.193038	0.401792	330	249	886	357	192	497
CCNA_02179		long-chain fatty acid transport protein precursor	-0.43935	0.193006	0.401792	24469	17470	22556	26488	26330	20388
CCNA_00917	parD1	antitoxin protein parD1	-0.438743	0.193324	0.402172	13103	9404	7518	9374	8953	4163
CCNA_02139	pflI	polar flagellum positioning protein pflI	0.530544	0.194169	0.403499	118	58	98	93	131	81
CCNA_03954		hypothetical protein	-0.309812	0.194092	0.403499	411	344	1352	297	436	1193
CCNA_00913		hypothetical protein	0.448657	0.195075	0.403728	432	281	942	711	515	841
CCNA_00915		Molybdenum cofactor sulfurase related protein	0.359736	0.195215	0.403728	380	246	520	385	413	291
CCNA_01044		AcrR-family transcriptional regulator	-0.354708	0.194575	0.403728	93	79	324	252	101	365
CCNA_01083		HATPase superfamily protein	-0.409484	0.194964	0.403728	1093	472	1087	341	483	445
CCNA_01147		acetyltransferase	-0.328737	0.195102	0.403728	199	137	327	186	77	188
CCNA_01218		sphingosine kinase/diacylglycerol kinase-related protein	0.310526	0.194669	0.403728	517	291	856	240	180	362
CCNA_02374		transposase	0.54554	0.195205	0.403728	448	302	255	387	313	169
CCNA_02778		hypothetical protein	-0.491474	0.194514	0.403728	1991	2064	1171	1350	5970	1387
CCNA_03400		DUF465 domain-containing protein	-0.712973	0.195124	0.403728	2952	2548	7686	2646	1882	4294
CCNA_00414		type 1 glutamine amidotransferase (GATase1) domain protein	-0.358245	0.195347	0.403786	969	644	1147	633	319	548
CCNA_00544		acetyl-CoA acetyltransferase	-0.353656	0.196738	0.406446	3386	2359	1600	1190	3685	1697
CCNA_01479		TIR domain protein	-0.320849	0.196871	0.406464	318	235	257	88	274	237
CCNA_03837	dipI	cell division protein DipI	-0.300214	0.196956	0.406464	35343	23673	51690	12126	21491	41836
CCNA_01646		dethiobiotin synthetase	-0.448253	0.197164	0.406677	681	422	1272	518	421	704
CCNA_02938		outer membrane protein A	-0.368965	0.197822	0.407818	3054	2002	5843	5036	3917	7060
CCNA_00372		ATP synthase C chain	-0.376278	0.198631	0.409268	1307	882	1310	699	778	695
CCNA_00147		hypothetical protein	0.344505	0.199753	0.411102	418	372	1149	430	205	471
CCNA_01323	rpsE	SSU ribosomal protein S5P	0.376435	0.19963	0.411102	698	558	2553	909	464	1018
CCNA_01416		3-hydroxyisobutyrate dehydrogenase	0.382795	0.199839	0.411102	438	182	3192	417	465	2585
CCNA_00706		hypothetical protein	-0.735329	0.200515	0.412276	331	271	1935	544	269	1282
CCNA_00426		very-short-patch-repair endonuclease	0.43038	0.20085	0.412472	1090	731	2807	861	924	2016
CCNA_00794		conserved membrane spanning protein	0.35332	0.201035	0.412472	3848	3060	3125	1848	2558	1916
CCNA_01142		hypothetical protein	0.348185	0.20082	0.412472	1652	1268	1817	1491	813	644
CCNA_01359	iolB	myo-inositol catabolism protein IolB	0.338896	0.200996	0.412472	3298	2860	1289	5056	3398	758
CCNA_03768	srp	signal recognition particle GTPase, SRP	0.320844	0.201144	0.412477	181	159	294	244	129	212
CCNA_03157		DUF4198 domain-containing protein	0.63057	0.201393	0.412771	328	204	1366	566	164	760
CCNA_03104		3-dehydroquinate synthase	0.343884	0.201919	0.41363	10	4	35	12	12	21
CCNA_01597		RHH DNA-binding protein	-0.546284	0.202258	0.413889	356	265	760	413	180	481
CCNA_03420		hypothetical protein	-0.384364	0.202238	0.413889	382	290	404	545	294	725
CCNA_02082		Sec-independent protein translocase protein tatA	0.347929	0.202495	0.413938	841	522	376	619	720	169
CCNA_03792		intracellular septation protein	0.294613	0.202472	0.413938	7648	5414	4419	8359	9549	6013
CCNA_00535		hypothetical protein	0.415632	0.20278	0.414149	5159	3706	4200	1628	3835	2204
CCNA_01167		acyl-CoA dehydrogenase	-0.34879	0.202812	0.414149	1215	1029	3203	1586	1484	3229
CCNA_00107		Trm112p-like protein	-0.330694	0.203292	0.414694	1731	1301	4541	2583	1416	2840
CCNA_01265		hypothetical protein	-0.487348	0.203283	0.414694	836	581	884	580	480	382
CCNA_00934		nuclear transport factor 2 family protein	0.344403	0.203538	0.414764	1024	695	10392	1621	760	10348
CCNA_03028		prephenate dehydratase	-0.398871	0.203539	0.414764	5756	2884	14961	3987	7169	16364
CCNA_00331		molybdate-binding protein	-0.320566	0.204072	0.415131	5846	2913	3920	2318	3083	3754
CCNA_01621		DNA-directed RNA polymerase omega chain	-0.366839	0.204051	0.415131	529	517	916	541	322	408
CCNA_01992	bamA	beta-barrel assembly machine (BAM) protein BamA	0.342777	0.20395	0.415131	809	663	1113	373	164	265
CCNA_02566		membrane alanine aminopeptidase	0.344575	0.204147	0.415131	100	47	107	44	54	79
CCNA_00349		integrase/recombinase, XerC-CodV family	0.530968	0.204629	0.415893	16862	10897	12658	22554	20644	17739
CCNA_00689		PAS-family hybrid histidine kinase/receiver protein	0.292994	0.2051	0.416632	485	365	321	509	252	259
CCNA_00772		hypothetical protein	0.664262	0.205678	0.417588	431	356	900	498	397	903
CCNA_01052		SapC family protein	0.343303	0.205883	0.417786	1924	834	2260	979	807	1009
CCNA_03854		phosphoribosyl-ATP pyrophosphatase	0.397754	0.206005	0.417816	772	432	656	343	254	312
CCNA_02991		transposase	-0.507978	0.206857	0.419325	467	317	429	583	335	219
CCNA_02919		BatA-related transmembrane protein	0.523179	0.207718	0.420632	2830	2205	1620	1774	1694	669
CCNA_03217		TetR-family transcriptional regulator	-0.351635	0.207712	0.420632	51	32	124	80	58	141
CCNA_02719		hypothetical protein	0.717476	0.20829	0.421569	405	250	578	185	291	360
CCNA_01840		MerR-family transcriptional regulator	0.357989	0.208679	0.422138	1160	794	1736	1288	881	1265
CCNA_02278		DedA family protein	-0.326927	0.209073	0.422715	421	237	1661	333	199	853
CCNA_00457		phosphoenolpyruvate-protein phosphotransferase/phosphocarrier protein HPr/PTS system, glucose-specific IIA subunit	-0.500157	0.210886	0.425053	291	164	449	404	334	672
CCNA_01009		N-formylglutamate deformylase	-0.336475	0.210875	0.425053	386	200	1138	250	192	634
CCNA_01195		LacI-family transcriptional regulator SucR	-2.43314	0.210792	0.425053	158	106	481	196	154	199
CCNA_02908		HAD superfamily hydrolase	-0.30458	0.210457	0.425053	860	528	1290	774	517	1342
CCNA_02981		AsnC-family transcriptional regulator	-0.44949	0.210653	0.425053	30	22	305	15	32	563
CCNA_03988		hypothetical protein	0.551454	0.210714	0.425053	956	618	1646	1164	831	2449
CCNA_01804		glutathione peroxidase	0.324168	0.211007	0.425076	246	188	387	270	196	316
CCNA_03050		protein tyrosine phosphatase	-0.343069	0.211289	0.425424	5	2	9	9	2	5
CCNA_01438		cytochrome oxidase assembly protein	-0.325075	0.212243	0.427125	587	381	419	417	358	221
CCNA_01396	ttpA	tetratricopeptide repeat family protein TtpA	-0.346349	0.212482	0.427383	466	384	344	99	136	131
CCNA_02901		methyl-accepting chemotaxis protein	0.296604	0.213051	0.428306	1265	750	2350	1202	981	2029
CCNA_03702		SSU ribosomal protein S1P	0.370101	0.21332	0.428624	31	33	36	27	36	25
CCNA_02182		phosphoserine phosphatase	0.317804	0.213669	0.429105	123	183	169	397	249	230
CCNA_00251		zinc metalloprotease	0.297014	0.214224	0.429253	308	272	471	234	261	208
CCNA_00677		LSU ribosomal protein L1P	-0.409079	0.214038	0.429253	239	115	299	228	211	166
CCNA_01893		SnoaL-like domain protein	-0.782972	0.21436	0.429253	258	197	566	296	181	425
CCNA_01984		FlhB-like flagellar protein	0.527706	0.214406	0.429253	184	125	125	167	74	92
CCNA_02363		hypothetical protein	-0.366853	0.214377	0.429253	250	248	601	214	223	335
CCNA_02429		low molecular weight phosphatase family protein	-0.312396	0.214334	0.429253	675	424	1150	305	245	523
CCNA_03045	cpaJ	TadG-related pilus assembly protein CpaJ	0.66348	0.214569	0.429358	72	44	604	128	52	453
CCNA_01085		DNA-cytosine methyltransferase	0.347177	0.215332	0.430664	616	490	1452	741	571	1396
CCNA_03950		hypothetical protein	-0.327578	0.215876	0.43153	2934	1540	4449	2122	2224	3588
CCNA_03308		hypothetical protein	-0.471434	0.216034	0.431623	245	148	388	219	133	1209
CCNA_00295	phoU	phosphate transport system protein phoU	0.363024	0.216367	0.432067	198	150	211	88	113	162
CCNA_00686		peptidase family S41 protein	0.322136	0.216877	0.432315	87	41	175	61	75	94
CCNA_01262	acrB3	cation/multidrug efflux pump, AcrB family	0.2885	0.216951	0.432315	1524	880	3007	772	1131	2154
CCNA_01639		beta-lactamase family protein	-0.337513	0.216796	0.432315	525	329	333	341	281	173
CCNA_03571		CAAX amino terminal protease family	0.48734	0.217048	0.432315	1883	1285	6719	984	677	2973
CCNA_03912		hypothetical protein	-0.373436	0.216685	0.432315	438	306	935	480	383	692
CCNA_02882		cbb3-type cytochrome C oxidase, subunit III	0.553241	0.217599	0.433191	4447	1884	6419	1615	3366	7386
CCNA_00071		uroporphyrinogen-III synthase	-0.345487	0.218487	0.433406	50	24	122	51	39	44
CCNA_00398		hypothetical protein	0.351791	0.218324	0.433406	1548	1040	6458	1868	1306	3685
CCNA_00997		hypothetical protein	0.293698	0.218356	0.433406	602	278	390	570	378	410
CCNA_01258		hypothetical protein	-0.317723	0.218242	0.433406	205	30	264	103	36	188
CCNA_01672		transglutaminase-like enzyme	0.292384	0.218308	0.433406	305	201	1020	257	114	601
CCNA_02059		ribosomal large subunit pseudouridine synthase C	0.314431	0.218378	0.433406	1798	1498	7198	3133	2369	6299
CCNA_02505		type IV secretory pathway, VirB11 ATPase	-0.490062	0.218403	0.433406	677	389	1676	733	540	1490
CCNA_03508		ribosomal-protein-S5-alanine acetyltransferase	-0.348059	0.21865	0.433506	4358	2871	8019	3876	2961	4954
CCNA_03219	acrB5	efflux RND transporter permease subunit	0.305684	0.219156	0.434288	48	20	58	55	69	43
CCNA_01474	ccoS	cytochrome cbb3 oxidase maturation protein ccoS	-0.66028	0.219411	0.43435	3182	2670	6031	4249	2775	5676
CCNA_01630		ribonuclease III	-0.387478	0.219324	0.43435	602	525	680	305	331	304
CCNA_01587		ABC type-2 transporter	-0.400071	0.220081	0.435456	3141	1614	4397	1008	986	1708
CCNA_01716		hypothetical protein	0.402561	0.220372	0.435809	448	364	430	361	243	293
CCNA_03407		ABC transporter permease	-0.301318	0.220568	0.435975	67	56	569	115	119	432
CCNA_02896		tryptophan halogenase	-0.366352	0.221431	0.437458	793	406	2140	692	692	1146
CCNA_02077		5'(3')-nucleotidase/polyphosphatase SurE	-0.361774	0.221818	0.438001	2019	1603	2533	2559	1386	1497
CCNA_00096		L-asparaginase	-0.31141	0.222992	0.43898	1488	945	1540	1113	753	926
CCNA_00421		dihydroneopterin aldolase	-0.419933	0.222984	0.43898	442	247	602	243	282	345
CCNA_00640		hypothetical protein	-0.554138	0.222654	0.43898	434	281	596	263	268	310
CCNA_00802	ybgT	cyd operon protein YbgT	-0.365551	0.222958	0.43898	112	93	71	171	286	110
CCNA_02242		PHB granule-associated protein, phasin2	0.596014	0.22298	0.43898	5105	85	172	287	179	95
CCNA_03629	socB	DNA replication inhibitor toxin SocB	0.367237	0.22266	0.43898	101	77	277	65	64	110
CCNA_01578		beta-lactamase repressor	-0.384833	0.2246	0.441923	507	286	810	321	358	755
CCNA_03016		DNA-binding transcriptional regulator, CsgD family	-0.314586	0.224849	0.442188	226	143	258	199	104	160
CCNA_02245		DnaJ domain protein	-0.316122	0.224985	0.442232	2125	1404	3640	1057	1439	2860
CCNA_03296		TetR-family transcriptional regulator	-0.341157	0.226611	0.445203	36	35	69	51	46	33
CCNA_02468		hypothetical protein	-0.412256	0.226885	0.445515	826	623	904	529	473	398
CCNA_03724		hypothetical protein	-0.469079	0.227379	0.44626	3161	2293	7399	3717	1840	4130
CCNA_02852		hypothetical protein	0.305683	0.227881	0.447019	527	343	473	249	418	306
CCNA_02483		acyl-CoA synthetase	-0.302988	0.228079	0.447182	1854	762	2601	1681	1619	3486
CCNA_02771		transposase	-0.384237	0.228208	0.44721	2810	1803	6934	1063	772	1786
CCNA_02496		DUF1501 domain-containing protein	-0.315617	0.228484	0.447524	409	392	847	505	382	658
CCNA_01532	flaY	regulatory protein flaY	0.402654	0.228825	0.447967	1405	1041	2828	1077	785	1378
CCNA_02339		class I SAM-dependent methyltransferase	0.318976	0.228973	0.448031	1974	1859	6468	1770	1910	5247
CCNA_00373		ATP synthase A chain	-0.345138	0.229167	0.448184	415	391	532	370	272	204
CCNA_01914		16S rRNA m(2)G 1207 methyltransferase RsmC	0.34291	0.229345	0.448307	12519	11687	16597	13379	7333	6887
CCNA_03889		hypothetical protein	0.365489	0.230342	0.45003	3289	2078	3484	1288	1054	1052
CCNA_03478	ftrA	transcriptional regulator FtrA	-0.339738	0.230814	0.450725	253	147	179	303	159	192
CCNA_02498	sdpC	soluble lytic transglycosylase SdpC	0.27613	0.230931	0.450726	731	472	915	297	320	495
CCNA_00153	grpE	adenine nucleotide exchange factor GrpE	0.357293	0.23112	0.450786	3035	2151	3367	1801	2255	2025
CCNA_02289		MarR/EmrR family transcriptional regulator	-0.368467	0.231193	0.450786	2147	1447	2192	2284	1602	1893
CCNA_01808		lysophospholipase L2	0.350943	0.231386	0.450936	864	527	1449	505	309	754
CCNA_03134		dienelactone hydrolase	-0.40541	0.231605	0.451136	291	181	614	237	188	358
CCNA_00003		shikimate 5-dehydrogenase	0.329834	0.232012	0.451704	201	149	287	215	145	296
CCNA_03403		DUF1192 family protein	-0.319588	0.232621	0.452662	3488	2062	6244	1735	2039	3424
CCNA_00622		hypothetical protein	-0.290589	0.232896	0.452962	124	65	232	88	68	105
[truncated: 1,888 more rows]

## Sheet: 2-fold differentially regulated
Negative logFC values indicate genes upregulated in EG2530. Positive logFC values indicate genes upregulated in EG865.
Locustag	Gene	Description	logFC	PValue	FDR
CCNA_00172	pulD	type II secretion pathway protein D	2.31211	1.12784e-18	4.3828e-15
CCNA_00729		hypothetical protein	2.21666	1.0495e-08	4.06318e-06
CCNA_00409		hypothetical protein	2.15836	0.00221388	0.0215079
CCNA_03441		transposase	2.08077	0.000420391	0.00686402
CCNA_03546		rRNA large subunit methyltransferase	2.0522	1.45831e-13	2.8335e-10
CCNA_03176		nucleotidyltransferase family protein	1.86326	8.70695e-11	8.4588e-08
CCNA_02133	glk	glucokinase	1.825	4.12061e-10	2.66878e-07
CCNA_00566		mannonate dehydratase	1.80956	5.53645e-09	2.39052e-06
CCNA_00549		transposase, IS2 family	1.80429	0.00431822	0.0339689
CCNA_03616		PiuB-related membrane protein	1.8014	8.28015e-08	1.89275e-05
CCNA_03993		hypothetical protein	1.79332	2.01856e-08	6.53677e-06
CCNA_01527	fljL	flagellin fljL	1.7588	0.00106571	0.0125116
CCNA_01344		hypothetical protein	1.74702	8.55259e-07	8.52189e-05
CCNA_01901		RipA-family peptidoglycan hydrolase	1.74455	0.000398018	0.00671207
CCNA_01119		hypothetical protein	1.74214	6.45438e-05	0.00189315
CCNA_01115	cckN	two component sensor histidine kinase CckN	1.71694	3.36516e-06	0.000223804
CCNA_01237		hypothetical protein	1.69969	3.39795e-06	0.000223804
CCNA_03975		hypothetical protein	1.66034	0.00148244	0.0161819
CCNA_02257		fliN family protein FliN2	1.63829	9.40874e-07	8.91765e-05
CCNA_03042	cpaA	pilus assembly prepilin peptidase CpaA	1.63749	1.34236e-06	0.000111279
CCNA_00347		hypothetical protein	1.63143	0.000105036	0.00265045
CCNA_00171		type II secretion pathway protein C	1.62404	1.58356e-07	2.63264e-05
CCNA_00814		hypothetical protein	1.60979	0.000393307	0.00669811
CCNA_03462		glycine cleavage system protein P, C-terminal domain	1.60886	2.39181e-05	0.000932651
CCNA_02135	pgl	6-phosphogluconolactonase	1.60458	1.34589e-06	0.000111279
CCNA_03041	cpaB	pilus assembly protein CpaB	1.60278	2.29918e-09	1.11683e-06
CCNA_03667		YdbL family protein	1.57091	3.98433e-07	4.83847e-05
CCNA_03970		hypothetical protein	1.57076	1.18244e-07	2.39004e-05
CCNA_00875		Flp/Fap pilin component protein	1.56116	2.0264e-07	3.02069e-05
CCNA_00712		hypothetical protein	1.55595	2.40003e-05	0.000932651
CCNA_02134	edd	phosphogluconate dehydratase	1.54704	4.46399e-07	5.10207e-05
CCNA_02105		hypothetical protein	1.54222	7.41507e-05	0.00204361
CCNA_02987		hypothetical protein	1.54104	0.000137283	0.00326596
CCNA_02238		hypothetical protein	1.54086	8.11118e-10	4.50286e-07
CCNA_00945		chemotaxis protein MotD	1.52326	0.00671381	0.044828
CCNA_01345		short chain dehydrogenase	1.49478	1.23008e-07	2.39004e-05
CCNA_02300	ftsX	cell division protein FtsX	1.49393	9.66648e-05	0.00252107
CCNA_02922		hypothetical protein	1.47592	8.28401e-06	0.000466546
CCNA_02312		TraB superfamily protein	1.47525	1.4451e-07	2.55258e-05
CCNA_01021		TonB-dependent receptor	1.47382	6.50158e-07	7.01809e-05
CCNA_02871		DUF3168 domain-containing protein	1.47179	0.00446734	0.0346509
CCNA_03570		TPM domain-containing protein	1.47	5.04509e-08	1.30701e-05
CCNA_03578		ATP-dependent DNA helicase recQ	1.45777	9.03849e-07	8.7809e-05
CCNA_03617		Copper(I)-binding protein	1.45123	7.91672e-08	1.89275e-05
CCNA_01193		amylosucrase SucB	1.43288	3.56909e-08	9.90678e-06
CCNA_00687		hypothetical protein	1.4284	8.52297e-05	0.00225308
CCNA_02641		UDP-N-acetylmuramoyl-tripeptide--D-alanyl-D- alanine ligase	1.42795	8.6446e-06	0.00047314
CCNA_03439		hypothetical protein	1.4243	3.7683e-07	4.73959e-05
CCNA_01346		outer membrane protein	1.41888	1.69367e-07	2.63264e-05
CCNA_00402		hypothetical protein	1.41633	0.000168057	0.00366894
CCNA_03569		YgcG family protein	1.41107	3.45664e-08	9.90678e-06
CCNA_00754		Nodulin-21 / CCC1-related protein	1.40838	3.30438e-06	0.000223804
CCNA_00944		flagellar hook length determination protein	1.40646	0.00053405	0.00810672
CCNA_03181		crotonyl-CoA carboxylase/reductase	1.40135	9.04845e-06	0.00047866
CCNA_03196		hypothetical protein	1.39761	0.00189269	0.0193552
CCNA_01722		hypothetical protein	1.38545	2.50359e-05	0.000963262
CCNA_02532		hypothetical protein	1.38123	7.169e-05	0.00202256
CCNA_02841		hypothetical protein	1.375	0.00180419	0.0186465
CCNA_02115		secreted pectate lyase-family protein	1.36654	8.60005e-06	0.00047314
CCNA_00768		hypothetical protein	1.35979	4.64081e-05	0.00147821
CCNA_02727		PhoH family protein	1.32588	3.78094e-07	4.73959e-05
CCNA_01573		ArsR-family transcriptional regulator	1.3165	3.04973e-05	0.00107739
CCNA_00946	flgD	Basal-body rod modification protein FlgD	1.31566	0.000941269	0.0116232
CCNA_00154		hypothetical protein	1.31182	0.00100355	0.0121112
CCNA_00150		Periplasmic serine protease, S1-C subfamily	1.30903	2.13534e-06	0.000162354
CCNA_03326		two-component sensor histidine kinase	1.30359	9.27473e-06	0.00047866
CCNA_00010	dnaK	chaperone protein DnaK	1.30184	5.85893e-05	0.00176495
CCNA_00469		GT1-family glycosyltransferase	1.30106	1.83748e-05	0.000793383
CCNA_03492		M50-like Site-2 protease	1.29183	5.31767e-05	0.00162712
CCNA_03033		Flp pilus assembly protein TadD	1.28697	1.41728e-05	0.00065566
CCNA_00769		TetR family transcriptional regulator	1.28632	1.14852e-06	0.000103795
CCNA_02838		EF hand domain protein	1.28366	4.05647e-06	0.000254249
CCNA_00094	hfsJ	WecG/TagA-family glycosyltransferase HfsJ	1.27204	0.00684031	0.0452574
CCNA_03829		hypothetical protein	1.27138	0.000183757	0.00384574
CCNA_03605		DUF2219 family protein	1.26795	2.1086e-06	0.000162354
CCNA_00870		hypothetical protein	1.26466	1.23191e-05	0.000605973
CCNA_01154		hypothetical protein	1.26243	2.59095e-07	3.59586e-05
CCNA_00173	pulE	type II secretion pathway protein E	1.2617	3.81983e-06	0.000247397
CCNA_02982		porin	1.25745	0.000281335	0.00520603
CCNA_02460		DUF4112 domain-containing protein	1.25689	6.32718e-06	0.000366977
CCNA_03175		DUF86 domain-containing protein	1.25291	1.38276e-05	0.000647396
CCNA_02058		hypothetical protein	1.24944	1.63659e-07	2.63264e-05
CCNA_03936		hypothetical protein	1.24214	2.85264e-05	0.00103601
CCNA_01834		ABC-type transport permease involved in lysophospholipase L1 biosynthesis	1.23622	8.19198e-07	8.4277e-05
CCNA_03576		hypothetical protein	1.23039	8.06286e-05	0.00216085
CCNA_00286	lovR	two-component receiver domain protein LovR	1.22976	0.000425053	0.00691112
CCNA_00526		BMFP membrane fusogenic protein	1.22317	5.38503e-05	0.00163486
CCNA_02856		hypothetical protein	1.22266	1.95917e-06	0.000155374
CCNA_00011	dnaJ	chaperone protein DnaJ	1.22204	7.84598e-05	0.00213213
CCNA_02534		hypothetical protein	1.2028	5.73029e-06	0.000342583
CCNA_02280		demethoxyubiquinone hydroxylase family protein	1.19772	7.55606e-06	0.000431807
CCNA_03102		hypothetical protein	1.19673	0.000488802	0.00759794
CCNA_00882	osrP	stress regulated protein OsrP	1.19206	0.000394716	0.00669811
CCNA_03965		hypothetical protein	1.18875	0.00138984	0.0155198
CCNA_00129		hypothetical protein	1.18742	0.00068702	0.00943378
CCNA_00013	glnD	protein-PII uridylyltransferase	1.18551	1.64541e-05	0.000743495
CCNA_01081		hypothetical protein	1.18378	3.46161e-05	0.00119043
CCNA_01841		isocitrate lyase	1.18141	1.82284e-05	0.000793383
CCNA_02960		HTH DNA-binding protein	1.17985	4.08121e-05	0.00133274
CCNA_03074		SDR family oxidoreductase	1.1798	0.00211837	0.0208934
CCNA_01572		major intrinsic protein (MIP)-family channel protein	1.1732	1.96712e-05	0.000830895
CCNA_00871		carbon-nitrogen hydrolase family protein	1.1681	2.61395e-06	0.000188107
CCNA_00133		radical SAM family enzyme	1.16378	2.30872e-05	0.000924917
CCNA_01911		glyoxalase family protein	1.16199	0.00589047	0.0416237
CCNA_03926		hypothetical protein	1.15644	8.20811e-05	0.00218471
CCNA_00851		periplasmic multidrug efflux lipoprotein precursor	1.15572	4.06955e-05	0.00133274
CCNA_00869		DNA modification methyltransferase-related protein	1.1539	8.03608e-05	0.00216085
CCNA_02692		YceI-family polyisoprenoid-binding protein	1.15368	3.69032e-05	0.00123626
CCNA_03545		ribosome silencing factor	1.15127	2.57744e-05	0.000972419
CCNA_00376		putative membrane spanning protein	1.14945	0.00192494	0.0196334
CCNA_00275		transposase, DDE family	1.14849	0.000620267	0.00879692
CCNA_03240	glnA3	glutamine synthetase	1.14552	0.000382711	0.0065945
CCNA_02114		hypothetical protein	1.14434	0.000942183	0.0116232
CCNA_01952	amiC	N-acetylmuramoyl-L-alanine amidase AmiC	1.14351	0.00089839	0.0113537
CCNA_03893		hypothetical protein	1.14299	0.00025911	0.00488787
CCNA_00529		hypothetical protein	1.13951	0.000135531	0.00325108
CCNA_00514		YhaK-family redox sensitive bicupin	1.1386	0.000104589	0.00265045
CCNA_02855		PepSY peptidase propeptide domain protein	1.13694	0.000555576	0.00834378
CCNA_00527		hypothetical protein	1.13573	0.00121631	0.0139017
CCNA_00127		KTSC domain protein	1.13042	0.000145086	0.00335132
CCNA_01007		hypothetical protein	1.12655	0.00237958	0.02272
CCNA_00666		response regulator receiver domain protein	1.117	0.00561363	0.0401741
CCNA_03044	cpaI	CpaC-related secretion pathway protein CpaI	1.11625	0.00071955	0.00977683
CCNA_02509	hfsG	glycosyltransferase hfsG	1.11338	0.000608571	0.00866266
CCNA_02142	flgF	flagellar basal-body rod protein flgF	1.11238	0.000336724	0.00597493
CCNA_02177		hypothetical protein	1.11223	0.00606084	0.0422086
CCNA_03565		hypothetical protein	1.10091	0.00171016	0.0179129
CCNA_01874		transposase	1.10075	0.000860853	0.011064
CCNA_00963		organic hydroperoxide resistance protein	1.09392	0.000137833	0.00326596
CCNA_00834	fljM	flagellin FljM	1.09259	0.000812832	0.0106352
CCNA_03710		nitrogen regulatory IIA protein	1.08821	0.000767612	0.0101461
CCNA_01369		acyl-CoA dehydrogenase, short-chain specific	1.0869	0.000101624	0.00259809
CCNA_02061		hypothetical protein	1.08453	0.000742343	0.00998181
CCNA_02959		MBL fold metallo-hydrolase	1.0844	0.000223471	0.00443066
CCNA_02258		lipoyl(octanoyl) transferase LipB	1.08347	9.35338e-06	0.00047866
CCNA_02259		hypothetical protein	1.08329	9.04015e-05	0.00237365
CCNA_02507	hfsE	polyisoprenylphosphate hexose-1-phosphotransferase hfsE	1.08231	2.56111e-05	0.000972419
CCNA_00387		hypothetical protein	1.08221	1.30095e-05	0.000631937
CCNA_01035		gamma-glutamyltranspeptidase	1.08198	0.000776936	0.0102345
CCNA_00947	flgE	flagellar hook protein FlgE	1.0814	0.000532696	0.00810672
CCNA_01599		hypothetical protein	1.08006	0.000193271	0.00399495
CCNA_03581		DMT family transporter	1.06937	0.000113277	0.00278854
CCNA_03040	cpaC	outer membrane pilus secretion channel CpaC	1.06626	0.00038352	0.0065945
CCNA_02295		hypothetical protein	1.06406	0.00219098	0.0213387
CCNA_02715		MASE1-family sensor histidine kinase	1.06379	0.00162483	0.0174422
CCNA_00784		peptidoglycan-associated outer membrane lipoprotein	1.06159	0.000284197	0.00522141
CCNA_01080		hypothetical protein	1.05796	0.000107818	0.00268578
CCNA_02642		UDP-N-acetylmuramoylalanyl-D-glutamate--2, 6-diaminopimelate ligase	1.05717	0.00024605	0.00471011
CCNA_03213		polyhydroxyalkanoic acid system protein	1.05651	6.24522e-05	0.00186684
CCNA_00849		outer membrane efflux protein	1.05425	0.00105533	0.0124833
CCNA_03579		hypothetical protein	1.05321	0.000242312	0.00469746
CCNA_00693		ribosomal 50S subunit-recycling heat shock protein	1.05102	2.91881e-05	0.00104508
CCNA_03224		hypothetical protein	1.04971	0.00512548	0.0378748
CCNA_03668		hypothetical protein	1.04969	0.00572196	0.0407244
CCNA_01723		3-methyl-2-oxobutanoate hydroxymethyltransferase	1.04586	0.000934339	0.0116001
CCNA_03707		DUF1150 family protein	1.04071	0.000335706	0.00597493
CCNA_01938	sufC	ATP-dependent transporter SufC	1.03997	0.00024135	0.00469746
CCNA_01781		hypothetical protein	1.03941	3.5472e-05	0.00120916
CCNA_00098		hypothetical protein	1.03941	0.00204807	0.0202514
CCNA_02215		acyl-CoA dehydrogenase	1.03896	0.000417938	0.00685277
CCNA_01602		glutathione S-transferase	1.03743	0.00056485	0.00840998
CCNA_03552	cpaM	polysaccharide deacetylase cpaM	1.035	2.11171e-05	0.000870028
CCNA_03723		PaaI thioesterase family protein	1.0341	0.00715023	0.0466639
CCNA_02138		Flagellar motility protein MotE	1.03155	1.17897e-05	0.000587369
CCNA_03453		AcrR-family transcriptional regulator	1.02833	4.74468e-05	0.00149901
CCNA_00124		hypothetical protein	1.02805	0.000185352	0.00385176
CCNA_01163		ice nucleation protein	1.0239	0.000212727	0.0043055
CCNA_02977	sigU	RNA polymerase ECF-type sigma factor sigU	1.02274	0.000485675	0.00757964
CCNA_01330	rpoA	DNA-directed RNA polymerase alpha chain	1.02089	0.000174663	0.00377079
CCNA_00447	cheD	chemotaxis protein cheD	1.01731	2.71335e-05	0.00101385
CCNA_01985		Flagellar hook-length control protein FliK	1.01593	0.000220862	0.00442224
CCNA_02965		CwlJ-family cell wall hydrolase family protein	1.01572	0.000151722	0.00346819
CCNA_03784		DMT family transporter	1.00466	0.000342081	0.00604239
CCNA_02255	spmX	lysozyme-family localization factor spmX	1.00432	4.56086e-05	0.00147696
CCNA_02217		hypothetical protein	1.00255	0.000276054	0.00513275
CCNA_03855		DNA-nicking endonuclease, Smr domain	1.00044	0.000154085	0.0035016
CCNA_03763		deacetylase	1.0003	1.76178e-05	0.000777984
CCNA_01523	flmH	acetyltransferase flmH	-1.00328	0.00674815	0.0449799
CCNA_01964		NADH:ubiquinone oxidoreductase subunit NDUFA12	-1.00522	0.000171805	0.00372979
CCNA_03875	qor	quinone oxidoreductase	-1.00569	0.000164748	0.00365264
CCNA_00215		SapC surface layer protein	-1.00865	0.000443299	0.00714797
CCNA_03024		branched-chain amino acid aminotransferase	-1.00878	0.000181518	0.00383358
CCNA_00758		translation elongation factor P EF-P	-1.01176	7.28664e-05	0.00202256
CCNA_01758	pdxA	4-hydroxythreonine-4-phosphate dehydrogenase	-1.01367	0.00235974	0.022586
CCNA_02444		N(4)-(beta-N-acetylglucosaminyl)-L-asparaginase	-1.01408	0.000287553	0.00522165
CCNA_02219		hypothetical protein	-1.01556	3.92223e-05	0.00130272
CCNA_03307		hypothetical protein	-1.01736	0.000767084	0.0101461
CCNA_03371		bacterioferritin	-1.01747	0.000634765	0.0089373
CCNA_00413		poly(A) polymerase/tRNA-nucleotidyltransferase	-1.01791	0.000287407	0.00522165
CCNA_00609		PurR-family transcriptional regulator	-1.01947	6.4794e-05	0.00189315
CCNA_01959		3-dehydroquinate dehydratase	-1.01962	0.000166371	0.00365264
CCNA_00928		GntR family transcriptional regulator	-1.0199	0.000371365	0.0064714
CCNA_01298		translation elongation factor Tu (EF-TU)	-1.02036	0.000440362	0.0071302
CCNA_02194		fumarate hydratase	-1.02192	0.000101158	0.00259809
CCNA_03861		pyridoxal 5'-phosphate dependent enzyme class III	-1.02222	6.41813e-05	0.00189315
CCNA_00100		Ribulose-5-phosphate 3-epimerase	-1.02246	3.65329e-05	0.0012345
CCNA_01263		pyruvate dehydrogenase E1 component	-1.02344	3.40021e-05	0.00117975
CCNA_00145		xanthosine triphosphate pyrophosphatase	-1.02357	0.000468725	0.00734621
CCNA_00042		RNA-binding protein, YlxR family	-1.02766	0.00616661	0.0427522
CCNA_00561		conserved hypothetical cytosolic protein	-1.02784	0.00537088	0.0391365
CCNA_01624		orotate phosphoribosyltransferase	-1.03272	0.000123799	0.00300676
CCNA_03115		cobaltochelatase cobS subunit	-1.03749	2.01916e-05	0.000843705
CCNA_03498		MarR-family transcriptional regulator	-1.03829	0.000143008	0.00334777
CCNA_00420		hypothetical protein	-1.04048	0.00351687	0.0293274
CCNA_02608		DUF2939 domain-containing protein	-1.04328	0.00213791	0.0209727
CCNA_02203		YceI-family protein	-1.04329	2.82817e-05	0.00103601
CCNA_03807		organic solvent resistance transport system Ttg2D protein	-1.0468	0.00541406	0.0392519
CCNA_03257	cleE	two-component receiver protein CleE	-1.04744	5.08177e-05	0.00159256
CCNA_00505		ubiquinol-cytochrome c reductase iron-sulfur subunit	-1.04803	9.91847e-05	0.00256954
CCNA_02167		glutathione S-transferase	-1.0492	0.00322556	0.0279789
CCNA_02241		YjgF/YER057c/UK114-family protein	-1.05341	7.48204e-05	0.00204755
CCNA_02428		translation initiation factor 1 IF-1	-1.05541	0.00167004	0.0177802
CCNA_01620		2-amino-4-hydroxy-6- hydroxymethyldihydropteridine pyrophosphokinase	-1.0578	0.000862685	0.011064
CCNA_01026		hypothetical protein	-1.05888	0.000145747	0.00335132
CCNA_01378		protein-L-isoaspartate O-methyltransferase	-1.05961	0.000194671	0.00400259
CCNA_03770		malate dehydrogenase	-1.06462	2.93138e-05	0.00104508
CCNA_00459	nhaA	Na+/H+ antiporter nhaA	-1.07363	3.35923e-05	0.00117603
CCNA_02745		TetR-family transcriptional regulator	-1.07464	0.00174272	0.0182049
CCNA_01974		anthranilate synthase component II/para-aminobenzoate synthase glutamine amidotransferase component II	-1.07559	1.37583e-05	0.000647396
CCNA_01689		inosine-5'-monophosphate dehydrogenase	-1.07881	2.12693e-05	0.000870028
CCNA_02126		hypothetical protein	-1.08481	0.000141346	0.00332891
CCNA_03859	cenR	two-component response regulator cenR	-1.08595	2.74531e-05	0.00101603
CCNA_02033	nuoA	NADH-quinone oxidoreductase chain A	-1.09148	1.91978e-05	0.000819808
CCNA_03397		DUF465 domain-containing protein	-1.10037	0.000117596	0.00287408
CCNA_03937		hypothetical protein	-1.10185	0.000179017	0.00380463
CCNA_00340		succinyl-CoA synthetase beta chain	-1.10967	4.63234e-05	0.00147821
CCNA_03378		SuhB-family inositol monophosphatase protein	-1.11135	2.35479e-05	0.000932651
CCNA_03833	fabI	enoyl-(acyl-carrier protein) reductase FabI	-1.11656	9.22162e-06	0.00047866
CCNA_01960		acetyl-CoA carboxylase biotin carboxyl carrier protein subunit	-1.13877	1.38222e-05	0.000647396
CCNA_02816		hypothetical protein	-1.14383	4.69434e-06	0.000289559
CCNA_01943		alpha/beta hydrolase family protein	-1.14521	1.44366e-05	0.000660008
CCNA_01429		ubiquinol-cytochrome C reductase chaperone	-1.15264	1.67481e-05	0.000748081
CCNA_01086	lepA	GTP-binding protein lepA	-1.15945	9.36134e-06	0.00047866
CCNA_03064		PadR-family transcriptional regulator	-1.18093	0.000113379	0.00278854
CCNA_01655		cyclophilin-type peptidylprolyl cis-trans isomerase	-1.18559	5.59297e-06	0.000339598
CCNA_03430		LSU ribosomal protein L36P	-1.18941	0.00339662	0.0288194
CCNA_03728		hypothetical protein	-1.19364	0.00169546	0.0178289
CCNA_01275		bifunctional 5,10-methylene-tetrahydrofolate dehydrogenase/ 5,10-methylene-tetrahydrofolate cyclohydrolase	-1.19716	6.40612e-07	7.01809e-05
CCNA_03480		triphenylmethane reductase (TMR)-like protein	-1.20209	2.25565e-05	0.00091307
CCNA_00489		phosphoribosyl-AMP cyclohydrolase	-1.20659	0.00495736	0.0370467
CCNA_03428	gapR	chromosome binding protein GapR	-1.2115	0.00163298	0.017478
CCNA_02924		hypothetical protein	-1.22623	0.00129764	0.0146588
CCNA_02686		N-carbamoyl-L-amino acid hydrolase	-1.23933	1.80119e-06	0.000145822
CCNA_03701	ihfB	integration host factor beta subunit	-1.245	0.00149422	0.0162648
CCNA_03497		hypothetical protein	-1.25706	2.91745e-06	0.00020245
CCNA_01603		aspartate aminotransferase	-1.27049	2.17252e-06	0.000162354
CCNA_03874		carboxymethylenebutenolidase	-1.30127	2.31405e-06	0.000169668
CCNA_03415		aa3 type cytochrome c oxidase subunit IV-related protein	-1.30173	0.000702099	0.00957318
CCNA_00625		two-component receiver domain protein	-1.31581	5.25228e-05	0.00162159
CCNA_01171	shpA	histidine phosphotransferase ShpA	-1.31801	7.18284e-05	0.00202256
CCNA_00518		LSU ribosomal protein L25P	-1.32463	6.92851e-05	0.00199438
CCNA_01433	ihfA	integration host factor alpha-subunit	-1.33054	1.18251e-06	0.000104437
CCNA_00040		YcxB-like membrane protein	-1.33608	2.7496e-06	0.000194271
CCNA_02802		DUF2285 domain-containing protein	-1.33751	0.000134902	0.00325108
CCNA_03454		UDP-2,3-diacylglucosamine hydrolase	-1.33837	1.30467e-06	0.000111279
CCNA_00374		putative ATP synthase protein I	-1.35813	0.000603086	0.00862648
CCNA_03260		queuosine biosynthesis protein QueD	-1.37379	8.24119e-07	8.4277e-05
CCNA_03499		hypothetical protein	-1.38994	4.17105e-07	4.91172e-05
CCNA_01742		hypothetical protein	-1.39574	1.3416e-07	2.4826e-05
CCNA_01348		hypothetical protein	-1.41816	6.27452e-06	0.000366977
CCNA_02597		hypothetical protein	-1.43419	2.09878e-07	3.02069e-05
CCNA_01929		hypothetical protein	-1.4397	1.10068e-06	0.000101839
CCNA_01272	arfB	peptidyl-tRNA hydrolase family protein ArfB	-1.46343	0.00163716	0.017478
CCNA_03406	rpsU	SSU ribosomal protein S21P	-1.46449	0.000155701	0.00351776
CCNA_00978		transposase, DDE family	-1.4928	0.000747275	0.0100135
CCNA_03029		3-deoxy-manno-octulosonate cytidylyltransferase	-1.52227	4.01197e-06	0.000254249
CCNA_02775		hypothetical protein	-1.56173	1.048e-07	2.26252e-05
CCNA_03281		Lrp-family transcriptional regulator	-1.59274	2.34259e-11	3.03443e-08
CCNA_01434		MerR-family transcriptional regulator	-1.6321	2.91449e-10	2.26514e-07
CCNA_01371		hypothetical protein	-1.67487	0.000159556	0.00358402
CCNA_01148		hypothetical protein	-1.75224	0.00197509	0.0198456
CCNA_00919		hypothetical protein	-1.75577	1.11868e-05	0.000564569
CCNA_02303		cation transport protein chaC	-1.77952	3.08667e-07	4.13613e-05
CCNA_03920		hypothetical protein	-1.82045	0.00571555	0.0407244
CCNA_02817		hypothetical protein	-1.95169	1.15015e-08	4.06318e-06
CCNA_02878		hypothetical protein	-2.13968	0.00196302	0.0198284
CCNA_03987		hypothetical protein	-2.67816	0.00193696	0.0197043
CCNA_03990		hypothetical protein	-5.08613	0.000244615	0.00470581

## Sheet: EG865 DAVID cluster
Annotation Cluster 1	Enrichment Score: 1.1459501754947097
Category	Term	Count	%	PValue	Genes	List Total	Pop Hits	Pop Total	Fold Enrichment	Bonferroni	Benjamini	FDR
UP_KW_CELLULAR_COMPONENT	KW-0282~Flagellum	5	2.84091	0.0714578	CCNA_00834, CCNA_00944, CCNA_01527, CCNA_00947, CCNA_02142	55	34	1146	3.06417	0.557597	0.262012	0.262012
UP_KW_CELLULAR_COMPONENT	KW-0966~Cell projection	5	2.84091	0.0714578	CCNA_00834, CCNA_00944, CCNA_01527, CCNA_00947, CCNA_02142	55	34	1146	3.06417	0.557597	0.262012	0.262012
UP_KW_CELLULAR_COMPONENT	KW-0969~Cilium	5	2.84091	0.0714578	CCNA_00834, CCNA_00944, CCNA_01527, CCNA_00947, CCNA_02142	55	34	1146	3.06417	0.557597	0.262012	0.262012
Annotation Cluster 2	Enrichment Score: 0.6152846607125524
Category	Term	Count	%	PValue	Genes	List Total	Pop Hits	Pop Total	Fold Enrichment	Bonferroni	Benjamini	FDR
UP_KW_LIGAND	KW-0067~ATP-binding	8	4.54545	0.14257	CCNA_01985, CCNA_02727, CCNA_00173, CCNA_02133, CCNA_01938, CCNA_02642, CCNA_03578, CCNA_02641	18	180	670	1.65432	0.785224	0.997179	0.997179
UP_KW_LIGAND	KW-0547~Nucleotide-binding	8	4.54545	0.257065	CCNA_01985, CCNA_02727, CCNA_00173, CCNA_02133, CCNA_01938, CCNA_02642, CCNA_03578, CCNA_02641	18	209	670	1.42477	0.948772	0.997179	0.997179
GOTERM_MF_DIRECT	GO:0005524~ATP binding	10	5.68182	0.389111	CCNA_01985, CCNA_02727, CCNA_00173, CCNA_02133, CCNA_00010, CCNA_01938, CCNA_02642, CCNA_03578, CCNA_00011, CCNA_02641	79	236	2336	1.25295	1	1	1
Annotation Cluster 3	Enrichment Score: 0.3762412320452954
Category	Term	Count	%	PValue	Genes	List Total	Pop Hits	Pop Total	Fold Enrichment	Bonferroni	Benjamini	FDR
INTERPRO	IPR001647:DNA-binding HTH domain, TetR-type	3	1.70455	0.310754	CCNA_00769, CCNA_03453, CCNA_00529	120	30	3176	2.64667	1	1	1
UP_SEQ_FEATURE	DOMAIN:HTH tetR-type	3	1.70455	0.387208	CCNA_00769, CCNA_03453, CCNA_00529	130	30	2908	2.23692	1	1	1
INTERPRO	IPR009057:Homeodomain-like	3	1.70455	0.617897	CCNA_00769, CCNA_03453, CCNA_00529	120	55	3176	1.44364	1	1	1
Annotation Cluster 4	Enrichment Score: 0.348988501049785
Category	Term	Count	%	PValue	Genes	List Total	Pop Hits	Pop Total	Fold Enrichment	Bonferroni	Benjamini	FDR
GOTERM_CC_DIRECT	GO:0016021~integral component of membrane	35	19.8864	0.236664	CCNA_02987, CCNA_02922, CCNA_03579, CCNA_00402, CCNA_02507, CCNA_00129, CCNA_01834, CCNA_03616, CCNA_03893, CCNA_03552, CCNA_01572, CCNA_02300, CCNA_03993, CCNA_03581, CCNA_03042, CCNA_00171, CCNA_00849, CCNA_01722, CCNA_02217, CCNA_01007, CCNA_02856, CCNA_03569, CCNA_03668, CCNA_03326, CCNA_00754, CCNA_00875, CCNA_03926, CCNA_02715, CCNA_00172, CCNA_02255, CCNA_03784, CCNA_00376, CCNA_03570, CCN…	57	713	1293	1.11353	0.970125	0.904777	0.904777
UP_KW_DOMAIN	KW-0812~Transmembrane	36	20.4545	0.455793	CCNA_02987, CCNA_02922, CCNA_03579, CCNA_00402, CCNA_02507, CCNA_00129, CCNA_01834, CCNA_03616, CCNA_03893, CCNA_03552, CCNA_00784, CCNA_02300, CCNA_03993, CCNA_02982, CCNA_03581, CCNA_03042, CCNA_00171, CCNA_00849, CCNA_01722, CCNA_02217, CCNA_01007, CCNA_02856, CCNA_01346, CCNA_03569, CCNA_03668, CCNA_03326, CCNA_00754, CCNA_00875, CCNA_03926, CCNA_02715, CCNA_00172, CCNA_02255, CCNA_03784, CCN…	67	645	1250	1.04131	0.992307	1	1
UP_SEQ_FEATURE	TRANSMEM:Helical	32	18.1818	0.5765	CCNA_02987, CCNA_02922, CCNA_03579, CCNA_00402, CCNA_02507, CCNA_00129, CCNA_01834, CCNA_03616, CCNA_03893, CCNA_03552, CCNA_01572, CCNA_02300, CCNA_03993, CCNA_03581, CCNA_03042, CCNA_01722, CCNA_02217, CCNA_01007, CCNA_02856, CCNA_03569, CCNA_03668, CCNA_03326, CCNA_00754, CCNA_00875, CCNA_03926, CCNA_02715, CCNA_02255, CCNA_03784, CCNA_00376, CCNA_03570, CCNA_03492, CCNA_03829	130	710	2908	1.00819	1	1	1
UP_KW_CELLULAR_COMPONENT	KW-0472~Membrane	40	22.7273	0.64617	CCNA_02987, CCNA_02922, CCNA_03579, CCNA_00402, CCNA_02507, CCNA_00129, CCNA_01834, CCNA_03616, CCNA_03893, CCNA_03552, CCNA_01572, CCNA_02300, CCNA_03993, CCNA_02982, CCNA_03581, CCNA_03042, CCNA_00171, CCNA_00849, CCNA_01722, CCNA_02217, CCNA_01007, CCNA_02856, CCNA_01346, CCNA_03569, CCNA_03668, CCNA_03326, CCNA_00754, CCNA_00875, CCNA_03926, CCNA_02715, CCNA_01901, CCNA_01021, CCNA_00172, CCN…	55	841	1146	0.991028	0.999989	1	1
Annotation Cluster 5	Enrichment Score: 0.26689789955188836
Category	Term	Count	%	PValue	Genes	List Total	Pop Hits	Pop Total	Fold Enrichment	Bonferroni	Benjamini	FDR
INTERPRO	IPR001789:Signal transduction response regulator, receiver domain	4	2.27273	0.510981	CCNA_03326, CCNA_00666, CCNA_02715, CCNA_00286	120	72	3176	1.47037	1	1	1
SMART	SM00448:REC	4	2.27273	0.511688	CCNA_03326, CCNA_00666, CCNA_02715, CCNA_00286	26	70	655	1.43956	1	1	1
INTERPRO	IPR011006:CheY-like superfamily	4	2.27273	0.529678	CCNA_03326, CCNA_00666, CCNA_02715, CCNA_00286	120	74	3176	1.43063	1	1	1
UP_SEQ_FEATURE	DOMAIN:Response regulatory	4	2.27273	0.617996	CCNA_03326, CCNA_00666, CCNA_02715, CCNA_00286	130	71	2908	1.26024	1	1	1
Annotation Cluster 6	Enrichment Score: 0.2521971389759056
Category	Term	Count	%	PValue	Genes	List Total	Pop Hits	Pop Total	Fold Enrichment	Bonferroni	Benjamini	FDR
SMART	SM00388:HisKA	3	1.70455	0.472937	CCNA_01115, CCNA_03326, CCNA_02715	26	41	655	1.84334	1	1	1
GOTERM_MF_DIRECT	GO:0000155~phosphorelay sensor kinase activity	3	1.70455	0.4812	CCNA_01115, CCNA_03326, CCNA_02715	79	48	2336	1.8481	1	1	1
INTERPRO	IPR003661:Signal transduction histidine kinase, subgroup 1, dimerisation/phosphoacceptor domain	3	1.70455	0.4837	CCNA_01115, CCNA_03326, CCNA_02715	120	43	3176	1.84651	1	1	1
INTERPRO	IPR004358:Signal transduction histidine kinase-related protein, C-terminal	3	1.70455	0.531532	CCNA_01115, CCNA_03326, CCNA_02715	120	47	3176	1.68936	1	1	1
INTERPRO	IPR005467:Signal transduction histidine kinase, core	3	1.70455	0.5654	CCNA_01115, CCNA_03326, CCNA_02715	120	50	3176	1.588	1	1	1
INTERPRO	IPR003594:Histidine kinase-like ATPase, ATP-binding domain	3	1.70455	0.597494	CCNA_01115, CCNA_03326, CCNA_02715	120	53	3176	1.49811	1	1	1
SMART	SM00387:HATPase_c	3	1.70455	0.616815	CCNA_01115, CCNA_03326, CCNA_02715	26	53	655	1.42598	1	1	1
UP_SEQ_FEATURE	DOMAIN:Histidine kinase	3	1.70455	0.658968	CCNA_01115, CCNA_03326, CCNA_02715	130	50	2908	1.34215	1	1	1
UP_KW_MOLECULAR_FUNCTION	KW-0418~Kinase	4	2.27273	0.668779	CCNA_01115, CCNA_03326, CCNA_02715, CCNA_02133	52	111	1677	1.16216	1	1	1

## Sheet: EG865 DAVID chart
Category	Term	Count	%	PValue	Genes	List Total	Pop Hits	Pop Total	Fold Enrichment	Bonferroni	Benjamini	FDR
UP_SEQ_FEATURE	REGION:Disordered	44	25	0.00037608	CCNA_02965, CCNA_02987, CCNA_02105, CCNA_01599, CCNA_00447, CCNA_03855, CCNA_01115, CCNA_01237, CCNA_03975, CCNA_02507, CCNA_02727, CCNA_00944, CCNA_03936, CCNA_00945, CCNA_03970, CCNA_03033, CCNA_03578, CCNA_03710, CCNA_02841, CCNA_00784, CCNA_03576, CCNA_01035, CCNA_00387, CCNA_01080, CCNA_00094, CCNA_00729, CCNA_01007, CCNA_02856, CCNA_02138, CCNA_03569, CCNA_03965, CCNA_02259, CCNA_01985, CCN…	130	599	2908	1.64315	0.0398101	0.0406166	0.0406166
KEGG_PATHWAY	ccs02040:Flagellar assembly	7	3.97727	0.00115636	CCNA_00834, CCNA_00946, CCNA_00945, CCNA_01527, CCNA_00947, CCNA_02142, CCNA_02257	38	42	1231	5.39912	0.0463306	0.0474108	0.0474108
UP_KW_DOMAIN	KW-1134~Transmembrane beta strand	4	2.27273	0.00939933	CCNA_01346, CCNA_00849, CCNA_00172, CCNA_00784	67	9	1250	8.29187	0.0727668	0.0751946	0.0751946
UP_SEQ_FEATURE	COMPBIAS:Polar residues	7	3.97727	0.0414578	CCNA_01115, CCNA_03965, CCNA_01985, CCNA_02727, CCNA_00945, CCNA_03970, CCNA_01035	130	58	2908	2.69973	0.989672	1	1
UP_KW_PTM	KW-0449~Lipoprotein	5	2.84091	0.052351	CCNA_00851, CCNA_01901, CCNA_00849, CCNA_00784, CCNA_00882	10	26	147	2.82692	0.193527	0.261755	0.261755
UP_KW_CELLULAR_COMPONENT	KW-0282~Flagellum	5	2.84091	0.0714578	CCNA_00834, CCNA_00944, CCNA_01527, CCNA_00947, CCNA_02142	55	34	1146	3.06417	0.557597	0.262012	0.262012
UP_KW_CELLULAR_COMPONENT	KW-0969~Cilium	5	2.84091	0.0714578	CCNA_00834, CCNA_00944, CCNA_01527, CCNA_00947, CCNA_02142	55	34	1146	3.06417	0.557597	0.262012	0.262012
UP_KW_CELLULAR_COMPONENT	KW-0966~Cell projection	5	2.84091	0.0714578	CCNA_00834, CCNA_00944, CCNA_01527, CCNA_00947, CCNA_02142	55	34	1146	3.06417	0.557597	0.262012	0.262012
INTERPRO	IPR021136:Flagellar hook-length control protein-like, C-terminal	2	1.13636	0.0735445	CCNA_01985, CCNA_00945	120	2	3176	26.4667	1	1	1
INTERPRO	IPR004846:Type II/III secretion system	2	1.13636	0.0735445	CCNA_03040, CCNA_00172	120	2	3176	26.4667	1	1	1
INTERPRO	IPR001775:GspD/PilQ family	2	1.13636	0.0735445	CCNA_03040, CCNA_00172	120	2	3176	26.4667	1	1	1
INTERPRO	IPR007621:TPM domain	2	1.13636	0.0735445	CCNA_03569, CCNA_03570	120	2	3176	26.4667	1	1	1
UP_SEQ_FEATURE	DOMAIN:Flagellar hook-length control protein-like C-terminal	2	1.13636	0.0867675	CCNA_01985, CCNA_00945	130	2	2908	22.3692	0.999945	1	1
UP_SEQ_FEATURE	DOMAIN:TPM	2	1.13636	0.0867675	CCNA_03569, CCNA_03570	130	2	2908	22.3692	0.999945	1	1
UP_SEQ_FEATURE	DOMAIN:Mur ligase C-terminal	2	1.13636	0.0867675	CCNA_02642, CCNA_02641	130	2	2908	22.3692	0.999945	1	1
UP_SEQ_FEATURE	DOMAIN:Mur ligase N-terminal catalytic	2	1.13636	0.0867675	CCNA_02642, CCNA_02641	130	2	2908	22.3692	0.999945	1	1
UP_KW_MOLECULAR_FUNCTION	KW-0626~Porin	2	1.13636	0.0885391	CCNA_00784, CCNA_02982	52	3	1677	21.5	0.869912	1	1
GOTERM_MF_DIRECT	GO:0015288~porin activity	2	1.13636	0.0969038	CCNA_00784, CCNA_02982	79	3	2336	19.7131	0.999788	1	1

## Sheet: EG2350 DAVID cluster
Annotation Cluster 1	Enrichment Score: 1.4448342400320475
Category	Term	Count	%	PValue	Genes	List Total	Pop Hits	Pop Total	Fold Enrichment	Bonferroni	Benjamini	FDR
KEGG_PATHWAY	ccs00020:Citrate cycle (TCA cycle)	4	3.9604	0.0223918	CCNA_02194, CCNA_01263, CCNA_00340, CCNA_03770	36	22	1231	6.21717	0.712216	0.32168	0.32168
UP_KW_BIOLOGICAL_PROCESS	KW-0816~Tricarboxylic acid cycle	3	2.9703	0.0229909	CCNA_02194, CCNA_00340, CCNA_03770	24	7	644	11.5	0.478612	0.643746	0.643746
GOTERM_BP_DIRECT	GO:0006099~tricarboxylic acid cycle	3	2.9703	0.0899191	CCNA_02194, CCNA_00340, CCNA_03770	41	17	1333	5.73745	0.991814	1	1
Annotation Cluster 2	Enrichment Score: 0.42340642859417277
Category	Term	Count	%	PValue	Genes	List Total	Pop Hits	Pop Total	Fold Enrichment	Bonferroni	Benjamini	FDR
GOTERM_CC_DIRECT	GO:0005840~ribosome	3	2.9703	0.182759	CCNA_03406, CCNA_03430, CCNA_00518	24	44	1293	3.6733	0.867107	1	1
GOTERM_MF_DIRECT	GO:0003735~structural constituent of ribosome	3	2.9703	0.373627	CCNA_03406, CCNA_03430, CCNA_00518	57	54	2336	2.2768	1	1	1
KEGG_PATHWAY	ccs03010:Ribosome	3	2.9703	0.51708	CCNA_03406, CCNA_03430, CCNA_00518	36	60	1231	1.70972	1	1	1
GOTERM_BP_DIRECT	GO:0006412~translation	3	2.9703	0.573455	CCNA_03406, CCNA_03430, CCNA_00518	41	63	1333	1.5482	1	1	1
Annotation Cluster 3	Enrichment Score: 0.34940553029822563
Category	Term	Count	%	PValue	Genes	List Total	Pop Hits	Pop Total	Fold Enrichment	Bonferroni	Benjamini	FDR
GOTERM_BP_DIRECT	GO:0000160~phosphorelay signal transduction system	4	3.9604	0.171474	CCNA_01171, CCNA_00625, CCNA_03859, CCNA_03257	41	48	1333	2.70935	0.999932	1	1
SMART	SM00448:REC	3	2.9703	0.451757	CCNA_00625, CCNA_03859, CCNA_03257	15	70	655	1.87143	0.999878	1	1
UP_SEQ_FEATURE	DOMAIN:Response regulatory	3	2.9703	0.475307	CCNA_00625, CCNA_03859, CCNA_03257	66	71	2908	1.86172	1	1	1
INTERPRO	IPR001789:Signal transduction response regulator, receiver domain	3	2.9703	0.533145	CCNA_00625, CCNA_03859, CCNA_03257	79	72	3176	1.67511	1	1	1
INTERPRO	IPR011006:CheY-like superfamily	3	2.9703	0.548113	CCNA_00625, CCNA_03859, CCNA_03257	79	74	3176	1.62983	1	1	1
UP_KW_PTM	KW-0597~Phosphoprotein	3	2.9703	0.744346	CCNA_00625, CCNA_03859, CCNA_03257	5	79	147	1.11646	0.934641	1	1
Annotation Cluster 4	Enrichment Score: 0.2908496886648693
Category	Term	Count	%	PValue	Genes	List Total	Pop Hits	Pop Total	Fold Enrichment	Bonferroni	Benjamini	FDR
UP_KW_MOLECULAR_FUNCTION	KW-0238~DNA-binding	5	4.9505	0.448603	CCNA_02745, CCNA_03701, CCNA_03281, CCNA_00609, CCNA_01433	45	130	1677	1.43333	0.999993	1	1
UP_KW_BIOLOGICAL_PROCESS	KW-0805~Transcription regulation	4	3.9604	0.533082	CCNA_03701, CCNA_03281, CCNA_00609, CCNA_01433	24	77	644	1.39394	1	1	1
UP_KW_BIOLOGICAL_PROCESS	KW-0804~Transcription	4	3.9604	0.560783	CCNA_03701, CCNA_03281, CCNA_00609, CCNA_01433	24	80	644	1.34167	1	1	1
Annotation Cluster 5	Enrichment Score: 0.03896450054284762
Category	Term	Count	%	PValue	Genes	List Total	Pop Hits	Pop Total	Fold Enrichment	Bonferroni	Benjamini	FDR
UP_KW_CELLULAR_COMPONENT	KW-0472~Membrane	12	11.8812	0.861792	CCNA_03415, CCNA_00459, CCNA_00505, CCNA_03497, CCNA_02033, CCNA_00040, CCNA_02608, CCNA_01086, CCNA_00374, CCNA_02126, CCNA_03499, CCNA_00420	18	841	1146	0.908442	0.999635	0.861792	0.861792
GOTERM_CC_DIRECT	GO:0016021~integral component of membrane	11	10.8911	0.910603	CCNA_03415, CCNA_00459, CCNA_00505, CCNA_03497, CCNA_02033, CCNA_00040, CCNA_02608, CCNA_00374, CCNA_02126, CCNA_03499, CCNA_00420	24	713	1293	0.831171	1	1	1
UP_SEQ_FEATURE	TRANSMEM:Helical	11	10.8911	0.973588	CCNA_03415, CCNA_00459, CCNA_00505, CCNA_03497, CCNA_02033, CCNA_00040, CCNA_02608, CCNA_00374, CCNA_02126, CCNA_03499, CCNA_00420	66	710	2908	0.682629	1	1	1

## Sheet: EG2350 DAVID chart
Category	Term	Count	%	PValue	Genes	List Total	Pop Hits	Pop Total	Fold Enrichment	Bonferroni	Benjamini	FDR
KEGG_PATHWAY	ccs01100:Metabolic pathways	29	28.7129	0.00618076	CCNA_00489, CCNA_02303, CCNA_03833, CCNA_01974, CCNA_00505, CCNA_01758, CCNA_01275, CCNA_03770, CCNA_00340, CCNA_02686, CCNA_00100, CCNA_03874, CCNA_03115, CCNA_02167, CCNA_03378, CCNA_00145, CCNA_02194, CCNA_03260, CCNA_03480, CCNA_01959, CCNA_01689, CCNA_01624, CCNA_03029, CCNA_01603, CCNA_02033, CCNA_03024, CCNA_01263, CCNA_01960, CCNA_01620	36	723	1231	1.37156	0.288939	0.32168	0.32168
GOTERM_MF_DIRECT	GO:0003746~translation elongation factor activity	3	2.9703	0.0109741	CCNA_00758, CCNA_01086, CCNA_01298	57	7	2336	17.5639	0.577138	0.855979	0.855979
KEGG_PATHWAY	ccs01240:Biosynthesis of cofactors	9	8.91089	0.0200617	CCNA_01624, CCNA_03833, CCNA_03480, CCNA_03260, CCNA_01758, CCNA_03024, CCNA_01275, CCNA_01620, CCNA_03115	36	125	1231	2.462	0.671957	0.32168	0.32168
KEGG_PATHWAY	ccs00020:Citrate cycle (TCA cycle)	4	3.9604	0.0223918	CCNA_02194, CCNA_01263, CCNA_00340, CCNA_03770	36	22	1231	6.21717	0.712216	0.32168	0.32168
UP_KW_BIOLOGICAL_PROCESS	KW-0816~Tricarboxylic acid cycle	3	2.9703	0.0229909	CCNA_02194, CCNA_00340, CCNA_03770	24	7	644	11.5	0.478612	0.643746	0.643746
KEGG_PATHWAY	ccs01110:Biosynthesis of secondary metabolites	15	14.8515	0.0233949	CCNA_01689, CCNA_00489, CCNA_03833, CCNA_01974, CCNA_01603, CCNA_03024, CCNA_01263, CCNA_00340, CCNA_03770, CCNA_00100, CCNA_01960, CCNA_03378, CCNA_02194, CCNA_03480, CCNA_01959	36	294	1231	1.74461	0.728016	0.32168	0.32168
KEGG_PATHWAY	ccs01200:Carbon metabolism	7	6.93069	0.0705461	CCNA_02194, CCNA_01263, CCNA_01275, CCNA_00340, CCNA_03770, CCNA_01960, CCNA_00100	36	105	1231	2.27963	0.982113	0.776007	0.776007
INTERPRO	IPR020816:Histone-like DNA-binding protein, conserved site	2	1.9802	0.071905	CCNA_03701, CCNA_01433	79	3	3176	26.8017	0.999999	1	1
GOTERM_BP_DIRECT	GO:0006355~regulation of transcription, DNA-templated	6	5.94059	0.0726089	CCNA_03701, CCNA_01434, CCNA_03859, CCNA_03281, CCNA_00609, CCNA_01433	41	76	1333	2.56675	0.9786	1	1
UP_SEQ_FEATURE	ACT_SITE:Proton acceptor	6	5.94059	0.0756198	CCNA_01689, CCNA_03833, CCNA_03770, CCNA_01959, CCNA_00100, CCNA_00145	66	102	2908	2.5918	0.993477	1	1
SMART	SM00411:BHL	2	1.9802	0.0829781	CCNA_03701, CCNA_01433	15	4	655	21.8333	0.727293	1	1
UP_KW_LIGAND	KW-0460~Magnesium	7	6.93069	0.0896199	CCNA_00489, CCNA_01624, CCNA_01758, CCNA_01263, CCNA_00340, CCNA_03378, CCNA_00145	21	109	670	2.04893	0.83203	0.945701	0.945701
GOTERM_BP_DIRECT	GO:0006099~tricarboxylic acid cycle	3	2.9703	0.0899191	CCNA_02194, CCNA_00340, CCNA_03770	41	17	1333	5.73745	0.991814	1	1
INTERPRO	IPR010992:Integration host factor (IHF)-like DNA-binding domain	2	1.9802	0.0947198	CCNA_03701, CCNA_01433	79	4	3176	20.1013	1	1	1
INTERPRO	IPR000119:Histone-like bacterial DNA-binding protein	2	1.9802	0.0947198	CCNA_03701, CCNA_01433	79	4	3176	20.1013	1	1	1
KEGG_PATHWAY	ccs00620:Pyruvate metabolism	4	3.9604	0.0957125	CCNA_02194, CCNA_01263, CCNA_03770, CCNA_01960	36	39	1231	3.50712	0.996048	0.877364	0.877364
UP_KW_LIGAND	KW-0520~NAD	5	4.9505	0.0995475	CCNA_01689, CCNA_03833, CCNA_01758, CCNA_02033, CCNA_03770	21	61	670	2.61514	0.863618	0.945701	0.945701
