# Supplementary material for: Regulation of the transcription factor CdnL promotes adaptation to nutrient stress in Caulobacter
Source: bioRxiv. 2023 Dec 21:2023.12.20.572625. Preprint. [Version 1] doi: 10.1101/2023.12.20.572625 (PMC10769358; doi:10.1101/2023.12.20.572625)
Supplement: Supplement 5 [file media-5.xlsx]

## Sheet: All Quantified Genes
Negative logFC values indicate genes upregulated at 60 minutes of starvation. Positive logFC values indicate genes upregulated at 24 hours of starvation.
Locustag	Gene	Description	logFC	PValue	FDR	865_2_60	865_3_0	865_3_60	865_24noG_1	865_24noG_2	865_24h_noG
CCNA_01779		hypothetical protein	-6.76103	1.03086e-52	4.00592e-49	7464	598	9542	4586	4234	9290
CCNA_02959		MBL fold metallo-hydrolase	8.99665	2.17449e-51	4.22503e-48	55	33	81	79	77	255
CCNA_02960		HTH DNA-binding protein	7.43342	6.49349e-51	8.41124e-48	29	26	21	132	112	212
CCNA_00617		arginine N-succinyltransferase, beta chain	7.21009	1.02405e-48	9.94868e-46	1334	1096	1269	2079	1761	4179
CCNA_03812		AhpD-family alkylhydroperoxidase	6.41154	1.5945e-48	1.23924e-45	2296	422	1948	1721	733	4434
CCNA_00882	osrP	stress regulated protein OsrP	6.25409	4.28014e-46	2.77211e-43	68	52	73	701	509	349
CCNA_02285	greB	transcription elongation factor GreA	6.79159	2.25555e-45	1.25215e-42	4869	3138	4299	24762	26603	42470
CCNA_03709		transposase	7.5864	2.33677e-42	1.13508e-39	4889	173	3404	3545	3724	6367
CCNA_01755		two component sensor histidine kinase	5.8675	3.63447e-42	1.56928e-39	578	703	570	2062	1217	1481
CCNA_01602		glutathione S-transferase	5.73602	5.48659e-42	2.13209e-39	244	69	222	307	348	267
CCNA_03933	cdzC	killing protein CdzC	-6.69408	2.64257e-40	9.3355e-38	7822	4678	8435	13568	10851	14981
CCNA_02674		transposase	7.05831	3.14496e-39	1.01844e-36	269	145	190	444	481	755
CCNA_00319		acetyltransferase, GNAT family	5.32339	3.5745e-39	1.0685e-36	326	421	229	510	349	464
CCNA_03175		DUF86 domain-containing protein	5.7715	7.62475e-39	2.11641e-36	861	228	743	141	106	374
CCNA_00967		TetR-family transcriptional regulator	-5.69706	9.52518e-37	2.46766e-34	226	102	221	119	60	567
CCNA_00592		ferritin superfamily protein	-5.10618	1.66454e-36	4.04276e-34	216	104	159	210	141	309
CCNA_00698		hypothetical protein	5.32363	3.27083e-35	7.47673e-33	271	1212	238	2235	2659	510
CCNA_03972		hypothetical protein	-8.23924	7.4894e-35	1.61688e-32	2090	3152	1819	1845	741	2715
CCNA_03666		YnbE-like lipoprotein	5.69964	9.02565e-35	1.84598e-32	92	31	103	2030	1247	1917
CCNA_01768		hypothetical protein	-4.98252	1.03e-34	2.00129e-32	1188	616	1438	1520	1211	4160
CCNA_03795		tellurium resistance protein terB	5.37472	2.62708e-34	4.86134e-32	25931	17152	20979	7570	3172	8518
CCNA_03327		hypothetical protein	5.19896	4.22579e-34	7.46429e-32	449	640	370	332	254	344
CCNA_02202		YkwD-family protein	5.01291	4.80388e-34	8.11647e-32	3992	15319	4343	10841	5681	6493
CCNA_03169		SH3 domain protein	6.61452	7.80258e-34	1.26337e-31	32466	4432	2415	610	398	878
CCNA_01913		MarR-family transcriptional regulator	5.10714	8.39818e-34	1.30541e-31	24	74	30	292	370	73
CCNA_03062		cell wall hydrolase family protein	4.87567	1.56868e-33	2.34457e-31	1800	1603	1263	464	370	655
CCNA_02205		RcnB family protein	5.60175	2.55644e-33	3.67938e-31	2059	1602	1873	242	193	627
CCNA_03533		multidrug resistance ABC transporter, ATP-binding and permease components	5.14348	3.25441e-33	4.51665e-31	2997	1200	2930	1400	1037	2092
CCNA_00591		L-lysine epsilon-oxidase	-4.82692	3.47455e-33	4.6559e-31	230	105	246	408	515	412
CCNA_03556		multidrug efflux system protein	4.90658	3.97174e-33	5.14472e-31	1	1	3	9	14	52
CCNA_00065		S-adenosylmethionine-dependent methyltransferase	-4.9669	2.1411e-32	2.68397e-30	9	2	6	12	9	6
CCNA_01844		DNA integration/recombination/inversion protein	4.79678	3.19108e-32	3.87516e-30	116	14	75	243	183	876
CCNA_02248		hypothetical protein	-5.57107	1.30666e-31	1.53869e-29	40	154	12	85	70	47
CCNA_03252		CopY/TcrY-family transcriptional regulator	5.22081	1.84691e-31	2.11091e-29	223	452	230	586	407	324
CCNA_02663	dksA	RNA polymerase-binding protein DksA	4.94421	8.40257e-31	9.32926e-29	49	23	31	20	3	22
CCNA_02854		two-component response regulator	4.96657	1.18144e-30	1.2753e-28	94	28	84	219	128	231
CCNA_00081		hypothetical protein	4.67148	2.81296e-30	2.90062e-28	2926	986	3245	2319	2181	2007
CCNA_03452		hypothetical protein	4.79797	2.83643e-30	2.90062e-28	403	399	408	82	86	308
CCNA_02341		Hsp20 family protein	4.68434	2.29221e-29	2.28398e-27	293	77	236	2791	976	2547
CCNA_00977		transposase, IS4/5 family	7.68217	2.84031e-29	2.75936e-27	589	303	399	242	111	391
CCNA_00690	cdnL	CarD-family transcriptional regulator CdnL	5.36164	4.03713e-29	3.82641e-27	51	86	38	152	276	71
CCNA_00374		putative ATP synthase protein I	4.76308	5.07141e-29	4.69226e-27	613	1439	532	296	427	313
CCNA_02997	cspA	cold shock protein CspA	4.53141	6.96298e-29	6.29259e-27	364	92	323	118	82	99
CCNA_01098		LSU ribosomal protein L35P	5.03511	7.86869e-29	6.94948e-27	19455	7989	17101	6569	8562	11708
CCNA_01599		hypothetical protein	4.75778	1.49112e-28	1.28766e-26	45	148	32	291	197	219
CCNA_03832		TetR-family transcriptional regulator	4.87297	2.23807e-28	1.89069e-26	332	402	243	322	372	244
CCNA_03888		hypothetical protein	5.70716	2.63474e-28	2.17843e-26	181	175	179	360	486	556
CCNA_01304		hypothetical protein	4.5566	3.12854e-28	2.53282e-26	21257	14966	26007	56235	43934	24477
CCNA_00618		succinylglutamic semialdehyde dehydrogenase	6.40627	4.75127e-28	3.76805e-26	351	1344	426	186	408	947
CCNA_01345		short chain dehydrogenase	4.30643	8.50128e-28	6.6072e-26	88	310	79	1144	1948	451
CCNA_01914		16S rRNA m(2)G 1207 methyltransferase RsmC	4.19578	1.59419e-27	1.21471e-25	15956	6864	18479	13379	7333	6887
CCNA_00645	nrtA	nitrate binding protein nrtA	4.70019	1.8919e-27	1.41383e-25	4092	4630	4439	684	508	711
CCNA_03634		DoxX family protein	5.60523	3.17723e-27	2.32957e-25	1424	1843	1493	765	434	613
CCNA_00593		hypothetical protein	-4.6724	9.67145e-27	6.95986e-25	286	259	201	164	157	165
CCNA_02115		secreted pectate lyase-family protein	4.40619	1.26833e-26	8.96136e-25	460	870	486	1098	728	1034
CCNA_03581		DMT family transporter	4.43362	2.33736e-26	1.62196e-24	79	345	67	70	66	125
CCNA_02779		alpha/beta hydrolase domain protein	4.62818	3.56723e-26	2.43197e-24	43	36	17	709	4614	1040
CCNA_01912		protein ydhR precursor	4.71453	5.44088e-26	3.64539e-24	117	478	102	485	501	371
CCNA_03546		rRNA large subunit methyltransferase	4.18177	5.71421e-26	3.76363e-24	1500	756	1383	559	462	397
CCNA_02772		transposase	6.10694	7.98164e-26	5.16944e-24	3016	2179	3466	586	470	1080
CCNA_01583		phosphate-binding protein	4.22511	1.73597e-25	1.1059e-23	7351	8685	11270	13079	2869	975
CCNA_02828		transposase	5.99361	2.75262e-25	1.72527e-23	540	981	707	1899	2283	1054
CCNA_03212		hypothetical protein	4.36278	3.3253e-25	2.05113e-23	4492	6248	5723	3256	4679	3772
CCNA_01386		hypothetical protein	4.21656	4.38649e-25	2.66342e-23	86	48	113	231	156	287
CCNA_01457		hypothetical protein	4.479	5.1579e-25	3.08363e-23	163	420	144	645	579	233
CCNA_01940	sufB	ABC transporter-associated protein SufB	3.94949	5.99943e-25	3.53239e-23	35	10	13	132	122	144
CCNA_00348		methyl-accepting chemotaxis protein	-3.92377	7.42763e-25	4.30802e-23	1214	3215	1355	2299	1633	766
CCNA_03932	cdzD	killing protein CdzD	-5.0082	7.9983e-25	4.57079e-23	242	255	246	29864	14859	23800
CCNA_00520		ribose-phosphate pyrophosphokinase	4.36503	1.10917e-24	6.24672e-23	5379	14647	5461	3443	3394	983
CCNA_01648		adenosylmethionine-8-amino-7-oxononanoate	4.11275	1.3298e-24	7.38226e-23	270	434	346	3178	3043	2386
CCNA_03796		tellurium resistance protein terC	4.80686	1.36733e-24	7.48373e-23	521	138	422	245	245	576
CCNA_02401		SalR-family ligand-binding transcriptional regulator	-3.84648	1.8428e-24	9.94603e-23	8316	9249	8384	10491	18304	27493
CCNA_00719	cdzB	type I secretion protein CdzB, adaptor	-4.20362	2.05061e-24	1.0916e-22	3900	3145	3487	1523	1315	2285
CCNA_00870		hypothetical protein	3.84497	2.13086e-24	1.11899e-22	136	42	114	209	265	768
CCNA_02000		SSU ribosomal protein S2P	4.66771	2.48241e-24	1.28622e-22	150	343	112	556	422	942
CCNA_00594		hypothetical protein	-3.97031	2.96907e-24	1.51813e-22	301	153	202	228	180	355
CCNA_00034		SSU ribosomal protein S15P	5.61734	3.30993e-24	1.67044e-22	100	155	95	177	241	175
CCNA_02771		transposase	9.3036	3.76279e-24	1.87464e-22	4580	2944	4138	1063	772	1786
CCNA_01505	mbiA	MreB-interacting protein MbiA	4.04142	3.928e-24	1.93218e-22	6132	3631	5901	2110	1502	2393
CCNA_02933		M20/M25/M40 family metallo-hydrolase	3.90146	5.79451e-24	2.81468e-22	856	441	860	861	661	922
CCNA_00438		hypothetical protein	-4.11851	1.33362e-23	6.3981e-22	211	109	189	1277	1336	1719
CCNA_01685		Heat shock protein HspQ	4.43048	1.41076e-23	6.68561e-22	753	851	750	329	138	405
CCNA_00391		hypothetical protein	-4.10933	1.80599e-23	8.25657e-22	720	257	601	533	401	653
CCNA_00615		TonB-dependent receptor	3.87684	1.78901e-23	8.25657e-22	138	71	120	129	88	233
CCNA_02363		hypothetical protein	-3.79329	1.764e-23	8.25657e-22	87	114	67	214	223	335
CCNA_00784		peptidoglycan-associated outer membrane lipoprotein	3.72792	2.17074e-23	9.80873e-22	198	22	164	752	760	1233
CCNA_03515		hypothetical protein	-4.85429	2.24243e-23	1.00162e-21	4493	1191	3473	5888	3760	3807
CCNA_00566		mannonate dehydratase	3.93915	2.3466e-23	1.03624e-21	2877	4774	3037	336	359	199
CCNA_02727		PhoH family protein	-4.10201	4.08873e-23	1.78526e-21	7344	1792	5835	1387	934	1311
CCNA_03132	higA	type II toxin-antitoxin system antitoxin HigA	3.96012	5.42818e-23	2.34377e-21	771	2922	765	780	754	572
CCNA_03691	kidO	bifunctional regulator KidO	-4.50896	6.30858e-23	2.69397e-21	1041	849	1073	1033	569	1262
CCNA_03855		DNA-nicking endonuclease, Smr domain	4.05	7.50067e-23	3.16822e-21	1041	1755	1238	567	640	277
CCNA_03915		hypothetical protein	-4.55896	8.7155e-23	3.64177e-21	476	164	381	14291	15760	26568
CCNA_02082		Sec-independent protein translocase protein tatA	3.81785	9.3527e-23	3.86645e-21	757	5142	876	619	720	169
CCNA_00010	dnaK	chaperone protein DnaK	4.54768	1.05863e-22	4.33035e-21	2883	2493	3222	75935	96548	59461
CCNA_03265		CBS pair-family sensor histidine kinase/receiver domain protein	-4.55555	1.11067e-22	4.49591e-21	33	287	39	64	51	56
CCNA_02762		DNA repair protein RadC	-3.69641	1.26815e-22	5.08044e-21	1291	1011	1347	1164	977	1167
CCNA_02173		ABC transporter ATP-binding protein	-3.68278	1.36183e-22	5.40006e-21	652	191	667	4086	5406	4271
CCNA_03136	fliJ	flagellar biosynthesis chaperone FliJ	-4.25053	1.79627e-22	7.05083e-21	292	236	282	119	138	491
CCNA_01611		transporter, drug/metabolite exporter family	-4.02081	1.94316e-22	7.5511e-21	797	299	650	1041	795	663
CCNA_02616		4-hydroxyphenylpyruvate dioxygenase	4.28202	2.15656e-22	8.29743e-21	522	3798	466	952	1130	943
CCNA_02125	podJ	polar development protein podJ	-3.76731	2.47583e-22	9.43244e-21	833	215	804	653	303	794
CCNA_02595		Zn finger TFIIB-family transcription factor	4.50952	2.50244e-22	9.44123e-21	3649	1996	2883	1915	2706	4556
CCNA_00893	rodZ	helix-turn-helix DNA-binding protein RodZ	-3.78342	2.80305e-22	1.04737e-20	403	609	303	4419	1808	2340
CCNA_02174		multidrug resistance efflux pump	-4.01957	2.97139e-22	1.0997e-20	16254	5131	14426	10901	14800	34169
CCNA_03931	cdzI	immunity protein CdzI	-4.34754	5.90914e-22	2.16631e-20	742	213	558	892	819	1565
CCNA_00570		GntR-family transcriptional regulator	3.93866	6.10141e-22	2.2159e-20	3079	2064	3625	2011	1462	1604
CCNA_00776		OAR protein precursor	3.68428	6.43087e-22	2.31392e-20	972	155	1176	168	189	274
CCNA_00897		hypothetical protein	4.68477	6.5922e-22	2.35021e-20	392	342	315	1580	984	880
CCNA_00878		ATP-dependent RNA helicase	4.96212	1.0104e-21	3.56947e-20	241	1405	189	380	294	496
CCNA_02694		acetamidase/formamidase family protein	5.7255	1.02802e-21	3.59899e-20	589	246	557	156	65	300
CCNA_00965		DnaJ-family chaperone protein	-4.04079	1.15642e-21	3.97684e-20	159	165	150	301	121	253
CCNA_03430		LSU ribosomal protein L36P	3.89893	1.14744e-21	3.97684e-20	58	108	36	183	233	81
CCNA_03365		hypothetical protein	3.86133	1.24171e-21	4.23269e-20	2	1	7	0	0	0
CCNA_00321		LSU ribosomal protein L21P	3.65054	1.28492e-21	4.34192e-20	276	275	217	215	165	259
CCNA_03122		SdpI family protein	3.75465	2.04433e-21	6.84851e-20	340	231	311	304	194	486
CCNA_01792		LSU ribosomal protein L32P	4.70858	2.26285e-21	7.51575e-20	455	884	392	345	139	154
CCNA_00881		ABC transporter ATP-binding protein	3.61195	3.50054e-21	1.15281e-19	579	568	420	1625	1548	1633
CCNA_03191		PAS-family GGDEF/EAL family protein	4.25137	3.86782e-21	1.26305e-19	432	446	430	573	514	789
CCNA_00254		RarD family membrane permease	4.33586	3.94572e-21	1.27776e-19	32653	10352	35243	8154	3491	12223
CCNA_00090		UDP-glucose 4-epimerase	3.84389	4.57736e-21	1.47005e-19	9569	6556	9078	5638	4716	3954
CCNA_01140		PAS-containing EAL phosphodiesterase	-3.89259	5.63204e-21	1.79394e-19	481	1188	461	5296	4701	3245
CCNA_00735	bamF	beta-barrel assembly machine (BAM) protein BamF	3.59088	5.73248e-21	1.81109e-19	1682	432	1572	2224	759	8893
CCNA_00426		very-short-patch-repair endonuclease	-4.36854	5.96979e-21	1.87086e-19	1879	1165	2264	861	924	2016
CCNA_01525	flbT	flagellar biosynthesis repressor flbT	-3.51886	7.89837e-21	2.45544e-19	18	10	20	31	580	49
CCNA_02544		hypothetical protein	-4.62146	9.10692e-21	2.80869e-19	52	19	41	36	38	35
CCNA_03198	cleD	two-component receiver protein CleD	-3.83533	1.11572e-20	3.41392e-19	956	1498	1061	589	1048	932
CCNA_03716		LptC-related lipopolysaccharide assembly protein	3.58996	1.17087e-20	3.55468e-19	1171	528	972	579	796	1409
CCNA_03438		hypothetical protein	3.41402	1.4455e-20	4.35442e-19	13	9	14	0	1	1
CCNA_00580		AAA ATPase domain protein	-3.65954	1.70298e-20	5.0906e-19	2726	2134	2019	1677	783	1648
CCNA_02976		MCP-signal associated domain protein	-3.7206	1.73564e-20	5.14861e-19	80	49	56	322	551	1007
CCNA_03479		MarR-family transcriptional regulator	3.69653	1.7633e-20	5.19105e-19	840	746	831	271	153	251
CCNA_01573		ArsR-family transcriptional regulator	4.04764	2.12165e-20	6.19903e-19	836	822	639	97	72	289
CCNA_02949	flmE	S-adenosylmethionine-dependent methyltransferase related protein	-3.99659	2.25448e-20	6.538e-19	4688	6834	3490	401	493	625
CCNA_02378		SIMPL family protein	4.11575	2.37732e-20	6.84315e-19	192	541	174	455	253	203
CCNA_01916		BrkB/YihY/UPF0761 family protein	5.57001	2.62763e-20	7.45326e-19	43	10	45	150	237	139
CCNA_03133	higB	type II toxin-antitoxin system toxin HigB	3.7349	2.61533e-20	7.45326e-19	505	607	553	108	34	169
CCNA_00029		RhtB-family efflux protein	3.67345	2.89172e-20	8.14292e-19	216	480	196	139	196	156
CCNA_03445		M28-family zinc metallopeptidase	-3.42134	3.33214e-20	9.3156e-19	544	456	569	3584	1878	3086
CCNA_03143		PAS-family sensor histidine kinase	-3.58571	3.40642e-20	9.45524e-19	318	2405	323	241	90	870
CCNA_01756		hypothetical protein	4.48135	3.69454e-20	1.01822e-18	737	531	569	378	277	502
CCNA_01511		sterol desaturase family protein	-3.6286	4.27072e-20	1.16056e-18	11	2	8	56	143	140
CCNA_02907		transposase	4.15775	4.24465e-20	1.16056e-18	59	102	59	345	559	294
CCNA_00590		FixC-family flavoprotein dehydrogenase	-3.92039	5.02349e-20	1.35564e-18	3	3	7	59	62	72
CCNA_01591		DNA polymerase III epsilon-like protein	-3.46878	5.36432e-20	1.43764e-18	2496	1425	1911	1434	1521	2205
CCNA_02617		histidinol-phosphate transaminase	3.83823	5.61293e-20	1.49396e-18	1034	461	830	1775	1408	3206
CCNA_03364		DUF692 domain-containing protein	4.09564	6.34278e-20	1.67674e-18	288	300	267	603	281	461
CCNA_03121		hypothetical protein	3.5157	8.44199e-20	2.21659e-18	38	29	43	98	204	79
CCNA_00526		BMFP membrane fusogenic protein	3.80761	1.04991e-19	2.73822e-18	135	176	145	334	243	174
CCNA_01277		FAD-linked oxidoreductase	-3.5737	1.09808e-19	2.84476e-18	621	145	645	971	526	788
CCNA_01663		potassium-transporting ATPase A chain	4.34269	1.40302e-19	3.61068e-18	636	151	548	1033	311	845
CCNA_01080		hypothetical protein	3.48217	1.50782e-19	3.85486e-18	349	108	337	173	193	318
CCNA_01044		AcrR-family transcriptional regulator	-3.38978	1.56038e-19	3.96316e-18	394	924	324	252	101	365
CCNA_00822		hypothetical protein	-4.18791	1.61069e-19	4.06439e-18	276	107	172	20	20	121
CCNA_03460		hypothetical protein	3.91664	1.87643e-19	4.70438e-18	749	93	626	364	429	636
CCNA_00137	shkA	hybrid two-component histidine kinase/receiver protein ShkA	-4.23308	2.04254e-19	5.08803e-18	358	518	324	4433	3011	2915
CCNA_03439		hypothetical protein	3.4676	2.73865e-19	6.7786e-18	153	200	182	61	74	65
CCNA_03820		LolA-family outer membrane lipoprotein carrier protein	3.43285	3.36673e-19	8.28045e-18	338	1303	453	77	199	200
CCNA_00199	cpaL	TadG/vWA-family protein CpaL	-3.31385	3.45036e-19	8.43276e-18	52	105	43	61	22	70
CCNA_01942		Rrf2 family protein	3.39673	3.52132e-19	8.55241e-18	15	6	8	34	17	40
CCNA_03407		ABC transporter permease	-3.2867	4.01094e-19	9.68107e-18	212	830	191	115	119	432
CCNA_01546		DEAD-box RNA helicase-like protein	3.82012	5.29603e-19	1.27039e-17	325	1196	326	741	377	428
CCNA_01459		hypothetical protein	3.62469	6.21786e-19	1.48237e-17	5760	1255	4512	18409	18753	9383
CCNA_02720		DUF2336 domain-containing protein	-3.40224	6.73279e-19	1.59534e-17	728	672	706	94	61	119
CCNA_01461		hypothetical protein	3.61059	6.8371e-19	1.61024e-17	259	334	268	324	282	478
CCNA_01021		TonB-dependent receptor	5.24188	6.92204e-19	1.61131e-17	25	26	16	31	36	30
CCNA_03895		hypothetical protein	4.01746	6.92457e-19	1.61131e-17	60	110	85	109	69	54
CCNA_02096		CusF-family protein	5.14549	7.01474e-19	1.62258e-17	1323	3726	1189	1010	734	421
CCNA_01346		outer membrane protein	3.72206	7.51954e-19	1.72905e-17	1308	569	1211	1606	1344	548
CCNA_03545		ribosome silencing factor	3.85732	1.04454e-18	2.3877e-17	1260	543	957	2210	1356	3334
CCNA_00703		hypothetical protein	4.29926	1.05232e-18	2.39141e-17	191	113	175	338	120	239
CCNA_02843	parE3	type II toxin-antitoxin system toxin protein parE3	3.4633	1.09781e-18	2.48028e-17	1010	523	1054	5737	5767	4027
CCNA_01939		ADP-ribosylglycohydrolase	3.4654	1.16019e-18	2.60606e-17	48	52	32	176	148	161
CCNA_02565		hypothetical protein	-3.41053	1.28992e-18	2.88082e-17	47	47	61	89	117	55
CCNA_00285		acetylglutamate kinase	3.4795	1.45676e-18	3.23483e-17	481	536	461	85	95	167
CCNA_01302		acetyltransferase domain protein	-3.55345	1.53075e-18	3.37982e-17	222	568	199	28	22	32
CCNA_00202		DesA-family fatty acid desaturase	3.61722	1.63996e-18	3.58026e-17	265	829	240	1989	4243	2173
CCNA_02759		type I methionyl aminopeptidase	3.42068	1.63765e-18	3.58026e-17	2	3	5	502	266	584
CCNA_00691		ferredoxin	4.34062	1.91412e-18	4.15546e-17	153	97	126	83	65	122
CCNA_01083		HATPase superfamily protein	-3.57408	2.10549e-18	4.54551e-17	2529	1566	2031	341	483	445
CCNA_01739		LSU ribosomal protein L9P	4.03922	2.40448e-18	5.16232e-17	209	144	220	212	189	156
CCNA_03778		Bacterial BAX inhibitor (BI)-1/YccA-like protein	3.53332	2.65587e-18	5.67072e-17	2227	255	2656	1033	418	886
CCNA_02185		acetolactate synthase large subunit	-3.27534	2.90809e-18	6.17532e-17	59	58	77	225	219	155
CCNA_01664		potassium-transporting ATPase B chain	3.38434	4.03879e-18	8.52975e-17	1026	241	995	2749	1006	680
CCNA_01542		ice nucleation protein	-3.30009	4.17024e-18	8.75976e-17	915	612	1100	598	568	402
CCNA_00133		radical SAM family enzyme	3.27994	4.41192e-18	9.2176e-17	88	178	49	93	146	264
CCNA_02532		hypothetical protein	4.07083	4.53597e-18	9.42609e-17	3374	2973	3222	3350	2235	3930
CCNA_01305	rpsJ	SSU ribosomal protein S10P	5.9927	4.85639e-18	1.00383e-16	2139	1788	1793	337	205	487
CCNA_03635		hypothetical protein	5.69368	5.06628e-18	1.04167e-16	12577	24634	11078	6282	5826	3742
CCNA_01938	sufC	ATP-dependent transporter SufC	3.78503	5.71295e-18	1.16845e-16	257	429	287	107	96	166
CCNA_02286		hypothetical protein	3.42392	5.75121e-18	1.17011e-16	13527	11432	9437	42528	39310	74475
CCNA_03424	tacA	AAA-family response regulator tacA	-3.94259	6.38314e-18	1.29192e-16	4521	3467	4178	910	514	759
CCNA_02517		RcnB family protein	4.14319	6.58117e-18	1.3251e-16	1401	1344	1194	1821	1828	1382
CCNA_01660		hypothetical protein	3.28698	6.98052e-18	1.39826e-16	1215	1696	1338	206	279	268
CCNA_01741		SSU ribosomal protein S6P	4.94981	9.20324e-18	1.83404e-16	5544	2163	4441	44310	42901	27082
CCNA_01087	eipA	cell envelope integrity protein EipA	3.5707	9.47992e-18	1.87954e-16	165	56	134	665	718	773
CCNA_03944		hypothetical protein	-8.34183	9.59914e-18	1.89351e-16	837	875	728	356	359	465
CCNA_01165		FkbM methyltransferase family protein	-3.13719	1.28667e-17	2.52525e-16	3942	2566	3432	2480	3601	5786
CCNA_03541		aldo/keto reductase	3.60532	1.38028e-17	2.69537e-16	72	21	32	254	472	209
CCNA_02587		PAS-family sensor histidine kinase	-3.13332	1.51669e-17	2.94692e-16	2033	1051	1815	299	230	1185
CCNA_03400		DUF465 domain-containing protein	-4.9128	1.55848e-17	3.01307e-16	3880	4381	4481	2646	1882	4294
CCNA_00025		major facilitator superfamily transporter	-3.25579	1.63645e-17	3.14814e-16	3491	1471	3708	2257	779	4954
CCNA_03706		Hsp20 family protein	3.10511	1.73613e-17	3.32345e-16	4271	21	2038	2317	1128	8975
CCNA_03451		hypothetical protein	3.30399	1.88319e-17	3.58729e-16	431	230	396	241	162	137
CCNA_01328	rpsM	SSU ribosomal protein S13P	3.40143	1.97533e-17	3.74446e-16	193	82	218	162	96	93
CCNA_03903		IS4/5 transposase family protein	3.28649	2.15566e-17	4.06645e-16	147	171	148	241	160	740
CCNA_02853		two-component sensor histidine kinase	3.28492	2.48159e-17	4.65868e-16	40	18	21	103	75	62
CCNA_02036		DNA-binding protein HU	-3.28606	2.69618e-17	5.03719e-16	1080	692	623	295	149	398
CCNA_01770		nucleoside diphosphate kinase	3.41466	3.00892e-17	5.59458e-16	971	1701	1063	172	178	267
CCNA_00699		LSU ribosomal protein L28P	4.0163	3.57586e-17	6.61573e-16	2	1	7	21	31	6
CCNA_03717		ribonuclease D	3.9909	3.59218e-17	6.61573e-16	7517	2657	6338	1259	627	3041
CCNA_00949		hypothetical protein	-3.33426	3.93699e-17	7.21659e-16	2145	1219	1652	514	542	773
CCNA_01280	spmY	cell development regulator SpmY	-3.52223	4.53733e-17	8.27796e-16	938	616	723	423	230	333
CCNA_02001		HAD/PGPPase-family phosphohydrolase	3.21267	5.09422e-17	9.25053e-16	138	333	131	1393	1345	3774
CCNA_00518		LSU ribosomal protein L25P	3.58152	5.4638e-17	9.8755e-16	92	56	92	143	180	242
CCNA_00169		hypothetical protein	3.68349	5.53309e-17	9.95444e-16	2022	946	1588	1636	1721	1508
CCNA_03585		chemotaxis receiver domain protein CheYIV	-4.14296	5.84819e-17	1.04728e-15	485	2181	371	1206	894	1135
CCNA_01610		2-isopropylmalate synthase	-3.23767	6.15439e-17	1.09706e-15	216	66	249	426	310	283
CCNA_03306		SSU ribosomal protein S12P	4.37896	6.78896e-17	1.20465e-15	9060	5180	8003	601	322	944
CCNA_01121		MA superfamily peptidase	-3.25633	7.32501e-17	1.29386e-15	513	311	460	4554	3312	6903
CCNA_00035		tRNA pseudouridine synthase B	3.79019	7.42655e-17	1.30586e-15	3632	8500	4764	10002	9573	4553
CCNA_00457		phosphoenolpyruvate-protein phosphotransferase/phosphocarrier protein HPr/PTS system, glucose-specific IIA subunit	3.93078	8.08665e-17	1.41553e-15	1726	1137	1742	404	334	672
CCNA_02460		DUF4112 domain-containing protein	3.3062	9.17039e-17	1.59803e-15	471	1123	444	837	1296	1278
CCNA_01226		OstA family protein	-3.71174	9.36074e-17	1.62392e-15	84	99	92	285	381	318
CCNA_01341		DegP/HtrA-family serine protease	3.29593	9.4642e-17	1.63457e-15	8	3	6	52	69	59
CCNA_02528		PlsY-like acyl-phosphate glycerol 3-phosphate acyltransferase	-3.50453	9.89657e-17	1.70168e-15	169	68	124	68	37	55
CCNA_01528	fljK	flagellin fljK	-3.21497	1.05953e-16	1.81381e-15	58	34	32	81	257	95
CCNA_02449		YjfK family protein	-3.21728	1.12683e-16	1.92056e-15	21	2	12	31	33	181
CCNA_01837		transposase, IS30 family	3.14246	1.25533e-16	2.13022e-15	5229	5926	4586	2512	1629	1240
CCNA_03768	srp	signal recognition particle GTPase, SRP	3.05158	1.33021e-16	2.24747e-15	378	172	328	244	129	212
CCNA_01419		serine hydroxymethyltransferase	3.0308	1.47612e-16	2.4832e-15	12393	7246	15018	70625	58480	79948
CCNA_03803	hfsK	GNAT-family holdfast biogenesis protein HfsK	-3.25395	1.77268e-16	2.96924e-15	1010	464	716	841	337	439
CCNA_00440		STAS domain protein	-3.24274	1.91543e-16	3.1899e-15	137	79	148	512	824	498
CCNA_01220	ccbF	BioF-family ceramide biosynthesis protein CcbF	-3.19761	1.92084e-16	3.1899e-15	93	550	70	248	1209	8218
CCNA_00773		carboxypeptidase S	-3.35184	1.96605e-16	3.25109e-15	1673	2656	1872	411	218	1013
CCNA_03886		trypsin-like peptidase domain family protein	-3.30252	2.23108e-16	3.67371e-15	96	301	75	113	168	50
CCNA_01923	rhlB	ATP-dependent RNA helicase RhlB	3.94464	2.38608e-16	3.91236e-15	1200	470	1242	1210	1133	1390
CCNA_00166	hvyA	transglutaminase-like cysteine proteinase HvyA	-3.15331	2.67142e-16	4.36183e-15	8015	10235	8272	12695	16614	9505
CCNA_01956		DsbA Com1-like subfamily protein	3.33621	3.22787e-16	5.24833e-15	21	11	18	79	59	111
CCNA_03830		HlyD family secretion protein	3.05763	3.40025e-16	5.50558e-15	13601	1766	14516	9122	4423	25335
CCNA_02757		DNA/RNA nuclease SfsA	3.41242	3.57559e-16	5.76545e-15	5491	2435	4948	945	1155	760
CCNA_03295		PAS-family sensor histidine kinase	-3.24265	3.68227e-16	5.91293e-15	1207	410	832	317	354	481
CCNA_02953		beta-1,6-N-acetylglucosaminyltransferase-related protein	3.9013	4.53582e-16	7.25358e-15	368	92	299	2379	1935	3052
CCNA_00922	clpB	ClpB protein	3.12504	5.51358e-16	8.78106e-15	109	147	82	89	109	192
CCNA_00755	terB	tellurium resistance protein terB	4.45106	6.15949e-16	9.73406e-15	7484	6972	7303	8932	7383	8903
CCNA_03100		alkylphosphonate utilization operon protein PhnA	3.64239	6.16206e-16	9.73406e-15	499	251	572	2423	2673	1117
CCNA_02852		hypothetical protein	-3.00078	6.54596e-16	1.02986e-14	220	144	236	249	418	306
CCNA_03617		Copper(I)-binding protein	3.34416	6.78054e-16	1.06247e-14	81	49	66	132	89	148
CCNA_01675		outer membrane translocation and assembly protein TamA	-2.99129	7.13768e-16	1.11394e-14	720	1295	679	243	333	274
CCNA_02529	dprA	DNA recombination-mediator protein A, SMF family	-4.06042	7.40377e-16	1.15084e-14	2134	1724	1834	550	443	844
CCNA_02343		pentapeptide repeat-containing protein	-3.1581	7.95477e-16	1.23156e-14	2470	1019	2137	2844	2505	2817
CCNA_02833		sulfoxide reductase heme-binding subunit protein	3.07975	8.44968e-16	1.30299e-14	132	76	130	107	89	133
CCNA_00963		organic hydroperoxide resistance protein	3.54301	8.7909e-16	1.35025e-14	3545	1229	3190	25677	24417	42039
CCNA_03957		TusA-related sulfurtransferase	3.08185	8.84674e-16	1.35348e-14	246	276	254	384	415	510
CCNA_02732		DUF3126 family protein	3.33244	9.42302e-16	1.43599e-14	72	18	51	108	136	214
CCNA_03253		MecR1-related antirepressor protein	2.98553	1.11191e-15	1.68784e-14	78	73	74	98	158	408
CCNA_01483		hypothetical protein	3.76021	1.11832e-15	1.69096e-14	1564	1622	1293	2715	2350	3009
CCNA_00475	trwB	bacterial conjugation protein, ATP binding domain trwB	3.21156	1.15071e-15	1.7332e-14	1634	1690	2069	835	917	580
CCNA_00170		TonB-dependent receptor	3.06507	1.2018e-15	1.80316e-14	824	295	600	26	17	54
CCNA_02161		TetR-family transcriptional regulator	-2.93947	1.21566e-15	1.81695e-14	4927	7885	4753	2131	1246	1751
CCNA_00104		orotidine 5'-phosphate decarboxylase	3.35353	1.26632e-15	1.8854e-14	1450	1883	1383	543	387	569
CCNA_03557		hypothetical protein	3.43845	1.28328e-15	1.90337e-14	982	289	715	818	406	682
CCNA_01574		arsenic resistance protein arsH	3.18118	1.29548e-15	1.91415e-14	417	573	397	210	201	314
CCNA_01941		cysteine desulfhydrase/Selenocysteine lyase	3.00152	1.31101e-15	1.92977e-14	24	6	17	39	25	54
CCNA_00589		hypothetical protein	-3.26555	1.34001e-15	1.96501e-14	79	178	78	154	112	369
CCNA_03305		SSU ribosomal protein S7P	3.94731	1.4401e-15	2.10384e-14	76	35	49	153	245	212
CCNA_02324	hsp33	Hsp33 family molecular chaperone	3.13054	1.49381e-15	2.17414e-14	1877	1495	1671	1455	996	981
CCNA_03312		hypothetical protein	3.40981	1.65407e-15	2.39839e-14	4111	1751	4484	992	648	2634
CCNA_01097		LSU ribosomal protein L20P	3.13155	1.8576e-15	2.68351e-14	2576	2697	2388	670	725	1267
CCNA_03960		hypothetical protein	-3.32548	2.07092e-15	2.98059e-14	1243	749	1281	450	379	768
CCNA_02618		AsnC-family transcriptional regulator	3.05871	2.13513e-15	3.06167e-14	3325	2742	3221	3793	3845	8367
CCNA_00089		MHYT/PAS-family GGDEF/EAL protein	-3.00889	2.32076e-15	3.30348e-14	2035	2023	1893	1444	1234	4621
CCNA_01788		hypothetical protein	3.51812	2.3163e-15	3.30348e-14	3514	3634	3457	4064	2375	4885
CCNA_00429		hypothetical protein	2.88638	2.54067e-15	3.59057e-14	178	210	170	179	72	101
CCNA_02211		zinc ribbon domain protein	-2.92944	2.54093e-15	3.59057e-14	152	746	144	324	164	177
CCNA_03161	xylR	transcriptional regulator xylR	-2.92367	2.64689e-15	3.72675e-14	482	518	411	215	121	191
CCNA_01465		methyl-accepting chemotaxis protein	-2.95205	2.91844e-15	4.09425e-14	162	137	156	425	374	536
CCNA_02326		aspartate aminotransferase family protein	2.831	2.98967e-15	4.17908e-14	1398	122	518	4117	1158	3389
CCNA_00625		two-component receiver domain protein	-3.38186	3.00753e-15	4.18898e-14	531	376	570	929	642	929
CCNA_02481		TonB-dependent receptor	4.06031	3.06967e-15	4.26026e-14	1694	1301	1913	841	456	1388
CCNA_00390		ADP-heptose--LPS heptosyltransferase	-3.07855	3.09645e-15	4.28213e-14	2418	6082	2156	1282	814	1641
CCNA_01306	rplC	LSU ribosomal protein L3P	4.27276	3.33929e-15	4.6016e-14	324	633	313	571	465	452
CCNA_02164		glutamate dehydrogenase/leucine dehydrogenase	2.9081	3.51026e-15	4.8201e-14	25	45	40	1286	2049	737
CCNA_01676		autotransporter translocation and assembly factor TamB	-2.85043	3.8608e-15	5.28277e-14	53	69	37	74	61	72
CCNA_02636		hypothetical protein	-2.94566	4.13207e-15	5.63412e-14	164	355	158	243	203	144
CCNA_02543		LSU ribosomal protein L33P	4.14579	4.20186e-15	5.70924e-14	2321	1399	1825	3015	2814	1393
CCNA_00052		YbeY-family hydrolase	-3.6299	4.29788e-15	5.81936e-14	258	338	272	155	137	463
CCNA_01157		protoporphyrinogen oxidase	-3.35787	4.36159e-15	5.88512e-14	45	47	47	22	29	185
CCNA_02146		hypothetical protein	2.83981	5.15549e-15	6.93226e-14	43	127	64	9	42	23
CCNA_02561	stpB	stalk cross-band protein StpB	-2.92789	5.20406e-15	6.97344e-14	179	117	178	274	227	335
CCNA_00172	pulD	type II secretion pathway protein D	2.95327	5.42798e-15	7.24849e-14	27939	13008	24984	64695	43319	104380
CCNA_00197	rplS	LSU ribosomal protein L19P	3.4301	5.49765e-15	7.31639e-14	2501	2196	2591	994	607	565
CCNA_02169		thioesterase superfamily protein	2.91219	5.76264e-15	7.64287e-14	1089	777	1166	889	646	516
CCNA_00551		hypothetical protein	-3.37995	6.18495e-15	8.17508e-14	3492	19012	3560	11152	10662	5981
CCNA_02856		hypothetical protein	2.88037	6.96491e-15	9.1748e-14	274	205	200	446	390	324
CCNA_01393	sdpB	soluble lytic murein transglycosylase SdpB	-3.01478	7.98011e-15	1.04766e-13	522	248	453	9066	6698	12932
CCNA_03672		superoxide dismutase	3.22217	8.13727e-15	1.0647e-13	3783	3426	4573	854	474	2341
CCNA_03408		ABC transporter ATP-binding protein	-2.85424	8.40314e-15	1.09579e-13	624	2287	444	910	669	766
CCNA_01592		SN-glycerol-3-phosphate transport ATP-binding protein	3.22604	9.23255e-15	1.19992e-13	29577	18638	27959	16332	7606	53092
CCNA_00620		acetylornithine aminotransferase/succinyldiaminopimelate aminotransferase	4.88115	9.32159e-15	1.20746e-13	1424	1218	837	5846	1641	5528
CCNA_01257		hypothetical protein	-2.98843	9.59577e-15	1.23884e-13	118	529	101	164	45	52
CCNA_00263		hypothetical protein	2.8398	9.92281e-15	1.27682e-13	284	417	244	264	153	185
CCNA_02675		transposase	4.50916	1.03908e-14	1.33263e-13	600	231	512	3776	2792	7878
CCNA_01075		beta/gamma crystallin family protein	3.14231	1.14001e-14	1.45726e-13	1389	589	1284	3150	2392	1603
CCNA_01556		LacI-family transcriptional regulator	-2.82729	1.17946e-14	1.50275e-13	716	359	678	480	190	639
CCNA_01042		TonB-dependent receptor	-3.71505	1.20975e-14	1.53631e-13	271	2194	208	291	197	210
CCNA_02163		hypothetical protein	-2.99732	1.27269e-14	1.61097e-13	1526	915	1693	1769	1480	996
CCNA_00300		glyoxalase superfamily protein	3.59672	1.32159e-14	1.66743e-13	153	315	162	476	363	346
CCNA_00345		alpha/beta family hydrolase	-2.78207	1.42642e-14	1.79388e-13	27673	24142	29734	3034	3823	4170
CCNA_03074		SDR family oxidoreductase	4.55242	1.508e-14	1.89035e-13	210	35	171	394	364	396
CCNA_02806		TolC family resistance protein	2.95076	1.64715e-14	2.05331e-13	592	2992	500	4166	2805	2968
CCNA_03734	nadE	glutamine-dependent NAD synthetase	-2.75538	1.64856e-14	2.05331e-13	74	84	45	326	221	389
CCNA_01512		IS200-like transposase	-2.85287	1.76717e-14	2.194e-13	19	18	19	347	242	250
CCNA_01344		hypothetical protein	3.95391	1.94015e-14	2.40109e-13	103	125	78	237	342	306
CCNA_00320		LSU ribosomal protein L27P	2.97454	2.0003e-14	2.46767e-13	661	1314	821	840	599	333
CCNA_02081		Sec-independent protein translocase protein tatB	2.78586	2.10639e-14	2.59032e-13	1024	3453	968	541	502	271
CCNA_02815		ice nucleation protein	-2.77125	2.14692e-14	2.63184e-13	3243	1793	2687	19957	16989	10580
CCNA_00011	dnaJ	chaperone protein DnaJ	2.77726	2.4366e-14	2.97756e-13	1093	358	851	5195	5977	8197
CCNA_03705		TIGR02300 family protein	2.89438	2.49103e-14	3.03453e-13	962	1194	760	205	143	234
CCNA_01125		Ribonuclease H-like superfamily	-3.13663	2.54374e-14	3.08905e-13	3382	518	3119	488	576	742
CCNA_00769		TetR family transcriptional regulator	3.93385	2.59385e-14	3.14009e-13	1443	1577	1122	385	191	394
CCNA_02104		GIY-YIG domain protein	2.93201	2.67503e-14	3.22831e-13	18647	22862	20357	43116	51927	57259
CCNA_03003		two component sensor histidine kinase	-2.97381	2.74833e-14	3.3065e-13	99	120	115	153	113	89
CCNA_02608		DUF2939 domain-containing protein	-3.12611	2.78083e-14	3.33528e-13	7633	2936	6387	736	300	828
CCNA_00226		YjhX toxin domain protein	2.92869	2.84881e-14	3.4063e-13	208	108	208	637	397	225
CCNA_01440		LSU ribosomal protein L13P	3.81925	2.94595e-14	3.51164e-13	378	540	316	455	207	604
CCNA_02712	hfaB	holdfast attachment protein HfaB	-2.88638	3.01282e-14	3.58037e-13	985	862	745	288	244	267
CCNA_02130		pyruvate kinase	-2.82488	3.16209e-14	3.74631e-13	803	957	582	3014	2693	1205
CCNA_00364		deoxyhypusine synthase	3.44765	3.68696e-14	4.35487e-13	1058	1030	988	3002	1677	3053
CCNA_00041		protein translation initiation factor 2 IF-2	3.13337	4.02171e-14	4.73587e-13	166	83	153	423	162	3543
CCNA_00396		hypothetical protein	-2.88852	4.0724e-14	4.78107e-13	2692	2219	2539	343	199	622
CCNA_00338		TonB-dependent receptor	-3.10199	4.65154e-14	5.44455e-13	570	530	399	130	155	775
CCNA_00007		SSU ribosomal protein S20P	3.66245	5.47618e-14	6.39052e-13	222	319	284	4125	4480	1978
CCNA_01896		hypothetical protein	3.04404	5.59115e-14	6.50516e-13	353	423	322	452	312	447
CCNA_02497		DUF1800 family protein	-2.83923	5.71019e-14	6.6041e-13	395	209	380	139	136	454
CCNA_02594		heat shock endopeptidase HtpX	2.99626	5.70612e-14	6.6041e-13	2712	3521	2564	537	378	757
CCNA_03723		PaaI thioesterase family protein	3.25563	5.89859e-14	6.80176e-13	1383	1282	1034	2902	1469	3863
CCNA_03461		hypothetical protein	2.88035	6.18075e-14	7.10603e-13	40	108	41	162	165	137
CCNA_00186		guanine-hypoxanthine permease	-2.87063	6.44988e-14	7.39357e-13	16	41	17	19	32	1298
CCNA_00561		conserved hypothetical cytosolic protein	-3.08287	6.88549e-14	7.84663e-13	539	665	421	1175	968	3071
CCNA_02883		flavin containing amine oxidoreductase	2.90638	6.87643e-14	7.84663e-13	144	93	111	1188	576	609
CCNA_01955		zinc metalloprotease	2.86698	7.01587e-14	7.97183e-13	54	32	36	2266	5261	311
CCNA_00031	vapC	toxin protein VapC	3.25539	7.70853e-14	8.70795e-13	195	438	161	326	268	300
CCNA_02332	cleC	single domain receiver protein CleC	2.72043	7.69145e-14	8.70795e-13	219	67	80	835	834	435
CCNA_03702		SSU ribosomal protein S1P	3.8741	7.74136e-14	8.71969e-13	49	14	24	27	36	25
CCNA_02215		acyl-CoA dehydrogenase	3.13372	7.97537e-14	8.9573e-13	2327	677	1383	1267	2200	1621
CCNA_01936		cysteine desulfurase/selenocysteine lyase	3.02215	8.05657e-14	9.02243e-13	30	20	21	167	131	96
CCNA_01805		dihydrolipoamide dehydrogenase	4.26933	8.39336e-14	9.37259e-13	85	397	101	488	388	267
CCNA_02625	ftsQ	cell division protein FtsQ	-3.32371	8.4332e-14	9.39009e-13	3703	643	2629	60	159	203
CCNA_01840		MerR-family transcriptional regulator	2.67915	8.56183e-14	9.50608e-13	2765	1624	2627	1288	881	1265
CCNA_02562	stpA	stalk cross-band protein StpA	-2.83659	8.87645e-14	9.82732e-13	106	70	115	303	125	366
CCNA_00626		methyl-accepting chemotaxis protein	-2.68167	8.9034e-14	9.82915e-13	255	302	204	544	672	508
CCNA_01336		phosphodiesterase I/nucleotide pyrophosphatase	2.93901	9.02814e-14	9.93863e-13	510	363	373	350	215	424
CCNA_02956		rhodanese-related sulfurtransferase	4.32364	9.19344e-14	1.0092e-12	1121	355	980	2622	2520	19968
CCNA_03176		nucleotidyltransferase family protein	3.19646	9.26159e-14	1.01382e-12	9	8	9	49	53	1236
CCNA_00666		response regulator receiver domain protein	-3.13639	9.9494e-14	1.08605e-12	63	43	48	136	146	166
CCNA_03592		lipocalin family protein	2.67228	1.06998e-13	1.16469e-12	132	109	105	112	91	77
CCNA_01073		zinc-finger protein	3.84849	1.08271e-13	1.17525e-12	8074	4345	7073	1225	796	2128
CCNA_03764		acyl-CoA thioesterase	3.94349	1.11296e-13	1.20473e-12	375	504	295	259	255	141
CCNA_03565		hypothetical protein	3.45513	1.1161e-13	1.20477e-12	40	347	53	160	311	605
CCNA_03260		queuosine biosynthesis protein QueD	3.29377	1.29172e-13	1.39047e-12	392	343	384	85	61	172
CCNA_01050		ABC transporter ATP-binding protein	3.51481	1.32808e-13	1.42566e-12	2053	401	1882	1176	932	3560
CCNA_00329		ribosomal-protein-alanine acetyltransferase	-3.49077	1.40226e-13	1.50115e-12	950	1119	849	12442	11123	10662
CCNA_00915		Molybdenum cofactor sulfurase related protein	3.39181	1.43715e-13	1.53427e-12	3469	850	2143	385	413	291
CCNA_03740		cysteine synthase	2.62789	1.55192e-13	1.65226e-12	564	235	550	209	141	895
CCNA_02216		ABM family monooxygenase	2.777	1.65075e-13	1.75268e-12	28	10	32	121	312	126
CCNA_00112		glyoxalase family protein	-3.10873	1.75639e-13	1.85976e-12	461	709	418	488	499	1286
CCNA_03537	mmcA	VOC family protein	2.68914	1.79535e-13	1.89586e-12	87	86	111	0	10	3
CCNA_00722		chaperonin GroES	3.35625	1.97011e-13	2.07476e-12	266	188	323	5711	5845	2911
CCNA_00198	trmD	tRNA (guanine-N1)-methyltransferase	2.88784	2.00143e-13	2.10204e-12	426	1149	370	549	376	615
CCNA_03138	katG	peroxidase/catalase katG	2.85138	2.03055e-13	2.12687e-12	217	595	217	58	52	66
CCNA_00562		dihydroorotate dehydrogenase	-2.94614	2.03814e-13	2.12909e-12	110	20	67	191	459	260
CCNA_01418		ROS/MUCR transcriptional regulator	2.95125	2.05585e-13	2.14183e-12	786	586	799	428	339	1350
CCNA_03449		S-adenosylmethionine-dependent methyltransferase	-3.28066	2.07176e-13	2.15264e-12	405	804	331	447	364	427
CCNA_03999		cell surface polysaccharide synthesis protein, GtrA family	-2.64411	2.08911e-13	2.16487e-12	1428	1477	1279	1156	1157	1238
CCNA_03826		pyocin large subunit family protein	-2.92908	2.12812e-13	2.19943e-12	707	136	669	4978	5276	6932
CCNA_00350		hypothetical protein	-2.96263	2.44761e-13	2.52292e-12	2149	1942	1705	4355	3926	4929
CCNA_03661		hypothetical protein	3.33946	2.50997e-13	2.58036e-12	474	597	497	7004	7358	4491
CCNA_00756		hypothetical protein	2.78038	2.52758e-13	2.59161e-12	553	808	516	380	224	281
CCNA_01684		phenylalanine-4-hydroxylase	2.89561	2.59279e-13	2.65147e-12	1104	1365	893	693	569	903
CCNA_01258		hypothetical protein	-2.94439	2.67271e-13	2.72603e-12	318	817	220	103	36	188
CCNA_00439		methyl-accepting chemotaxis protein	-2.6364	2.79634e-13	2.84465e-12	21	7	15	58	47	32
CCNA_02080		Sec-independent protein translocase protein tatC	3.3103	2.94693e-13	2.99002e-12	121	199	88	68	149	275
CCNA_03363		DUF2282 domain-containing protein	2.70574	3.1244e-13	3.16182e-12	532	148	614	578	461	579
CCNA_02839	glnE	glutamate-ammonia-ligase adenylyltransferase	-3.07245	3.15239e-13	3.18187e-12	213	122	176	338	141	403
CCNA_01715		GPH-family phosphatase	-2.63468	3.19096e-13	3.20436e-12	289	448	433	263	312	171
CCNA_02186		acetolactate synthase small subunit	-2.74665	3.19116e-13	3.20436e-12	1663	900	1552	191	208	370
CCNA_01724		Tetratricopeptide repeat protein	2.869	3.20198e-13	3.20693e-12	384	221	302	140	144	99
CCNA_00876		7,8-dihydro-8-oxoguanine-triphosphatase	-2.75314	3.50999e-13	3.50639e-12	2556	819	2280	3606	1912	4275
CCNA_00948	sciP	CtrA inhibitory protein SciP	-3.02731	3.69609e-13	3.68282e-12	435	281	354	135	96	374
CCNA_03429		HAD family phosphatase	2.77123	3.88364e-13	3.8598e-12	4403	1652	3959	2805	1397	4955
CCNA_03511	surF1	cytochrome c oxidase assembly protein Surf1	-2.64878	4.07137e-13	4.03605e-12	284	373	266	1509	946	1883
CCNA_00850	acrB2	cation/multidrug efflux pump acrB2	3.13095	4.17693e-13	4.13016e-12	1168	755	1074	478	508	584
CCNA_03120		chemotaxis protein cheW	-2.91036	4.2373e-13	4.17923e-12	13	2	7	298	163	104
CCNA_03280	vor	2-oxoacid ferredoxin oxidoreductase Vor	2.75612	4.29429e-13	4.22471e-12	643	814	706	587	506	671
CCNA_01250		FecCD-family transporter protein	-2.6526	4.53023e-13	4.44558e-12	134	25	43	83	64	141
CCNA_00355		putative pentapeptide repeat protein	-2.74365	4.60645e-13	4.50898e-12	4724	8523	4792	346	250	323
CCNA_02040		HAD-IB family hydrolase	-2.58497	4.72291e-13	4.61137e-12	42	193	41	51	48	77
CCNA_03930		hypothetical protein	-3.31061	4.97074e-13	4.84118e-12	123	212	102	580	660	763
CCNA_03099		hypothetical protein	-2.84965	5.36024e-13	5.20747e-12	499	145	457	624	390	589
CCNA_02498	sdpC	soluble lytic transglycosylase SdpC	-2.64995	5.4077e-13	5.24048e-12	882	205	786	297	320	495
CCNA_01842		hypothetical protein	-4.53459	5.53349e-13	5.34904e-12	10209	2315	10752	121	65	116
CCNA_03864		DUF3576 domain-containing protein	2.64186	5.72997e-13	5.52523e-12	105	208	107	329	333	253
CCNA_02697		NTF2 family protein	-2.70013	5.81855e-13	5.59675e-12	200	66	200	3648	5348	3021
CCNA_02309		EF hand domain protein	2.72582	6.34739e-13	6.09036e-12	535	154	456	848	579	2513
CCNA_03384		LSU ribosomal protein L31P	3.05048	7.34785e-13	7.03294e-12	599	288	448	1490	1073	3074
CCNA_02501		type IV secretory pathway, VirB4 ATPase	-2.65763	7.77934e-13	7.42764e-12	101	112	94	117	67	360
CCNA_03303		translation elongation factor Tu (EF-TU)	2.89527	8.05116e-13	7.66833e-12	10454	1643	10404	10291	15878	10331
CCNA_02075	dipM	peptidoglycan binding endopeptidase DipM	3.13516	8.34073e-13	7.92471e-12	136	182	197	72	97	152
CCNA_03831		major facilitator superfamily transporter	2.57989	9.04321e-13	8.5712e-12	60905	23887	65540	44650	45672	59732
CCNA_02965		CwlJ-family cell wall hydrolase family protein	2.57521	9.26142e-13	8.75666e-12	1	0	8	1	7	2
CCNA_02076		protein-L-isoaspartate O-methyltransferase	2.93537	9.38915e-13	8.85588e-12	605	790	788	468	689	1237
CCNA_01426	cleB	single domain receiver protein CleB	-2.78708	9.65033e-13	9.08019e-12	729	595	566	372	1238	212
CCNA_02721		peptidase, M16 family	2.66499	1.00656e-12	9.44809e-12	8302	2479	4541	930	746	1240
CCNA_00869		DNA modification methyltransferase-related protein	2.59703	1.18165e-12	1.10382e-11	2028	908	1173	365	324	562
CCNA_01516		NAD(P)H:FMN oxidoreductase family protein	2.62618	1.18047e-12	1.10382e-11	275	280	355	219	175	150
CCNA_00888		MCP-signal associated domain protein	-2.80557	1.21367e-12	1.13101e-11	231	229	112	429	401	250
CCNA_00124		hypothetical protein	2.63907	1.30502e-12	1.21323e-11	280	348	311	164	192	308
CCNA_01379	rsaFb	type I secretion outer membrane protein rsaFb	-2.57009	1.38273e-12	1.28241e-11	166	774	122	581	888	151
CCNA_00944		flagellar hook length determination protein	-2.96792	1.38749e-12	1.28376e-11	12	30	21	43	26	47
CCNA_03018		transposase	4.79526	1.43226e-12	1.32203e-11	21	17	16	51	18	41
CCNA_01110		2-dehydro-3-deoxygluconokinase	-2.64819	1.46736e-12	1.34803e-11	711	1297	666	427	490	262
CCNA_02409		hybrid sensor histidine kinase/receiver protein	-2.70288	1.46545e-12	1.34803e-11	262	277	324	643	540	1213
CCNA_02118		ATP-dependent helicase, dinG family	-2.56008	1.54595e-12	1.41688e-11	296	940	264	211	116	154
CCNA_01321	rplF	LSU ribosomal protein L6P	2.7361	1.58482e-12	1.44908e-11	548	776	476	241	158	216
CCNA_01186		hypothetical protein	-2.96681	1.61341e-12	1.47177e-11	3975	4701	3981	7656	9074	11748
CCNA_03344	ruvB	Holliday junction DNA helicase RuvB	-2.61383	1.64677e-12	1.49868e-11	1722	210	1799	445	294	522
CCNA_00619		succinylarginine dihydrolase	5.47137	1.65803e-12	1.5054e-11	541	1881	469	140	113	291
CCNA_00395		feruloyl-CoA synthetase	-2.82605	1.68336e-12	1.52483e-11	639	92	349	887	460	2389
CCNA_02876		very short patch repair (Vsr) endonuclease	3.10175	1.70679e-12	1.54246e-11	174	107	153	147	257	231
CCNA_00388		esterase lipase Family protein	-2.80908	1.80116e-12	1.62397e-11	847	187	679	611	251	376
CCNA_03810		organic solvent resistance transport system ATP-binding protein	2.59088	1.83744e-12	1.65285e-11	476	1249	542	29	32	219
CCNA_02781		hypothetical protein	2.85685	1.92039e-12	1.72347e-11	2674	1499	2398	565	213	509
CCNA_03618		SCO1/SenC family protein	2.77571	2.32019e-12	2.07748e-11	4200	1479	4329	11356	5613	22702
CCNA_01742		hypothetical protein	-2.61738	2.33789e-12	2.08852e-11	3775	3019	3154	56437	101829	76717
CCNA_00517		peptidyl-tRNA hydrolase	2.88613	2.36608e-12	2.10885e-11	887	2005	909	186	194	226
CCNA_02698		nucleoside hydrolase	-2.74855	2.42668e-12	2.15791e-11	198	69	145	1864	2793	3132
CCNA_01329	rpsK	SSU ribosomal protein S11P	3.20124	2.68388e-12	2.38118e-11	125	51	101	102	123	136
CCNA_03078		Arc/MetJ-family transcriptional regulator	2.55129	2.73464e-12	2.42068e-11	11187	4107	10060	15044	14697	20701
CCNA_01598		tryptophan halogenase family protein	-2.72398	2.91631e-12	2.57563e-11	5018	974	4782	418	506	605
CCNA_01532	flaY	regulatory protein flaY	-3.04044	2.93391e-12	2.5853e-11	2855	1206	2314	1077	785	1378
CCNA_03355		Dipeptidyl aminopeptidase/acylaminoacyl peptidase	-2.96935	2.95163e-12	2.59503e-11	5208	8299	5713	1660	1608	2753
CCNA_02611		AraC-family transcriptional regulator	2.5393	2.96666e-12	2.60236e-11	210	116	88	355	282	3144
CCNA_03316		UDP-N-acetylglucosamine 4,6-dehydratase/UDP-D-quinovosamine 4-dehydrogenase	-2.55487	2.99048e-12	2.61734e-11	236	85	162	791	620	952
CCNA_01074		entericidin B-like protein	2.67924	3.51848e-12	3.07254e-11	3257	1828	3201	619	664	1104
CCNA_00466		GT4 PimA-like glycosyltransferase	-2.90681	3.87246e-12	3.37407e-11	166	2600	115	244	1220	4569
CCNA_01876		oxidoreductase	2.74163	4.06786e-12	3.5364e-11	367	356	286	598	202	993
CCNA_02268		laminin G domain protein	2.82536	4.23798e-12	3.67607e-11	339	464	331	439	597	1162
CCNA_01543		chaperone protein dnaK	2.7906	4.49924e-12	3.894e-11	381	378	319	1090	705	495
CCNA_03241		glutamate-1-semialdehyde 2,1-aminomutase	-2.94172	4.73558e-12	4.08944e-11	1297	885	1046	75	30	86
CCNA_03669		outer membrane protein	2.93045	4.87913e-12	4.20405e-11	86	32	56	105	199	1048
CCNA_00806	yidC	inner membrane protein translocase component yidC	2.76472	5.16854e-12	4.44357e-11	36	34	48	4	23	29
CCNA_03006		quinolinate synthetase A	-2.65512	5.29561e-12	4.54277e-11	893	2208	807	432	355	360
CCNA_03507	pdeA	GGDEF/EAL phosphodiesterase PdeA	-3.06361	6.72649e-12	5.75752e-11	7098	6373	5413	2714	3999	10588
CCNA_00704		hypothetical protein	3.60463	7.15028e-12	6.10681e-11	276	118	142	217	202	370
CCNA_03123		ArsR-family transcriptional regulator	3.20119	7.23994e-12	6.16983e-11	26	31	9	14	0	33
CCNA_01260		hypothetical protein	-2.62373	7.62751e-12	6.48589e-11	99	305	92	572	478	196
CCNA_01076		beta/gamma crystallin family protein	3.27556	8.61747e-12	7.31168e-11	943	1088	890	373	543	833
CCNA_00969		two component sensor histidine kinase	-2.45322	8.93761e-12	7.56679e-11	2804	495	2465	1035	733	2843
CCNA_00339		transporter, major facilitator superfamily	-2.57488	9.27268e-12	7.8334e-11	158	155	109	92	95	137
CCNA_01443		YiijF-family protein	2.48394	9.58621e-12	8.08069e-11	527	402	463	412	364	491
CCNA_02637		PAS-family sensor histidine kinase	-2.59633	1.02637e-11	8.6331e-11	488	372	419	1162	1652	2686
CCNA_00658		5-methylcytosine-specific restriction enzyme MRR	-2.52991	1.02926e-11	8.63869e-11	143	168	133	153	309	264
CCNA_01894		FAD-NAD(P)-binding protein	5.22202	1.13636e-11	9.517e-11	772	2457	981	741	612	899
CCNA_01671	dgrA	diguanylate receptor protein dgrA	-2.49311	1.22872e-11	1.02684e-10	3779	3685	3789	815	689	892
CCNA_01769		ABC transporter ATP-binding protein	3.14006	1.39116e-11	1.16009e-10	226	141	222	425	1014	1220
CCNA_02551		hypothetical protein	2.88968	1.51504e-11	1.2607e-10	922	191	857	885	452	907
CCNA_03308		hypothetical protein	4.6073	1.58203e-11	1.31363e-10	765	2316	720	219	133	1209
CCNA_03428	gapR	chromosome binding protein GapR	3.34017	1.75603e-11	1.455e-10	853	367	793	866	1033	3798
CCNA_01084		hypothetical protein	-2.48358	1.78035e-11	1.47201e-10	5093	2871	4399	376	458	509
CCNA_00844	relE1	toxin protein relE1	2.95262	1.78426e-11	1.47211e-10	122	79	66	585	253	532
CCNA_02191		hypothetical protein	-2.9669	1.84572e-11	1.51959e-10	4	0	3	49	10	17
CCNA_00827		TonB-dependent receptor	2.54625	2.00221e-11	1.64494e-10	30	14	14	43	60	118
CCNA_00432		AsnC-family transcriptional regulator	-2.59937	2.05814e-11	1.68732e-10	211	198	151	139	97	264
CCNA_02643	ftsI	penicillin-binding protein FtsI	-2.39768	2.15901e-11	1.7663e-10	10502	3211	8351	1301	853	1877
CCNA_00097		hypothetical protein	2.98486	2.16716e-11	1.76924e-10	902	313	702	79	60	275
CCNA_01163		ice nucleation protein	-2.4398	2.49194e-11	2.03012e-10	1324	860	1238	382	188	457
CCNA_02845		two-component response regulator	-2.50049	2.52699e-11	2.05437e-10	63	64	53	577	727	414
CCNA_02035		glycosyltransferase	2.40996	2.54945e-11	2.0683e-10	400	1263	357	945	565	443
CCNA_01460		hypothetical protein	3.36961	2.71788e-11	2.20035e-10	16714	10340	18762	92926	73759	60160
CCNA_02817		hypothetical protein	2.84079	2.73797e-11	2.21201e-10	3134	1862	3021	869	642	1451
CCNA_03425		hypothetical protein	-4.44744	2.84383e-11	2.29277e-10	962	175	817	390	519	646
CCNA_01284		dienelactone hydrolase family protein	2.4397	3.00748e-11	2.41968e-10	667	363	545	144	126	120
CCNA_00951	fliG	flagellar motor switch protein FliG	-2.44137	3.05136e-11	2.44989e-10	222	227	235	550	709	893
CCNA_00983		hybrid sensor histidine kinase/receiver protein	-2.59138	3.05764e-11	2.44989e-10	1376	1279	1261	1156	593	3214
CCNA_00854		RNA processing exonuclease, Cft2 family	3.20894	3.47508e-11	2.77864e-10	4179	2484	4715	3391	1701	3376
CCNA_00808		LSU ribosomal protein L34P	2.93842	3.67226e-11	2.93027e-10	369	92	386	69	97	217
CCNA_00970		long-chain-fatty-acid--CoA ligase	-2.43012	3.80262e-11	3.02807e-10	29323	919	22985	12306	4280	42082
CCNA_01754		transglycosylase associated protein	2.56882	3.88025e-11	3.08357e-10	510	295	506	110	106	327
CCNA_01100		acylamino-acid-releasing enzyme	-2.33601	3.89557e-11	3.08943e-10	142192	148792	157369	86431	62208	37130
CCNA_01383		hypothetical protein	-3.03298	3.92028e-11	3.10269e-10	129	71	101	712	529	1042
CCNA_03119		hypothetical protein	3.87779	3.95683e-11	3.12525e-10	360	150	128	513	445	594
CCNA_01969		aspartyl-tRNA synthetase	2.93588	4.03765e-11	3.18262e-10	7	10	23	41	68	129
CCNA_02071		protein translocase subunit YajC	2.7572	4.08457e-11	3.21308e-10	283	652	252	256	198	373
CCNA_01590	ligA	NAD-dependent DNA ligase	-2.35939	4.78755e-11	3.75847e-10	2344	1874	2317	3656	2445	1785
CCNA_02955		sulfite exporter TauE/SafE family protein	3.54751	4.89776e-11	3.83723e-10	295	157	237	159	154	3189
CCNA_01993	mmpA	membrane endopeptidase MmpA	2.4398	5.06956e-11	3.96321e-10	864	749	763	385	249	1149
CCNA_02499		type IV secretory pathway, VirB2 protein	-2.58391	5.07895e-11	3.96321e-10	8	18	15	37	24	11
CCNA_02863		Putative phage NlpC/P60 cell wall-associated hydrolase	3.10569	5.11042e-11	3.97978e-10	229	69	196	403	389	513
CCNA_03075		DeoR-like HTH transcriptional regulator	3.50457	5.48308e-11	4.26145e-10	732	571	711	839	1211	1010
CCNA_00171		type II secretion pathway protein C	4.06026	5.53847e-11	4.29591e-10	28425	5790	31674	2861	2117	5511
CCNA_00528		pyrroline-5-carboxylate reductase	3.63876	5.69094e-11	4.40538e-10	595	292	561	1531	1532	2353
CCNA_02754		Xaa-Pro dipeptidase	-2.65642	5.70623e-11	4.40843e-10	2059	494	1884	649	765	2498
CCNA_01787		transposase	3.02588	5.74553e-11	4.42999e-10	444	235	220	920	774	635
CCNA_00643		hypothetical protein	3.75431	6.00969e-11	4.62449e-10	170	76	162	71	61	86
CCNA_02331	ldpB	M23 family peptidoglycan-specific endopeptidase LdpB	2.30008	6.19293e-11	4.75607e-10	647	355	586	885	633	2746
CCNA_00659		type I restriction-modification system restriction subunit	-2.36469	6.2262e-11	4.77219e-10	26	14	17	58	35	182
CCNA_01716		hypothetical protein	-2.58057	6.25058e-11	4.78144e-10	74	61	79	361	243	293
CCNA_03386	pbpC	multimodular transpeptidase-transglycosylase PbpC	-2.36182	6.33093e-11	4.83339e-10	265	604	217	709	568	542
CCNA_02991		transposase	4.32242	6.34932e-11	4.83793e-10	268	63	329	583	335	219
CCNA_00529		hypothetical protein	2.97096	6.8253e-11	5.19044e-10	1013	9147	799	380	245	454
CCNA_03874		carboxymethylenebutenolidase	2.66506	6.98206e-11	5.29927e-10	1677	2567	1635	863	550	926
CCNA_03599		aspartate-semialdehyde dehydrogenase	2.5245	7.03834e-11	5.33157e-10	1490	442	1676	1420	1399	1621
CCNA_02844	parD3	type II toxin-antitoxin system antitoxin protein parD3	2.28478	7.63011e-11	5.7686e-10	1589	1501	1897	2145	2181	3585
CCNA_01622	spoT	Rsh ppGpp hydrolase-synthetase	-2.35696	7.67584e-11	5.79191e-10	759	875	777	380	319	270
CCNA_00917	parD1	antitoxin protein parD1	2.53289	7.8784e-11	5.93323e-10	255	304	269	9374	8953	4163
CCNA_00099	fzlC	FtsZ-binding protein FzlC	-2.53642	7.90692e-11	5.94319e-10	2044	2843	1939	1094	869	3623
CCNA_02672		hypothetical protein	-2.48896	8.8594e-11	6.64626e-10	609	486	610	1823	1953	1591
CCNA_01043		hypothetical protein	-2.41823	8.88806e-11	6.65491e-10	273	808	192	162	75	206
CCNA_01915		ribosomal small subunit pseudouridine synthase A	2.4468	9.35556e-11	6.99148e-10	707	744	633	392	277	91
CCNA_03214		DUF983 domain-containing protein	2.30509	9.54974e-11	7.1229e-10	1482	883	1393	1409	1328	1704
CCNA_01271		MarR-family transcriptional regulator	2.35689	1.0035e-10	7.47053e-10	432	302	341	42	16	26
CCNA_01713		2'-5' RNA ligase family protein	-2.4158	1.00972e-10	7.50244e-10	1049	1676	1132	1197	1226	1414
CCNA_00753		lysine 2,3-aminomutase	2.34937	1.01241e-10	7.50804e-10	137	211	134	133	90	361
CCNA_00572		PTS system, N-acetylglucosamine-specific IIBC component	3.39452	1.02451e-10	7.58331e-10	728	60	564	345	162	601
CCNA_03858		protein translocase subunit secB	2.56418	1.02706e-10	7.58776e-10	270	389	266	842	351	784
CCNA_00919		hypothetical protein	2.84119	1.07551e-10	7.93064e-10	305	782	254	621	395	1009
CCNA_02042		trigger factor chaperone	2.81524	1.08721e-10	8.00172e-10	85	103	72	179	148	85
CCNA_03378		SuhB-family inositol monophosphatase protein	2.30072	1.12241e-10	8.2392e-10	87	117	77	531	939	343
CCNA_03633		GIY-YIG domain protein	3.14336	1.12372e-10	8.2392e-10	219	493	244	6	10	6
CCNA_02719		hypothetical protein	-3.89004	1.14785e-10	8.40026e-10	1376	3802	1194	185	291	360
CCNA_00986		general stress protein 17O	-2.39221	1.17838e-10	8.60747e-10	47	180	44	0	0	0
CCNA_00794		conserved membrane spanning protein	2.59568	1.19949e-10	8.74523e-10	869	295	803	1848	2558	1916
CCNA_03615		TonB dependent receptor	2.6882	1.24523e-10	9.0617e-10	113	64	135	168	162	240
CCNA_03955		hypothetical protein	-2.34218	1.30263e-10	9.4617e-10	5125	6107	5385	6614	3715	6445
CCNA_02360	hfsL	holdfast glycosyl transferase family 2 protein HfsL	-2.45711	1.33838e-10	9.70325e-10	102	91	98	461	255	832
CCNA_03563		ATP synthase delta chain	2.47191	1.35322e-10	9.7926e-10	1888	1502	1674	133	82	371
CCNA_03787		heme exporter protein D CcmD	-2.89933	1.36511e-10	9.86028e-10	5480	1311	5320	27400	12366	398504
CCNA_01135		hypothetical protein	2.75623	1.41274e-10	1.01854e-09	2561	1476	2738	1278	521	2122
CCNA_01298		translation elongation factor Tu (EF-TU)	3.38961	1.42057e-10	1.02229e-09	441	754	392	1473	1896	1463
CCNA_00848		leucine-responsive regulatory protein	-2.79282	1.57179e-10	1.12777e-09	1375	1815	1756	1299	649	2646
CCNA_03631		hypothetical protein	3.08705	1.57296e-10	1.12777e-09	11983	16776	13512	5638	4719	3121
CCNA_02780		hypothetical protein	2.9383	1.62737e-10	1.16463e-09	312	321	265	102	97	203
CCNA_01526	flaF	flagellar biosynthesis regulatory protein flaF	-2.29985	1.64588e-10	1.17572e-09	209	62	207	161	100	253
CCNA_03359		phosphoglycerate kinase	2.37703	1.66146e-10	1.18467e-09	170	116	181	4212	6614	10059
CCNA_03935		hypothetical protein	-2.30183	1.70802e-10	1.21563e-09	5975	851	5215	1492	641	2783
CCNA_02966		non-specific DNA-binding protein Dps/iron-binding ferritin-like antioxidant protein/ferroxidase	2.32709	1.71131e-10	1.21575e-09	12	7	8	22	38	46
CCNA_00759		TonB-dependent receptor	2.51749	1.83706e-10	1.3027e-09	227	171	212	196	215	438
CCNA_01047		TonB-dependent receptor	2.29099	1.85196e-10	1.31088e-09	1994	17	1683	1983	2247	14516
CCNA_03336	ybgF	Tol-Pal system periplasmic component YbgF	2.30937	1.87325e-10	1.32354e-09	242	138	186	216	257	501
CCNA_02109	thiC	thiamine biosynthesis protein thiC	2.47903	1.88018e-10	1.32602e-09	999	2416	900	8710	9128	3878
CCNA_02091		hypothetical protein	-2.37875	1.90959e-10	1.34432e-09	702	1230	607	830	585	263
CCNA_00479		Helix-turn-helix DNA-binding protein	2.97465	2.02381e-10	1.42215e-09	1249	743	1502	1476	1616	895
CCNA_03352		YebC/PmpR transcriptional regulator	2.45898	2.07869e-10	1.45808e-09	5944	6136	6175	2128	1337	1781
CCNA_00687		hypothetical protein	2.38907	2.1432e-10	1.50062e-09	55	158	31	97	60	127
CCNA_03276		glycerophosphoryl diester phosphodiesterase	2.59556	2.21518e-10	1.54823e-09	4286	3367	5549	319308	230231	1402958
CCNA_03951		hypothetical protein	2.68894	2.28186e-10	1.59198e-09	175	135	133	910	919	933
CCNA_02793		S9 family peptidase	2.74499	2.35552e-10	1.64042e-09	4635	1655	4282	8366	5799	19081
CCNA_03196		hypothetical protein	3.10384	2.36815e-10	1.64627e-09	3709	1694	3241	3716	3633	3080
CCNA_02946		spsF-related cytidylyltransferase	-2.42806	2.37257e-10	1.64639e-09	515	743	475	181	88	140
CCNA_01612	mreB	rod shape-determining protein MreB	-2.21546	2.38724e-10	1.65362e-09	4559	3556	3932	873	485	555
CCNA_01278		hypothetical protein	-2.36026	2.41223e-10	1.66796e-09	1172	355	972	834	734	1164
CCNA_01899		DNA polymerase III, delta' subunit	-2.40324	2.5475e-10	1.75836e-09	390	205	281	538	524	1986
CCNA_00885		MazE-like antitoxin protein	2.55315	2.6803e-10	1.84439e-09	88	53	86	194	158	120
CCNA_02170		glutathione S-transferase	-2.23217	2.68163e-10	1.84439e-09	263	352	200	227	72	204
CCNA_01710		BetA-family choline dehydrogenase	2.4946	2.77405e-10	1.90459e-09	1295	2005	1340	1708	1611	912
CCNA_02530		class I SAM-dependent methyltransferase	-2.81482	2.7858e-10	1.90928e-09	12	23	23	85	88	65
CCNA_01687		FtsJ-family 23S rRNA methylase	-2.38516	2.80953e-10	1.92215e-09	156	91	112	63	25	78
CCNA_01033		FecR family protein	-2.40366	2.97183e-10	2.02962e-09	1635	261	2012	2020	1409	829
CCNA_03971		hypothetical protein	-2.41098	2.97942e-10	2.03123e-09	51	173	33	97	110	107
CCNA_00632		chemotaxis receiver domain protein CheYII	-2.58937	2.99492e-10	2.03822e-09	147	130	97	1435	1615	2037
CCNA_03703		cytidylate kinase	2.48702	3.03877e-10	2.06445e-09	351	487	261	406	300	457
CCNA_01194		TonB-dependent receptor SucA	2.34188	3.17006e-10	2.14989e-09	225	289	259	491	809	1809
CCNA_01601		hypothetical protein	2.87016	3.25387e-10	2.20288e-09	135	146	101	1423	2300	1034
CCNA_02137	fssB	PEP-TPR-repeat protein FssB	-2.51487	3.48746e-10	2.35691e-09	942	1992	647	2972	4145	3268
CCNA_01164		O-linked N-acetylglucosamine transferase	-2.20894	3.6391e-10	2.45513e-09	144	135	120	120	58	195
CCNA_03435		peptidoglycan binding domain/FecR protein	-2.38172	3.72173e-10	2.50652e-09	30826	15514	28514	8712	7073	19679
CCNA_01910		ABC transporter substrate-binding protein	2.27819	3.7361e-10	2.51185e-09	22	139	26	152	192	38
CCNA_01740		SSU ribosomal protein S18P	2.91518	3.81117e-10	2.55789e-09	103	60	68	149	185	170
CCNA_00102		hypothetical protein	2.72594	3.84312e-10	2.57489e-09	89	47	64	152	38	96
CCNA_02914		TldD/PmbA family protein	2.26414	3.88763e-10	2.60023e-09	534	140	389	126	140	209
CCNA_03240	glnA3	glutamine synthetase	-2.27997	3.90168e-10	2.60514e-09	197	1249	185	140	128	453
CCNA_00042		RNA-binding protein, YlxR family	2.18933	3.97836e-10	2.65179e-09	456	1186	467	151	292	232
CCNA_00253		aspartate-semialdehyde dehydrogenase	2.6614	4.10037e-10	2.72843e-09	1253	1203	1191	4307	2441	4660
CCNA_02619		stomatin/prohibitin-related protein	-2.31022	4.12623e-10	2.74094e-09	247	124	255	287	190	250
CCNA_01954	rne	ribonuclease E	2.19393	4.18118e-10	2.77271e-09	6	3	6	4	22	16
CCNA_01079		hypothetical protein	2.27165	4.36269e-10	2.88815e-09	203	217	284	280	233	266
CCNA_03622		BlaI family transcriptional regulator	2.4467	4.54626e-10	3.00455e-09	494	716	481	834	498	1590
CCNA_01804		glutathione peroxidase	2.3413	4.58971e-10	3.02812e-09	208	188	240	270	196	316
CCNA_00734		GumN superfamily protein	-2.2486	4.64048e-10	3.05643e-09	249	306	246	230	278	466
CCNA_02220		beta-glucosidase	-2.23522	4.85731e-10	3.19382e-09	218	199	214	270	153	208
CCNA_00892	ptsP	phosphoenolpyruvate-protein phosphotransferase PtsP	-3.18115	5.05176e-10	3.31607e-09	731	447	305	618	6412	496
CCNA_03399		UbiX family flavin prenyltransferase	2.24466	5.09284e-10	3.3374e-09	1756	298	1552	574	600	1204
CCNA_00787	motA	flagellar motor stator protein MotA	-2.35368	5.32765e-10	3.48539e-09	17	11	9	147	173	729
CCNA_00778		GTP-binding protein TypA/BipA	2.88167	5.36678e-10	3.50509e-09	12765	6356	11409	10133	5737	6014
CCNA_02882		cbb3-type cytochrome C oxidase, subunit III	4.47532	5.39984e-10	3.52077e-09	1928	395	1907	1615	3366	7386
CCNA_01604		hypothetical protein	-2.4	5.43048e-10	3.53482e-09	182	800	118	358	294	319
CCNA_02855		PepSY peptidase propeptide domain protein	4.20735	5.61525e-10	3.64898e-09	155	50	147	122	152	109
CCNA_01767		cytochrome C family protein	2.1908	5.67463e-10	3.6814e-09	61	30	66	400	435	356
CCNA_03423		MmcQ/YjbR family protein	-2.35136	5.80351e-10	3.75874e-09	1386	1063	1316	711	181	737
CCNA_02284		DNA-3-methyladenine glycosylase II	2.6497	5.87002e-10	3.79549e-09	7607	3136	7639	59583	88144	63079
CCNA_00298		hypothetical protein	2.61225	5.92928e-10	3.82744e-09	1894	3378	1866	985	707	1491
CCNA_02515		TPR repeat/SEL1 family protein	-2.24219	6.04514e-10	3.89576e-09	4	2	4	8	33	23
CCNA_02400		transporter, major facilitator superfamily	-2.20086	6.05819e-10	3.8977e-09	955	832	1109	1541	2077	4770
CCNA_02977	sigU	RNA polymerase ECF-type sigma factor sigU	2.4362	6.1301e-10	3.93745e-09	5	9	0	8	3	6
CCNA_00522	brnT	BrnT-related ribonuclease toxin	3.09317	6.17786e-10	3.95505e-09	2842	1778	2481	870	386	1611
CCNA_01771		hypothetical protein	4.27358	6.17557e-10	3.95505e-09	68	84	59	219	277	127
CCNA_01204		UDP-glucuronate decarboxylase family protein	-2.36207	6.29643e-10	4.02433e-09	12	3	1	3	10	3
CCNA_01879		NADH:flavin oxidoreductase, old yellow enzyme family	2.59141	6.46468e-10	4.12508e-09	341	624	437	140	112	185
CCNA_00229		CAAX amino terminal protease family protein	-2.47326	6.66206e-10	4.24406e-09	167	180	175	178	73	154
CCNA_01580		M15 superfamily membrane peptidase	2.21348	6.76345e-10	4.3016e-09	710	3179	640	330	417	428
CCNA_03283		TIM-barrel metal-dependent hydrolase	-2.17997	6.81817e-10	4.32931e-09	2524	689	2540	17120	11185	47277
CCNA_03073		DUF3429 domain-containing protein	4.54847	7.06206e-10	4.47686e-09	7840	1039	3784	6318	4392	3859
CCNA_01022		tryptophan halogenase superfamily protein	-2.28163	7.08675e-10	4.4852e-09	2989	1297	2876	6104	3800	3355
CCNA_02064	lpxC	UDP-3-O-(3-hydroxymyristoyl) N-acetylglucosamine deacetylase	2.2426	7.11169e-10	4.49366e-09	357	2129	396	2828	2235	855
CCNA_02938		outer membrane protein A	-2.24803	7.2153e-10	4.55173e-09	2341	1271	2241	5036	3917	7060
CCNA_03116		hypothetical protein	3.04554	7.56648e-10	4.76554e-09	412	567	374	344	375	216
CCNA_02067		conserved membrane spanning protein	-2.92417	7.88977e-10	4.96111e-09	236	59	180	1002	1094	615
CCNA_01458		hypothetical protein	2.29751	7.97211e-10	5.00478e-09	455	2456	425	1066	698	560
CCNA_02513	hfsA	holdfast synthesis protein HfsA	-2.31414	8.2555e-10	5.17433e-09	71	121	84	49	120	87
CCNA_00211	aguA	Agmatine/peptidylarginine deiminase	2.22658	8.27842e-10	5.18035e-09	56	62	45	54	49	52
CCNA_00628	cheY	chemotaxis protein cheY	-2.37755	8.34924e-10	5.21626e-09	391	357	324	627	649	675
CCNA_00185		TonB-dependent receptor	2.25519	8.48306e-10	5.29136e-09	66	108	68	138	59	139
CCNA_02624	ftsA	cell division protein FtsA	-2.38747	8.59698e-10	5.35382e-09	273	109	294	2075	4104	13777
CCNA_02375		hypothetical protein	2.78922	8.99477e-10	5.59259e-09	374	496	228	96	103	89
CCNA_00914		acetyltransferase	2.47216	9.01843e-10	5.59834e-09	2872	884	2474	657	618	1056
CCNA_01239		two-component sensor histidine kinase	-2.21046	9.25025e-10	5.73309e-09	2118	940	2237	19028	7287	11448
CCNA_02090		exodeoxyribonuclease III	2.60116	9.74791e-10	6.03191e-09	1591	7978	1483	1151	969	714
CCNA_01324	rpmD	LSU ribosomal protein L30P	3.04828	9.82129e-10	6.06765e-09	14412	8567	14725	2557	2775	3621
CCNA_03401	trcR	RNA polymerase-associated protein TrcR	2.18539	1.02747e-09	6.33772e-09	8449	4674	8243	4696	3380	5038
CCNA_02729		oligopeptide transporter	2.42702	1.0728e-09	6.60685e-09	5054	1265	4727	1041	1078	1074
CCNA_01572		major intrinsic protein (MIP)-family channel protein	2.21207	1.07581e-09	6.6149e-09	68	65	81	468	398	503
CCNA_00150		Periplasmic serine protease, S1-C subfamily	2.42839	1.08302e-09	6.6487e-09	186	351	149	259	211	274
CCNA_01193		amylosucrase SucB	2.36242	1.08544e-09	6.65301e-09	94	45	74	98	268	224
CCNA_03271		methionine gamma-lyase	2.77053	1.09608e-09	6.70764e-09	627	3223	452	1614	1981	1718
CCNA_03263		TonB-dependent receptor	-2.66361	1.12671e-09	6.8843e-09	85	323	94	59	28	29
CCNA_02941	greA	transcription elongation factor greA	2.21916	1.13764e-09	6.94015e-09	4082	6793	4614	710	806	752
CCNA_02942		mitochondrial fission ELM1 family protein	2.45746	1.15611e-09	7.04178e-09	12148	12657	11354	18894	10355	19943
CCNA_01988	lpxA	UDP-N-acetylglucosamine O-acyltransferase LpxA	-2.19694	1.19071e-09	7.24118e-09	4473	2904	4496	8727	8565	6367
CCNA_02210		dihydrofolate reductase	-2.26134	1.20143e-09	7.29495e-09	108	1682	139	349	201	174
CCNA_03905		DUF1109 domain-containing protein	2.19346	1.22404e-09	7.42063e-09	1279	1218	1279	1553	2117	1688
CCNA_03049		MFS transporter	-2.26419	1.29327e-09	7.81592e-09	32	70	21	35	64	49
CCNA_03234		gamma-glutamyl-gamma-aminobutyrate hydrolase family protein	-2.50789	1.29188e-09	7.81592e-09	11351	27799	12717	3923	7242	4555
CCNA_01845		two-component response regulator protein	2.57142	1.34848e-09	8.13693e-09	5905	4031	5255	12575	12004	17317
CCNA_02592		acyl-CoA thioesterase	2.24497	1.45115e-09	8.7429e-09	934	3214	800	206	104	205
CCNA_00026	cckO	PAS-family sensor histidine kinase CckO	-2.18029	1.47216e-09	8.85574e-09	5973	7945	6336	676	654	608
CCNA_02385		3-deoxy-7-phosphoheptulonate synthase	2.15541	1.48579e-09	8.92391e-09	94	66	125	282	205	817
CCNA_02687		serine-pyruvate aminotransferase	-2.14547	1.51405e-09	9.07964e-09	3448	1875	3525	923	676	906
CCNA_01368		acyl-CoA dehydrogenase	2.24815	1.59263e-09	9.53617e-09	596	7921	646	5378	3975	3339
CCNA_02554		hypothetical protein	2.1555	1.67199e-09	9.99594e-09	28	12	28	46	57	176
CCNA_03097		aldo/keto reductase family protein	2.33417	1.72911e-09	1.03215e-08	1082	790	549	13009	17141	19749
CCNA_03239		spermidine/putrescine-binding protein	-2.29424	1.76336e-09	1.05099e-08	11	22	11	44	21	57
CCNA_00168		polysaccharide export protein	2.41219	1.79438e-09	1.06783e-08	1912	2431	1797	552	587	996
CCNA_00491		GTP cyclohydrolase I	2.67015	1.84632e-09	1.09706e-08	310	276	299	531	784	351
CCNA_01388		methyltransferase	-3.13911	1.91136e-09	1.13398e-08	437	451	470	627	646	537
CCNA_01799	pdhA	pyruvate dehydrogenase E1 component alpha subunit	2.26376	1.98102e-09	1.17352e-08	336	9322	288	7275	4525	2973
CCNA_01806		hypothetical protein	-2.11538	1.99112e-09	1.1777e-08	283	506	199	751	706	659
CCNA_00503		hypothetical protein	-2.15202	2.122e-09	1.25321e-08	232	462	249	667	568	584
CCNA_00657		type I restriction-modification system specificity subunit	-2.25714	2.1647e-09	1.27648e-08	398	327	298	472	501	584
CCNA_01052		SapC family protein	-2.17312	2.20425e-09	1.29784e-08	913	189	839	979	807	1009
CCNA_01325	rplO	LSU ribosomal protein L15P	2.18613	2.23261e-09	1.31255e-08	947	1286	721	540	303	422
CCNA_00500		hydroxymethylglutaryl-CoA lyase	-2.32063	2.28445e-09	1.34099e-08	1658	857	1572	1484	1077	1737
CCNA_03875	qor	quinone oxidoreductase	2.12676	2.32879e-09	1.36496e-08	2755	2182	2962	1650	798	2516
CCNA_01732		DNA repair protein RadA	2.76561	2.575e-09	1.50699e-08	5530	2792	4838	728	426	836
CCNA_02267		serine hydrolase family protein	2.32226	2.613e-09	1.52693e-08	530	314	465	91	65	240
CCNA_00398		hypothetical protein	2.50564	2.84124e-09	1.65782e-08	18451	7784	18614	1868	1306	3685
CCNA_02930		very short patch repair (Vsr) endonuclease	2.61888	2.85739e-09	1.66474e-08	275	274	246	141	121	272
CCNA_00072		hypothetical protein	-2.63809	2.88142e-09	1.67623e-08	220	459	235	131	30	255
CCNA_02367		CelR-family transcriptional regulator	2.57276	2.90678e-09	1.68845e-08	105	159	106	82	62	127
CCNA_02242		PHB granule-associated protein, phasin2	2.92227	2.94191e-09	1.70631e-08	93	75	23	287	179	95
CCNA_03360		fructose-bisphosphate aldolase class II	2.64863	3.00452e-09	1.74002e-08	178	136	209	1198	1307	2061
CCNA_02070		protein translocase subunit secD	2.12881	3.12543e-09	1.80736e-08	87	241	85	137	93	139
CCNA_02496		DUF1501 domain-containing protein	-2.18042	3.23051e-09	1.86535e-08	236	118	215	505	382	658
CCNA_00501		glucosyltransferase	-2.24352	3.29687e-09	1.90084e-08	139	75	110	138	98	324
CCNA_02148		hypothetical protein	3.11069	3.39919e-09	1.95692e-08	1834	855	1779	14166	9345	13748
CCNA_00093		hypothetical protein	-2.76355	3.50105e-09	2.01259e-08	9163	7190	8342	811	843	1675
CCNA_02282		VanZ family protein	-3.52784	3.54771e-09	2.0364e-08	885	530	872	2481	1813	3194
CCNA_01908		ABC-type transporter, permease component	2.62978	3.5595e-09	2.04015e-08	108	243	98	404	314	660
CCNA_03467		zinc-dependent metalloprotease, MMP subfamily 2	-2.11515	3.64781e-09	2.08768e-08	195	197	186	359	194	830
CCNA_02635	ftsW	SEDS-family peptidoglycan polymerase FtsW	-2.21441	3.69883e-09	2.11377e-08	2364	474	2177	9681	8357	13486
CCNA_01175		uroporphyrin-III C-methyltransferase	4.34349	3.80103e-09	2.16899e-08	120	933	152	129	65	63
CCNA_03007		L-aspartate oxidase	-2.7179	3.85106e-09	2.19431e-08	8	10	8	267	157	128
CCNA_02098		molybdopterin-guanine dinucleotide biosynthesis protein A	2.28328	3.86518e-09	2.19914e-08	854	2681	857	667	759	420
CCNA_01096		phenylalanyl-tRNA synthetase alpha chain	3.06518	3.87163e-09	2.19958e-08	725	628	658	238	173	434
CCNA_01249		ABC-transporter substrate binding protein	-2.40703	3.90095e-09	2.21301e-08	1019	2674	902	248	195	138
CCNA_03236		spermidine/putrescine transport system permease protein potC	-2.0849	3.99521e-09	2.26318e-08	893	319	827	10314	15081	14195
CCNA_01644	motB	chemotaxis protein MotB	-2.35576	4.13115e-09	2.33678e-08	390	5321	329	342	177	534
CCNA_00732		GumN superfamily protein	-2.0406	4.18721e-09	2.36504e-08	3030	25	3623	4151	1775	5479
CCNA_01294		transposase	2.87294	4.32072e-09	2.43691e-08	1683	1487	1696	228	141	564
CCNA_00940		sensory box GGDEF/EAL protein	-2.04919	4.5615e-09	2.56898e-08	481	616	390	310	192	551
CCNA_01333		hypothetical protein	2.76735	4.68271e-09	2.63343e-08	2342	432	2209	1355	560	1449
CCNA_01265		hypothetical protein	3.23749	4.78851e-09	2.68904e-08	4263	4297	4283	580	480	382
CCNA_01198		dTDP-4-dehydrorhamnose reductase	-2.28608	5.11308e-09	2.86716e-08	313	251	414	1333	857	2240
CCNA_03995		hypothetical protein	3.05484	5.17901e-09	2.89995e-08	173	206	116	681	635	574
CCNA_00038		hypothetical protein	2.38433	5.46484e-09	3.05559e-08	241	157	210	587	393	342
CCNA_01571		arsenate reductase	2.12126	5.51059e-09	3.07675e-08	279	168	279	502	490	411
CCNA_03857		Tim44-like domain protein	2.39912	5.57543e-09	3.10848e-08	809	1701	653	254	171	393
CCNA_00830		beta-galactosidase	-2.09315	5.60262e-09	3.11917e-08	61	33	74	180	113	432
CCNA_02165		lysophospholipase	2.28768	5.65274e-09	3.14257e-08	836	1251	821	3227	1884	2370
CCNA_02967		PAS-family sensor histidine kinase	-2.2944	5.66737e-09	3.1462e-08	24	6	51	41	11	20
CCNA_03165		major facilitator superfamily transporter	2.8386	5.81389e-09	3.22293e-08	600	852	461	15107	11977	16637
CCNA_01467	ccoN	cytochrome cbb3 oxidase subunit I ccoN	2.10808	5.90531e-09	3.26895e-08	2040	1133	2006	2876	2446	2729
CCNA_01875		acyl-CoA dehydrogenase, short-chain specific	2.30924	5.91468e-09	3.26948e-08	599	528	646	772	259	1230
CCNA_03406	rpsU	SSU ribosomal protein S21P	2.74188	5.97705e-09	3.29926e-08	395	547	299	347	401	915
CCNA_01365	perP	aspartyl protease perP	-3.01333	5.99428e-09	3.30408e-08	362	5102	387	4231	3759	622
CCNA_02288		tRNA synthetase class I, catalytic domain protein	2.28381	6.10745e-09	3.36169e-08	145	228	154	643	412	313
CCNA_02606		hybrid sensor histidine kinase/receiver domain protein	-2.02904	6.35573e-09	3.49341e-08	181	466	157	71	75	151
CCNA_01793		aspartate protease	2.7034	6.37023e-09	3.49643e-08	29	14	11	100	72	52
CCNA_03586	cheRIII	chemotaxis protein methyltransferase CheRIII	-2.08687	6.39781e-09	3.50662e-08	535	1044	408	2287	1405	1958
CCNA_03347		N-acyl-L-amino acid amidohydrolase	-2.32399	6.53774e-09	3.57826e-08	6559	1579	5844	1025	1404	1324
CCNA_01196		TonB-dependent receptor	-2.56861	6.65248e-09	3.63594e-08	178	98	201	54	33	64
CCNA_00292	pstC	phosphate transport system permease protein pstC	2.18885	6.71649e-09	3.66577e-08	190	171	157	1612	2233	2104
CCNA_02696		AtzE family amidohydrolase	-2.4805	7.00332e-09	3.81696e-08	740	451	867	1828	1757	1434
CCNA_01846		two-component sensor histidine kinase	2.11647	7.02431e-09	3.82304e-08	2238	988	1812	492	380	862
CCNA_02755		HipB-family transcriptional regulator	2.23879	7.11274e-09	3.86575e-08	257	150	261	2	0	0
CCNA_00961		hypothetical protein	-2.10232	7.24629e-09	3.93283e-08	159	257	161	660	372	819
CCNA_00720	cdzA	type I secretion protein CdzA, transmembrane ATPase/peptidase	-2.01782	7.48214e-09	4.05517e-08	1388	459	1703	789	257	3345
CCNA_01937	sufD	FeS assembly protein SufD	2.22498	7.63298e-09	4.13117e-08	45	22	40	247	179	306
CCNA_02459	mutB	methylmalonyl-CoA mutase alpha subunit	-2.06413	7.79296e-09	4.21188e-08	294	345	214	432	421	396
CCNA_01980		PEP phosphonomutase related enzyme	-2.23942	7.92352e-09	4.2765e-08	961	1181	898	355	296	504
CCNA_03936		hypothetical protein	4.81522	8.12836e-09	4.38097e-08	5677	7655	6227	4884	4788	2998
CCNA_03232	relE4	toxin protein relE4	2.16251	8.42181e-09	4.53285e-08	40	45	22	66	86	126
CCNA_03578		ATP-dependent DNA helicase recQ	2.94369	8.59466e-09	4.61948e-08	129	598	155	952	451	206
CCNA_02093		hypothetical protein	-2.02709	8.76698e-09	4.70559e-08	329	407	263	178	30	122
CCNA_02913		hypothetical protein	-2.64284	8.98764e-09	4.81738e-08	3720	516	3609	4355	3687	3885
CCNA_01438		cytochrome oxidase assembly protein	2.13451	9.54452e-09	5.10881e-08	141	137	134	417	358	221
CCNA_03741		DNA-cytosine methyltransferase	-2.59203	9.82987e-09	5.25432e-08	565	394	521	3122	3386	2156
CCNA_00159	gyrB	DNA gyrase subunit B	2.0994	1.0012e-08	5.34433e-08	2743	7059	2442	2226	2049	1809
CCNA_01995		phosphatidate cytidylyltransferase	-2.01248	1.00856e-08	5.37624e-08	657	470	613	1003	583	585
CCNA_00667		lipopolysaccharide biosynthesis protein	2.54191	1.01185e-08	5.38635e-08	52	43	42	49	23	98
CCNA_01951	pbpY	multimodular transpeptidase-transglycosylase PbpY	-2.03445	1.08709e-08	5.77896e-08	35	21	34	180	160	115
CCNA_00216		YdeM-like hot dog superfamily protein	-2.68024	1.08914e-08	5.78196e-08	2711	3489	2988	3756	4073	2555
CCNA_02259		hypothetical protein	2.91044	1.10827e-08	5.87551e-08	666	290	423	95	35	67
CCNA_01589		acyltransferase 3	-2.20654	1.1276e-08	5.96985e-08	5717	2332	5224	1598	540	1991
CCNA_03031		NlpC/P60 family protein	-2.47455	1.13467e-08	5.99906e-08	875	488	803	1195	433	1137
CCNA_03983		HicA-related toxin-antitoxin protein	-2.28821	1.15292e-08	6.08729e-08	6061	2357	4476	2997	2341	2071
CCNA_03839		S9 family peptidase	-2.05064	1.16677e-08	6.15207e-08	629	1688	613	186	148	174
CCNA_03619		zinc metalloprotease	2.28323	1.17064e-08	6.16413e-08	767	687	713	232	111	608
CCNA_01034		TonB-dependent outer membrane receptor	-2.04258	1.17339e-08	6.17025e-08	4065	2194	3739	2470	1386	2167
CCNA_03235		spermidine/putrescine transport ATP-binding protein potA	-2.02012	1.17803e-08	6.18625e-08	3070	1207	3194	4073	6889	12699
CCNA_00444	cheRI	chemotaxis protein methyltransferase CheRI	-2.24657	1.19519e-08	6.26787e-08	854	1146	768	1057	912	586
CCNA_00798	cydC	ABC transporter, ATP-binding protein cydC	2.51309	1.22562e-08	6.41881e-08	3691	5058	3826	2544	2658	6795
CCNA_02945		PAS-family sensor histidine kinase	-2.0076	1.22734e-08	6.41918e-08	909	1957	973	312	233	858
CCNA_03314		ferredoxin-NADP reductase	2.53037	1.2604e-08	6.58321e-08	166	461	110	364	260	704
CCNA_00823		LuxR-like DNA-binding protein	-2.06473	1.28463e-08	6.69179e-08	1197	3049	994	280	143	203
CCNA_00997		hypothetical protein	-2.07336	1.28351e-08	6.69179e-08	719	1347	607	570	378	410
CCNA_01952	amiC	N-acetylmuramoyl-L-alanine amidase AmiC	-2.47323	1.33686e-08	6.95451e-08	85	39	51	220	197	535
CCNA_00143		ribosomal RNA small subunit methyltransferase I	-2.2395	1.35053e-08	7.01623e-08	3088	2152	2723	1221	821	4524
CCNA_00247	spdR	two-component receiver protein SpdR	-2.23953	1.35252e-08	7.01721e-08	437	748	468	784	787	1108
CCNA_01725	bamB	beta-barrel assembly machine (BAM) protein BamB	2.07929	1.37146e-08	7.10599e-08	79	153	62	167	223	175
CCNA_02158		GT2 family glycosyltransferase	2.30815	1.39687e-08	7.22799e-08	10792	5003	11027	1606	1527	3469
CCNA_02069		protein translocase subunit secF	2.18656	1.40101e-08	7.2398e-08	124	136	125	29	130	87
CCNA_00468		UDP glucuronic acid epimerase-related protein	2.50985	1.41194e-08	7.28659e-08	1222	7773	1321	1283	3656	2986
CCNA_02556		DUF4287 domain-containing protein	2.08075	1.46012e-08	7.52524e-08	229	117	190	292	321	504
CCNA_03690		SpsF-family polysaccharide biosynthesis protein	-3.05192	1.4978e-08	7.70921e-08	171	34	117	136	91	102
CCNA_01747		3-oxoacyl-(acyl-carrier protein) reductase	2.04413	1.50458e-08	7.73384e-08	92	125	75	99	47	18
CCNA_00447	cheD	chemotaxis protein cheD	-2.26597	1.51732e-08	7.78904e-08	53486	7519	42661	2334	2921	3383
CCNA_02002		methyltransferase	2.20193	1.54637e-08	7.92767e-08	39	106	38	515	449	438
CCNA_02962		type II toxin-antitoxin system HicB family antitoxin	2.01972	1.58233e-08	8.10056e-08	36	24	33	20	16	64
CCNA_03298		TonB-dependent outer membrane receptor	-2.05341	1.58426e-08	8.10056e-08	218	148	155	1672	3210	6124
CCNA_01950		peptide chain release factor 2 (RF-2)	1.99287	1.64044e-08	8.37682e-08	544	314	549	220	166	464
CCNA_01613	mreC	rod shape-determining protein MreC	-2.64093	1.66866e-08	8.50973e-08	566	404	634	530	456	322
CCNA_01903		urea carboxylase-associated protein 2	2.10442	1.71294e-08	8.72409e-08	9053	22799	10057	142615	73054	31192
CCNA_02641		UDP-N-acetylmuramoyl-tripeptide--D-alanyl-D- alanine ligase	-2.21429	1.78448e-08	9.07658e-08	3590	1024	3675	699	151	1088
CCNA_02450		DUF350 domain-containing protein	-2.14817	1.7912e-08	9.09884e-08	318	219	308	358	483	460
CCNA_03917		hypothetical protein	-2.28169	1.79674e-08	9.11505e-08	4	22	10	34	18	28
CCNA_03304		translation elongation factor G (EF-G)	3.12816	1.80886e-08	9.16459e-08	50	29	39	215	147	761
CCNA_02802		DUF2285 domain-containing protein	2.62092	1.84333e-08	9.32705e-08	315	84	266	151	203	154
CCNA_01902		nickel-responsive regulator NikR	2.01098	1.85845e-08	9.39133e-08	1508	936	1515	9622	7678	10831
CCNA_01417	hemA	5-aminolevulinic acid synthase	2.04283	1.89807e-08	9.57908e-08	954	368	822	206	40	381
CCNA_00957		porin O precursor	-2.00977	1.9031e-08	9.592e-08	463	79	446	1980	2440	4046
CCNA_02858		hipA-family phosphatidylinositol 3/4-kinase	2.05504	1.90618e-08	9.59511e-08	60	19	89	117	123	128
CCNA_02381		hypothetical protein	1.99041	1.9163e-08	9.63356e-08	40	64	50	323	245	311
CCNA_01028		M17 family aminopeptidase	2.45823	1.9697e-08	9.8892e-08	182	198	121	440	304	534
CCNA_00354		NlpC/P60 CHAP domain amidase protein	-1.98714	1.98699e-08	9.96317e-08	26	46	9	75	86	36
CCNA_03704		3-phosphoshikimate 1-carboxyvinyltransferase	2.07597	1.99979e-08	1.00144e-07	10772	8295	9356	488	240	1363
CCNA_03885		Abi superfamily/CAAX amino terminal protease	-2.44995	2.02042e-08	1.01047e-07	49	55	36	119	115	107
CCNA_00540		coproporphyrinogen III oxidase	-2.04421	2.02653e-08	1.01222e-07	601	96	370	5562	5647	10275
CCNA_00328	mtgA	monofunctional biosynthetic peptidoglycan transglycosylase MtgA	-2.15213	2.05757e-08	1.02641e-07	2265	7936	1513	16616	20025	11251
CCNA_03731		HAD family hydrolase	-2.10082	2.08819e-08	1.04035e-07	49	18	52	103	115	41
CCNA_03208		steroid 5-alpha reductase family enzyme	2.01231	2.16091e-08	1.0752e-07	411	813	376	667	439	717
CCNA_03532		DUF4153 domain-containing protein	-2.08079	2.21332e-08	1.09987e-07	435	185	518	95	113	142
CCNA_03345	ruvA	Holliday junction DNA helicase RuvA	-2.39808	2.26103e-08	1.12214e-07	2003	197	2260	705	921	1556
CCNA_01874		transposase	2.01525	2.28374e-08	1.13196e-07	51	33	46	77	116	135
CCNA_00073		HemY domain membrane protein	-2.36219	2.37898e-08	1.17767e-07	214	377	160	161	134	247
CCNA_01878		long-chain-fatty-acid--CoA ligase	2.07724	2.49622e-08	1.23414e-07	405	518	412	159	170	336
CCNA_02395		hypothetical protein	-2.49978	2.49947e-08	1.23417e-07	20	239	28	37	29	21
CCNA_02052		topoisomerase IV subunit B	-1.94729	2.50386e-08	1.23477e-07	348	623	275	122	78	222
CCNA_02030		hypothetical protein	-1.99343	2.57142e-08	1.26648e-07	683	485	622	111	71	283
CCNA_02339		class I SAM-dependent methyltransferase	2.57147	2.6974e-08	1.32685e-07	800	286	671	1770	1910	5247
CCNA_01154		hypothetical protein	1.96586	2.72833e-08	1.33946e-07	14636	6781	16428	4730	2269	7219
CCNA_01850	qoxB	quinol cytochrome oxidase polypeptide I	2.07207	2.72993e-08	1.33946e-07	9	9	9	79	47	102
CCNA_00397		acetolactate synthase	-2.25203	2.74688e-08	1.34607e-07	348	176	344	143	153	218
CCNA_00579		DNA/RNA endonuclease G, NUC1	-2.22632	2.87115e-08	1.40406e-07	148	94	102	75	79	38
CCNA_03456		alpha/beta hydrolase	-2.25737	2.87244e-08	1.40406e-07	1335	1416	1452	366	311	207
CCNA_00900		CHASE4-family GGDEF/EAL protein	-2.39308	2.88407e-08	1.40798e-07	200	199	112	305	188	125
CCNA_01238		EF-hand domain protein	3.11717	2.94866e-08	1.4377e-07	347	182	343	1379	938	2959
CCNA_02344		phosphoglycerate mutase	2.30838	2.9836e-08	1.45291e-07	2623	1861	2461	1816	1396	1247
CCNA_00554		methyltransferase	-2.64028	3.01856e-08	1.46751e-07	810	509	672	221	118	239
CCNA_02645	mraW	S-adenosyl-methyltransferase MraW	-1.99283	3.02112e-08	1.46751e-07	1435	835	1376	862	3187	907
CCNA_00569		glucosamine-6-phosphate deaminase	1.96676	3.02852e-08	1.46927e-07	9627	2942	9306	1078	515	3443
CCNA_01766		CsgG-related curli protein	-2.11185	3.03502e-08	1.47059e-07	50	13	53	65	53	121
CCNA_00215		SapC surface layer protein	2.99073	3.09971e-08	1.50006e-07	502	539	438	654	892	623
CCNA_03215		ARO8 family aminotransferase/HTH DNA-binding protein	2.52372	3.11621e-08	1.50617e-07	228	374	190	628	490	1029
CCNA_03394	dgcA	GGDEF diguanylate cyclase DgcA	-1.91276	3.16585e-08	1.52826e-07	400	113	417	423	952	839
CCNA_00803		chemotaxis protein cheW	-1.92566	3.19421e-08	1.54004e-07	7	25	14	154	112	24
CCNA_03909		hypothetical protein	1.97767	3.21018e-08	1.54582e-07	88	86	69	229	210	320
CCNA_00268	dnaX	DNA polymerase III subunit gamma/tau	-2.24194	3.38638e-08	1.62865e-07	10672	9104	11840	14476	13928	8518
CCNA_00841		carboxylesterase type B	1.98945	3.39437e-08	1.63047e-07	141	237	168	124	135	155
CCNA_01658		S-adenosylmethionine:tRNA ribosyltransferase-isomerase	2.07839	3.4533e-08	1.65673e-07	148	175	161	8579	7670	9604
CCNA_03420		hypothetical protein	-2.04525	3.52043e-08	1.68686e-07	60	7	50	545	294	725
CCNA_02361		CelD/BcsL family acetyltransferase	-2.19268	3.55102e-08	1.69942e-07	77	152	99	64	90	92
CCNA_02261		propionyl-CoA carboxylase biotin-containing subunit	-1.90051	3.63297e-08	1.7365e-07	77	146	73	240	347	269
CCNA_00232		hypothetical protein	-2.06156	3.63808e-08	1.7368e-07	189	56	112	839	1121	1406
CCNA_03067		MarR-family transcriptional regulator	2.23284	3.6544e-08	1.74245e-07	249	231	295	225	316	359
CCNA_00807		ribonuclease P protein component	2.40228	3.71201e-08	1.76559e-07	6986	4264	6512	564	352	1174
CCNA_01517		NUDIX hydrolase family protein	-2.47434	3.71116e-08	1.76559e-07	5712	8168	5350	535	515	1100
CCNA_01674		circularly permuted ATP-grasp type 2 protein	-2.0078	3.81456e-08	1.81215e-07	1431	1261	911	415	291	310
CCNA_01308	rplW	LSU ribosomal protein L23P	3.49101	3.87895e-08	1.84049e-07	449	311	402	682	479	614
CCNA_02325		ornithine carbamoyltransferase	1.97589	3.92534e-08	1.86023e-07	405	620	365	179	158	188
CCNA_01843		malate synthase	-3.15299	4.03375e-08	1.90927e-07	181	229	115	343	446	574
CCNA_00278		glutaminase	-1.95514	4.10635e-08	1.94127e-07	257	159	154	385	276	197
CCNA_03807		organic solvent resistance transport system Ttg2D protein	2.32989	4.14411e-08	1.95675e-07	262	671	257	159	94	295
CCNA_03457		horizontally transferred transmembrane domain (HTTM) protein	-1.92955	4.2092e-08	1.98507e-07	159	83	185	311	297	363
CCNA_00956	flhA	flagellar biosynthesis protein FlhA	-1.91903	4.24344e-08	1.99879e-07	144	35	145	266	1027	662
CCNA_00656		type I restriction-modification system methylation subunit	-2.41458	4.26113e-08	2.00469e-07	250	339	269	234	203	233
CCNA_00728		hypothetical protein	-2.11013	4.49385e-08	2.11162e-07	72	89	61	89	266	452
CCNA_03962		hypothetical protein	-1.99391	4.51761e-08	2.12022e-07	83	193	66	172	260	247
CCNA_00887		hypothetical protein	2.16233	4.53535e-08	2.12598e-07	634	265	478	112	37	138
CCNA_02062		DNA repair protein recN	-1.95601	4.56319e-08	2.13645e-07	637	1813	846	523	668	326
CCNA_02103		hypothetical protein	2.2408	4.69484e-08	2.19544e-07	188831	70216	229276	24169	18668	24711
CCNA_02204		ketol-acid reductoisomerase/2-dehydropantoate 2-reductase	2.05137	4.7376e-08	2.21278e-07	4572	5244	4391	14045	15467	25702
CCNA_00236		hypothetical protein	-2.17826	4.92415e-08	2.29715e-07	1156	1014	1097	1238	835	928
CCNA_02217		hypothetical protein	2.12002	5.06739e-08	2.36114e-07	6577	6523	6652	1998	1032	2836
CCNA_01994		1-deoxy-D-xylulose 5-phosphate reductoisomerase	2.18715	5.21092e-08	2.42511e-07	273	254	314	551	285	543
CCNA_02506		transposase/integrase-related peptide	2.007	5.35117e-08	2.4874e-07	15486	3635	17855	100212	43810	65699
CCNA_01291		phosphotransferase family protein	-1.92449	5.47228e-08	2.54066e-07	580	503	474	147	168	158
CCNA_01349		transposase	3.52976	5.56529e-08	2.58075e-07	3285	2602	2585	205	149	348
CCNA_01645		3-hydroxyisobutyrate dehydrogenase	2.00105	5.61826e-08	2.60221e-07	664	556	707	245	118	122
CCNA_03382		hypothetical protein	1.9615	5.72971e-08	2.65067e-07	10	4	4	39	9	4
CCNA_01020		LacI-family transcriptional regulator	2.31014	5.80019e-08	2.68009e-07	128	106	119	103	95	198
CCNA_00788		transporter, major facilitator superfamily	-1.93786	5.94583e-08	2.74412e-07	145	28	109	797	588	952
CCNA_03431		membrane-bound lytic murein transglycosylase B	-2.00596	6.48309e-08	2.98853e-07	513	1516	277	709	718	583
CCNA_00896		hypothetical protein	2.339	6.52451e-08	3.00406e-07	3023	4613	2217	1405	995	664
CCNA_01253	dapA	dihydrodipicolinate synthase	1.99908	6.5476e-08	3.01112e-07	304	132	333	106	49	153
CCNA_03044	cpaI	CpaC-related secretion pathway protein CpaI	-2.12409	6.59304e-08	3.02844e-07	1979	1665	1701	398	200	396
CCNA_00404		hypothetical protein	-1.91059	6.60757e-08	3.03152e-07	1143	1831	1189	175	95	175
CCNA_00920		hypothetical protein	1.9966	6.63463e-08	3.04035e-07	460	200	318	4601	3632	5948
CCNA_00158	recF	DNA replication and repair protein recF	2.17007	6.71824e-08	3.07504e-07	27	9	53	61	88	533
CCNA_01651		DNA gyrase subunit A	-1.92325	6.85923e-08	3.13588e-07	222	4	184	355	298	566
CCNA_03331		phosphomethylpyrimidine kinase/hydroxymethylpyrimidine kinase	-2.04626	6.89907e-08	3.15039e-07	534	242	309	3851	1032	1740
CCNA_03216		hypothetical protein	1.89006	6.97838e-08	3.18286e-07	6396	650	7212	10645	6574	28747
CCNA_03804		DUF2218 domain-containing protein	2.06098	7.00611e-08	3.19176e-07	1209	696	1044	1408	1189	1417
CCNA_03708		transposase	3.51861	7.01559e-08	3.19234e-07	11717	491	9362	12825	12535	13031
CCNA_01982		glutamyl-tRNA synthetase	2.35308	7.12717e-08	3.23932e-07	222	451	192	489	819	1239
CCNA_01841		isocitrate lyase	2.92199	7.51621e-08	3.41215e-07	956	1220	804	572	476	652
CCNA_03310	nusG	transcription antitermination protein NusG	2.28104	7.57694e-08	3.4357e-07	1561	856	1215	935	851	2346
CCNA_02246	mipZ	division plane positioning ATPase MipZ	-2.00952	7.66226e-08	3.47034e-07	23	30	22	66	25	60
CCNA_01718		RNA polymerase ECF sigma factor	-1.92756	7.72227e-08	3.49345e-07	354	182	294	3892	2148	3497
CCNA_02560	stpC	stalk cross-band protein StpC	-2.72273	8.1774e-08	3.69504e-07	773	210	690	539	347	1103
CCNA_03081		YecT-family protein	2.33788	8.22833e-08	3.71374e-07	51	91	72	76	123	74
CCNA_03068		glutathione S-transferase	2.83087	8.59998e-08	3.87698e-07	159	146	156	103	131	172
CCNA_01719		hypothetical protein	-2.07267	8.87467e-08	3.99617e-07	51	29	53	1525	910	636
CCNA_02445		copper homeostasis protein cutC	-2.4948	8.89477e-08	4.00059e-07	298	66	134	115	57	194
CCNA_02851		alpha/beta hydrolase family protein	2.28279	8.96594e-08	4.02793e-07	8110	3177	8252	633	429	756
CCNA_03719		undecaprenyl diphosphatase	-1.89335	9.055e-08	4.06325e-07	194	719	156	1506	711	864
CCNA_02358		flavin reductase family protein	-2.10761	9.10975e-08	4.0831e-07	567	108	536	14074	5460	4614
CCNA_03418		PaaI family thioesterase	-1.8821	9.26244e-08	4.14676e-07	843	684	944	4741	5831	3047
CCNA_00740		riboflavin kinase/FMN adenylyltransferase	-1.99379	9.75275e-08	4.36124e-07	2571	908	2280	5454	2850	4496
CCNA_00442	cheAI	chemotaxis histidine kinase protein cheAI	-1.89419	9.96799e-08	4.45237e-07	1309	2366	1410	688	111	599
CCNA_03856		membrane-bound lytic murein transglycosylase A	2.378	9.99416e-08	4.45893e-07	105	110	117	11	23	34
CCNA_01909		ABC transporter substrate-binding protein	2.27027	1.14532e-07	5.10403e-07	31	84	18	45	4	45
CCNA_03737		YggU superfamily protein	-2.27322	1.16899e-07	5.20356e-07	939	226	909	6002	8140	5518
CCNA_02330		DUF2093 domain-containing protein	1.89349	1.21688e-07	5.41052e-07	1307	2398	1154	1091	1237	1578
CCNA_01659		queuine tRNA-ribosyltransferase	1.88315	1.23472e-07	5.48357e-07	522	846	551	1792	2151	1101
CCNA_02789		Xre-family transcriptional regulator	3.1795	1.2806e-07	5.67434e-07	1109	2199	1024	741	629	698
CCNA_03910		hypothetical protein	2.79189	1.27954e-07	5.67434e-07	2738	379	2365	1065	573	2127
CCNA_02428		translation initiation factor 1 IF-1	2.14274	1.34598e-07	5.95725e-07	1094	521	841	1920	1708	2760
CCNA_00505		ubiquinol-cytochrome c reductase iron-sulfur subunit	-1.89382	1.35012e-07	5.9688e-07	698	1015	574	666	602	607
CCNA_03870	gidB	methyltransferase GidB	1.97629	1.41617e-07	6.25369e-07	138	410	141	246	183	123
CCNA_03226		basic amino acid/polyamine antiporter (APA) family transporter	1.92658	1.42729e-07	6.29563e-07	10534	4487	10437	126148	101881	204829
CCNA_02984		GtrA family protein	-2.2975	1.44493e-07	6.36621e-07	4102	3275	3394	8980	5170	5026
CCNA_01070		hypothetical protein	-1.87182	1.46013e-07	6.42588e-07	314	746	355	224	233	265
CCNA_02500		type IV secretory pathway, VirB3 protein	-3.10823	1.46251e-07	6.42911e-07	221	257	178	217	234	257
CCNA_00644		alginate export beta-barrel protein	2.60298	1.46724e-07	6.44258e-07	626	609	479	38	29	91
CCNA_00547		PurR-family transcriptional regulator	1.95512	1.47626e-07	6.47488e-07	225	1353	176	62	108	159
CCNA_00863	xylC	xylonolactonase xylC	1.97542	1.49009e-07	6.52816e-07	179	114	147	205	118	927
CCNA_03413		NAD(P) transhydrogenase subunit alpha	-1.82932	1.50819e-07	6.60002e-07	257	796	252	4228	6591	2172
CCNA_01892		short chain dehydrogenase	2.2251	1.51309e-07	6.61402e-07	1476	1977	1578	668	410	434
CCNA_00498		hypothetical protein	2.24606	1.62707e-07	7.10185e-07	217	234	145	246	92	158
CCNA_01309	rplB	LSU ribosomal protein L2P	2.54937	1.62834e-07	7.10185e-07	5	2	11	37	58	32
CCNA_03228		TPR repeat sulfotransferase family protein	-1.84424	1.65811e-07	7.22356e-07	5504	4469	5395	5004	3059	6309
CCNA_00534		hypothetical protein	-2.01615	1.66867e-07	7.26141e-07	198	123	188	2889	4467	5347
CCNA_03245		beta alanine-pyruvate transaminase	-1.82935	1.70147e-07	7.39586e-07	607	1241	555	1411	896	1076
CCNA_00938		acetyl-CoA acetyltransferase	2.37181	1.71502e-07	7.43814e-07	215	243	169	217	190	414
CCNA_01307	rplD	LSU ribosomal protein L1E-L4P	3.54093	1.71449e-07	7.43814e-07	551	863	475	693	630	851
CCNA_00770		TetR family transcriptional regulator	2.11633	1.75466e-07	7.60156e-07	258	471	235	90	60	119
CCNA_02432		NCS1 family nucleobase:cation symporter-1	2.04355	1.78668e-07	7.73167e-07	3113	1673	2974	1172	1026	1253
CCNA_01967		pentapeptide repeat protein	-2.16809	1.84145e-07	7.9598e-07	349	151	272	971	417	1468
CCNA_02629		UDP-N-acetylmuramate--alanine ligase	-1.96713	1.84867e-07	7.98214e-07	240	234	278	408	524	565
CCNA_01656		endonuclease/exonuclease/phosphatase family protein	-2.00908	1.92895e-07	8.31953e-07	585	496	600	815	693	779
CCNA_03847		endonuclease III	-2.04346	1.99436e-07	8.59211e-07	12	9	18	59	23	14
CCNA_03140		LysR-family transcriptional regulator	2.0227	2.03309e-07	8.74927e-07	320	998	236	134	95	55
CCNA_02743		TonB dependent receptor	1.85892	2.18642e-07	9.3987e-07	14137	8517	12745	26190	16061	12001
CCNA_02008		prolyl-tRNA synthetase	1.8858	2.1896e-07	9.40197e-07	674	1088	509	417	207	822
CCNA_00796	fixL	oxygen sensory histidine kinase FixL	-1.89582	2.21813e-07	9.51395e-07	1884	1857	2577	1233	1197	4072
CCNA_00187		NUP-family purine nucleoside permease	-2.0686	2.32367e-07	9.94605e-07	136	186	98	218	166	330
CCNA_01406		metal-dependent hydrolase	2.02326	2.32399e-07	9.94605e-07	1989	589	1040	1120	726	787
CCNA_03985		hypothetical protein	1.89714	2.38779e-07	1.02079e-06	667	3926	561	2713	2060	1250
CCNA_03118		hypothetical protein	2.81761	2.40728e-07	1.02799e-06	1904	1127	1605	571	453	1078
CCNA_03817		glutamate racemase	-2.03242	2.45447e-07	1.04699e-06	434	366	418	385	132	634
CCNA_03373		thiamine phosphate synthase	-1.85561	2.46371e-07	1.04978e-06	11589	5820	10518	306	278	1039
CCNA_03554	fzeB	esterase lipase family protein FzeB	-2.12226	2.47267e-07	1.05244e-06	47	8	22	133	82	226
CCNA_02136	zwf	glucose-6-phosphate 1-dehydrogenase	1.94008	2.47645e-07	1.0529e-06	251	998	281	1011	1422	1147
CCNA_00409		hypothetical protein	6.29066	2.57244e-07	1.09252e-06	682	572	705	486	310	2991
CCNA_01099		tetracycline resistance protein	1.95455	2.58477e-07	1.09655e-06	4851	1377	4809	6945	8108	11284
CCNA_00192		long-chain-fatty-acid--CoA ligase	-1.91788	2.60202e-07	1.10267e-06	754	1143	697	133	94	328
CCNA_03480		triphenylmethane reductase (TMR)-like protein	2.37624	2.62251e-07	1.11014e-06	243	240	255	157	208	203
CCNA_03871	gidA	tRNA uridine 5-carboxymethylaminomethyl modification enzyme GidA	1.77996	2.6517e-07	1.12127e-06	572	738	491	1289	1103	1728
CCNA_02243	crbA	D-alanyl-D-alanine serine-type carboxypeptidase CrbA	-1.83176	2.65704e-07	1.12231e-06	516	166	351	1341	658	189
CCNA_02724		Aldo-keto reductase	-1.77562	2.68061e-07	1.13104e-06	1487	2170	1452	570	778	675
CCNA_01493		cysteine synthase	1.94781	2.69355e-07	1.13474e-06	213	264	293	855	1121	506
CCNA_02348		acetyltransferase, GNAT family	1.97613	2.69522e-07	1.13474e-06	83	172	58	40	41	49
CCNA_03850		imidazoleglycerol-phosphate dehydratase	2.23563	2.70164e-07	1.13621e-06	1450	580	1286	398	257	260
CCNA_02411	pleA	soluble lytic transglycosylase PleA	1.7894	2.72895e-07	1.14645e-06	467	1172	386	371	410	450
CCNA_03509		zinc protease	2.24553	2.73851e-07	1.14923e-06	408	155	259	312	461	274
CCNA_00448	cheU	cheU protein	-1.81752	2.74917e-07	1.15246e-06	13554	19415	13369	2075	1819	2558
CCNA_00465		UDP-galactopyranose mutase	-1.96473	2.78909e-07	1.16668e-06	221	547	221	111	155	282
CCNA_00947	flgE	flagellar hook protein FlgE	-2.38153	2.7877e-07	1.16668e-06	121	172	104	255	139	566
CCNA_01891		enoyl-CoA hydratase/carnithine racemase	2.04663	2.81674e-07	1.17697e-06	240	1595	228	722	557	459
CCNA_03409		alpha/beta hydrolase family protein	-2.00692	2.87201e-07	1.19878e-06	512	482	391	353	447	345
CCNA_00871		carbon-nitrogen hydrolase family protein	1.93043	2.92231e-07	1.21847e-06	21	13	10	28	25	60
CCNA_01077		penicillin acylase	-1.79876	2.93094e-07	1.22075e-06	1504	1541	1577	1113	778	945
CCNA_03681	urtP	ABC transporter ATP-binding protein	1.86689	3.0377e-07	1.26387e-06	156	168	173	971	919	773
CCNA_00598		TonB-dependent receptor	2.29484	3.04878e-07	1.26712e-06	5412	1980	4846	504	276	841
CCNA_03601		hemolysin III-related membrane protein	1.81337	3.06248e-07	1.27145e-06	15557	9259	15498	20521	13411	24744
CCNA_02416		DNA-binding protein HU	-2.08636	3.10048e-07	1.28585e-06	2435	1323	2036	246	159	377
CCNA_00273		peptide deformylase	1.94884	3.12313e-07	1.29387e-06	301	165	302	340	185	274
CCNA_02110		hypothetical protein	1.8889	3.16342e-07	1.30917e-06	1476	926	1484	391	146	854
CCNA_02193		hypothetical protein	1.93992	3.1676e-07	1.3095e-06	17629	9903	14558	990	910	1587
CCNA_00149		Cro/CI-family transcriptional regulator	1.98291	3.18498e-07	1.31528e-06	151	295	252	226	97	171
CCNA_00984		phosphinothricin N-acetyltransferase	-2.19684	3.24956e-07	1.34053e-06	149	467	161	68	93	36
CCNA_03974		hypothetical protein	-1.80519	3.34561e-07	1.37869e-06	301	330	185	272	77	280
CCNA_01791		CTP synthase	-1.82248	3.43422e-07	1.41371e-06	397	455	419	278	84	285
CCNA_03997		amelogenin/CpxP-related protein	2.17743	3.54906e-07	1.45943e-06	527	593	499	202	228	274
CCNA_03412		NAD(P)(+) transhydrogenase (Re/Si-specific) subunit beta	-2.0284	3.5577e-07	1.46144e-06	1505	9512	1527	16840	25247	5595
CCNA_01585		TonB-dependent receptor	-1.78532	3.6175e-07	1.48444e-06	5242	2113	4368	1348	1645	2846
CCNA_02458		methylmalonyl-CoA mutase beta subunit	-1.86666	3.63466e-07	1.4899e-06	314	974	269	1515	1237	1197
CCNA_01274		piperideine-6-carboxylate dehydrogenase	-1.8703	3.69011e-07	1.51104e-06	615	271	692	244	174	376
CCNA_02404		ABC transporter ATP-binding protein	-1.76378	3.97073e-07	1.62253e-06	1847	498	1531	6469	7349	8841
CCNA_03351		phosphoribosylamidoimidazole-succinocarboxamide synthase	1.98327	3.9698e-07	1.62253e-06	3524	1785	4093	749	490	1910
CCNA_01824		hypothetical protein	2.44714	3.97533e-07	1.6227e-06	768	437	757	405	346	589
CCNA_01752		YicC-family protein	-1.88488	4.03554e-07	1.64555e-06	149	180	160	176	158	150
CCNA_00843		endo-beta-mannanase	1.77092	4.11624e-07	1.6767e-06	153	1292	136	857	1231	1148
CCNA_00486		TonB-dependent receptor	1.8649	4.2819e-07	1.74235e-06	76	21	66	53	56	173
CCNA_00502		glycosyl transferase family protein	-1.81464	4.32629e-07	1.75857e-06	375	302	370	121	77	268
CCNA_02266		glutathione S-transferase GST	1.97769	4.42296e-07	1.79599e-06	2086	1674	1537	1273	902	1167
CCNA_02770		conjugal transfer protein TrbL	2.19494	4.44512e-07	1.8031e-06	102	35	95	216	274	286
CCNA_01276		cytochrome c5	-1.97121	4.46424e-07	1.80897e-06	1130	202	1054	549	276	1096
CCNA_03114		hypothetical protein	2.44843	4.594e-07	1.85948e-06	246	383	318	1177	2427	718
CCNA_03259		cupin domain-containing protein	1.79444	4.59846e-07	1.85948e-06	20	27	24	7	43	67
CCNA_03486		TIGR02301 family protein	-2.4737	4.93631e-07	1.99402e-06	8862	2916	10003	6731	4645	3650
CCNA_00521		antitoxin protein	2.44903	4.94627e-07	1.99597e-06	5096	6012	5213	1897	1683	2170
CCNA_02784		hypothetical protein	1.78178	4.98662e-07	2.01017e-06	837	53	738	1312	5066	2494
CCNA_01895		transporter, major facilitator superfamily	2.07843	5.02892e-07	2.02512e-06	128	141	119	181	206	168
CCNA_00835	fljN	flagellin FljN	-1.90629	5.07885e-07	2.04311e-06	223	74	138	595	546	1807
CCNA_02849		cytochrome c-type biogenesis heme chaperone	-1.86118	5.11766e-07	2.05659e-06	3326	686	2511	2457	2210	2885
CCNA_01317	rplX	LSU ribosomal protein L24P	2.93526	5.22898e-07	2.09916e-06	84	27	59	350	308	439
CCNA_02522		hypothetical protein	-2.30992	5.25128e-07	2.10593e-06	7383	3548	5580	3459	3174	3042
CCNA_00111		hypothetical protein	-2.32494	5.293e-07	2.12047e-06	5195	4138	5005	1863	950	1359
CCNA_01673		alphaE superfamily protein	-1.75389	5.30705e-07	2.12173e-06	194	224	170	73	65	87
CCNA_03072		TetR-family transcriptional regulator	-2.04239	5.30656e-07	2.12173e-06	177	151	125	195	181	75
CCNA_01780	ppx1	exopolyphosphatase	1.78508	5.3129e-07	2.12188e-06	7617	307	9680	13366	5972	10083
CCNA_00045		inorganic pyrophosphatase	2.53788	5.35725e-07	2.1374e-06	823	5382	828	1621	1489	708
CCNA_02686		N-carbamoyl-L-amino acid hydrolase	-1.80128	5.37234e-07	2.14122e-06	258	230	234	140	128	211
CCNA_03243		NADP+-dependent gamma-glutamyl-gamma-aminobutyraldehyde dehydrogenase	-1.82844	5.43951e-07	2.16577e-06	1202	290	945	613	521	718
CCNA_00736		lipoprotein signal peptidase	1.97459	5.49429e-07	2.18535e-06	1612	796	1426	2812	1440	2032
CCNA_03154		PAS-family sensor histidine kinase/receiver protein	-1.8644	5.5661e-07	2.21164e-06	308	209	327	379	226	757
CCNA_01634		arylamine N-acetyltransferase	-1.89584	5.64523e-07	2.24079e-06	2456	2010	2029	3142	2700	7917
CCNA_02689		2-oxo-4-hydroxy-4-carboxy-5-ureidoimidazoline decarboxylase	-2.02856	5.65739e-07	2.24333e-06	347	537	351	41	40	29
CCNA_01615		cell elongation specific D,D-transpeptidase	-1.75224	5.71302e-07	2.26077e-06	889	338	904	744	458	631
CCNA_03725		ATP-dependent DNA ligase	-1.77412	5.7128e-07	2.26077e-06	695	418	363	231	162	342
CCNA_01911		glyoxalase family protein	2.3581	5.79775e-07	2.29067e-06	32	204	31	127	127	46
CCNA_02434		DUF2948 family protein	-1.91103	5.80035e-07	2.29067e-06	2717	1977	2330	362	321	985
CCNA_00495		putative membrane protein insertion efficiency factor YidD	2.12219	5.82256e-07	2.2971e-06	1232	287	1056	1876	1426	1406
CCNA_00514		YhaK-family redox sensitive bicupin	1.74744	5.85571e-07	2.3055e-06	1133	255	899	236	116	312
CCNA_03335		PP-loop family ATPase	2.40409	5.85497e-07	2.3055e-06	2781	2229	2263	773	577	714
CCNA_00107		Trm112p-like protein	-1.84409	5.92532e-07	2.33055e-06	3833	2968	4106	2583	1416	2840
CCNA_02682		ribosomal-protein-alanine acetyltransferase	2.36912	6.02064e-07	2.36564e-06	3661	2981	4324	2127	1281	1671
CCNA_03060		YegP family protein	-1.96603	6.07971e-07	2.38644e-06	6545	976	5497	23306	22106	24683
CCNA_01900		thymidylate kinase	-2.01448	6.14848e-07	2.411e-06	2794	1468	2570	1254	831	2652
CCNA_03598	divL	two-component sensor histidine kinase DivL	-2.2069	6.17591e-07	2.41931e-06	1062	273	1024	727	1090	1050
CCNA_01152		external DNA uptake/catabolism protein	-1.84127	6.21824e-07	2.43344e-06	579	115	781	2362	2632	2332
CCNA_00655		hypothetical protein	1.82593	6.32439e-07	2.47249e-06	357	972	340	447	386	484
CCNA_03164		protein translocase subunit secA	1.76464	6.44e-07	2.51516e-06	4166	4263	4363	2842	1771	4651
CCNA_02247		pantoate-beta-alanine ligase	1.8658	6.45878e-07	2.51996e-06	401	406	352	943	775	1477
CCNA_03244		GntR-family transcriptional regulator	-1.88659	6.49913e-07	2.53316e-06	26601	1283	37827	314558	143506	261516
CCNA_01919		DsbA family dithiol-disulfide isomerase	1.96327	6.51187e-07	2.53558e-06	144	57	111	189	144	284
CCNA_02139	pflI	polar flagellum positioning protein pflI	-2.09699	6.57635e-07	2.55813e-06	79	111	97	93	131	81
CCNA_00214	znuL	TonB-dependent receptor	-1.82365	6.62234e-07	2.57344e-06	25	28	27	41	101	137
CCNA_03762		acetolactate synthase-related protein	3.09649	6.64103e-07	2.57813e-06	162	1276	224	287	297	104
CCNA_02957		ArsR-family transcriptional regulator	2.60899	6.74441e-07	2.61565e-06	132	81	115	174	116	800
CCNA_03765		phosphohydrolase, MutT/nudix family protein	2.16781	6.78725e-07	2.62964e-06	119	125	70	131	116	151
CCNA_03307		hypothetical protein	2.38095	6.87373e-07	2.66049e-06	272	336	250	70	85	79
CCNA_00875		Flp/Fap pilin component protein	-1.76017	6.8854e-07	2.66236e-06	406	262	335	1124	630	534
CCNA_03624		sodium-dependent bicarbonate transport family permease	2.00162	6.96726e-07	2.69133e-06	5300	2583	5522	12192	10356	40758
CCNA_02199		methyltransferase	-2.04902	7.0258e-07	2.70846e-06	1344	656	930	404	254	554
CCNA_02298	zitP	zinc-finger pilus regulatory protein ZitP	-1.7255	7.01958e-07	2.70846e-06	38	12	37	147	52	189
CCNA_03519	zerR	transcriptional regulator ZerR	-2.67539	7.03252e-07	2.70846e-06	6283	3452	6558	604	566	749
CCNA_01394		uracil DNA glycosylase superfamily protein	-1.82973	7.04241e-07	2.70959e-06	92	34	56	757	900	1410
CCNA_03442		transposase	3.3118	7.27055e-07	2.7946e-06	9668	160	7921	4034	4662	5285
CCNA_02783		two-component response regulator	1.95543	7.28688e-07	2.7981e-06	2897	902	2659	591	394	309
CCNA_02898		tryptophan halogenase	-1.75338	7.30229e-07	2.80125e-06	28	10	43	95	79	74
CCNA_00538		methyl-accepting chemotaxis protein	-1.75575	7.32563e-07	2.80615e-06	237	443	227	119	99	195
CCNA_01072		hypothetical protein	2.4022	7.3295e-07	2.80615e-06	1343	1331	1295	817	540	839
CCNA_03493		ADP-ribose pyrophosphatase, nudix family	-1.93756	7.35071e-07	2.8115e-06	220	215	192	167	75	255
CCNA_03744	rfbB	dTDP-glucose 4,6-dehydratase RfbB	2.08942	7.52793e-07	2.87645e-06	1764	580	1825	661	338	3056
CCNA_01468	ccoO	cytochrome cbb3 oxidase, cytochrome c subunit ccoO	2.07019	7.6068e-07	2.90374e-06	911	429	818	818	479	1329
CCNA_00410		acetyltransferase	2.2496	7.74478e-07	2.95351e-06	113	40	108	159	120	394
CCNA_03860	ldtX	L,D-transpeptidase LdtX	1.77049	7.83959e-07	2.98673e-06	3031	1188	2574	531	180	752
CCNA_01252	sdpA	soluble lytic murein transglycosylase SdpA	-2.02937	7.90351e-07	3.00813e-06	2634	1258	2116	785	361	1304
CCNA_03503		polyisoprenoid-binding protein	1.80833	7.92372e-07	3.01287e-06	122	159	87	290	224	326
CCNA_01533		hypothetical protein	-2.06892	8.41945e-07	3.19824e-06	532	1087	588	256	282	237
CCNA_00032	vapB	antitoxin protein VapB	1.80054	8.46096e-07	3.21087e-06	146	130	122	1148	1843	767
CCNA_03964		hypothetical protein	-5.99884	8.53869e-07	3.2372e-06	795	1692	829	765	556	1275
CCNA_02600		S-formylglutathione hydrolase	-1.73664	8.63994e-07	3.2724e-06	305	302	328	365	439	233
CCNA_02149	dxs	1-deoxy-D-xylulose 5-phosphate synthase	-1.8036	8.71018e-07	3.29579e-06	1928	1257	1970	27415	25066	30220
CCNA_01746		malonyl-CoA-(acyl-carrier-protein) transacylase FabD	1.90394	8.97742e-07	3.3936e-06	633	436	540	752	832	564
CCNA_02313		alpha/beta hydrolase family protein	1.8661	9.10351e-07	3.43792e-06	8872	8502	8344	3200	1794	2438
CCNA_02895		TonB-dependent receptor	-1.79725	9.37979e-07	3.53882e-06	20663	2815	13886	19818	20964	9730
CCNA_01128		hypothetical protein	-1.70088	9.46407e-07	3.56715e-06	4370	3321	4313	2307	2422	3194
CCNA_00721		chaperonin GroEL	1.833	9.59476e-07	3.61291e-06	258	462	294	10726	11379	10585
CCNA_00243		hypothetical protein	-2.22985	9.67999e-07	3.63795e-06	4631	2591	3454	524	951	1325
CCNA_00386		DNA-3-methyladenine glycosylase	-1.74353	9.67902e-07	3.63795e-06	140	188	99	123	118	94
CCNA_01181		hypothetical protein	1.87676	9.96148e-07	3.74013e-06	79	48	66	93	35	81
CCNA_00203		sterol desaturase family protein	-1.82166	1.00396e-06	3.76581e-06	888	1436	828	6231	8107	5737
CCNA_01117	fssA	flagellar motility protein FssA	-1.84588	1.04836e-06	3.92855e-06	3565	3225	3284	17473	21667	85448
CCNA_00286	lovR	two-component receiver domain protein LovR	1.77639	1.05592e-06	3.95309e-06	118	365	87	310	217	434
CCNA_02583		phosphoribosylformylglycinamidine synthase I	1.87131	1.05718e-06	3.954e-06	138	20	58	280	394	382
CCNA_03973		hypothetical protein	-1.87837	1.06693e-06	3.98663e-06	1000	1560	785	716	322	728
CCNA_03523		acetyltransferase, GNAT superfamily	1.73921	1.07542e-06	4.01451e-06	3096	1823	4314	2278	3912	4545
CCNA_01633	era	GTP-binding protein Era	-1.80341	1.08189e-06	4.03475e-06	2637	506	2076	7776	4031	4608
CCNA_03311		protein translocase subunit SecE	1.94353	1.11032e-06	4.13682e-06	3575	2683	3067	642	383	1769
CCNA_00373		ATP synthase A chain	2.4409	1.12399e-06	4.18017e-06	505	519	438	370	272	204
CCNA_02838		EF hand domain protein	2.16779	1.12411e-06	4.18017e-06	231	476	280	187	238	443
CCNA_02260		DUF805 domain-containing protein	-1.79232	1.16088e-06	4.31281e-06	139	111	107	59	107	160
CCNA_01281	glpK	glycerol kinase	-1.69614	1.17917e-06	4.37654e-06	1090	27	1145	3253	2141	3661
CCNA_01977		Lysophospholipid Acyltransferase	-2.03593	1.18146e-06	4.38086e-06	1141	948	808	6490	4300	4078
CCNA_03367		chemotaxis receiver domain protein CheYIII	-1.79189	1.19204e-06	4.4159e-06	181	408	144	62	68	257
CCNA_02230		Hydroxy(phenyl)pyruvate reductase	1.6911	1.20784e-06	4.47014e-06	4020	1883	3124	445	268	613
CCNA_02507	hfsE	polyisoprenylphosphate hexose-1-phosphotransferase hfsE	-2.07857	1.21095e-06	4.47741e-06	43091	7527	35011	37519	14634	69864
CCNA_00005	dnaQ	DNA polymerase III, epsilon chain	-1.74228	1.21913e-06	4.50338e-06	959	1124	843	309	290	237
CCNA_00665		GAF-family sensor histidine kinase	-1.84153	1.22141e-06	4.50749e-06	49	26	43	100	138	141
CCNA_03329		hypothetical protein	-3.97811	1.25168e-06	4.61485e-06	889	524	802	641	576	284
CCNA_02642		UDP-N-acetylmuramoylalanyl-D-glutamate--2, 6-diaminopimelate ligase	-1.85258	1.27728e-06	4.70476e-06	9528	2253	8677	1312	766	1699
CCNA_03095		small-conductance mechanosensitive channel	-2.23802	1.2854e-06	4.73017e-06	1348	465	1389	774	268	1322
CCNA_01873		magnesium and cobalt transport protein corA	4.58328	1.29467e-06	4.75978e-06	2650	2322	2235	1321	971	983
CCNA_01014		cysteinyl-tRNA(Pro) deacylase	1.86869	1.3084e-06	4.8057e-06	5052	3915	5115	4223	1859	9026
CCNA_00629	mcpK	methyl-accepting chemotaxis protein McpK	-1.75404	1.31205e-06	4.81457e-06	54	58	53	99	93	139
CCNA_03663		NADP-dependent malic enzyme	-1.96512	1.34674e-06	4.93721e-06	1497	1130	1064	288	275	1330
CCNA_02380	panD	aspartate 1-decarboxylase PanD	2.2064	1.35271e-06	4.95442e-06	155	35	119	537	329	291
CCNA_01246		methyltransferase	-1.71625	1.38584e-06	5.07099e-06	111	93	95	55	47	108
CCNA_03197		alpha/beta hydrolase family protein	1.77388	1.39913e-06	5.11478e-06	1106	782	1244	1122	1393	1641
CCNA_01851	qoxA	quinol cytochrome oxidase polypeptide II	3.04099	1.40343e-06	5.12567e-06	36	15	12	156	215	283
CCNA_01396	ttpA	tetratricopeptide repeat family protein TtpA	-1.77092	1.40872e-06	5.14018e-06	68	45	31	99	136	131
CCNA_00446		chemotaxis receiver domain protein cheYII	-1.80969	1.43263e-06	5.22252e-06	1173	2732	1292	371	346	944
CCNA_03233		aspartate aminotransferase family protein	-1.78158	1.44709e-06	5.27029e-06	1139	1430	844	656	652	4309
CCNA_00945		chemotaxis protein MotD	-2.07591	1.46157e-06	5.31802e-06	47	275	27	85	87	41
CCNA_02747		ABC transporter substrate-binding protein	1.87683	1.49178e-06	5.42287e-06	3158	3904	3552	141477	101549	99963
CCNA_03724		hypothetical protein	-2.00113	1.50829e-06	5.47777e-06	9707	6892	8814	3717	1840	4130
CCNA_03791		MarR-family transcriptional regulator	1.83343	1.51367e-06	5.49219e-06	750	514	762	232	196	343
CCNA_02647		PBP2-family ligand-binding transcriptional regulator	-1.70295	1.6312e-06	5.91309e-06	4383	1882	4475	2768	1774	3995
CCNA_01023		tryptophan halogenase superfamily protein	-1.7987	1.67584e-06	6.06925e-06	1389	1466	1203	222	114	300
CCNA_00347		hypothetical protein	2.08263	1.71637e-06	6.21025e-06	1421	1325	1543	3898	3916	2409
CCNA_01735		PaaI thioesterase family protein	2.2024	1.72367e-06	6.23088e-06	1249	1308	1452	2213	1208	1044
CCNA_00560	sixA	phosphohistidine phosphatase SixA	-3.32126	1.73824e-06	6.2777e-06	9533	4267	9607	3907	2898	2562
CCNA_02177		hypothetical protein	2.44394	1.7577e-06	6.34209e-06	783	2064	906	5473	4932	3887
CCNA_02782		hypothetical protein	2.10336	1.78281e-06	6.42673e-06	366	58	308	46	49	45
CCNA_00641		hypothetical protein	-1.68959	1.80342e-06	6.49498e-06	1726	1143	1731	1404	961	1112
CCNA_00344		hypothetical protein	2.03246	1.83318e-06	6.59605e-06	427	480	457	304	353	258
CCNA_01053		acetyltransferase	-1.83692	1.84857e-06	6.64526e-06	135	54	127	115	93	258
CCNA_01109		conserved hypothetical cytosolic protein	-1.78793	1.88285e-06	6.75627e-06	488	259	401	408	349	778
CCNA_01254	smpB	SsrA-binding protein	2.02131	1.88292e-06	6.75627e-06	1238	434	1142	485	335	1125
CCNA_02539		aminotransferase class I/II-fold pyridoxal phosphate-dependent enzyme	-1.97353	1.90448e-06	6.82731e-06	423	174	267	142	149	149
CCNA_03675	skaH	PAS-family sensor histidine kinase SkaH	-1.9072	1.92992e-06	6.91212e-06	4429	2443	2879	52157	41359	22136
CCNA_03825		DUF5076 domain-containing protein	-1.64054	1.9357e-06	6.92646e-06	157	187	143	1572	989	931
CCNA_00680		2-hydroxychromene-2-carboxylate isomerase	1.65529	1.96167e-06	7.01292e-06	15	4	9	15	11	5
CCNA_00793	sgt1	sphingolipid glucuronosyltransferase	1.8502	1.99282e-06	7.11774e-06	2329	1324	1935	1150	1128	1388
CCNA_00743		NnrU family membrane protein	-1.93514	2.05461e-06	7.33171e-06	2844	1505	3603	1027	1063	1340
CCNA_03203		threonine/serine dehydratase	-2.06525	2.06797e-06	7.37259e-06	2691	792	2076	216	314	476
CCNA_00631	cheWII	chemotaxis protein cheWII	-1.78652	2.08812e-06	7.4376e-06	148	101	97	471	293	323
CCNA_02798		GntR-family transcriptional regulator	1.90522	2.10963e-06	7.50736e-06	12752	5022	11427	8226	14352	5918
CCNA_02157		HipB-family transcriptional regulator	-1.64533	2.12429e-06	7.55261e-06	322	408	297	1036	2442	2456
CCNA_01429		ubiquinol-cytochrome C reductase chaperone	1.79639	2.12717e-06	7.55593e-06	834	261	604	196	330	386
CCNA_01745		thioredoxin peroxidase	1.89862	2.16955e-06	7.69944e-06	1213	1240	1157	419	332	716
CCNA_01177	cysI	sulfite reductase, beta subunit	2.39725	2.21158e-06	7.84143e-06	21006	5345	18549	5738	3190	10630
CCNA_01190		hypothetical protein	-1.82857	2.28145e-06	8.08177e-06	108	22	44	106	123	114
CCNA_03441		transposase	3.65407	2.2887e-06	8.10008e-06	886	305	784	382	271	376
CCNA_03242		NAD-dependent succinate-semialdehyde dehydrogenase	-1.82882	2.36443e-06	8.36049e-06	632	813	428	1079	550	1493
CCNA_03224		hypothetical protein	2.46039	2.3784e-06	8.40222e-06	18183	9991	16523	1630	1752	4060
CCNA_02676		hypothetical protein	-1.95906	2.42008e-06	8.54172e-06	143	39	131	1780	3152	5487
CCNA_01107	parE2	toxin protein parE2	1.84047	2.45452e-06	8.65542e-06	667	537	382	432	207	1109
CCNA_00832		LysR-family transcriptional regulator	-1.75949	2.45873e-06	8.6624e-06	2728	3198	2349	1606	856	1049
CCNA_01514		C4-dicarboxylate transport system, small permease component	1.73302	2.46818e-06	8.68783e-06	10119	3766	9326	10374	7438	4648
CCNA_00744		GIY-YIG endonuclease domain protein	-2.08686	2.47739e-06	8.71235e-06	362	128	485	52	37	27
CCNA_02547	divK	response regulator receiver protein DivK	-2.12365	2.51323e-06	8.83038e-06	1533	1159	1258	811	745	730
CCNA_02628		UDP-N-acetylenolpyruvoylglucosamine reductase	-1.63126	2.5371e-06	8.90621e-06	3274	3431	2554	390	478	1531
CCNA_02214		hypothetical protein	1.80736	2.55234e-06	8.95161e-06	1901	1069	1535	11951	10721	13759
CCNA_03277		glycosyltransferase	1.86931	2.55557e-06	8.95487e-06	259	748	229	157	225	496
CCNA_00916	parE1	toxin protein parE1	2.11609	2.57714e-06	9.02232e-06	2271	1152	2187	2101	1989	1423
CCNA_01369		acyl-CoA dehydrogenase, short-chain specific	1.70801	2.58079e-06	9.02696e-06	377	3060	458	2022	1303	942
CCNA_00445	cheBI	receiver domain-glutamate methylesterase cheBI	-1.64704	2.61768e-06	9.14776e-06	1360	1358	1315	596	429	1077
CCNA_02241		YjgF/YER057c/UK114-family protein	-1.65388	2.62941e-06	9.18051e-06	1784	616	1511	159	71	88
CCNA_01221		acyl carrier protein	-1.8776	2.82602e-06	9.85808e-06	91	731	37	82	262	764
CCNA_00545		acetoacetyl-CoA reductase	-1.70723	2.88123e-06	1.00417e-05	759	2933	414	157	304	395
CCNA_00183	pulO	type II secretory pathway, prepilin signal peptidase	1.71283	2.90244e-06	1.01065e-05	29	21	12	43	9	40
CCNA_00852	tipR	transcriptional regulator TipR	2.23207	2.91942e-06	1.01566e-05	1349	317	1641	1215	864	484
CCNA_01315	rpsQ	SSU ribosomal protein S17P	2.9544	3.00269e-06	1.04369e-05	904	203	933	485	459	713
CCNA_00431		hypothetical protein	1.96866	3.0727e-06	1.06707e-05	109	51	90	2	30	26
CCNA_03678		DUF4142 domain-containing protein	2.06557	3.28347e-06	1.13925e-05	1143	7609	1116	1677	1729	800
CCNA_03880		ligand-binding SRPBCC domain protein	1.66843	3.31367e-06	1.1487e-05	254	241	305	115	121	42
CCNA_00201		outer membrane protein	1.75349	3.3232e-06	1.15098e-05	670	866	545	1107	739	1263
CCNA_02834		sulfoxide reductase catalytic subunit protein	1.73799	3.33123e-06	1.15273e-05	319	195	321	386	543	454
CCNA_01907		ABC transporter ATP-binding protein	2.33462	3.35683e-06	1.16056e-05	21	23	12	98	79	103
CCNA_02983		glycosyltransferase family 2 protein	-1.73744	3.42301e-06	1.18239e-05	1169	573	929	437	308	1798
CCNA_03328		PhzC/PhzF-family epimerase	1.70374	3.46368e-06	1.19537e-05	688	999	654	612	584	510
CCNA_00874	bioC	biotin synthesis protein bioC	1.75824	3.50034e-06	1.20695e-05	778	443	646	535	430	436
CCNA_00790	fixT	hypoxia negative feedback regulator FixT	2.3138	3.56215e-06	1.22717e-05	142	365	131	526	644	127
CCNA_02785		TIR-like nucleotide binding protein	1.76805	3.59583e-06	1.23768e-05	2590	120	1905	1724	6296	6011
CCNA_00208		type 1 glutamine amidotransferase (GATase1)-like domain protein	1.95606	3.70377e-06	1.2737e-05	1075	777	1010	209	351	261
CCNA_02454		hydantoinase B/oxoprolinase family protein	-1.64904	3.72592e-06	1.28019e-05	1597	158	1416	4498	4222	8180
CCNA_00910		erythromycin esterase family protein	-1.66692	3.77919e-06	1.29734e-05	554	529	470	1381	1160	2906
CCNA_00449	cleA	single domain receiver protein CleA	-1.75862	3.91714e-06	1.34351e-05	913	1156	1165	135	101	101
CCNA_02821		hipA-related phosphatidylinositol 3/4-kinase	-1.71489	3.92495e-06	1.34501e-05	307	238	306	109	105	196
CCNA_03789		hypothetical protein	1.65273	3.94203e-06	1.34967e-05	1413	18	1331	6872	6754	22363
CCNA_03713	rpoN	RNA polymerase sigma-54 factor rpoN	-1.83109	3.98305e-06	1.36251e-05	635	325	506	193	142	493
CCNA_01785		hypothetical protein	-2.15709	3.99774e-06	1.36633e-05	354	1229	266	216	281	316
CCNA_00775		aspartate aminotransferase	-1.89886	4.08799e-06	1.39595e-05	55	63	55	105	108	282
CCNA_01781		hypothetical protein	2.23521	4.12019e-06	1.40571e-05	5307	498	5975	10833	5372	10485
CCNA_03773		DUF3597 domain-containing protein	-1.70262	4.14647e-06	1.41344e-05	7	31	17	117	93	60
CCNA_02731		acetyltransferase	-1.63	4.17109e-06	1.42058e-05	1052	472	930	235	304	361
CCNA_03667		YdbL family protein	3.538	4.24493e-06	1.44447e-05	1472	1121	1048	382	350	1270
CCNA_02881		oxoglutarate semialdehyde dehydrogenase	2.03238	4.39651e-06	1.49474e-05	14982	6243	12525	7201	3545	14259
CCNA_03636		biotin synthase	2.39469	4.57967e-06	1.55565e-05	5497	8277	5306	4159	4338	1609
CCNA_03859	cenR	two-component response regulator cenR	-1.70717	4.68558e-06	1.59023e-05	869	1778	865	4278	4428	6615
CCNA_01999		translation elongation factor Ts (EF-Ts)	2.3316	4.69476e-06	1.59196e-05	249	729	183	1989	1004	1954
CCNA_00678		LSU ribosomal protein L11P	2.61932	4.72124e-06	1.59954e-05	1798	797	1799	332	275	480
CCNA_03128		transporter, drug/metabolite exporter family	1.88191	4.74248e-06	1.60534e-05	643	364	535	400	103	571
CCNA_02679		conserved transmembrane protein	-1.59839	4.79579e-06	1.62197e-05	753	138	581	1659	2070	1314
CCNA_01502		MutK-family membrane protein	1.74791	4.82166e-06	1.6293e-05	571	611	400	1569	1057	1066
CCNA_00858		TonB-dependent receptor	1.66238	4.85245e-06	1.63694e-05	2192	960	3564	337	76	150
CCNA_02073		cupin domain transcriptional regulator	-2.10567	4.85268e-06	1.63694e-05	950	2867	752	4112	2971	2412
CCNA_03036	cpaG	TadB-related pilus assembly protein CpaG	-1.67629	4.86047e-06	1.63814e-05	183	195	190	36	51	172
CCNA_00305	czcD	cobalt-zinc-cadmium resistance protein czcD	-1.67126	5.20178e-06	1.75166e-05	25	12	10	152	89	98
CCNA_03004		nucleoside/nucleotide kinase	-2.06138	5.25664e-06	1.7686e-05	102	88	94	227	162	133
CCNA_02671		hypothetical protein	-1.87707	5.29736e-06	1.78076e-05	4183	3387	4213	5462	3834	2560
CCNA_03410	ldpE	M23 family peptidoglycan-specific endopeptidase LdpE	-1.74838	5.35983e-06	1.8002e-05	242	1242	126	1353	2316	839
CCNA_00741		3-hydroxybutyryl-CoA dehydratase	-1.65538	5.41876e-06	1.81842e-05	6279	2302	5428	9098	2925	10019
CCNA_03815		GumN superfamily protein	-1.9187	5.54793e-06	1.86016e-05	3605	7754	4013	8656	5188	3580
CCNA_00342	sucA	2-oxoglutarate dehydrogenase E1 component	1.65907	5.69409e-06	1.90752e-05	55	11	118	28	26	17
CCNA_01161		proton/sodium-glutamate symport protein	1.7728	5.71343e-06	1.91235e-05	469	505	418	135	163	839
CCNA_03659		N-(5'-phosphoribosyl)anthranilate isomerase	-1.68953	5.73327e-06	1.91734e-05	61	104	72	16	49	39
CCNA_03414		Re/Si-specific NAD(P)(+) transhydrogenase subunit alpha	-1.75532	5.7465e-06	1.92011e-05	243	662	227	5939	9310	2547
CCNA_00419		fasciclin domain cell surface protein	1.75087	5.82341e-06	1.94414e-05	31	39	21	90	75	239
CCNA_00651	nirB	nitrite reductase (NAD(P)H) catalytic subunit	1.71737	5.99508e-06	1.99973e-05	205	47	104	18	34	24
CCNA_02160		hypothetical protein	-1.56962	6.21321e-06	2.07071e-05	3577	2480	3571	1132	651	916
CCNA_01552	tipN	polar localization protein TipN	-1.67761	6.33173e-06	2.10841e-05	5920	1556	6533	1813	745	3813
CCNA_01854		GntR-family transcriptional regulator	1.90959	6.39653e-06	2.12816e-05	7800	5280	7370	2278	2033	1916
CCNA_01584	pbp1A	multimodular transpeptidase-transglycosylase PBP 1A	1.6449	6.52399e-06	2.16821e-05	21843	15504	21457	2223	2391	2750
CCNA_03919		hypothetical protein	-2.38127	6.52807e-06	2.16821e-05	334	253	209	311	326	250
CCNA_01884		acyl-CoA dehydrogenase, short-chain specific	1.86433	6.54042e-06	2.17046e-05	2236	1625	2009	1505	2163	3101
CCNA_01215		histidine triad (HIT) hydrolase	2.10427	6.73202e-06	2.23213e-05	147	54	106	159	144	179
CCNA_02607		isocitrate dehydrogenase	1.91171	6.78102e-06	2.24646e-05	47	133	52	14	16	41
CCNA_02734		serine O-acetyltransferase	1.59818	6.82302e-06	2.25845e-05	261	180	235	120	185	189
CCNA_03366		DoxX family protein	1.71513	6.87069e-06	2.2723e-05	895	471	592	575	811	732
CCNA_00279		NAD(P)H-quinone reductase	1.64772	6.87861e-06	2.27298e-05	1742	1638	1657	3074	1173	2374
CCNA_01424		hypothetical protein	-2.04998	6.96281e-06	2.29885e-05	263	374	334	107	120	249
CCNA_03447		hypothetical protein	-1.63638	6.97516e-06	2.30098e-05	1004	1603	913	2974	2118	1518
CCNA_00701	cspB	cold shock protein CspB	1.71602	6.98159e-06	2.30114e-05	350	278	208	69	53	210
CCNA_03436		CHASE sensor histidine kinase	-1.64997	7.07232e-06	2.32907e-05	1752	1561	2402	80760	57960	119508
CCNA_01273		YaiI-family protein	1.95725	7.12416e-06	2.34416e-05	425	355	350	142	111	1079
CCNA_02291		Acyltransferase 3 family protein	1.65709	7.23286e-06	2.37791e-05	7	47	5	1	3	8
CCNA_01992	bamA	beta-barrel assembly machine (BAM) protein BamA	1.60985	7.28982e-06	2.39461e-05	664	387	710	373	164	265
CCNA_02319		hypothetical protein	-1.8937	7.31102e-06	2.39955e-05	3377	1254	1668	63	34	71
CCNA_02190		penicillin-binding protein	-1.69713	7.33232e-06	2.40451e-05	94	75	94	81	61	122
CCNA_03063		hypothetical protein	1.74138	7.44524e-06	2.43948e-05	1479	2075	1541	2343	2766	3257
CCNA_00225		hypothetical protein	1.77062	7.50259e-06	2.4562e-05	194	307	172	614	646	484
CCNA_00408		antiporter protein	1.79077	7.52933e-06	2.46288e-05	767	323	620	139	31	721
CCNA_02621		CAAX amino terminal protease family	1.94485	7.62836e-06	2.49108e-05	539	1961	481	1047	940	1334
CCNA_02713	hfaD	holdfast attachment protein HfaD	-1.65204	7.62714e-06	2.49108e-05	2626	2639	2421	477	467	1080
CCNA_01210		nucleotidyltransferase family protein	1.57391	7.66829e-06	2.50201e-05	6049	1414	5134	733	496	647
CCNA_00912		beta-lactamase family protein	1.63116	7.70957e-06	2.51127e-05	3036	666	2276	1490	603	1805
CCNA_01311	rplV	LSU ribosomal protein L22P	2.59153	7.70775e-06	2.51127e-05	10	5	6	72	30	150
CCNA_03526		hypothetical protein	-1.68208	7.95715e-06	2.58974e-05	4769	4860	4762	1195	866	2818
CCNA_01103		ADP-heptose--LPS heptosyltransferase	-1.7356	8.07495e-06	2.62425e-05	505	646	462	385	430	346
CCNA_03901		hypothetical protein	1.85872	8.0767e-06	2.62425e-05	222	192	204	90	160	112
CCNA_03185		glutathione S-transferase	-1.71275	8.11484e-06	2.63444e-05	28	45	40	103	186	268
CCNA_00536		DNA-directed RNA polymerase beta chain	1.9077	8.23412e-06	2.67093e-05	738	49	443	2168	7169	7736
CCNA_00867		hypothetical protein	1.816	8.35882e-06	2.70912e-05	1475	393	1685	623	514	510
CCNA_00831		alpha-glucosidase	-1.63094	8.42906e-06	2.72961e-05	30	28	19	168	116	136
CCNA_01095		phenylalanyl-tRNA synthetase beta chain	1.60111	8.62182e-06	2.78971e-05	932	330	888	582	587	713
CCNA_00310		3'-phosphoadenosine-5'-phosphosulfate (PAPS) 3'-phosphatase family protein	-1.66511	8.67829e-06	2.80564e-05	204	158	172	69	63	128
CCNA_00234		WecE-family cell wall biogenesis enzyme	-1.5412	8.72147e-06	2.81726e-05	646	1296	526	341	389	247
CCNA_03954		hypothetical protein	1.64781	8.74532e-06	2.82262e-05	214	186	173	297	436	1193
CCNA_00443	cheWI	chemotaxis protein cheWI	-1.79516	8.80266e-06	2.83877e-05	3249	668	3823	712	129	1689
CCNA_03189		glutathione-dependent formaldehyde-activating enzyme	-1.7786	8.86698e-06	2.85714e-05	2733	1261	2435	831	687	1207
CCNA_03949		hypothetical protein	1.53753	8.96785e-06	2.88725e-05	532	449	529	276	140	240
CCNA_03199		hypothetical protein	-1.59222	9.16242e-06	2.94745e-05	2265	1257	1953	444	168	923
CCNA_03754	fzlA	FtsZ-binding protein FzlA	-1.60502	9.17136e-06	2.94788e-05	0	0	0	0	13	0
CCNA_00154		hypothetical protein	2.08292	9.39583e-06	3.01754e-05	5513	1677	5022	22639	18112	51628
CCNA_00456		beta-N-acetylhexosaminidase	-1.51788	9.46874e-06	3.03844e-05	4190	2765	4349	560	489	1878
CCNA_01498		3-hydroxy-3-methylglutaryl CoA synthase	-1.8224	9.5553e-06	3.06369e-05	7898	6309	7780	3862	2464	2835
CCNA_01828		hypothetical protein	-1.62662	9.69772e-06	3.10679e-05	2219	903	2122	10228	8628	11234
CCNA_02596		SSU ribosomal protein S4P	2.82085	9.71087e-06	3.10844e-05	12834	9074	12657	127991	141603	549607
CCNA_02613		Rieske (2Fe-2S) protein	-1.87596	9.7539e-06	3.11964e-05	1018	458	699	240	382	366
CCNA_01211		MobA-like NTP transferase domain protein	1.80821	9.78756e-06	3.12783e-05	58	17	33	81	20	33
CCNA_01287		epoxide hydrolase	-1.55667	9.93389e-06	3.17199e-05	640	3143	567	2955	2368	1157
CCNA_02711	hfaA	holdfast attachment protein HfaA	-2.53286	1.00076e-05	3.1929e-05	600	1122	554	365	274	390
CCNA_01962		leucyl/phenylalanyl-tRNA--protein transferase	1.82638	1.02248e-05	3.25953e-05	5768	2266	4163	882	1313	4186
CCNA_00246		cyclohexanol dehydrogenase	1.52141	1.03633e-05	3.30095e-05	186	131	145	74	151	410
CCNA_00218		hypothetical protein	1.6216	1.04335e-05	3.3206e-05	168	1407	147	323	295	291
CCNA_03204		alanine racemase	-1.70624	1.04541e-05	3.32443e-05	22	13	15	267	362	129
CCNA_01374		Fe-S cluster assembly ABC-type transport system, permease and ATPase components	-1.57959	1.06189e-05	3.37407e-05	726	2075	721	1349	1397	1146
CCNA_03291		WecE-family pyridoxal phosphate-dependent enzyme	-1.5957	1.0661e-05	3.38469e-05	1173	1227	1037	1041	1248	2738
CCNA_03254		pectate lyase	1.63611	1.07667e-05	3.41547e-05	2918	2860	2741	1299	631	1117
CCNA_01686		exopolyphosphatase GppA	-1.63075	1.08746e-05	3.44687e-05	193	317	195	57	71	18
CCNA_01575		glucose / sorbosone dehydrogenase	-1.51053	1.09001e-05	3.45214e-05	4589	1506	5294	6185	4290	12085
CCNA_02922		hypothetical protein	-1.54894	1.09788e-05	3.47424e-05	102	57	65	93	170	224
CCNA_02180		iron-sulfur cluster assembly/repair protein ApbC	1.53787	1.10981e-05	3.50914e-05	1327	2030	1477	722	452	853
CCNA_01297		23S rRNA Gm2251 methyltransferase	1.63759	1.13206e-05	3.57658e-05	24670	9772	22095	6957	2638	8071
CCNA_01484		hypothetical protein	1.81125	1.13758e-05	3.59111e-05	351	393	363	1694	1105	973
CCNA_02602		LysR-family transcriptional regulator	-1.59018	1.13961e-05	3.59457e-05	1658	1415	1932	680	340	2976
CCNA_00985	ptrB	protease II PtrB	-1.84763	1.15016e-05	3.62492e-05	340	3298	368	228	114	40
CCNA_00737	ileS	isoleucyl-tRNA synthetase	1.59723	1.15154e-05	3.62634e-05	367	100	402	326	322	272
CCNA_02336		lysophospholipase L2	1.51952	1.15634e-05	3.63848e-05	127	218	97	95	92	226
CCNA_02085		anhydromuramoyl-peptide exo-beta-N-acetylglucosaminidase	-1.62872	1.15777e-05	3.64005e-05	406	2579	428	565	475	157
CCNA_02206		hypothetical protein	-2.12849	1.17346e-05	3.6864e-05	644	705	533	898	612	959
CCNA_00738		DegQ-family trypsin-like serine prototease	-1.62625	1.18129e-05	3.70799e-05	242	117	259	197	262	227
CCNA_03984		hypothetical protein	-1.57748	1.20108e-05	3.76706e-05	666	1574	667	4805	3728	3807
CCNA_02897		tryptophan halogenase	-2.80556	1.20416e-05	3.7737e-05	17	13	104	147	213	167
CCNA_01762		LPS export ABC transporter permease LptF	1.73608	1.2268e-05	3.84154e-05	4704	2201	4223	4187	3237	4982
CCNA_01366		hypothetical protein	-2.42507	1.22853e-05	3.84384e-05	212	2584	293	1205	1089	169
CCNA_02097		MdoH-family membrane glycosyltransferase	1.55585	1.24189e-05	3.88253e-05	9123	6833	6314	2229	1852	1510
CCNA_01347		hypothetical protein	1.67293	1.25164e-05	3.90988e-05	2925	922	2814	3110	1140	2605
CCNA_02570		major facilitator superfamily transporter	-1.5076	1.26932e-05	3.96192e-05	112	88	79	57	30	94
CCNA_00454		GntR-family transcriptional regulator	3.10917	1.27422e-05	3.97402e-05	2136	2621	1954	439	507	833
CCNA_02730		glutathione S-transferase	1.77084	1.31746e-05	4.10558e-05	7510	1481	7404	2943	3354	3389
CCNA_02054		methylmalonyl-CoA carboxylase, carboxyltransferase subunit	-1.66234	1.32556e-05	4.12752e-05	193	747	207	379	435	181
CCNA_02213		old yellow enzyme (OYE)-family NADH:flavin oxidoreductase	1.51248	1.33998e-05	4.16905e-05	169	375	181	171	130	108
CCNA_00785		tRNA methyltransferase/FAD-dependent oxidoreductase MnmC	1.56062	1.38815e-05	4.31549e-05	3780	386	3308	4060	1865	22506
CCNA_02397		DeoR-family transcriptional regulator	-2.03285	1.4072e-05	4.3712e-05	260	464	184	1260	1749	2686
CCNA_01200		TonB-dependent receptor	1.58949	1.43082e-05	4.44102e-05	1655	1777	1517	1210	725	756
CCNA_02985		class I SAM-dependent methyltransferase	-1.81719	1.43629e-05	4.45446e-05	777	1150	1001	2456	2330	1083
CCNA_00959		TetR-family transcriptional regulator	-1.98452	1.4409e-05	4.46518e-05	43	35	25	142	143	363
CCNA_03155		PepSY-associated transmembrane protein	2.08361	1.48651e-05	4.60284e-05	540	672	492	242	231	249
CCNA_01451	cspD	cold shock protein cspD	-1.50058	1.4955e-05	4.62563e-05	275	184	276	159	144	142
CCNA_03671		metallophosphatase related protein	-1.49613	1.49625e-05	4.62563e-05	1015	674	904	1194	899	1222
CCNA_00718		CAAX abortive infection protease	-1.56764	1.50797e-05	4.65818e-05	6245	2867	5823	2147	1634	4611
CCNA_03032		leucyl aminopeptidase	-1.51872	1.52795e-05	4.71614e-05	2398	7633	2308	521	327	1377
CCNA_00415		TPR repeat family protein	-1.59896	1.53417e-05	4.73157e-05	215	178	169	177	171	502
CCNA_02693		M10 peptidase-related protein	2.34482	1.53658e-05	4.73526e-05	1366	4207	1155	1437	985	1636
CCNA_03181		crotonyl-CoA carboxylase/reductase	1.68167	1.56659e-05	4.82392e-05	65	37	59	303	294	388
CCNA_03978		hypothetical protein	-1.5894	1.57993e-05	4.86115e-05	98	142	102	499	584	889
CCNA_03434		two-component response regulator	-1.57165	1.58497e-05	4.87277e-05	51382	7641	44536	52233	51874	83741
CCNA_02508	hfsF	oligosaccharide translocase/flippase hfsF	-1.92213	1.63143e-05	5.01164e-05	402	613	429	104	58	202
CCNA_00047		tRNA m7-G46 methyltransferase	1.54864	1.64668e-05	5.0545e-05	96	176	122	678	1158	411
CCNA_02748		hypothetical protein	-1.76322	1.70002e-05	5.2141e-05	1564	885	1635	963	463	1601
CCNA_03603		beta-lactamase family protein	-1.56384	1.7236e-05	5.28225e-05	18821	1382	16458	38653	16216	16013
CCNA_01712		CopY/TcrY family transcriptional repressor	1.85154	1.75394e-05	5.37102e-05	96	416	85	205	128	109
CCNA_02915		TldD/PmbA family protein	1.70615	1.76432e-05	5.39855e-05	23	8	7	14	25	72
CCNA_03211		L-Ala-D/L-Glu racemase	1.84984	1.7716e-05	5.41655e-05	824	815	743	1995	1364	1828
CCNA_03842	moeB	molybdopterin biosynthesis protein MoeB	1.59172	1.79664e-05	5.48878e-05	1009	398	1045	17846	5555	8682
CCNA_01029		alpha-L-rhamnosidase	-1.52964	1.80453e-05	5.50855e-05	967	559	870	1553	1575	1861
CCNA_03757		citrate synthase	1.62775	1.83208e-05	5.58827e-05	2106	880	1815	1308	1241	3491
CCNA_03321		VanZ superfamily protein	1.80068	1.8347e-05	5.59187e-05	1922	616	1585	2173	1145	4410
CCNA_03510		threonine synthase	-1.49295	1.84816e-05	5.62849e-05	556	556	499	618	303	885
CCNA_02518		aspartyl/glutamyl-tRNA(Asn/Gln) amidotransferase subunit B	-1.72707	1.85507e-05	5.64511e-05	650	599	757	177	225	296
CCNA_01765		peptidase inhibitor, I78 family	-1.51835	1.87528e-05	5.70215e-05	1228	1451	1131	1641	1522	1377
CCNA_01562		4-hydroxy-2-oxoglutarate aldolase/2-dehydro-3-deoxyphosphogluconate aldolase	1.63548	1.90958e-05	5.80189e-05	1044	1711	859	702	367	275
CCNA_03819	ftsK	cell division protein FtsK	-1.48914	1.9159e-05	5.81655e-05	6277	2603	6354	2820	1307	3476
CCNA_02374		transposase	2.60106	1.93456e-05	5.86861e-05	565	888	534	387	313	169
CCNA_02680		conserved transmembrane protein	-1.56473	1.94375e-05	5.8919e-05	1721	313	741	491	349	469
CCNA_02131	celD	glucan 1,4-beta-glucosidase	-1.59904	1.95764e-05	5.92939e-05	491	331	391	2042	1705	2730
CCNA_03937		hypothetical protein	-1.65066	1.97441e-05	5.97552e-05	3385	2975	2708	1071	567	551
CCNA_03528		RNA methyltransferase	-1.60724	1.98952e-05	6.01657e-05	533	477	415	259	152	292
CCNA_03248		TonB-dependent receptor	-1.49464	1.99888e-05	6.04017e-05	2097	605	1873	3596	5556	6890
CCNA_03206		L-serine dehydratase	1.70899	2.05884e-05	6.21651e-05	1171	809	1267	3320	1368	5767
CCNA_00907		iron-containing redox enzyme	1.58078	2.10347e-05	6.34634e-05	3182	1118	2609	4735	2437	14928
CCNA_00362		zinc uptake regulation protein	1.89978	2.13526e-05	6.43725e-05	1116	1426	1065	158	93	220
CCNA_01783	hdaA	chromosome replication regulator protein HdaA	-1.60092	2.13882e-05	6.443e-05	564	2102	470	2451	2170	1812
CCNA_02818		hypothetical protein	1.88237	2.14354e-05	6.45221e-05	73	43	52	414	455	1018
CCNA_03085		nitronate monooxygenase	-1.48334	2.15269e-05	6.47473e-05	470	486	399	110	53	169
CCNA_03323		phosphoserine aminotransferase	1.60411	2.16855e-05	6.51738e-05	231	273	165	872	473	1860
CCNA_02451		DUF1190 domain-containing protein	-1.68427	2.17283e-05	6.52522e-05	4026	3614	3882	55255	40593	141168
CCNA_01957	thiG	thiazole biosynthesis protein ThiG	-1.49712	2.2099e-05	6.63112e-05	26	10	22	180	230	204
CCNA_01973		hypothetical protein	-1.75136	2.21151e-05	6.63112e-05	324	67	367	923	1976	3433
CCNA_02466		UDP-glucose 4-epimerase	1.7021	2.22236e-05	6.6585e-05	20	15	17	68	13	8
CCNA_02733		glutaminyl-peptide cyclotransferase	1.53098	2.24443e-05	6.71944e-05	68	92	54	53	159	78
CCNA_00988		Selenocysteine lyase/Cysteine desulfurase	1.54392	2.25531e-05	6.74684e-05	84	411	71	13	23	18
CCNA_02123		transposase	3.0269	2.32583e-05	6.9471e-05	141	305	129	173	116	256
CCNA_02920		DUF4175 family protein	1.96266	2.32524e-05	6.9471e-05	34	36	57	135	172	112
CCNA_00605		hypothetical protein	-1.46381	2.37681e-05	7.09391e-05	18	3	5	9	62	35
CCNA_00507		cytochrome c1	-1.45428	2.42204e-05	7.22336e-05	3277	585	1523	5618	3845	3320
CCNA_01485		aldose 1-epimerase	-1.55777	2.42913e-05	7.23897e-05	449	697	388	1347	960	463
CCNA_02303		cation transport protein chaC	-1.47072	2.43832e-05	7.26077e-05	23	32	24	35	69	59
CCNA_00890		poly(3-hydroxyalkanoate) depolymerase	-2.13467	2.45153e-05	7.28894e-05	1481	617	548	599	419	282
CCNA_03455		glycosyltransferase family 4 protein	-1.57412	2.45015e-05	7.28894e-05	476	859	410	132	103	378
CCNA_01507		cystine transport system permease protein	-2.1371	2.46867e-05	7.3343e-05	649	438	755	1253	1423	794
CCNA_01886		TonB-dependent receptor	1.6192	2.53272e-05	7.51884e-05	5889	6270	6086	5587	3740	2236
CCNA_03891		hypothetical protein	1.84292	2.56533e-05	7.60984e-05	88	61	78	27	40	102
CCNA_01290		hypothetical protein	-1.50355	2.57608e-05	7.63588e-05	335	642	277	170	100	142
CCNA_00884		VapC-like PIN domain ribonuclease toxin	1.78058	2.58071e-05	7.64379e-05	1134	1216	892	1214	974	1173
CCNA_01316	rplN	LSU ribosomal protein L14P	2.51414	2.58475e-05	7.64991e-05	165	34	251	145	231	71
CCNA_00583		lysozyme family protein	1.46336	2.63778e-05	7.80094e-05	390	66	420	4847	5975	8268
CCNA_00588		SapA domain protein	2.19639	2.64147e-05	7.80589e-05	110	284	128	1075	1400	3163
CCNA_02811		heavy metal translocating P-type ATPase	1.49329	2.66206e-05	7.86077e-05	1307	775	1186	1513	1515	1321
CCNA_01132	cckA	sensory transduction histidine kinase/receiver protein CckA	-1.66371	2.67907e-05	7.89647e-05	5629	1088	4930	5433	2291	2850
CCNA_02531		proline-rich hypothetical protein	3.07963	2.67829e-05	7.89647e-05	137	135	199	496	286	470
CCNA_03440		YdiU family protein	1.94508	2.68025e-05	7.89647e-05	1317	1608	1322	265	199	583
CCNA_01338		glyoxalase family protein	1.63672	2.68481e-05	7.90392e-05	761	279	690	176	170	189
CCNA_01174		LysR-family transcriptional regulator	-1.53461	2.69664e-05	7.92957e-05	147	834	140	252	146	124
CCNA_01618		uracil-DNA glycosylase	-1.693	2.69965e-05	7.92957e-05	211	1121	241	934	596	566
CCNA_02926		hypothetical protein	-1.44874	2.69924e-05	7.92957e-05	1841	1615	1895	1544	1302	1149
CCNA_00614		short-chain fatty acids transporter	1.44998	2.71912e-05	7.97472e-05	310	97	200	422	430	692
CCNA_02403		ABC transporter permease protein	-1.44627	2.71875e-05	7.97472e-05	4325	524	3228	15966	10427	16363
CCNA_01251		FepC-type transporter protein	-2.21888	2.75198e-05	8.06499e-05	30	15	20	47	64	66
CCNA_03616		PiuB-related membrane protein	1.75008	2.76112e-05	8.08571e-05	103	42	80	110	115	99
CCNA_03162	argJ	bifunctional ornithine acetyltransferase/N-acetylglutamate synthase	-1.54894	2.85428e-05	8.35221e-05	559	1153	578	821	567	440
CCNA_03865		leucyl-tRNA synthetase	1.63622	2.86567e-05	8.37924e-05	10939	5041	11176	4669	2776	3832
CCNA_01441		SSU ribosomal protein S9P	2.05146	2.86824e-05	8.38044e-05	8818	3923	8682	811	317	2812
CCNA_00675		VapC-like PIN domain ribonuclease	1.82665	2.93704e-05	8.57501e-05	1322	3400	1393	214	408	218
CCNA_00546		hypothetical protein	1.71362	2.9529e-05	8.61484e-05	240	335	202	175	196	196
CCNA_02175		hypothetical protein	2.30521	2.98468e-05	8.70104e-05	221	364	188	253	246	315
CCNA_00204	kefB	glutathione-regulated potassium-efflux system protein kefB	-1.56614	3.09143e-05	8.99918e-05	8169	6744	7984	734	738	931
CCNA_02167		glutathione S-transferase	1.58326	3.09159e-05	8.99918e-05	1690	3347	1540	3592	2334	3614
CCNA_02935		methyl-accepting chemotaxis protein	-1.70816	3.10332e-05	9.02658e-05	14433	4815	12127	1495	747	2361
CCNA_03707		DUF1150 family protein	1.4721	3.16631e-05	9.2029e-05	35068	8456	15424	22836	7504	49739
CCNA_01531		acetyltransferase	-1.48237	3.1733e-05	9.21631e-05	789	602	731	525	384	226
CCNA_01904		urea carboxylase-associated protein 1	1.89975	3.26611e-05	9.47881e-05	1024	138	1077	44	117	20
CCNA_01643		arginine-tRNA-protein transferase	-1.7699	3.28975e-05	9.54029e-05	206	2872	129	153	63	178
CCNA_00509		phosphoglycerate mutase family	3.95371	3.29537e-05	9.54946e-05	22142	5524	16933	19295	20529	21159
CCNA_00100		Ribulose-5-phosphate 3-epimerase	-1.44246	3.31348e-05	9.58762e-05	89	74	67	162	115	556
CCNA_01442		N-acetyl-gamma-glutamyl-phosphate reductase	1.80633	3.31272e-05	9.58762e-05	291	196	250	225	183	257
CCNA_02043		NAD(P)H-hydrate repair enzyme Nnr	-1.84937	3.34667e-05	9.67645e-05	952	1246	1135	656	1231	1019
CCNA_01019		beta-glucosidase	1.54994	3.39007e-05	9.79465e-05	436	301	405	245	135	632
CCNA_02455		TMEM165/GDT1 family protein	1.99864	3.39876e-05	9.81247e-05	2681	207	2367	3094	1331	3097
CCNA_01061	rsaE	type I secretion adaptor protein RsaE	-1.66628	3.51388e-05	0.000101373	141	1512	151	13994	5442	2307
CCNA_01760		LPS assembly outer membrane protein LptD	-1.56643	3.60643e-05	0.000103891	1443	1134	1216	989	818	654
CCNA_02880		terminase-like family protein	1.56867	3.60651e-05	0.000103891	3040	1081	2691	2514	1926	2079
CCNA_03990		hypothetical protein	-5.41955	3.62203e-05	0.000104261	211	215	172	996	745	551
CCNA_03101	xerD	site-specific tyrosine recombinase XerD	1.49368	3.64438e-05	0.000104827	653	195	790	3379	2821	1153
CCNA_02151		exodeoxyribonuclease VII small subunit	-1.56519	3.70083e-05	0.000106372	171	120	121	84	171	209
CCNA_00692		PAS-family GGDEF/EAL protein	-1.51151	3.71115e-05	0.000106589	790	133	504	261	143	499
CCNA_01056		methyltransferase	-1.4599	3.78187e-05	0.00010854	524	349	520	226	141	1008
CCNA_03033		Flp pilus assembly protein TadD	1.53412	3.79714e-05	0.000108898	2598	1654	2869	3209	2233	5759
CCNA_03391		Cro/CI family transcriptional regulator	1.44096	3.8534e-05	0.00011043	1442	2411	1511	810	569	482
CCNA_02304		DUF2125 domain-containing protein	-1.48842	3.86127e-05	0.000110574	7284	1448	5104	7643	3335	5067
CCNA_02154		GCN5-related N-acetyltransferase	-1.52292	3.86527e-05	0.000110607	3739	3898	3213	2730	3679	5322
CCNA_03686		alpha2 macroglobulin domain-containing extracellular protein	-1.56512	3.90586e-05	0.000111686	2950	2248	4096	2056	2904	1941
CCNA_02410		alpha-methylacyl-CoA racemase	-1.4029	3.95541e-05	0.00011302	38826	17634	44362	19931	19210	31460
CCNA_01444		poly(3-hydroxyalkanoate) polymerase	-1.4361	3.97651e-05	0.000113373	683	388	591	487	337	389
CCNA_03513	coxC	cytochrome c oxidase subunit III coxC	-1.6355	3.97646e-05	0.000113373	355	1391	349	1490	1231	2206
CCNA_03921		UDP-glucose 6-dehydrogenase related protein	1.44202	3.9722e-05	0.000113373	719	1472	678	978	794	517
CCNA_03746		acetylornithine deacetylase	-1.48925	4.00286e-05	0.00011404	939	1027	815	642	263	2645
CCNA_01691		tRNA/rRNA methyltransferase	-2.04083	4.04851e-05	0.000115256	3991	2600	4033	1682	883	987
CCNA_00044		ribosome maturation protein RimP	1.46419	4.06677e-05	0.000115626	2148	1960	947	5115	7707	5407
CCNA_02510	hfsH	oligosaccharide deacetylase hfsH	-2.22547	4.06743e-05	0.000115626	1031	536	1165	463	448	326
CCNA_01751		aminodeoxychorismate lyase	-1.46666	4.11004e-05	0.000116751	56	44	65	124	174	103
CCNA_03141		phosphoserine phosphatase	-1.55742	4.22235e-05	0.000119854	226	576	195	55	31	97
CCNA_01351		two-component response regulator protein	1.5009	4.22552e-05	0.000119857	440	622	267	8905	11378	5582
CCNA_01929		hypothetical protein	-1.46618	4.26924e-05	0.000121009	131	111	67	121	54	91
CCNA_01173		chorismate mutase	-1.49031	4.29445e-05	0.000121634	976	1102	1119	511	224	384
CCNA_01449		fructose-1,6-bisphosphatase, FIG superfamily	1.49607	4.50019e-05	0.000127369	13055	6520	11277	3863	2152	4554
CCNA_03945		hypothetical protein	-1.5785	4.51042e-05	0.000127565	6350	2537	7236	2504	1694	2756
CCNA_01776		ribonuclease D	-1.52119	4.57943e-05	0.000129423	2664	79	2747	592	493	1075
CCNA_02453		protein tyrosine phosphatase	-1.50413	4.59881e-05	0.000129876	90	152	118	676	610	303
CCNA_03506		putative transcriptional regulator	1.69627	4.62606e-05	0.000130551	3491	3242	3281	950	692	1138
CCNA_01242		amino acid permease	1.68646	4.64722e-05	0.000130958	6	1	1	5	12	15
CCNA_03134		dienelactone hydrolase	2.01576	4.64478e-05	0.000130958	785	1276	712	237	188	358
CCNA_01538		pyruvate phosphate dikinase	1.42715	4.65891e-05	0.000131192	981	443	788	489	272	410
CCNA_02308		hypothetical protein	1.66732	4.82904e-05	0.000135885	1506	1742	1672	1505	1146	2754
CCNA_01697		putative poly-gamma-glutamate capsule biosynthesis protein	-1.56401	4.85684e-05	0.000136568	2168	2132	2385	1027	1193	1501
CCNA_02150		dimethylallyltransferase/geranyltranstransferase	-1.44978	4.86065e-05	0.000136576	348	323	321	116	94	194
CCNA_02444		N(4)-(beta-N-acetylglucosaminyl)-L-asparaginase	-1.42269	4.9035e-05	0.000137681	1596	653	1378	1111	1033	1158
CCNA_00433		type 1 capsular polysaccharide biosynthesis protein J	-1.90071	4.95178e-05	0.000138936	6412	4639	6918	12331	11738	23771
CCNA_03549		TonB-dependent receptor	2.24168	4.97037e-05	0.000139357	2308	827	2234	4291	2722	6728
CCNA_00477		excisionase	2.33552	5.03954e-05	0.000141194	3072	3571	3052	669	951	889
CCNA_00434		conserved membrane-spanning protein	-2.35287	5.14071e-05	0.000143925	632	733	461	164	326	359
CCNA_00768		hypothetical protein	2.76148	5.18293e-05	0.000145003	3967	1390	3511	1101	670	1840
CCNA_02603		DUF1254 domain-containing protein	-1.6213	5.24049e-05	0.000146507	2188	1231	2325	2194	1415	2878
CCNA_01322	rplR	LSU ribosomal protein L18P	1.6247	5.27159e-05	0.000147271	481	435	457	91	58	174
CCNA_01416		3-hydroxyisobutyrate dehydrogenase	1.44135	5.34054e-05	0.00014909	7250	2793	6275	417	465	2585
CCNA_03105		DnaJ domain protein	-2.23874	5.40932e-05	0.000150902	102	52	68	40	37	60
CCNA_02869		GTA-gp10 phage tail tube protein	1.94842	5.44108e-05	0.000151679	1393	1228	1207	45891	34300	22500
CCNA_00774		ring hydroxylating diooxygenase	-1.53521	5.48167e-05	0.000152701	1412	208	1730	442	504	250
CCNA_02063	bamD	beta-barrel assembly machine (BAM) protein BamD	1.61673	5.51731e-05	0.000153584	2919	2740	2399	1409	916	1088
CCNA_03492		M50-like Site-2 protease	1.59039	5.54899e-05	0.000154355	1347	462	1386	1762	2503	1767
CCNA_02860		DnaJ-class molecular chaperone	2.26152	5.61423e-05	0.000156058	149	48	107	442	331	1169
CCNA_00384		glucan endo-1,3-beta-glucosidase	-1.63185	5.62965e-05	0.000156263	96	147	90	134	98	87
CCNA_01264		transposase, DDE family	2.26773	5.62573e-05	0.000156263	98	157	83	87	70	208
CCNA_00630	cheAII	chemotaxis histidine kinase protein cheAII	-1.41703	5.6431e-05	0.000156525	107	108	93	54	62	382
CCNA_01698		periplasmic 3-ketoglycoside hydrolase	1.43469	5.79658e-05	0.000160667	1797	513	1704	1293	690	1724
CCNA_00601		MoxR-like ATPase	-1.50104	5.89243e-05	0.000163207	175	183	135	435	377	395
CCNA_02831		DUF2272 domain-containing protein	-1.37232	5.90783e-05	0.000163517	601	315	785	3742	1991	2650
CCNA_01312	rpsC	SSU ribosomal protein S3P	2.4453	6.16867e-05	0.000170615	279	170	218	555	317	547
CCNA_02925		carbamoyl-phosphate synthase small chain	1.52194	6.2388e-05	0.000172432	3606	3132	4241	1857	1083	2158
CCNA_03459		methyl-accepting chemotaxis protein	-1.42171	6.28936e-05	0.000173706	34	4	30	30	26	9
CCNA_03332		dihydropteroate synthase	-1.36799	6.30112e-05	0.000173907	260	148	196	314	293	278
CCNA_01621		DNA-directed RNA polymerase omega chain	1.40325	6.34957e-05	0.00017512	321	499	298	541	322	408
CCNA_03562	atpA	ATP synthase alpha chain	1.48155	6.45661e-05	0.000177946	1182	814	1293	413	173	1164
CCNA_03752		UTP-glucose-1-phosphate uridylyltransferase	1.38305	6.46941e-05	0.000178172	155	62	161	650	1434	2977
CCNA_02794		lasso peptide isopeptide bond-forming cyclase	1.66596	6.48129e-05	0.000178373	1545	3340	1200	144	102	852
CCNA_03628		histidyl-tRNA synthetase	1.3698	6.51965e-05	0.000179302	1016	1437	956	373	234	450
CCNA_01318	rplE	LSU ribosomal protein L5P	2.58943	6.56981e-05	0.000180554	10	7	21	35	33	5
CCNA_01815	ntrC	nitrogen assimilation regulatory protein NtrC	-1.37535	6.58019e-05	0.000180711	1628	2098	1375	76601	78023	103709
CCNA_00757		lysyl-tRNA synthetase	1.74002	6.58652e-05	0.000180757	624	1307	632	170	75	187
CCNA_00405		short chain dehydrogenase	-1.87037	6.62512e-05	0.00018156	2528	2948	2411	600	252	635
CCNA_03520	zerA	zipper envelope resistance protein ZerA	-1.4606	6.62128e-05	0.00018156	4739	5432	4670	751	481	653
CCNA_02598		toxin protein relE2	1.48304	6.67412e-05	0.000182774	1402	2072	1182	2202	793	760
CCNA_02359		hypothetical protein	-1.36081	6.70059e-05	0.00018337	1004	475	878	1350	612	1187
CCNA_01667	kdpE	two-component response regulator kdpE	-1.43873	6.72755e-05	0.000183978	735	1817	726	906	709	708
CCNA_00821		hypothetical protein	-1.51061	6.73735e-05	0.000184116	121	85	80	202	245	258
CCNA_00173	pulE	type II secretion pathway protein E	1.44103	6.76278e-05	0.000184681	42409	28205	46991	290280	248610	194936
CCNA_02847		cytochrome c-type biogenesis protein ccmH	-1.43957	6.88844e-05	0.000187981	1501	1093	1432	13233	11260	24835
CCNA_01409		delta-aminolevulinic acid dehydratase	-1.40937	6.89534e-05	0.000188037	575	105	659	262	194	402
CCNA_00142		endonuclease	-2.04495	6.96439e-05	0.000189787	2393	2438	1380	1935	515	758
CCNA_02159		hypothetical protein	-1.501	7.03002e-05	0.000191441	191	264	220	488	372	411
CCNA_00515	metE	5-methyltetrahydropteroyltriglutamate-- homocysteine methyltransferase	-1.39984	7.10721e-05	0.000193408	2604	1307	2607	680	316	647
CCNA_00105		MarC family integral membrane protein	-1.41932	7.14027e-05	0.000194163	166	166	107	68	37	222
CCNA_01510		hypothetical protein	-2.89835	7.14915e-05	0.000194163	24	14	23	211	202	337
CCNA_01696		aminobenzoyl-glutamate transport protein	1.54259	7.14997e-05	0.000194163	2638	1286	2379	1241	1444	4182
CCNA_03673		hypothetical protein	1.62226	7.18375e-05	0.000194945	9029	6067	6229	1620	1409	5382
CCNA_01935		FeS assembly SUF system protein	1.45731	7.18911e-05	0.000194954	226	6	262	2078	804	974
CCNA_00126		glutathione S-transferase	-1.41877	7.25857e-05	0.0001967	1396	636	1273	2321	1611	3062
CCNA_00283		2,3,4,5-tetrahydropyridine-2-carboxylate N-succinyltransferase	1.58592	7.33914e-05	0.000198745	433	449	478	278	183	249
CCNA_01855		iron/manganese superoxide dismutase	1.60922	7.34704e-05	0.00019882	70	26	67	1673	3151	1265
CCNA_03273	nrsF	Anti-sigmaF factor NrsF	-1.41308	7.47291e-05	0.000202086	269	186	232	224	142	923
CCNA_02094		MviM-like NAD-dependent oxidoreductase	-1.42297	7.5562e-05	0.000204196	572	1308	549	550	414	168
CCNA_02219		hypothetical protein	1.588	7.5711e-05	0.000204456	1626	1247	1623	743	291	664
CCNA_01372		lysine decarboxylase family	1.6082	7.61309e-05	0.000205448	64	402	61	866	652	233
CCNA_00017	moaD	molybdopterin converting factor, small subunit	-1.61762	7.69147e-05	0.000207419	553	130	415	190	75	202
CCNA_01729		transporter, sodium/bile acid symporter family	1.40841	7.70147e-05	0.000207544	838	341	927	690	387	468
CCNA_01171	shpA	histidine phosphotransferase ShpA	1.50619	7.7429e-05	0.000208516	766	256	743	59	46	157
CCNA_01158		hypothetical protein	-1.57206	7.76074e-05	0.000208852	56	79	26	73	92	73
CCNA_01208		two-component response regulator	-1.53976	8.04474e-05	0.000216345	57645	25368	57379	12543	8541	11941
CCNA_00015	moaB	molybdenum cofactor biosynthesis protein B	1.38542	8.07912e-05	0.000217119	112	202	93	311	266	239
CCNA_03039	cpaD	pilus assembly protein CpaD	-1.62316	8.0958e-05	0.000217417	184	452	122	662	475	1108
CCNA_02127		bifunctional lysylphosphatidylglycerol flippase/synthetase MprF	-1.38953	8.1019e-05	0.000217431	474	286	350	286	248	275
CCNA_03834		tetratricopeptide repeat family protein	1.63155	8.11436e-05	0.000217615	1979	1609	1773	1444	1362	2572
CCNA_03000		DUF692 domain-containing protein	1.79357	8.12797e-05	0.00021783	364	983	335	520	281	497
CCNA_02593		hypothetical protein	1.40103	8.15161e-05	0.000218312	662	1667	475	226	116	257
CCNA_02111		pilF-related tetratricopeptide repeat protein	1.56202	8.19851e-05	0.000219418	675	181	595	300	230	583
CCNA_01981		DNA translocation competence protein ComA	-1.40182	8.21725e-05	0.000219768	1329	2985	891	595	436	1032
CCNA_01964		NADH:ubiquinone oxidoreductase subunit NDUFA12	1.49252	8.23886e-05	0.000220194	76	61	86	540	239	344
CCNA_01330	rpoA	DNA-directed RNA polymerase alpha chain	1.86442	8.29013e-05	0.00022132	252	46	127	1301	902	764
CCNA_01405		GIY-YIG domain protein	1.55172	8.29237e-05	0.00022132	1231	907	1127	902	941	1726
CCNA_02133	glk	glucokinase	1.39511	8.44484e-05	0.000225234	90	163	72	66	47	250
CCNA_01833		glucosylceramidase	1.38401	8.58773e-05	0.000228888	86	73	77	115	68	132
CCNA_03012	ahpC	alkyl hydroperoxide reductase subunit C	2.08585	8.70146e-05	0.000231761	1058	2189	928	265	60	203
CCNA_03632		hypothetical protein	-1.40926	8.76958e-05	0.000233415	1713	2473	1835	2428	1568	1173
CCNA_03821		exodeoxyribonuclease III	1.54205	8.87446e-05	0.000236045	157	398	83	145	235	229
CCNA_02272		hypothetical protein	1.7019	8.90386e-05	0.000236665	1507	6816	1788	8803	7129	6406
CCNA_00490		hypothetical protein	1.41401	8.937e-05	0.000237383	10	9	17	55	77	35
CCNA_00164		O-antigen polymerase	-1.39476	9.04394e-05	0.00024006	202	159	141	451	281	547
CCNA_02413		acyl-CoA dehydrogenase	1.41939	9.07738e-05	0.000240783	215	1059	298	949	651	548
CCNA_03148		DUF885 family protein	-1.44032	9.1345e-05	0.000242133	542	580	463	55	157	380
CCNA_00217		thiol:disulfide interchange protein DsbD	-1.38482	9.32866e-05	0.000246961	79	372	81	364	357	424
CCNA_02896		tryptophan halogenase	-1.48354	9.32936e-05	0.000246961	99	71	170	692	692	1146
CCNA_01151		DeoR-family transcriptional regulator	-1.347	9.3662e-05	0.000247768	611	93	618	401	503	798
CCNA_03043	pilA	type IV pilin protein pilA	-2.16345	9.38269e-05	0.000248035	1168	1727	1202	286	236	306
CCNA_02899		tryptophan halogenase	-1.45075	9.41901e-05	0.000248826	444	151	495	774	813	787
CCNA_03309	metX1	homoserine O-acetyltransferase metX1	-1.37595	9.4874e-05	0.000250462	638	1383	395	741	733	864
CCNA_03013	ahpF	alkyl hydroperoxide reductase subunit F	1.58979	9.54411e-05	0.000251788	260	539	289	2084	1110	1336
CCNA_03531		carboxypeptidase S1	1.41271	9.76862e-05	0.000257536	105	77	105	52	53	114
CCNA_01207		two-component sensor histidine kinase	-1.61602	9.79411e-05	0.000257967	425	1326	293	799	1196	407
CCNA_03938		hypothetical protein	-2.06506	9.79821e-05	0.000257967	16	12	14	44	42	32
CCNA_00602		von Willebrand factor type A domain protein	2.27262	9.83021e-05	0.000258634	3916	2522	4061	6049	3561	2737
CCNA_00647	nrtD	nitrate transport ATP-binding protein nrtD	1.41537	9.93987e-05	0.000261342	147	468	174	24	20	47
CCNA_00558	metW	methionine biosynthesis protein MetW	-1.51739	0.00010009	0.000262982	1072	2065	1156	1073	1113	776
CCNA_02678		conserved transmembrane protein	-1.46895	0.000102023	0.000267879	1653	2578	1974	2918	2946	10206
CCNA_02668		methyltransferase	1.78852	0.000102596	0.000269203	7855	5213	6565	900	761	765
CCNA_01178		conserved hypothetical protein, DUF934	1.58781	0.000103498	0.000271386	231	302	253	259	233	126
CCNA_02699		guanine deaminase	1.76366	0.000103973	0.000272446	407	114	343	3244	3801	2725
CCNA_01627	acpS	Holo-(acyl-carrier protein) synthase	-2.02768	0.000104432	0.000273466	82	60	91	1402	645	1837
CCNA_00301		phosphotransferase family protein	-1.36836	0.000104893	0.000274488	49	190	63	153	162	126
CCNA_02648		alpha/beta hydrolase family protein	1.43876	0.000105024	0.000274645	7727	3320	7104	1971	1601	6873
CCNA_03605		DUF2219 family protein	-1.48087	0.000106147	0.000277397	527	228	576	442	362	797
CCNA_01448	glpX	fructose-1,6-bisphosphatase, class II	1.36135	0.000106752	0.00027879	8075	7235	8599	7468	5503	5663
CCNA_00476		hypothetical protein	3.38891	0.000107196	0.000279762	117	35	70	110	127	94
CCNA_02591		Grx4 family monothiol glutaredoxin	1.44571	0.000107283	0.0002798	1349	870	991	476	254	871
CCNA_02480		NAD-dependent benzaldehyde dehydrogenase II	1.40876	0.00010739	0.000279892	2003	485	1899	1859	1349	2335
CCNA_00307		phospholipid-lipopolysaccharide ABC transporter	-1.36302	0.000108205	0.000281826	146	66	109	1132	1207	3269
CCNA_01582		Glutathione-dependent formaldehyde-activating enzyme	1.53835	0.000109364	0.000284655	4955	3366	4444	949	772	1341
CCNA_00096		L-asparaginase	1.78088	0.000111092	0.000288958	1040	1089	1037	1113	753	926
CCNA_03417		MhpC-family alpha/beta hydrolase	-1.38526	0.000111748	0.000290469	6013	4231	5748	3210	1606	2301
CCNA_02873		glyoxalase/bleomycin resistance protein, dioxygenase superfamily	-1.39133	0.000113913	0.000295899	1016	380	1011	2651	4571	5350
CCNA_00109	cnoX	chaperedoxin CnoX	1.40392	0.000114192	0.000296426	1511	2414	1549	698	390	600
CCNA_02077		5'(3')-nucleotidase/polyphosphatase SurE	-1.43956	0.000115827	0.000300469	1831	2834	1658	2559	1386	1497
CCNA_00646	nrtB	nitrate transport permease protein nrtB	1.46452	0.000115985	0.000300678	116	86	83	12	20	68
CCNA_03956		hypothetical protein	1.58515	0.000117188	0.000303595	1494	890	1265	3563	2502	2810
CCNA_03469		arginyl-tRNA synthetase	1.31224	0.000117997	0.000305487	507	314	330	2246	1733	1832
CCNA_00662		hypothetical protein	-2.24804	0.00011817	0.000305732	5	7	2	27	55	43
CCNA_03607	nrdE	ribonucleoside-diphosphate reductase alpha chain	-1.52956	0.000118481	0.000306333	527	116	463	260	154	255
CCNA_01320	rpsH	SSU ribosomal protein S8P	2.33734	0.000118673	0.000306625	1719	2137	1679	525	278	546
CCNA_00346		dihydrolipoamide dehydrogenase	1.3135	0.000119193	0.000307765	2986	1253	4335	767	538	614
CCNA_03564		PaaI-family thioesterase-like protein	-2.03056	0.000121357	0.000313143	15	6	15	11	24	7
CCNA_02277	hutA	TonB-dependent outer membrane channel HutA	-1.34821	0.000122329	0.000315443	4163	3174	4343	2357	2108	1183
CCNA_01337		GMC family oxidoreductase	-1.43911	0.000123199	0.000317473	1417	989	1401	573	475	454
CCNA_02237		Dipeptidyl aminopeptidase	1.42814	0.000123601	0.0003183	1115	557	1281	294	168	324
CCNA_03500		FAD-binding oxidoreductase	1.52344	0.000124156	0.000319517	146	287	169	108	82	84
CCNA_03131		LytR/AlgR-family transcriptional regulator	1.38731	0.00012546	0.000322658	38	85	33	55	34	40
CCNA_00284		pyrimidine 5'-nucleotidase family protein	1.95724	0.000125926	0.00032343	1828	1784	1981	830	457	1071
CCNA_01991		OmpH-like outer membrane protein	1.31867	0.000125885	0.00032343	717	627	614	274	224	496
CCNA_00063	mviN	Peptidoglycan biosynthesis protein MviN/MurJ	-1.31621	0.000127248	0.000326393	2278	3334	2399	5919	5625	1938
CCNA_01626		pyridoxal phosphate biosynthetic protein pdxJ	-1.44333	0.000127207	0.000326393	218	102	173	978	644	966
CCNA_03017		cytochrome b/b6 domain-containing protein	1.62663	0.000128614	0.00032968	7	10	6	13	20	19
CCNA_03851		imidazole glycerol phosphate synthase, glutamine amidotransferase subunit	1.42762	0.000129101	0.00033071	238	590	290	284	263	295
CCNA_02387		glutathione-disulfide reductase	1.37146	0.000129375	0.000331192	74	44	91	76	139	23
CCNA_02749		hypothetical protein	1.36161	0.000129932	0.000332399	286	2005	226	282	151	146
CCNA_01236		general stress protein GsiB	1.30286	0.000130247	0.000332767	303	325	265	761	576	471
CCNA_02083	scpB	chromosome segregation and condensation protein B scpB	-1.35855	0.00013019	0.000332767	1613	7443	1610	1627	1463	614
CCNA_02688		PuuE-related allantoinase	-1.50398	0.000130543	0.000333304	467	1502	543	2199	2354	1299
CCNA_02300	ftsX	cell division protein FtsX	-1.97882	0.000131842	0.000336399	862	646	993	2401	2011	4384
CCNA_03009		nicotinate-nucleotide pyrophosphorylase	-1.64196	0.00013252	0.000337908	745	517	626	491	265	1848
CCNA_02581		DUF3291 domain-containing protein	-1.31957	0.000134009	0.000341481	171	109	184	78	61	71
CCNA_03177	meaA	methylmalonyl-CoA mutase MeaA	1.64349	0.000136232	0.000346918	3	3	5	43	35	131
CCNA_01093		hypothetical protein	-1.34262	0.000138218	0.000351744	1238	733	1115	283	222	229
CCNA_00238	chvG	two-component sensor histidine kinase chvG	-1.34082	0.000138453	0.000352113	777	490	689	181	110	277
CCNA_02430		UPF0262 family protein	-1.34545	0.000139811	0.000355333	2146	3269	2272	1639	2134	857
CCNA_02601		glutathione-dependent formaldehyde dehydrogenase	-1.32064	0.000140088	0.000355804	1496	550	1293	236	109	616
CCNA_03102		hypothetical protein	1.67536	0.000140657	0.000357017	1153	1441	1341	1500	788	1679
CCNA_02644	ftsL	cell division protein FtsL	-1.57795	0.000141691	0.000359406	2415	687	2647	3528	1963	2021
CCNA_00674		NAD(FAD)-utilizing dehydrogenase	1.58112	0.000142528	0.000361294	102	46	83	247	386	311
CCNA_03576		hypothetical protein	1.55025	0.000147745	0.000374275	25	40	37	335	388	410
CCNA_00653	nasC	assimilatory nitrate reductase catalytic subunit	1.51948	0.000148525	0.000376005	44	23	37	21	59	51
CCNA_00309		hypothetical protein	-1.42483	0.000148838	0.000376552	5093	4670	4842	2078	1444	3173
CCNA_01614		hypothetical protein	-1.3417	0.000149316	0.000377516	963	367	844	769	879	488
CCNA_01102		hypothetical protein	1.50606	0.000150777	0.000380886	1513	2098	1715	662	602	380
CCNA_02842		two-component sensor histidine kinase	1.30113	0.000150845	0.000380886	10951	9789	10174	1604	897	3159
CCNA_02321	metZ	O-succinylhomoserine sulfhydrylase	1.45512	0.000152287	0.000384278	3699	1182	3283	3229	2401	3096
CCNA_03171		hybrid sensor histidine kinase/receiver domain protein	-1.33966	0.000153342	0.000386649	16	11	5	50	51	115
CCNA_03343		FtsW/RodA/SpoVE family cell cycle protein	-1.56262	0.000153426	0.000386649	3204	356	3185	748	759	889
CCNA_03745		formyltetrahydrofolate deformylase	1.41664	0.000154388	0.000388822	856	1036	699	742	476	1766
CCNA_01227		pyrimidine utilization protein A	-1.31446	0.000154802	0.000389611	501	735	495	571	736	504
CCNA_02026		CRISPR/Cas system endoribonuclease Cas6-like protein	-1.7576	0.000157639	0.000396496	37	82	20	128	69	97
CCNA_03415		aa3 type cytochrome c oxidase subunit IV-related protein	-1.44591	0.000159596	0.000401159	51	24	19	148	95	178
CCNA_00129		hypothetical protein	1.49493	0.000160776	0.000403761	260	224	318	168	127	146
CCNA_02370	malA	TonB-dependent maltose outer membrane transporter malA	1.36901	0.000160839	0.000403761	3992	3427	3315	1329	875	1087
CCNA_00964		gluconate kinase	1.99232	0.000164215	0.000411968	175	137	177	195	77	169
CCNA_00508		aspartate protease	-1.57946	0.000164417	0.00041221	377	47	361	1768	2000	970
CCNA_01149		TonB-dependent outer membrane receptor	1.40685	0.000165093	0.000413637	381	717	395	375	200	576
CCNA_01339		ArsR-family transcriptional regulator	1.38341	0.000165306	0.000413905	1837	863	2349	532	138	1829
CCNA_00293	pstA	phosphate transport system permease protein pstA	1.3894	0.000166037	0.000415468	6713	185	5493	18511	21148	24742
CCNA_02117		polyketide cyclase/lipid transport protein	1.53904	0.000166468	0.000416277	286	867	228	570	423	327
CCNA_03738		hybrid histidine kinase/receiver domain protein	-1.38022	0.000166576	0.000416279	1499	2843	1564	6369	9888	7389
CCNA_01310	rpsS	SSU ribosomal protein S19P	2.20156	0.000167114	0.000417356	10	6	7	17	17	26
CCNA_02132		LacI-family transcriptional regulator	1.39804	0.000167804	0.000418808	1824	1886	1921	4207	2831	2517
CCNA_01479		TIR domain protein	-1.31315	0.000171799	0.000428506	787	582	697	88	274	237
CCNA_01749		acyl carrier protein	-1.41028	0.000173907	0.000433484	217	1390	203	185	102	185
CCNA_02172		ABC-type transporter, permease component	-1.64279	0.000174061	0.000433592	434	79	416	1294	1073	4117
CCNA_01296	stpX	stalk-specific protein X	-1.28647	0.000174729	0.000434976	506	281	382	93	28	218
CCNA_01529		FlaG superfamily protein	-1.41816	0.000176663	0.00043951	56	388	46	59	82	135
CCNA_02456		DUF2793 domain-containing protein	1.3264	0.000182474	0.000453675	1623	313	1177	498	362	904
CCNA_00974		TonB-dependent outer membrane receptor	-1.80053	0.000185385	0.000460618	1727	1410	1394	3368	2081	7113
CCNA_02509	hfsG	glycosyltransferase hfsG	-1.36603	0.000186613	0.000463372	798	1507	952	587	447	519
CCNA_03046	cpaK	TadE-related pilus assembly protein CpaK	-1.91529	0.000186825	0.000463603	75	20	28	45	157	108
CCNA_00880		hypothetical protein	1.44705	0.000187274	0.000463859	23113	2422	18210	13354	7793	9053
CCNA_01248		TetR-family transcriptional regulator	-1.32254	0.000187063	0.000463859	354	287	285	194	58	266
CCNA_03970		hypothetical protein	1.45556	0.000187287	0.000463859	106	223	113	492	718	343
CCNA_00260		glutathione S-transferase	1.30488	0.000188336	0.000465865	2215	4333	1777	2298	1731	2477
CCNA_00609		PurR-family transcriptional regulator	1.34004	0.000188244	0.000465865	16312	10785	15903	755	478	600
CCNA_03766		16S rRNA processing protein RimM	1.38383	0.000189209	0.000467727	1718	952	1481	970	804	859
CCNA_01827	cobQ	cobyric acid synthase CobQ	1.47103	0.00018964	0.000468493	10709	15308	11255	3908	2214	2059
CCNA_02788		Xre-family transcriptional regulator	1.60498	0.000190845	0.000471171	8626	3779	8817	8309	12022	19746
CCNA_03285		magnesium and cobalt transport protein CorA	-1.41783	0.000191245	0.000471858	1693	317	1388	751	533	1867
CCNA_02514	hfsD	polysaccharide secretin protein hfsD	-1.44198	0.000191381	0.000471896	142	131	113	230	166	369
CCNA_02825		transposase	2.19897	0.000192345	0.00047397	4802	2955	4637	1442	854	1869
CCNA_03699		peptidase, M16 family	-1.36062	0.000193173	0.000475711	2350	907	2563	1967	1549	2857
CCNA_03066		GAF/PAS-family sensor histidine kinase	-2.939	0.000193772	0.000476884	27582	12555	25745	6124	2808	7393
CCNA_00642		hypothetical protein	-1.31706	0.000193915	0.000476932	376	245	335	663	396	986
CCNA_00484		hypothetical protein	1.4414	0.000195009	0.00047932	120	307	93	89	146	102
CCNA_00311		Zn-dependent protease family protein	-1.32013	0.00019653	0.000482754	496	420	378	158	93	320
CCNA_02232		TonB-dependent receptor	1.56356	0.00019991	0.000490746	595	334	413	2988	1435	3020
CCNA_00710		alpha/beta hydrolase family protein	1.3422	0.000200529	0.000491955	669	515	647	566	438	573
CCNA_01934		Iron-sulfur cluster assembly accessory protein	1.29631	0.000201791	0.000494737	1	0	0	6	7	23
CCNA_02916		DUF4159 domain-containing protein	1.69161	0.000202402	0.000495661	176	40	83	68	118	140
CCNA_03555		esterase lipase family protein	-1.67777	0.000202423	0.000495661	1	0	0	18	5	28
CCNA_01748		methyltransferase	-1.40162	0.000203609	0.000498253	279	365	202	62	19	117
CCNA_01782	ppk1	polyphosphate kinase 1	1.30193	0.000204261	0.000499533	267	450	219	1889	1930	1253
CCNA_02068		Mth938-like membrane protein	2.15671	0.000207773	0.000507802	5953	9252	5425	1892	2268	4184
CCNA_02254		isovaleryl-CoA dehydrogenase	1.38178	0.000208438	0.000509108	3557	6796	3048	618	302	704
CCNA_01905		urea carboxylase	1.53045	0.000208706	0.000509443	7370	536	7685	1263	1425	299
CCNA_02320		2'-deoxycytidine 5'-triphosphate deaminase	-1.29221	0.000209121	0.000510135	75	56	84	148	255	169
CCNA_02894	xynA1	endo-1,4-beta-xylanase XynA1	1.33607	0.000209303	0.000510258	84	35	91	48	21	100
CCNA_03326		two-component sensor histidine kinase	-1.41299	0.000213592	0.000520388	167	140	111	100	123	194
CCNA_03491		gluconate 5-dehydrogenase (Ga5DH)-related protein	1.28615	0.000215769	0.000525363	220	71	225	197	567	464
CCNA_03536		methyltransferase	1.29133	0.000216538	0.000526904	9966	11243	9472	620	277	1331
CCNA_03797		GFA family protein	1.95917	0.000217585	0.00052912	505	576	458	401	388	552
CCNA_00160		methyl-accepting chemotaxis protein	1.3608	0.000217823	0.000529369	437	70	394	521	421	1084
CCNA_03840		succinyl-CoA:coenzyme A transferase	-1.29384	0.00021917	0.000532309	337	493	239	197	142	206
CCNA_00745		oxidative DNA demethylation family protein	1.46083	0.000220338	0.000534812	34342	6840	27988	1474	1322	2708
CCNA_02714		ABC-F family ATP-binding cassette domain-containing protein	1.33509	0.000221596	0.000537529	213	118	175	87	89	100
CCNA_01350		transposase DDE domain protein	3.92106	0.000221767	0.000537609	13144	5517	15936	9879	11689	18692
CCNA_01882		SMP-30/gluconolaconase/LRE-like protein	1.44095	0.000222009	0.00053786	817	533	823	1273	799	1602
CCNA_01998		uridylate kinase	-1.26699	0.000222462	0.000538621	111	240	122	375	287	278
CCNA_01055		GT1 family glyscosyl transferase	-1.3461	0.000223343	0.000540418	1915	1730	1903	1375	1541	2703
CCNA_03279		SDR family oxidoreductase	1.28339	0.000225474	0.000545236	1558	1467	1694	669	414	2186
CCNA_03069		nuclear transport factor 2 family protein	1.87257	0.000232895	0.000562829	109	60	109	265	108	554
CCNA_00059		malonic semialdehyde reductase	1.96976	0.000238814	0.000576775	166	241	129	140	154	238
CCNA_00530		LSU ribosomal protein L10P	1.75845	0.000239797	0.000578789	69	98	39	103	124	154
CCNA_01301		NAD-dependent formate dehydrogenase alpha subunit	-1.44488	0.000242152	0.0005841	32	13	28	29	80	30
CCNA_02588		M20/M25/M40 family metallo-hydrolase	-1.27552	0.000242298	0.0005841	310	293	225	109	66	123
CCNA_02722	hfaE	holdfast attachment protein HfaE	-1.96169	0.000242477	0.00058417	200	267	161	90	272	250
CCNA_00519		hypothetical protein	1.29608	0.000242805	0.000584598	3298	4649	2809	872	591	1201
CCNA_03996		hypothetical protein	5.45044	0.000243327	0.000585493	165	873	146	428	458	251
CCNA_01229		2-hydroxychromene-2-carboxylate isomerase	-1.272	0.000245856	0.00059121	871	786	833	642	298	590
CCNA_02061		hypothetical protein	-1.34255	0.00024791	0.00059578	2138	1315	2333	1344	1208	829
CCNA_02533		hypothetical protein	-1.27859	0.000250931	0.000602511	1615	945	1723	408	252	692
CCNA_03869	parA	chromosome partitioning protein ParA	1.67905	0.000251021	0.000602511	413	343	366	298	308	234
CCNA_03168		hypothetical protein	1.35993	0.000252669	0.000606094	402	309	481	1071	536	1541
CCNA_03142	rpoD	RNA polymerase sigma factor rpoD	1.36699	0.000256749	0.0006155	907	3930	707	415	259	294
CCNA_03147		hypothetical protein	1.47337	0.000258971	0.000620444	429	2057	359	112	46	121
CCNA_03019		TonB-dependent receptor	1.75921	0.000259142	0.000620471	49	74	26	127	77	133
CCNA_00357		secretory tripeptidyl aminopeptidase	1.26865	0.00025997	0.000622071	280	555	255	29	20	38
CCNA_01795		phosphopyruvate hydratase	1.42189	0.000263241	0.00062951	867	1422	716	381	317	296
CCNA_03868	parB	chromosome partitioning protein ParB	1.45659	0.000264719	0.000632655	847	544	715	540	256	552
CCNA_00999	mopJ	PAS-family motility and cell cycle regulatory protein MopJ	-1.75627	0.000266069	0.000635492	1533	1344	1494	414	307	365
CCNA_03473	doc	type II toxin-antitoxin system doc family toxin	1.42328	0.000270258	0.000645101	774	539	729	229	183	421
CCNA_01235		AcrR-family transcriptional regulator	-1.30851	0.000272128	0.000649164	1075	1253	1147	306	348	240
CCNA_00333		LytTr DNA-binding domain protein	1.51041	0.000274332	0.000654021	1119	1869	1056	580	467	1137
CCNA_00277	dapE	succinyl-diaminopimelate desuccinylase DapE	-1.29357	0.000274534	0.000654101	1208	626	1295	569	314	1141
CCNA_01668		sulfate transport system permease protein cysT	1.35252	0.000275332	0.000655601	1467	775	1557	236	179	376
CCNA_02553	clpA	ATP-dependent clp protease ATP-binding subunit ClpA	1.36256	0.000276247	0.000657377	130	54	72	216	121	243
CCNA_03369		TSPO-MBR superfamily protein	1.42812	0.000277729	0.0006605	12	11	15	136	131	119
CCNA_02340		class I SAM-dependent methyltransferase	1.4437	0.000279094	0.000663339	47	11	62	192	180	535
CCNA_00946	flgD	Basal-body rod modification protein FlgD	-1.77191	0.000282653	0.000671388	94	193	82	202	266	356
CCNA_01474	ccoS	cytochrome cbb3 oxidase maturation protein ccoS	-1.81647	0.000286704	0.000680593	453	1528	482	4249	2775	5676
CCNA_01603		aspartate aminotransferase	1.51087	0.000287672	0.000682475	547	1008	442	885	703	490
CCNA_02231		ABC transporter ATP-binding protein	1.25985	0.000295169	0.000699834	255	162	252	2074	1407	2078
CCNA_00664		C4-dicarboxylate transport protein	-1.24006	0.000297461	0.000704837	46	28	34	521	1041	1420
CCNA_01049		hypothetical protein	1.42609	0.000300658	0.00071198	149	28	130	168	150	348
CCNA_00441	cheYI	chemotaxis receiver domain protein cheYI	-1.33534	0.000302337	0.000715519	381	136	356	55	40	103
CCNA_02819		hypothetical protein	1.65236	0.000304186	0.000719455	818	308	689	1792	1933	2962
CCNA_01848	qoxD	quinol cytochrome oxidase polypeptide IV	2.18415	0.000309083	0.000730594	1041	581	896	134	154	551
CCNA_01688		potassium channel protein	-1.26078	0.000310528	0.000733563	362	1153	416	1059	922	322
CCNA_02441		HTH DNA-binding protein	2.21239	0.000312122	0.00073688	507	259	437	928	484	1542
CCNA_03610		methyltransferase	1.66339	0.000320215	0.000755528	2119	1268	2456	3696	4679	14832
CCNA_02827		transposase	1.64038	0.000321046	0.00075657	24	8	14	16	17	14
CCNA_03577		DNA polymerase I	-1.26471	0.000320927	0.00075657	54	126	83	418	416	719
CCNA_01616	rodA	SEDS-family peptidoglycan polymerase RodA	-1.32252	0.000321295	0.000756699	592	3427	495	604	323	571
CCNA_00671		ABC-type polysaccharide/polyol phosphate export system, permease component	1.68397	0.00032843	0.000773035	1	10	3	10	13	11
CCNA_03648		tRNA A37 threonylcarbamoyladenosine biosynthesis protein	-1.34005	0.000330858	0.000778278	1516	992	1387	1408	1096	1047
CCNA_02807		efflux RND transporter periplasmic adaptor subunit	2.31108	0.000332124	0.000780784	4765	2255	4492	878	402	4001
CCNA_01933		hypothetical protein	1.33362	0.000334143	0.000785053	18	0	18	187	405	256
CCNA_03058		carbon-nitrogen hydrolase	-1.29043	0.000338805	0.000795527	1409	1371	1375	800	600	795
CCNA_00849		outer membrane efflux protein	1.49221	0.000340142	0.000798183	167	57	152	136	67	109
CCNA_00358		delta 3,5-delta2,4-dienoyl-CoA isomerase precursor	-1.25211	0.000343491	0.000805069	234	363	212	317	267	614
CCNA_02520		aspartyl/glutamyl-tRNA(Asn/Gln) amidotransferase subunit C	-1.29806	0.000343473	0.000805069	1723	787	1728	652	788	612
CCNA_01809		lipoic acid synthetase	-1.2321	0.000349677	0.000819076	10403	8246	10426	4142	4527	3257
CCNA_01990	lpxD	UDP-3-O-(3-hydroxymyristoyl) glucosamine N-acyltransferase LpxD	1.34793	0.000352218	0.00082453	1431	848	1623	649	392	985
CCNA_01810		type II toxin-antitoxin system RatA family toxin	1.33422	0.000352941	0.000825724	3424	5085	3249	2843	1798	3864
CCNA_03579		hypothetical protein	1.25801	0.000354111	0.000827963	183	942	180	113	99	161
CCNA_01917		alpha-methylacyl-CoA racemase	-1.22124	0.000355287	0.000829716	33	8	26	92	56	120
CCNA_02228		NTF2 superfamily protein	1.46139	0.000355156	0.000829716	3698	2404	3362	1311	805	1464
CCNA_00872	grx1	dithiol-glutaredoxin	1.24694	0.000355788	0.000830386	50911	13635	43330	63798	68906	94233
CCNA_00087		PerM-family permease	-1.43939	0.000356154	0.000830741	325	538	243	302	254	597
CCNA_02436		hypothetical protein	-1.3686	0.000361652	0.000843059	1512	6412	1134	95	90	100
CCNA_03793	ftsY	cell division protein FtsY	-1.23007	0.000363765	0.000847476	1029	429	1252	4206	3620	2415
CCNA_00422		SDR pteridine reductase	-2.01695	0.000366769	0.000853963	867	794	546	933	482	1573
CCNA_00470		O-antigen polymerase	-1.6571	0.000367461	0.000855062	8	4	7	110	82	190
CCNA_03040	cpaC	outer membrane pilus secretion channel CpaC	-1.27164	0.000369963	0.000860369	76	82	64	170	158	96
CCNA_02236		polysaccharide deacetylase family	-1.54594	0.00037337	0.000867772	52	58	39	468	334	312
CCNA_03284		adenosine deaminase	-1.32094	0.000375875	0.000873072	807	1526	799	1542	3817	2903
CCNA_03890		hypothetical protein	-1.34311	0.000379733	0.000881507	703	834	723	390	546	523
CCNA_01530	fljJ	flagellin FljJ	1.22444	0.000380508	0.000882778	119	308	101	113	258	215
CCNA_01275		bifunctional 5,10-methylene-tetrahydrofolate dehydrogenase/ 5,10-methylene-tetrahydrofolate cyclohydrolase	-1.25397	0.000389737	0.00090365	3694	863	3958	2582	1869	3429
CCNA_01343		ribosomal large subunit pseudouridine synthase C	-1.28033	0.000391794	0.000907878	3382	3101	2494	1108	1027	1411
CCNA_01425	hppA	K(+)-insensitive pyrophosphate energized proton pump	-1.34617	0.000394988	0.000914334	860	1087	840	360	195	291
CCNA_03188		epoxide hydrolase	-1.21882	0.00039505	0.000914334	551	590	484	191	181	360
CCNA_02992		hypothetical protein	-1.25299	0.000396378	0.00091686	154	57	92	227	164	211
CCNA_00958		hypothetical protein	-1.29222	0.000400765	0.000926456	379	437	311	285	179	318
CCNA_00394		YCII-related domain protein	-1.30123	0.000401394	0.000926807	662	842	567	236	147	176
CCNA_02764		hypothetical protein	1.37703	0.000401214	0.000926807	4323	2955	4361	997	1168	2026
CCNA_01323	rpsE	SSU ribosomal protein S5P	1.6049	0.000403936	0.000932123	9851	7349	9545	909	464	1018
CCNA_02037	lon	ATP-dependent endopeptidase Lon	1.32405	0.000404335	0.00093249	231	633	235	188	181	209
CCNA_02685		hypothetical protein	1.30456	0.000405527	0.000934685	20	120	44	42	17	57
CCNA_03761		PaaI-family thioesterase	-1.71773	0.000411428	0.000947724	854	4270	933	1138	981	854
CCNA_01800		pyruvate dehydrogenase E1 component beta subunit	1.21545	0.000414259	0.00095368	99	401	108	1252	886	429
CCNA_02354		phosphohydrolase, MutT/nudix family protein	-1.49057	0.000417696	0.000961021	2544	750	2557	137	59	795
CCNA_02088		iron-sulfur cluster insertion protein ErpA	1.34761	0.000418483	0.000962263	109	370	110	63	78	64
CCNA_02171		nucleoside permease nupC	1.24711	0.00042033	0.000965938	451	663	528	379	293	270
CCNA_00403		short chain dehydrogenase	-1.21257	0.000422853	0.000971163	4527	2013	4075	582	306	995
CCNA_02431		histidinol dehydrogenase	1.28767	0.000427366	0.000980947	835	1079	662	269	147	120
CCNA_00489		phosphoribosyl-AMP cyclohydrolase	-1.34609	0.000434416	0.000995952	0	2	4	2	29	14
CCNA_01403	glyQ	glycyl-tRNA synthetase alpha chain	1.53547	0.000434208	0.000995952	18934	7386	19881	3852	8873	58553
CCNA_01790		protein translocase subunit secG	1.87063	0.00043658	0.00100032	842	587	457	3736	2121	4031
CCNA_03115		cobaltochelatase cobS subunit	-1.47813	0.000438043	0.00100309	74	98	46	121	150	289
CCNA_01927		enoyl-CoA hydratase	-1.23709	0.000440192	0.00100741	125	129	145	213	178	399
CCNA_01486		GguC-family protein	-1.22189	0.000443447	0.00101426	379	804	405	483	497	323
CCNA_03190		low-specificity L-threonine aldolase	-1.85978	0.000447452	0.00102282	2415	623	2451	1121	537	2797
CCNA_00163		exopolysaccharide transport family protein	-1.2868	0.000452337	0.00103338	2620	4636	2424	12435	11068	9425
CCNA_00051	corC	magnesium and cobalt efflux protein CorC	-1.2288	0.00045448	0.00103763	126	40	68	133	127	170
CCNA_01090		hypothetical protein	1.41006	0.000454732	0.00103763	1051	182	2148	1592	3922	5832
CCNA_03808		organic solvent resistance transport system Ttg2C protein	1.6146	0.000456725	0.00104157	180	264	182	71	54	107
CCNA_00688		hypothetical protein	-1.21221	0.000458567	0.00104516	203	367	155	119	101	184
CCNA_03107		cytidine deaminase	1.24684	0.000462557	0.00105363	9507	801	6725	1488	494	1647
CCNA_00934		nuclear transport factor 2 family protein	1.33729	0.000464642	0.00105776	8715	3413	8053	1621	760	10348
CCNA_01488	ilvD	dihydroxyacid dehydratase	1.25864	0.000468556	0.00106605	1324	845	1058	640	687	932
CCNA_02225		ArsR family/SAM-dependent transcriptional regulator	1.33584	0.000469232	0.00106696	405	167	432	117	98	159
CCNA_01358	iolE	myo-inositol catabolism protein IolE	-1.33863	0.000485704	0.00110312	347	3160	302	3460	3273	617
CCNA_01471	fixG	polyferredoxin protein fixG	1.27845	0.000485522	0.00110312	691	351	899	2094	1258	3684
CCNA_00167		metallophosphatase family protein	1.30066	0.000488792	0.00110949	7062	8454	7196	3030	3348	2730
CCNA_00746		ADA regulatory protein/O6-methylguanine-DNA	1.24249	0.000490594	0.00111293	791	402	1167	32	8	69
CCNA_01737		replicative DNA helicase	-1.21632	0.000491387	0.00111408	756	183	731	448	325	507
CCNA_02424		TetR-family transcriptional regulator	-1.24784	0.000499555	0.00113194	351	424	349	584	592	888
CCNA_03591	phyR	anti-anti sigma factor/receiver protein PhyR	1.24413	0.00050495	0.00114349	252	404	244	194	212	283
CCNA_03056		limonene-1,2-epoxide hydrolase	-1.22598	0.000507479	0.00114855	63	27	25	20016	11643	24067
CCNA_01292		hypothetical protein	-1.84434	0.000508835	0.00115095	582	751	434	1450	35	94
CCNA_02120		tetratricopeptide repeat family protein	-1.18473	0.00051237	0.00115827	172	52	94	74	129	148
CCNA_01041		hypothetical protein	1.66373	0.000517209	0.00116853	539	1307	562	343	143	731
CCNA_03517	coxA	cytochrome c oxidase polypeptide I coxA	-1.3015	0.000518055	0.00116976	6446	3067	6627	13330	5874	11524
CCNA_02947	flmD	spsG-related polysaccharide biosynthesis protein	-1.73372	0.000522136	0.00117829	683	508	606	114	43	600
CCNA_00275		transposase, DDE family	1.31316	0.000529022	0.00119245	11212	5205	9004	2480	1044	3146
CCNA_01434		MerR-family transcriptional regulator	1.44357	0.000528759	0.00119245	5408	5175	5300	3473	2115	2303
CCNA_01380	popZ	pole-organizing protein popZ	-1.28319	0.000531206	0.00119564	8	10	11	96	85	67
CCNA_02597		hypothetical protein	1.35022	0.000531033	0.00119564	2098	3424	2045	1010	672	412
CCNA_03330		nucleotidyltransferase family protein	-1.33203	0.00053136	0.00119564	83	23	96	69	68	102
CCNA_03739		very short patch repair endonuclease	1.33059	0.000533821	0.00120048	731	420	726	239	292	564
CCNA_03570		TPM domain-containing protein	-1.34749	0.000535026	0.00120249	1230	905	984	367	427	258
CCNA_01354	idhA	myo-inositol 2-dehydrogenase IdhA	1.26732	0.000536117	0.00120355	304	1551	305	6113	5478	896
CCNA_03385		YcgN family cysteine cluster protein	1.23064	0.000535901	0.00120355	2764	1218	2830	1160	666	1915
CCNA_00399		zinc metallohydrolase, glyoxalase II family	-1.31128	0.000538904	0.00120876	9582	1272	8418	505	291	798
CCNA_01889		long-chain-fatty-acid--CoA ligase	1.24244	0.000539059	0.00120876	13	8	8	54	79	31
CCNA_01487		GntR-family transcriptional regulator	-1.20216	0.000539904	0.00120996	859	1623	906	552	448	346
CCNA_01877		acyl-CoA thioesterase II	-1.20935	0.000541023	0.00121177	593	333	497	312	247	1345
CCNA_01853		hypothetical protein	-1.64804	0.00054607	0.00122237	245	96	202	357	501	2747
CCNA_00437		globin-coupled-sensor methyl-accepting chemotaxis protein	-1.28006	0.000549791	0.00122999	160	92	181	314	356	337
CCNA_03829		hypothetical protein	-1.25438	0.000551092	0.00123219	2	0	4	502	659	743
CCNA_03494		patatin-like phospholipase	-1.20701	0.00055178	0.00123302	170	509	166	907	637	615
CCNA_02742		hypothetical protein	1.29268	0.000570451	0.00127401	4508	2797	4612	3622	1603	7185
CCNA_00795	fixJ	two-component response regulator FixJ	-1.20188	0.00058742	0.00131115	97	59	69	75	83	69
CCNA_00908		3-oxoacyl-(acyl-carrier-protein) synthase III	1.42922	0.000591747	0.00132005	2907	1751	2199	12656	12661	18887
CCNA_02614		fumarylacetoacetase superfamily protein	-1.21126	0.000595132	0.00132684	767	172	576	688	1630	3231
CCNA_02280		demethoxyubiquinone hydroxylase family protein	1.1753	0.000598995	0.00133469	2184	992	1989	233	228	354
CCNA_02446		glutathionylspermidine synthase family protein	-1.26751	0.000604312	0.00134576	24	2	10	62	30	34
CCNA_01856		TonB-dependent receptor	1.23908	0.000611568	0.00136089	9739	1296	10266	57686	25569	161964
CCNA_01946		tyrosyl-tRNA synthetase	-1.34853	0.000611803	0.00136089	71	53	69	41	37	58
CCNA_01313	rplP	LSU ribosomal protein L16P	2.0633	0.000616472	0.00137049	691	661	607	819	650	549
CCNA_00733		GumN superfamily protein	1.68285	0.000618666	0.00137379	498	755	383	751	764	1609
CCNA_01888		IclR family HTH transcriptional regulator	1.17671	0.000618337	0.00137379	351	166	296	432	125	243
CCNA_01568		Kef-type K+ transport system	-1.24691	0.000621383	0.00137904	2393	3765	2007	268	213	348
CCNA_03952		hypothetical protein	1.17504	0.000625528	0.00138745	34	47	47	1153	1235	1140
CCNA_00302		imidazolonepropionase-related amidohydrolase	-1.19254	0.000626564	0.00138895	56	221	71	142	171	157
CCNA_00705		hypothetical protein	1.73141	0.00062705	0.00138923	529	597	460	409	191	536
CCNA_01446		LL-diaminopimelate aminotransferase	1.32783	0.000628146	0.00139008	21466	5520	18566	2610	1479	3336
CCNA_02993		NADH-ubiquinone oxidoreductase	-1.17739	0.000628089	0.00139008	53	22	62	126	106	199
CCNA_00231		tRNA-specific adenosine deaminase	-1.33405	0.000629068	0.00139132	79	32	38	109	194	243
CCNA_02384		very-long-chain acyl-CoA synthetase	-1.31699	0.000641903	0.00141891	12239	6545	14554	26672	23845	46011
CCNA_00343	sucB	dihydrolipoamide succinyltransferase	1.162	0.000645101	0.00142516	273	38	362	191	193	720
CCNA_02294		argininosuccinate lyase	1.301	0.000649608	0.0014343	140	978	126	84	49	86
CCNA_03940		hypothetical protein	1.76042	0.000655711	0.00144696	800	827	657	9832	8666	6589
CCNA_03900		hypothetical protein	1.25013	0.000658611	0.00145253	1543	6655	1628	5767	4336	2060
CCNA_00516		TPR-repeat membrane protein	1.28475	0.00066665	0.00146943	425	477	376	127	94	103
CCNA_01134		LuxR-family transcriptional regulator	-1.28917	0.000675024	0.00148704	1362	939	1545	3558	3202	2057
CCNA_02356		D-alanyl-D-alanine dipeptidase	-1.20746	0.000681216	0.00149983	379	141	264	1150	1753	3565
CCNA_00621		hypothetical protein	1.88382	0.000687966	0.00151384	207	502	208	58	77	234
CCNA_00761		hypothetical protein	1.27629	0.000699288	0.00153788	4373	3465	3978	1049	778	1214
CCNA_01359	iolB	myo-inositol catabolism protein IolB	-1.17211	0.000706015	0.0015518	456	6078	467	5056	3398	758
CCNA_00987		stress response protein CsbD	1.31343	0.000707874	0.001555	593	1236	391	45	34	68
CCNA_02025		Cytochrome bd-type quinol oxidase, subunit 2-like protein	-1.75226	0.000711091	0.00156119	314	1488	278	1006	849	374
CCNA_00953	fliN	flagellar motor switch protein FliN	-1.2367	0.000711547	0.0015613	62	139	48	277	187	521
CCNA_03008		Uma2 family endonuclease	-1.26567	0.000719239	0.00157729	541	773	632	316	203	249
CCNA_03760		PaaI-family thioesterase	-1.25041	0.000719977	0.00157802	402	1243	470	619	560	263
CCNA_03884		hypothetical protein	1.77905	0.000721176	0.00157976	616	187	485	2030	1228	5076
CCNA_03035	cpaH	TadC-related pilus assembly protein CpaH	-1.25185	0.000734019	0.00160698	732	277	734	109	142	197
CCNA_00481		HipB transcriptional regulator	1.21198	0.000736395	0.00161128	2015	2229	2403	3160	5367	7276
CCNA_02774		hypothetical protein	1.28356	0.000740536	0.00161943	184	60	171	48	56	32
CCNA_03422		M3 family oligoendopeptidase	-1.14293	0.000749742	0.00163864	123	394	111	471	1049	782
CCNA_02534		hypothetical protein	-1.49015	0.000754265	0.0016476	3534	1873	3107	996	561	829
CCNA_03600		sulfite exporter TauE/SafE family protein	1.28984	0.000765347	0.00166993	16220	6987	17742	11532	4014	10215
CCNA_03828		deoxyuridine 5'-triphosphate nucleotidohydrolase	-1.23393	0.000765235	0.00166993	3	0	3	12	27	31
CCNA_02463		UDP glucuronic acid epimerase	-1.14742	0.000765813	0.00167	67	112	77	67	87	70
CCNA_01619		NYN domain protein	-1.35659	0.000769928	0.00167804	554	1862	506	1522	1213	573
CCNA_00148		hypothetical protein	1.15432	0.000770894	0.0016792	280	172	216	130	74	196
CCNA_00925		hypothetical protein	-1.15721	0.000785689	0.00171017	663	1830	617	965	586	1589
CCNA_02412		TonB protein	1.71296	0.00078599	0.00171017	550	717	491	1775	1486	7986
CCNA_03278		NAD(P)/FAD-dependent oxidoreductase	-1.21292	0.000789638	0.00171714	1483	4196	1312	571	368	619
CCNA_01116	divJ	histidine protein kinase DivJ	-1.67787	0.000790856	0.00171883	1955	1612	2379	13329	15029	35245
CCNA_00677		LSU ribosomal protein L1P	1.45447	0.000793288	0.00172315	1243	264	1089	228	211	166
CCNA_01245		23S rRNA methyltransferase	-1.16844	0.000796347	0.00172883	67	17	33	131	157	120
CCNA_00978		transposase, DDE family	2.26616	0.000807041	0.00175107	115	36	91	105	68	294
CCNA_00571		phosphoenolpyruvate-protein phosphotransferase/phosphocarrier protein HPr/PTS system, glucose-specific IIA subunit	1.30271	0.000807561	0.00175122	7939	682	6776	5958	5424	9942
CCNA_01949	bacA	bactofilin A BacA	-1.18104	0.000814728	0.00176577	149	57	90	201	253	343
CCNA_02906		acyltransferase family protein	-1.15574	0.000821092	0.00177857	1257	1313	1839	829	854	955
CCNA_03530		iron chaperone	1.55079	0.000821579	0.00177864	1746	801	1739	451	346	622
CCNA_02908		HAD superfamily hydrolase	-1.19354	0.000827033	0.00178945	355	126	157	774	517	1342
CCNA_02623	ftsZ	cell division protein FtsZ	-1.18288	0.000841635	0.00182003	417	467	354	182	212	139
CCNA_03077		hypothetical protein	-2.12298	0.000842112	0.00182005	26302	297	25010	137601	98182	240229
CCNA_01376		glutathione S-transferase	1.81331	0.000858494	0.00185442	635	734	481	6036	7037	3931
CCNA_00130		Kup system potassium uptake protein	1.31407	0.000861966	0.00186089	829	954	1045	357	332	413
CCNA_03873		hypothetical protein	-1.57086	0.000868594	0.00187416	408	752	318	148	124	91
CCNA_02879		genetic exchange related protein	1.40256	0.000877272	0.00189183	5	2	3	15	27	86
CCNA_01883		acyl-CoA dehydrogenase	1.36449	0.000880065	0.0018968	2111	914	1582	1345	2362	5888
CCNA_00805	yihA	GTP-binding protein YihA	1.38256	0.000881616	0.00189804	72	69	52	299	380	161
CCNA_02867		hypothetical protein	1.54212	0.000881231	0.00189804	1472	221	562	688	489	830
CCNA_02797		hypothetical protein	1.44801	0.000898669	0.00193368	82	171	73	178	185	172
CCNA_00781	cpdR	two-component receiver protein CpdR	1.19271	0.000902969	0.00194186	147	170	95	246	120	310
CCNA_02112		D-cysteine desulfhydrase	-1.14091	0.00090635	0.00194805	2136	1355	2167	1324	1014	1106
CCNA_00527		hypothetical protein	1.22322	0.000910161	0.00195516	1287	1553	1355	256	335	153
CCNA_01508		cystine-binding protein	-1.25127	0.0009233	0.00198229	104	70	82	1077	2896	1800
CCNA_03571		CAAX amino terminal protease family	2.15145	0.000925779	0.00198651	6863	2381	7145	984	677	2973
CCNA_02253		hybrid CAP effector domain/patatin phospholipase protein	-1.13231	0.000943924	0.00202433	9914	43403	9513	1324	868	947
CCNA_01176		hypothetical protein	2.10699	0.000958699	0.00205488	275	619	200	141	145	266
CCNA_03268	dgrB	diguanylate receptor protein DgrB	-1.2383	0.000959279	0.00205499	768	1191	740	94	84	105
CCNA_02059		ribosomal large subunit pseudouridine synthase C	-1.21622	0.000961295	0.00205818	1125	1392	738	3133	2369	6299
CCNA_02808		hypothetical protein	1.50173	0.00096938	0.00207435	362	273	276	266	65	250
CCNA_00911		AAA domain ATPase	1.31693	0.00097072	0.00207607	365	582	403	903	848	1101
CCNA_00294	pstB	phosphate transport ATP-binding protein pstB	1.32621	0.000984896	0.00210523	12728	666	9821	13680	10222	7562
CCNA_02974	relE3	toxin protein relE3	1.13677	0.000991806	0.00211883	19	7	12	24	20	37
CCNA_01960		acetyl-CoA carboxylase biotin carboxyl carrier protein subunit	1.37248	0.000994708	0.00212387	822	632	644	145	140	101
CCNA_02318		hypothetical protein	-1.1613	0.000997575	0.00212882	121	103	131	353	284	831
CCNA_01059	rsaA	S-layer protein rsaA	-1.38803	0.00100431	0.00214201	378	885	211	696	746	575
CCNA_02735		NUDIX hydrolase	-1.13983	0.00100898	0.0021508	413	308	394	560	757	744
CCNA_03448		hypothetical protein	-1.46136	0.0010136	0.00215945	106	595	91	82	38	101
CCNA_02181		phosphatase/phosphohexomutase family protein	1.32437	0.00101706	0.00216564	799	638	723	474	248	461
CCNA_01377		hypothetical protein	-1.18119	0.00103094	0.00219398	460	1182	448	5952	5351	2287
CCNA_02545		alkaline phosphatase	-1.13846	0.00103591	0.00220335	48	14	41	66	47	55
CCNA_01987	lpxI	UDP-2,3-diacylglucosamine pyrophosphatase LpxI	-1.26607	0.00103861	0.00220791	669	346	514	619	367	596
CCNA_00335		hypothetical protein	-1.66872	0.00104911	0.002229	593	448	591	128	154	115
CCNA_00856		beta-xylosidase	1.24625	0.00105778	0.00224618	4782	1975	4503	4327	2164	5891
CCNA_03965		hypothetical protein	1.76654	0.00106986	0.00227061	1155	808	1248	655	386	1873
CCNA_02850		cytochrome c-type biogenesis protein ccmI	-1.96124	0.00108704	0.00230581	4201	1857	3827	2806	1905	2482
CCNA_03045	cpaJ	TadG-related pilus assembly protein CpaJ	-1.703	0.00108929	0.00230932	587	442	592	128	52	453
CCNA_02015	nuoN	NADH-quinone oxidoreductase chain N	-1.28642	0.00109364	0.00231727	7060	5341	5974	1788	1084	1910
CCNA_00833		NAD(P)H:quinone oxidoreductase	1.44227	0.00109734	0.00232385	1622	2413	1358	433	249	479
CCNA_03001		hypothetical protein	1.51302	0.0011241	0.00237923	314	396	241	288	205	590
CCNA_01948	ldpA	M23 family peptidoglycan-specific endopeptidase LdpA	1.12196	0.00112531	0.00237989	141	110	125	304	277	307
CCNA_03998		GT1/WbuB-like N-acetyl-L-fucosamine transferase	-1.344	0.00112564	0.00237989	1913	1603	1726	863	650	1654
CCNA_01632		hypothetical protein	1.16438	0.0011288	0.00238527	118	61	68	156	159	140
CCNA_01348		hypothetical protein	1.2813	0.00113421	0.0023954	6208	2573	5347	3002	1035	2662
CCNA_03688		AsnC-family transcriptional regulator	-1.15272	0.00113753	0.0024011	822	90	807	247	157	590
CCNA_00996		enoyl-CoA hydratase	1.21366	0.00114012	0.00240512	299	867	331	155	68	200
CCNA_03348		CHAP domain-containing protein	-1.1554	0.00114067	0.00240512	14393	719	13498	1813	790	2742
CCNA_03462		glycine cleavage system protein P, C-terminal domain	1.65362	0.00114367	0.00241014	215	297	192	1426	1249	817
CCNA_03516	coxE	protoheme IX farnesyltransferase coxE	-1.18923	0.0011477	0.00241732	1915	3340	2184	2107	2129	1110
CCNA_02422		short chain dehydrogenase	1.13097	0.00116124	0.00244451	237	502	259	218	174	288
CCNA_03521	zerB	zipper envelope resistance protein ZerB	-1.20271	0.00116338	0.0024477	2224	1382	2131	540	273	902
CCNA_00427		hypothetical protein	-2.04611	0.00116655	0.00245304	527	125	410	1015	1909	1909
CCNA_00942	flgL	flagellar hook-associated protein FlgL	-1.49954	0.00117342	0.00246615	190	206	178	160	151	258
CCNA_00627		hypothetical protein	-1.51214	0.00118107	0.00248088	791	797	754	975	1068	1329
CCNA_02089		hypothetical protein	-1.11672	0.00119328	0.00250518	949	4224	967	1226	1035	471
CCNA_01865		periplasmic multidrug efflux lipoprotein precursor	1.13145	0.00120461	0.00252761	262	1343	260	1245	1476	1452
CCNA_01197		hypothetical protein	2.34136	0.00122397	0.00256683	490	560	418	260	164	609
CCNA_00695		metal-dependent hydrolase	-1.10485	0.0012286	0.00257516	1836	228	1301	3481	3048	3295
CCNA_02599		antitoxin protein relB-2	-1.22989	0.00123343	0.00258389	290	433	252	141	66	154
CCNA_01901		RipA-family peptidoglycan hydrolase	-1.48992	0.00123634	0.00258858	88	36	81	919	738	703
CCNA_01548		transporter, major facilitator superfamily	1.10145	0.00124387	0.00260296	2132	770	1613	4169	3512	2627
CCNA_01578		beta-lactamase repressor	1.14145	0.00124472	0.00260333	834	1395	810	321	358	755
CCNA_01835		ABC transporter ATP-binding protein	1.41632	0.00124683	0.00260635	25	127	28	60	23	111
CCNA_03929		hypothetical protein	-1.68993	0.00125165	0.00261501	257	239	243	201	240	1586
CCNA_02311		hypothetical protein	1.25321	0.00126005	0.00263113	4962	5309	4918	2221	1061	1731
CCNA_03065		cytochrome c family protein	1.13215	0.00126107	0.00263186	731	572	736	3795	3775	3477
CCNA_00624		putative pentapeptide repeat protein	-1.13091	0.00126241	0.00263325	1073	125	1119	1739	1628	1102
CCNA_00676		PSK-family transcription factor	1.08589	0.00126546	0.00263819	735	431	711	131	171	138
CCNA_03038	cpaE	pilus assembly ATPase CpaE	-1.39794	0.00126973	0.00264567	2165	3145	1767	9817	9591	7545
CCNA_02646	mraZ	cell division protein MraZ	-1.12433	0.00127112	0.00264714	2673	2186	1955	278	215	168
CCNA_03357	zauP	cell division protein ZauP	1.36663	0.00127953	0.00266323	115	297	129	103	28	82
CCNA_02739		Rve-family integrase core domain protein	-2.06445	0.00128423	0.00267158	125	42	79	82	267	92
CCNA_01777		hybrid sensor histidine kinase/receiver domain protein	-1.12794	0.00130208	0.00270727	1015	240	878	166	118	329
CCNA_00537		DNA-directed RNA polymerase beta' chain	1.28432	0.00130743	0.00271467	183	577	185	197	202	252
CCNA_02924		hypothetical protein	-1.42774	0.00130774	0.00271467	37	90	22	32	76	101
CCNA_03472		hypothetical protein	1.15988	0.00130709	0.00271467	54	114	54	265	202	307
CCNA_01385		rRNA methylase	1.25719	0.00131167	0.00272139	436	230	505	1367	1224	2656
CCNA_00681		short chain dehydrogenase	-1.5086	0.00132122	0.00273974	8630	2061	8784	4503	2074	591
CCNA_00552		cupin superfamily protein	-1.16648	0.00132553	0.00274655	8812	5609	8244	2126	1813	3647
CCNA_03396		PDZ domain trypsin-like serine protease	-1.09704	0.00132592	0.00274655	647	48	678	934	4356	1715
CCNA_00853		3-isopropylmalate dehydrogenase	1.80438	0.00133403	0.00276188	101	48	108	78	68	56
CCNA_02540		N-acyl-L-amino acid amidohydrolase	1.09641	0.00133894	0.00277057	451	544	496	787	587	675
CCNA_01024		hypothetical protein	1.34528	0.00134219	0.00277582	444	150	409	97	135	56
CCNA_01829		SalR-family ligand-binding transcriptional regulator	-1.21457	0.0013954	0.00288433	4047	1991	3587	144	92	125
CCNA_02312		TraB superfamily protein	1.15773	0.00139766	0.00288746	248	290	276	1132	3512	2180
CCNA_03602		patatin family phospholipase domain protein	1.25468	0.00141078	0.00291301	3237	1365	2359	510	196	1125
CCNA_03076		excinuclease ABC subunit B	1.30616	0.00142146	0.00293352	1742	1508	2226	127	72	251
CCNA_00813		flavin-binding monooxygenase-related protein	-1.10195	0.00142334	0.00293583	195	852	213	2181	1972	856
CCNA_03660		Usg protein	-1.24986	0.00143224	0.00295263	151	412	145	87	87	61
CCNA_00039		hypothetical protein	2.16487	0.00143597	0.00295727	1246	2172	1246	764	483	567
CCNA_03823	ubiE	ubiquinone/menaquinone biosynthesis methyltransferase UbiE	-1.15388	0.00143602	0.00295727	153	138	124	730	658	567
CCNA_00612		L-asparaginase	1.16366	0.00144594	0.00297611	22550	21377	22486	1893	1231	1453
CCNA_00731	mutL	DNA mismatch repair protein mutL	-1.24507	0.00145389	0.0029909	2637	3345	2196	6110	5648	3473
CCNA_01576		major facilitator superfamily transporter	1.19212	0.00145619	0.00299405	3111	808	3448	3403	1800	7195
CCNA_02197		hypothetical protein	-1.34339	0.00148576	0.00305324	533	251	690	579	435	1457
CCNA_01734		MarC family integral membrane protein	-1.18586	0.00148929	0.00305888	3324	2570	3850	7430	4607	10903
CCNA_01382		long-chain-fatty-acid--CoA ligase	-1.10826	0.00149142	0.00306163	604	412	634	334	390	681
CCNA_02355		endonuclease III	1.12136	0.00150583	0.00308957	5528	4601	6923	5173	4062	2882
CCNA_02504		type IV secretory pathway, VirB10 channel protein	-1.17886	0.00150712	0.00309058	1169	653	978	512	381	353
CCNA_00596		RpoE-family sigma factor	1.13649	0.0015223	0.00312008	1647	533	1756	522	325	264
CCNA_00991		nodulation protein N	-1.2838	0.00153334	0.00314105	2339	821	1766	205	140	416
CCNA_03877		CopD family protein	-1.10506	0.00157137	0.00321725	999	456	872	798	218	1694
CCNA_00151		ribonuclease PH	1.20809	0.00158432	0.00324205	6943	2191	4647	4050	4188	4774
CCNA_03700		large-conductance mechanosensitive channel	-1.31223	0.00160116	0.00327478	94	164	54	1271	1304	2065
CCNA_01439		PhoX-family secreted phosphatase	1.47223	0.00160481	0.00328052	3381	2668	3405	57787	44220	99277
CCNA_02092		amino acid efflux permease	1.14805	0.00161134	0.00329214	165	293	158	142	22	34
CCNA_01849	qoxC	quinol cytochrome oxidase polypeptide III	1.48303	0.00162133	0.00331083	2865	504	2667	2063	2325	7260
CCNA_01966	nrdJ	vitamin B12-dependent ribonucleotide reductase	-1.32392	0.00163537	0.00333774	34	28	34	141	111	77
CCNA_02407		hydrolase, nudix family	-1.13762	0.0016891	0.00344559	2332	1518	2402	4224	2498	4285
CCNA_01595		hypothetical protein	1.10506	0.00169207	0.00344984	328	178	257	582	605	732
CCNA_02542		hypothetical protein	-1.15497	0.00169377	0.00345148	316	299	239	1214	661	642
CCNA_03130	ctrA	cell cycle response regulator CtrA	-1.33885	0.00170631	0.00347523	37	258	47	105	58	85
CCNA_02039	clpX	ATP-dependent endopeptidase clp, ATP-binding subunit ClpX	1.1643	0.00170782	0.00347647	169	503	135	109	86	198
CCNA_02290		hypothetical protein	-1.13849	0.00171219	0.00348355	599	6169	465	345	262	303
CCNA_03969		hypothetical protein	1.35361	0.00171717	0.00349184	251	561	248	315	180	276
CCNA_03346	ruvC	crossover junction endodeoxyribonuclease ruvC	-1.28628	0.00174992	0.00355659	6441	759	8613	1230	1491	2088
CCNA_00943	flaN	flagellar hook-associated protein FlaN	-1.70186	0.00175931	0.00357379	134	106	99	151	183	289
CCNA_03818		hypothetical protein	1.40079	0.00176264	0.00357869	139	106	118	62	53	91
CCNA_00549		transposase, IS2 family	2.32142	0.00181246	0.00367793	2433	48	1954	3377	2303	3139
CCNA_03798	mtaB	tRNA 2-methylthioadenosine synthase-like protein	1.40355	0.0018192	0.00368968	143	16	183	859	927	472
CCNA_00280		tRNA pseudouridine synthase A	-1.10199	0.00184232	0.00373462	1075	944	1079	4805	4810	3293
CCNA_01943		alpha/beta hydrolase family protein	1.12485	0.00184383	0.00373572	46	14	20	69	99	65
CCNA_03377		hypothetical protein	1.29871	0.0018532	0.00375275	381	185	325	247	211	410
CCNA_02982		porin	-1.73164	0.00185508	0.0037546	34	22	36	229	179	296
CCNA_01475	ompW	OmpW family outer membrane cation channel	1.43699	0.00188	0.00380306	5624	6525	4277	1448	1990	6304
CCNA_00640		hypothetical protein	1.64628	0.00191484	0.00387082	288	130	186	263	268	310
CCNA_01881		NAD-binding Rossmann superfamily protein	1.68264	0.00191549	0.00387082	3321	1042	3821	4606	2846	4191
CCNA_01545		NAD(FAD)-utilizing dehydrogenase	1.06659	0.00191813	0.00387414	109	438	92	231	151	176
CCNA_03490		hypothetical protein	-1.1007	0.00193239	0.00390091	242	162	217	1037	1096	1171
CCNA_02710		rhomboid family intramembrane serine protease	1.19135	0.00196637	0.00396746	502	1108	444	230	242	810
CCNA_01141	recA	RecA protein	1.14122	0.00197201	0.00397677	148	227	152	5510	5902	3525
CCNA_02567	pleC	sensory transduction histidine kinase pleC	-1.28837	0.00198652	0.00400395	156	107	124	123	54	218
CCNA_01537		acetyltransferase	-1.14731	0.00199967	0.00402836	691	162	707	272	265	216
CCNA_03356	zapA	cell division protein ZapA	1.12954	0.00200159	0.00403015	632	738	520	577	462	681
CCNA_03342		tol-pal system-associated acyl-CoA thioesterase	-1.16372	0.00201726	0.0040596	792	76	777	142	175	95
CCNA_02951		WbqC-like family protein	1.32391	0.00203062	0.00408436	1425	1973	1206	45829	27359	40299
CCNA_02640		phospho-N-acetylmuramoyl-pentapeptide- transferase	-1.13176	0.00203447	0.00409	503	106	522	303	140	375
CCNA_01736		TetR-family transcriptional regulator	-1.18377	0.00204736	0.00411378	2866	519	3185	3930	1818	4439
CCNA_02969		TetR-family transcriptional regulator	1.30976	0.00205475	0.00412648	8	0	15	34	21	20
CCNA_02328	gcrA	cell cycle sigma 70 cofactor GcrA	1.16263	0.0020591	0.00413309	1311	1062	1185	946	731	794
CCNA_01224		O-antigen membrane transport protein	-1.05653	0.00206089	0.00413455	49	658	39	41	102	215
CCNA_02632		SOUL domain heme-binding protein	1.10163	0.00206246	0.00413555	34	8	27	135	265	317
CCNA_02078	serS	seryl-tRNA synthetase	-1.07105	0.00208574	0.00418008	436	476	400	677	608	693
CCNA_01332	rplQ	LSU ribosomal protein L17P	1.63536	0.00209097	0.0041884	3086	1942	2876	1939	1202	2438
CCNA_02477	vanB	vanillate demethylase oxidoreductase subunit vanB	1.43183	0.00211972	0.00424161	8453	795	6918	3149	2418	3301
CCNA_03334	ftsH	cell division protein FtsH	1.10015	0.00211942	0.00424161	10991	6566	13329	9636	6705	6499
CCNA_00668		capsular polysaccharide biosynthesis protein	1.31461	0.00213459	0.00426919	93	33	49	89	33	88
CCNA_00295	phoU	phosphate transport system protein phoU	1.20925	0.00217529	0.00434827	104	165	97	88	113	162
CCNA_02383		alpha/beta hydrolase family protein	-1.16187	0.00217637	0.00434827	442	236	422	1261	1146	696
CCNA_02578		TetR-family transcriptional regulator	1.10079	0.00219439	0.004382	1344	428	1203	191	133	295
CCNA_03477		rhodanese-related sulfurtransferase	1.2983	0.00219941	0.00438979	33	4	38	707	440	495
CCNA_00424		aldehyde dehydrogenase	1.12475	0.00220284	0.00439438	5047	1040	6156	1318	933	3499
CCNA_03144	dnaG	DNA primase	-1.14777	0.00222408	0.00443447	2068	1316	2332	380	503	4559
CCNA_03651	addB	ATP-dependent nuclease subunit B AddB	-1.23994	0.00223999	0.0044639	2061	1649	2097	629	283	609
CCNA_00952	flbE	flagellar assembly protein FlbE/FliH	-1.26914	0.00224986	0.00448126	40	45	55	24	32	175
CCNA_02099		Na+ driven multidrug efflux pump	1.05543	0.00226437	0.00450786	2516	2627	1735	3327	2010	923
CCNA_02939		hypothetical protein	-1.29382	0.00226587	0.00450854	441	230	304	4097	5467	2999
CCNA_01384		amidase family protein	-1.1427	0.00229041	0.00455504	1557	1643	1412	450	302	873
CCNA_03939		hypothetical protein	1.52917	0.00233699	0.0046453	1531	3347	1236	497	365	560
CCNA_03535		fatty acid desaturase	-1.09895	0.00234252	0.0046539	1270	564	1236	282	132	387
CCNA_02049		ABM superfamily monooxygenase protein	1.08593	0.00234392	0.0046543	135	25	94	66	66	54
CCNA_01775		phosphoribosylformylglycinamidine cyclo-ligase	1.10811	0.00234669	0.00465743	3246	217	4101	1512	2183	1160
CCNA_03948		hypothetical protein	-1.05754	0.00235465	0.00467083	568	588	523	246	140	370
CCNA_03315		molybdopterin biosynthesis MoeA protein	-1.3781	0.0023609	0.00468085	1024	2195	807	352	474	925
CCNA_03292		long-chain-fatty-acid--CoA ligase	-1.10705	0.00238569	0.00472758	1247	1577	1572	414	283	876
CCNA_01480		hypothetical protein	-1.12376	0.0023914	0.00473648	12517	8312	15728	6865	5685	4971
CCNA_01859		TonB-dependent receptor	1.06864	0.00242107	0.00479281	656	456	683	333	586	3361
CCNA_00694		DEXQ-box helicase domain protein	-1.10534	0.00243701	0.0048219	975	150	1105	2729	5909	3537
CCNA_03247		methyl-accepting chemotaxis protein	-1.24136	0.00244736	0.00483992	2001	3067	1986	636	349	1125
CCNA_03037	cpaF	pilus assembly ATPase CpaF	-1.03852	0.00245234	0.00484731	1471	1324	1612	724	371	1590
CCNA_02269		L-aminopeptidase/D-esterase dmpA	-1.30263	0.00245894	0.00485787	1092	302	867	992	750	1262
CCNA_00933		M28 Zn-Peptidase	1.21102	0.00249093	0.00491857	18018	9695	16844	15423	7864	34798
CCNA_01243		ATP-dependent helicase hrpB	-1.12835	0.00251748	0.00496848	963	800	608	111	132	235
CCNA_03437		hypothetical protein	1.07845	0.00251977	0.00497047	142	269	163	484	480	640
CCNA_00306		lysophospholipid acyltransferase	-1.3026	0.00254108	0.00500996	165	439	153	276	153	322
CCNA_02736		nitroreductase family	1.09153	0.00256209	0.00504883	2726	2427	2516	4563	3989	3654
CCNA_01279		inorganic polyphosphate/ATP-NAD kinase	-1.04118	0.00256859	0.00505906	393	144	346	379	435	337
CCNA_03174		major facilitator superfamily transporter	1.10903	0.00257441	0.00506796	361	1058	323	209	91	413
CCNA_00994		oxidoreductase, GMC family	-1.02694	0.00258089	0.00507815	892	2054	626	145	137	110
CCNA_00037		Dienelactone hydrolase-family protein	-1.0586	0.00258997	0.00509343	784	2645	703	11608	15563	6453
CCNA_01218		sphingosine kinase/diacylglycerol kinase-related protein	-1.1469	0.00261844	0.00514682	781	435	606	240	180	362
CCNA_03784		DMT family transporter	1.23356	0.00262758	0.00516217	5036	2242	4049	3688	1778	10240
CCNA_03433		YcaQ-family winged helix DNA-binding protein	1.14595	0.00264387	0.00519155	586	559	507	783	1458	1465
CCNA_02773		methyl-accepting chemotaxis protein	1.03523	0.00265157	0.00520405	929	272	873	410	275	220
CCNA_02009		hypothetical protein	1.19747	0.0026836	0.00526425	26	5	12	30	35	12
CCNA_00240		PTS system, IIA component	1.02287	0.00270554	0.0053046	526	1044	469	153	139	195
CCNA_03814		SRPBCC family protein	-1.1859	0.00271882	0.00532796	6367	3070	5272	1837	693	5306
CCNA_02485		aldehyde dehydrogenase	1.08777	0.0027236	0.00533462	1464	900	1036	5090	4124	3670
CCNA_01408		phosphohydrolase, MutT/nudix family	-1.3502	0.00272989	0.00534427	987	262	1044	344	233	822
CCNA_01225		glycerophosphotransferase-related protein	-1.03446	0.00274707	0.00537519	357	1560	329	312	348	196
CCNA_01928		conserved ACT domain protein	-1.08597	0.00276394	0.00540547	486	411	493	645	523	580
CCNA_02153		acetylspermidine deacetylase	-1.02255	0.00278602	0.00544591	2694	2988	2441	1619	1409	3485
CCNA_01890		enoyl-CoA hydratase/isomerase family protein	-1.11742	0.00281404	0.00549792	7764	37631	8914	5987	6048	3014
CCNA_02708		Rrf2 family protein	1.59268	0.00283626	0.00553855	1841	2243	1735	279	175	506
CCNA_00428		hypothetical protein	1.07518	0.00286561	0.00559023	84	120	65	23	27	62
CCNA_00723		glyoxalase family protein	1.06525	0.00286528	0.00559023	170	1087	128	80	41	148
CCNA_00708		cobaltochelatase cobT subunit	1.13265	0.00286837	0.00559282	1401	1438	1619	9260	4022	13035
CCNA_01653		cyclophilin-type peptidylprolyl cis-trans isomerase	1.05679	0.00287118	0.00559549	17	48	31	34	28	29
CCNA_02208		thymidylate synthase	-1.20532	0.00288958	0.00562852	452	2285	376	279	223	258
CCNA_00857		glucose/fructose transport protein	-1.21611	0.00289935	0.00564473	6163	1673	5810	2112	1050	3129
CCNA_03755	rfaE	bifunctional D-glycero-D-manno-heptose-7-phosphate 1-kinase/D-glycero-D-manno-heptose-1-phosphate adenylyltransferase	-1.03818	0.00294352	0.00572785	26	19	21	544	3989	564
CCNA_03324		hypothetical protein	1.13284	0.00295849	0.00575411	261	234	322	869	845	1471
[truncated: 1,888 more rows]

## Sheet: 2-fold differentially regulated
Negative logFC values indicate genes upregulated at 60 minutes of starvation. Positive logFC values indicate genes upregulated at 24 hours of starvation.
Locustag	Gene	Description	logFC	PValue	FDR
CCNA_03944		hypothetical protein	-8.34183	9.59914e-18	1.89351e-16
CCNA_03972		hypothetical protein	-8.23924	7.4894e-35	1.61688e-32
CCNA_01779		hypothetical protein	-6.76103	1.03086e-52	4.00592e-49
CCNA_03933	cdzC	killing protein CdzC	-6.69408	2.64257e-40	9.3355e-38
CCNA_03964		hypothetical protein	-5.99884	8.53869e-07	3.2372e-06
CCNA_00967		TetR-family transcriptional regulator	-5.69706	9.52518e-37	2.46766e-34
CCNA_02248		hypothetical protein	-5.57107	1.30666e-31	1.53869e-29
CCNA_03990		hypothetical protein	-5.41955	3.62203e-05	0.000104261
CCNA_00592		ferritin superfamily protein	-5.10618	1.66454e-36	4.04276e-34
CCNA_03932	cdzD	killing protein CdzD	-5.0082	7.9983e-25	4.57079e-23
CCNA_01768		hypothetical protein	-4.98252	1.03e-34	2.00129e-32
CCNA_00065		S-adenosylmethionine-dependent methyltransferase	-4.9669	2.1411e-32	2.68397e-30
CCNA_03400		DUF465 domain-containing protein	-4.9128	1.55848e-17	3.01307e-16
CCNA_03515		hypothetical protein	-4.85429	2.24243e-23	1.00162e-21
CCNA_00591		L-lysine epsilon-oxidase	-4.82692	3.47455e-33	4.6559e-31
CCNA_00593		hypothetical protein	-4.6724	9.67145e-27	6.95986e-25
CCNA_02544		hypothetical protein	-4.62146	9.10692e-21	2.80869e-19
CCNA_03915		hypothetical protein	-4.55896	8.7155e-23	3.64177e-21
CCNA_03265		CBS pair-family sensor histidine kinase/receiver domain protein	-4.55555	1.11067e-22	4.49591e-21
CCNA_01842		hypothetical protein	-4.53459	5.53349e-13	5.34904e-12
CCNA_03691	kidO	bifunctional regulator KidO	-4.50896	6.30858e-23	2.69397e-21
CCNA_03425		hypothetical protein	-4.44744	2.84383e-11	2.29277e-10
CCNA_00426		very-short-patch-repair endonuclease	-4.36854	5.96979e-21	1.87086e-19
CCNA_03931	cdzI	immunity protein CdzI	-4.34754	5.90914e-22	2.16631e-20
CCNA_03136	fliJ	flagellar biosynthesis chaperone FliJ	-4.25053	1.79627e-22	7.05083e-21
CCNA_00137	shkA	hybrid two-component histidine kinase/receiver protein ShkA	-4.23308	2.04254e-19	5.08803e-18
CCNA_00719	cdzB	type I secretion protein CdzB, adaptor	-4.20362	2.05061e-24	1.0916e-22
CCNA_00822		hypothetical protein	-4.18791	1.61069e-19	4.06439e-18
CCNA_03585		chemotaxis receiver domain protein CheYIV	-4.14296	5.84819e-17	1.04728e-15
CCNA_00438		hypothetical protein	-4.11851	1.33362e-23	6.3981e-22
CCNA_00391		hypothetical protein	-4.10933	1.80599e-23	8.25657e-22
CCNA_02727		PhoH family protein	-4.10201	4.08873e-23	1.78526e-21
CCNA_02529	dprA	DNA recombination-mediator protein A, SMF family	-4.06042	7.40377e-16	1.15084e-14
CCNA_00965		DnaJ-family chaperone protein	-4.04079	1.15642e-21	3.97684e-20
CCNA_01611		transporter, drug/metabolite exporter family	-4.02081	1.94316e-22	7.5511e-21
CCNA_02174		multidrug resistance efflux pump	-4.01957	2.97139e-22	1.0997e-20
CCNA_02949	flmE	S-adenosylmethionine-dependent methyltransferase related protein	-3.99659	2.25448e-20	6.538e-19
CCNA_03329		hypothetical protein	-3.97811	1.25168e-06	4.61485e-06
CCNA_00594		hypothetical protein	-3.97031	2.96907e-24	1.51813e-22
CCNA_03424	tacA	AAA-family response regulator tacA	-3.94259	6.38314e-18	1.29192e-16
CCNA_00348		methyl-accepting chemotaxis protein	-3.92377	7.42763e-25	4.30802e-23
CCNA_00590		FixC-family flavoprotein dehydrogenase	-3.92039	5.02349e-20	1.35564e-18
CCNA_01140		PAS-containing EAL phosphodiesterase	-3.89259	5.63204e-21	1.79394e-19
CCNA_02719		hypothetical protein	-3.89004	1.14785e-10	8.40026e-10
CCNA_02401		SalR-family ligand-binding transcriptional regulator	-3.84648	1.8428e-24	9.94603e-23
CCNA_03198	cleD	two-component receiver protein CleD	-3.83533	1.11572e-20	3.41392e-19
CCNA_02363		hypothetical protein	-3.79329	1.764e-23	8.25657e-22
CCNA_00893	rodZ	helix-turn-helix DNA-binding protein RodZ	-3.78342	2.80305e-22	1.04737e-20
CCNA_02125	podJ	polar development protein podJ	-3.76731	2.47583e-22	9.43244e-21
CCNA_02976		MCP-signal associated domain protein	-3.7206	1.73564e-20	5.14861e-19
CCNA_01042		TonB-dependent receptor	-3.71505	1.20975e-14	1.53631e-13
CCNA_01226		OstA family protein	-3.71174	9.36074e-17	1.62392e-15
CCNA_02762		DNA repair protein RadC	-3.69641	1.26815e-22	5.08044e-21
CCNA_02173		ABC transporter ATP-binding protein	-3.68278	1.36183e-22	5.40006e-21
CCNA_00580		AAA ATPase domain protein	-3.65954	1.70298e-20	5.0906e-19
CCNA_00052		YbeY-family hydrolase	-3.6299	4.29788e-15	5.81936e-14
CCNA_01511		sterol desaturase family protein	-3.6286	4.27072e-20	1.16056e-18
CCNA_03143		PAS-family sensor histidine kinase	-3.58571	3.40642e-20	9.45524e-19
CCNA_01083		HATPase superfamily protein	-3.57408	2.10549e-18	4.54551e-17
CCNA_01277		FAD-linked oxidoreductase	-3.5737	1.09808e-19	2.84476e-18
CCNA_01302		acetyltransferase domain protein	-3.55345	1.53075e-18	3.37982e-17
CCNA_02282		VanZ family protein	-3.52784	3.54771e-09	2.0364e-08
CCNA_01280	spmY	cell development regulator SpmY	-3.52223	4.53733e-17	8.27796e-16
CCNA_01525	flbT	flagellar biosynthesis repressor flbT	-3.51886	7.89837e-21	2.45544e-19
CCNA_02528		PlsY-like acyl-phosphate glycerol 3-phosphate acyltransferase	-3.50453	9.89657e-17	1.70168e-15
CCNA_00329		ribosomal-protein-alanine acetyltransferase	-3.49077	1.40226e-13	1.50115e-12
CCNA_01591		DNA polymerase III epsilon-like protein	-3.46878	5.36432e-20	1.43764e-18
CCNA_03445		M28-family zinc metallopeptidase	-3.42134	3.33214e-20	9.3156e-19
CCNA_02565		hypothetical protein	-3.41053	1.28992e-18	2.88082e-17
CCNA_02720		DUF2336 domain-containing protein	-3.40224	6.73279e-19	1.59534e-17
CCNA_01044		AcrR-family transcriptional regulator	-3.38978	1.56038e-19	3.96316e-18
CCNA_00625		two-component receiver domain protein	-3.38186	3.00753e-15	4.18898e-14
CCNA_00551		hypothetical protein	-3.37995	6.18495e-15	8.17508e-14
CCNA_01157		protoporphyrinogen oxidase	-3.35787	4.36159e-15	5.88512e-14
CCNA_00773		carboxypeptidase S	-3.35184	1.96605e-16	3.25109e-15
CCNA_00949		hypothetical protein	-3.33426	3.93699e-17	7.21659e-16
CCNA_03960		hypothetical protein	-3.32548	2.07092e-15	2.98059e-14
CCNA_02625	ftsQ	cell division protein FtsQ	-3.32371	8.4332e-14	9.39009e-13
CCNA_00560	sixA	phosphohistidine phosphatase SixA	-3.32126	1.73824e-06	6.2777e-06
CCNA_00199	cpaL	TadG/vWA-family protein CpaL	-3.31385	3.45036e-19	8.43276e-18
CCNA_03930		hypothetical protein	-3.31061	4.97074e-13	4.84118e-12
CCNA_03886		trypsin-like peptidase domain family protein	-3.30252	2.23108e-16	3.67371e-15
CCNA_01542		ice nucleation protein	-3.30009	4.17024e-18	8.75976e-17
CCNA_03407		ABC transporter permease	-3.2867	4.01094e-19	9.68107e-18
CCNA_02036		DNA-binding protein HU	-3.28606	2.69618e-17	5.03719e-16
CCNA_03449		S-adenosylmethionine-dependent methyltransferase	-3.28066	2.07176e-13	2.15264e-12
CCNA_02185		acetolactate synthase large subunit	-3.27534	2.90809e-18	6.17532e-17
CCNA_00589		hypothetical protein	-3.26555	1.34001e-15	1.96501e-14
CCNA_01121		MA superfamily peptidase	-3.25633	7.32501e-17	1.29386e-15
CCNA_00025		major facilitator superfamily transporter	-3.25579	1.63645e-17	3.14814e-16
CCNA_03803	hfsK	GNAT-family holdfast biogenesis protein HfsK	-3.25395	1.77268e-16	2.96924e-15
CCNA_00440		STAS domain protein	-3.24274	1.91543e-16	3.1899e-15
CCNA_03295		PAS-family sensor histidine kinase	-3.24265	3.68227e-16	5.91293e-15
CCNA_01610		2-isopropylmalate synthase	-3.23767	6.15439e-17	1.09706e-15
CCNA_02449		YjfK family protein	-3.21728	1.12683e-16	1.92056e-15
CCNA_01528	fljK	flagellin fljK	-3.21497	1.05953e-16	1.81381e-15
CCNA_01220	ccbF	BioF-family ceramide biosynthesis protein CcbF	-3.19761	1.92084e-16	3.1899e-15
CCNA_00892	ptsP	phosphoenolpyruvate-protein phosphotransferase PtsP	-3.18115	5.05176e-10	3.31607e-09
CCNA_02343		pentapeptide repeat-containing protein	-3.1581	7.95477e-16	1.23156e-14
CCNA_00166	hvyA	transglutaminase-like cysteine proteinase HvyA	-3.15331	2.67142e-16	4.36183e-15
CCNA_01843		malate synthase	-3.15299	4.03375e-08	1.90927e-07
CCNA_01388		methyltransferase	-3.13911	1.91136e-09	1.13398e-08
CCNA_01165		FkbM methyltransferase family protein	-3.13719	1.28667e-17	2.52525e-16
CCNA_01125		Ribonuclease H-like superfamily	-3.13663	2.54374e-14	3.08905e-13
CCNA_00666		response regulator receiver domain protein	-3.13639	9.9494e-14	1.08605e-12
CCNA_02587		PAS-family sensor histidine kinase	-3.13332	1.51669e-17	2.94692e-16
CCNA_02608		DUF2939 domain-containing protein	-3.12611	2.78083e-14	3.33528e-13
CCNA_00112		glyoxalase family protein	-3.10873	1.75639e-13	1.85976e-12
CCNA_02500		type IV secretory pathway, VirB3 protein	-3.10823	1.46251e-07	6.42911e-07
CCNA_00338		TonB-dependent receptor	-3.10199	4.65154e-14	5.44455e-13
CCNA_00561		conserved hypothetical cytosolic protein	-3.08287	6.88549e-14	7.84663e-13
CCNA_00390		ADP-heptose--LPS heptosyltransferase	-3.07855	3.09645e-15	4.28213e-14
CCNA_02839	glnE	glutamate-ammonia-ligase adenylyltransferase	-3.07245	3.15239e-13	3.18187e-12
CCNA_03507	pdeA	GGDEF/EAL phosphodiesterase PdeA	-3.06361	6.72649e-12	5.75752e-11
CCNA_03690		SpsF-family polysaccharide biosynthesis protein	-3.05192	1.4978e-08	7.70921e-08
CCNA_01532	flaY	regulatory protein flaY	-3.04044	2.93391e-12	2.5853e-11
CCNA_01383		hypothetical protein	-3.03298	3.92028e-11	3.10269e-10
CCNA_00948	sciP	CtrA inhibitory protein SciP	-3.02731	3.69609e-13	3.68282e-12
CCNA_01393	sdpB	soluble lytic murein transglycosylase SdpB	-3.01478	7.98011e-15	1.04766e-13
CCNA_01365	perP	aspartyl protease perP	-3.01333	5.99428e-09	3.30408e-08
CCNA_00089		MHYT/PAS-family GGDEF/EAL protein	-3.00889	2.32076e-15	3.30348e-14
CCNA_02852		hypothetical protein	-3.00078	6.54596e-16	1.02986e-14
CCNA_02163		hypothetical protein	-2.99732	1.27269e-14	1.61097e-13
CCNA_01675		outer membrane translocation and assembly protein TamA	-2.99129	7.13768e-16	1.11394e-14
CCNA_01257		hypothetical protein	-2.98843	9.59577e-15	1.23884e-13
CCNA_03003		two component sensor histidine kinase	-2.97381	2.74833e-14	3.3065e-13
CCNA_03355		Dipeptidyl aminopeptidase/acylaminoacyl peptidase	-2.96935	2.95163e-12	2.59503e-11
CCNA_00944		flagellar hook length determination protein	-2.96792	1.38749e-12	1.28376e-11
CCNA_02191		hypothetical protein	-2.9669	1.84572e-11	1.51959e-10
CCNA_01186		hypothetical protein	-2.96681	1.61341e-12	1.47177e-11
CCNA_00350		hypothetical protein	-2.96263	2.44761e-13	2.52292e-12
CCNA_01465		methyl-accepting chemotaxis protein	-2.95205	2.91844e-15	4.09425e-14
CCNA_00562		dihydroorotate dehydrogenase	-2.94614	2.03814e-13	2.12909e-12
CCNA_02636		hypothetical protein	-2.94566	4.13207e-15	5.63412e-14
CCNA_01258		hypothetical protein	-2.94439	2.67271e-13	2.72603e-12
CCNA_03241		glutamate-1-semialdehyde 2,1-aminomutase	-2.94172	4.73558e-12	4.08944e-11
CCNA_02161		TetR-family transcriptional regulator	-2.93947	1.21566e-15	1.81695e-14
CCNA_03066		GAF/PAS-family sensor histidine kinase	-2.939	0.000193772	0.000476884
CCNA_02211		zinc ribbon domain protein	-2.92944	2.54093e-15	3.59057e-14
CCNA_03826		pyocin large subunit family protein	-2.92908	2.12812e-13	2.19943e-12
CCNA_02561	stpB	stalk cross-band protein StpB	-2.92789	5.20406e-15	6.97344e-14
CCNA_02067		conserved membrane spanning protein	-2.92417	7.88977e-10	4.96111e-09
CCNA_03161	xylR	transcriptional regulator xylR	-2.92367	2.64689e-15	3.72675e-14
CCNA_03120		chemotaxis protein cheW	-2.91036	4.2373e-13	4.17923e-12
CCNA_00466		GT4 PimA-like glycosyltransferase	-2.90681	3.87246e-12	3.37407e-11
CCNA_03787		heme exporter protein D CcmD	-2.89933	1.36511e-10	9.86028e-10
CCNA_01510		hypothetical protein	-2.89835	7.14915e-05	0.000194163
CCNA_00396		hypothetical protein	-2.88852	4.0724e-14	4.78107e-13
CCNA_02712	hfaB	holdfast attachment protein HfaB	-2.88638	3.01282e-14	3.58037e-13
CCNA_00186		guanine-hypoxanthine permease	-2.87063	6.44988e-14	7.39357e-13
CCNA_03408		ABC transporter ATP-binding protein	-2.85424	8.40314e-15	1.09579e-13
CCNA_01512		IS200-like transposase	-2.85287	1.76717e-14	2.194e-13
CCNA_01676		autotransporter translocation and assembly factor TamB	-2.85043	3.8608e-15	5.28277e-14
CCNA_03099		hypothetical protein	-2.84965	5.36024e-13	5.20747e-12
CCNA_02497		DUF1800 family protein	-2.83923	5.71019e-14	6.6041e-13
CCNA_02562	stpA	stalk cross-band protein StpA	-2.83659	8.87645e-14	9.82732e-13
CCNA_01556		LacI-family transcriptional regulator	-2.82729	1.17946e-14	1.50275e-13
CCNA_00395		feruloyl-CoA synthetase	-2.82605	1.68336e-12	1.52483e-11
CCNA_02130		pyruvate kinase	-2.82488	3.16209e-14	3.74631e-13
CCNA_02530		class I SAM-dependent methyltransferase	-2.81482	2.7858e-10	1.90928e-09
CCNA_00388		esterase lipase Family protein	-2.80908	1.80116e-12	1.62397e-11
CCNA_00888		MCP-signal associated domain protein	-2.80557	1.21367e-12	1.13101e-11
CCNA_02897		tryptophan halogenase	-2.80556	1.20416e-05	3.7737e-05
CCNA_00848		leucine-responsive regulatory protein	-2.79282	1.57179e-10	1.12777e-09
CCNA_01426	cleB	single domain receiver protein CleB	-2.78708	9.65033e-13	9.08019e-12
CCNA_00345		alpha/beta family hydrolase	-2.78207	1.42642e-14	1.79388e-13
CCNA_02815		ice nucleation protein	-2.77125	2.14692e-14	2.63184e-13
CCNA_00093		hypothetical protein	-2.76355	3.50105e-09	2.01259e-08
CCNA_03734	nadE	glutamine-dependent NAD synthetase	-2.75538	1.64856e-14	2.05331e-13
CCNA_00876		7,8-dihydro-8-oxoguanine-triphosphatase	-2.75314	3.50999e-13	3.50639e-12
CCNA_02698		nucleoside hydrolase	-2.74855	2.42668e-12	2.15791e-11
CCNA_02186		acetolactate synthase small subunit	-2.74665	3.19116e-13	3.20436e-12
CCNA_00355		putative pentapeptide repeat protein	-2.74365	4.60645e-13	4.50898e-12
CCNA_01598		tryptophan halogenase family protein	-2.72398	2.91631e-12	2.57563e-11
CCNA_02560	stpC	stalk cross-band protein StpC	-2.72273	8.1774e-08	3.69504e-07
CCNA_03007		L-aspartate oxidase	-2.7179	3.85106e-09	2.19431e-08
CCNA_02409		hybrid sensor histidine kinase/receiver protein	-2.70288	1.46545e-12	1.34803e-11
CCNA_02697		NTF2 family protein	-2.70013	5.81855e-13	5.59675e-12
CCNA_00626		methyl-accepting chemotaxis protein	-2.68167	8.9034e-14	9.82915e-13
CCNA_00216		YdeM-like hot dog superfamily protein	-2.68024	1.08914e-08	5.78196e-08
CCNA_03519	zerR	transcriptional regulator ZerR	-2.67539	7.03252e-07	2.70846e-06
CCNA_03263		TonB-dependent receptor	-2.66361	1.12671e-09	6.8843e-09
CCNA_02501		type IV secretory pathway, VirB4 ATPase	-2.65763	7.77934e-13	7.42764e-12
CCNA_02754		Xaa-Pro dipeptidase	-2.65642	5.70623e-11	4.40843e-10
CCNA_03006		quinolinate synthetase A	-2.65512	5.29561e-12	4.54277e-11
CCNA_01250		FecCD-family transporter protein	-2.6526	4.53023e-13	4.44558e-12
CCNA_02498	sdpC	soluble lytic transglycosylase SdpC	-2.64995	5.4077e-13	5.24048e-12
CCNA_03511	surF1	cytochrome c oxidase assembly protein Surf1	-2.64878	4.07137e-13	4.03605e-12
CCNA_01110		2-dehydro-3-deoxygluconokinase	-2.64819	1.46736e-12	1.34803e-11
CCNA_03999		cell surface polysaccharide synthesis protein, GtrA family	-2.64411	2.08911e-13	2.16487e-12
CCNA_02913		hypothetical protein	-2.64284	8.98764e-09	4.81738e-08
CCNA_01613	mreC	rod shape-determining protein MreC	-2.64093	1.66866e-08	8.50973e-08
CCNA_00554		methyltransferase	-2.64028	3.01856e-08	1.46751e-07
CCNA_00072		hypothetical protein	-2.63809	2.88142e-09	1.67623e-08
CCNA_00439		methyl-accepting chemotaxis protein	-2.6364	2.79634e-13	2.84465e-12
CCNA_01715		GPH-family phosphatase	-2.63468	3.19096e-13	3.20436e-12
CCNA_01260		hypothetical protein	-2.62373	7.62751e-12	6.48589e-11
CCNA_01742		hypothetical protein	-2.61738	2.33789e-12	2.08852e-11
CCNA_03344	ruvB	Holliday junction DNA helicase RuvB	-2.61383	1.64677e-12	1.49868e-11
CCNA_00432		AsnC-family transcriptional regulator	-2.59937	2.05814e-11	1.68732e-10
CCNA_02637		PAS-family sensor histidine kinase	-2.59633	1.02637e-11	8.6331e-11
CCNA_03741		DNA-cytosine methyltransferase	-2.59203	9.82987e-09	5.25432e-08
CCNA_00983		hybrid sensor histidine kinase/receiver protein	-2.59138	3.05764e-11	2.44989e-10
CCNA_00632		chemotaxis receiver domain protein CheYII	-2.58937	2.99492e-10	2.03822e-09
CCNA_02040		HAD-IB family hydrolase	-2.58497	4.72291e-13	4.61137e-12
CCNA_02499		type IV secretory pathway, VirB2 protein	-2.58391	5.07895e-11	3.96321e-10
CCNA_01716		hypothetical protein	-2.58057	6.25058e-11	4.78144e-10
CCNA_00339		transporter, major facilitator superfamily	-2.57488	9.27268e-12	7.8334e-11
CCNA_01379	rsaFb	type I secretion outer membrane protein rsaFb	-2.57009	1.38273e-12	1.28241e-11
CCNA_01196		TonB-dependent receptor	-2.56861	6.65248e-09	3.63594e-08
CCNA_03987		hypothetical protein	-2.56518	0.00347511	0.00664908
CCNA_02118		ATP-dependent helicase, dinG family	-2.56008	1.54595e-12	1.41688e-11
CCNA_03316		UDP-N-acetylglucosamine 4,6-dehydratase/UDP-D-quinovosamine 4-dehydrogenase	-2.55487	2.99048e-12	2.61734e-11
CCNA_00099	fzlC	FtsZ-binding protein FzlC	-2.53642	7.90692e-11	5.94319e-10
CCNA_02711	hfaA	holdfast attachment protein HfaA	-2.53286	1.00076e-05	3.1929e-05
CCNA_00658		5-methylcytosine-specific restriction enzyme MRR	-2.52991	1.02926e-11	8.63869e-11
CCNA_02137	fssB	PEP-TPR-repeat protein FssB	-2.51487	3.48746e-10	2.35691e-09
CCNA_03234		gamma-glutamyl-gamma-aminobutyrate hydrolase family protein	-2.50789	1.29188e-09	7.81592e-09
CCNA_02845		two-component response regulator	-2.50049	2.52699e-11	2.05437e-10
CCNA_02395		hypothetical protein	-2.49978	2.49947e-08	1.23417e-07
CCNA_02445		copper homeostasis protein cutC	-2.4948	8.89477e-08	4.00059e-07
CCNA_01671	dgrA	diguanylate receptor protein dgrA	-2.49311	1.22872e-11	1.02684e-10
CCNA_02672		hypothetical protein	-2.48896	8.8594e-11	6.64626e-10
CCNA_01084		hypothetical protein	-2.48358	1.78035e-11	1.47201e-10
CCNA_02696		AtzE family amidohydrolase	-2.4805	7.00332e-09	3.81696e-08
CCNA_03031		NlpC/P60 family protein	-2.47455	1.13467e-08	5.99906e-08
CCNA_01517		NUDIX hydrolase family protein	-2.47434	3.71116e-08	1.76559e-07
CCNA_03486		TIGR02301 family protein	-2.4737	4.93631e-07	1.99402e-06
CCNA_00229		CAAX amino terminal protease family protein	-2.47326	6.66206e-10	4.24406e-09
CCNA_01952	amiC	N-acetylmuramoyl-L-alanine amidase AmiC	-2.47323	1.33686e-08	6.95451e-08
CCNA_02360	hfsL	holdfast glycosyl transferase family 2 protein HfsL	-2.45711	1.33838e-10	9.70325e-10
CCNA_00969		two component sensor histidine kinase	-2.45322	8.93761e-12	7.56679e-11
CCNA_03885		Abi superfamily/CAAX amino terminal protease	-2.44995	2.02042e-08	1.01047e-07
CCNA_00951	fliG	flagellar motor switch protein FliG	-2.44137	3.05136e-11	2.44989e-10
CCNA_01163		ice nucleation protein	-2.4398	2.49194e-11	2.03012e-10
CCNA_00970		long-chain-fatty-acid--CoA ligase	-2.43012	3.80262e-11	3.02807e-10
CCNA_02946		spsF-related cytidylyltransferase	-2.42806	2.37257e-10	1.64639e-09
CCNA_01366		hypothetical protein	-2.42507	1.22853e-05	3.84384e-05
CCNA_01043		hypothetical protein	-2.41823	8.88806e-11	6.65491e-10
CCNA_01713		2'-5' RNA ligase family protein	-2.4158	1.00972e-10	7.50244e-10
CCNA_00656		type I restriction-modification system methylation subunit	-2.41458	4.26113e-08	2.00469e-07
CCNA_03971		hypothetical protein	-2.41098	2.97942e-10	2.03123e-09
CCNA_01249		ABC-transporter substrate binding protein	-2.40703	3.90095e-09	2.21301e-08
CCNA_01033		FecR family protein	-2.40366	2.97183e-10	2.02962e-09
CCNA_01899		DNA polymerase III, delta' subunit	-2.40324	2.5475e-10	1.75836e-09
CCNA_01604		hypothetical protein	-2.4	5.43048e-10	3.53482e-09
CCNA_03345	ruvA	Holliday junction DNA helicase RuvA	-2.39808	2.26103e-08	1.12214e-07
CCNA_02643	ftsI	penicillin-binding protein FtsI	-2.39768	2.15901e-11	1.7663e-10
CCNA_00900		CHASE4-family GGDEF/EAL protein	-2.39308	2.88407e-08	1.40798e-07
CCNA_00986		general stress protein 17O	-2.39221	1.17838e-10	8.60747e-10
CCNA_02624	ftsA	cell division protein FtsA	-2.38747	8.59698e-10	5.35382e-09
CCNA_01687		FtsJ-family 23S rRNA methylase	-2.38516	2.80953e-10	1.92215e-09
CCNA_03435		peptidoglycan binding domain/FecR protein	-2.38172	3.72173e-10	2.50652e-09
CCNA_00947	flgE	flagellar hook protein FlgE	-2.38153	2.7877e-07	1.16668e-06
CCNA_03919		hypothetical protein	-2.38127	6.52807e-06	2.16821e-05
CCNA_02091		hypothetical protein	-2.37875	1.90959e-10	1.34432e-09
CCNA_00628	cheY	chemotaxis protein cheY	-2.37755	8.34924e-10	5.21626e-09
CCNA_00659		type I restriction-modification system restriction subunit	-2.36469	6.2262e-11	4.77219e-10
CCNA_00073		HemY domain membrane protein	-2.36219	2.37898e-08	1.17767e-07
CCNA_01204		UDP-glucuronate decarboxylase family protein	-2.36207	6.29643e-10	4.02433e-09
CCNA_03386	pbpC	multimodular transpeptidase-transglycosylase PbpC	-2.36182	6.33093e-11	4.83339e-10
CCNA_01278		hypothetical protein	-2.36026	2.41223e-10	1.66796e-09
CCNA_01590	ligA	NAD-dependent DNA ligase	-2.35939	4.78755e-11	3.75847e-10
CCNA_01622	spoT	Rsh ppGpp hydrolase-synthetase	-2.35696	7.67584e-11	5.79191e-10
CCNA_01644	motB	chemotaxis protein MotB	-2.35576	4.13115e-09	2.33678e-08
CCNA_00787	motA	flagellar motor stator protein MotA	-2.35368	5.32765e-10	3.48539e-09
CCNA_00434		conserved membrane-spanning protein	-2.35287	5.14071e-05	0.000143925
CCNA_03423		MmcQ/YjbR family protein	-2.35136	5.80351e-10	3.75874e-09
CCNA_03955		hypothetical protein	-2.34218	1.30263e-10	9.4617e-10
CCNA_01100		acylamino-acid-releasing enzyme	-2.33601	3.89557e-11	3.08943e-10
CCNA_00111		hypothetical protein	-2.32494	5.293e-07	2.12047e-06
CCNA_03347		N-acyl-L-amino acid amidohydrolase	-2.32399	6.53774e-09	3.57826e-08
CCNA_00500		hydroxymethylglutaryl-CoA lyase	-2.32063	2.28445e-09	1.34099e-08
CCNA_02513	hfsA	holdfast synthesis protein HfsA	-2.31414	8.2555e-10	5.17433e-09
CCNA_02619		stomatin/prohibitin-related protein	-2.31022	4.12623e-10	2.74094e-09
CCNA_02522		hypothetical protein	-2.30992	5.25128e-07	2.10593e-06
CCNA_03935		hypothetical protein	-2.30183	1.70802e-10	1.21563e-09
CCNA_01526	flaF	flagellar biosynthesis regulatory protein flaF	-2.29985	1.64588e-10	1.17572e-09
CCNA_02984		GtrA family protein	-2.2975	1.44493e-07	6.36621e-07
CCNA_02967		PAS-family sensor histidine kinase	-2.2944	5.66737e-09	3.1462e-08
CCNA_03239		spermidine/putrescine-binding protein	-2.29424	1.76336e-09	1.05099e-08
CCNA_03983		HicA-related toxin-antitoxin protein	-2.28821	1.15292e-08	6.08729e-08
CCNA_01198		dTDP-4-dehydrorhamnose reductase	-2.28608	5.11308e-09	2.86716e-08
CCNA_03917		hypothetical protein	-2.28169	1.79674e-08	9.11505e-08
CCNA_01022		tryptophan halogenase superfamily protein	-2.28163	7.08675e-10	4.4852e-09
CCNA_03240	glnA3	glutamine synthetase	-2.27997	3.90168e-10	2.60514e-09
CCNA_03737		YggU superfamily protein	-2.27322	1.16899e-07	5.20356e-07
CCNA_00447	cheD	chemotaxis protein cheD	-2.26597	1.51732e-08	7.78904e-08
CCNA_03049		MFS transporter	-2.26419	1.29327e-09	7.81592e-09
CCNA_02210		dihydrofolate reductase	-2.26134	1.20143e-09	7.29495e-09
CCNA_03456		alpha/beta hydrolase	-2.25737	2.87244e-08	1.40406e-07
CCNA_00657		type I restriction-modification system specificity subunit	-2.25714	2.1647e-09	1.27648e-08
CCNA_00397		acetolactate synthase	-2.25203	2.74688e-08	1.34607e-07
CCNA_00734		GumN superfamily protein	-2.2486	4.64048e-10	3.05643e-09
CCNA_00662		hypothetical protein	-2.24804	0.00011817	0.000305732
CCNA_02938		outer membrane protein A	-2.24803	7.2153e-10	4.55173e-09
CCNA_00444	cheRI	chemotaxis protein methyltransferase CheRI	-2.24657	1.19519e-08	6.26787e-08
CCNA_00501		glucosyltransferase	-2.24352	3.29687e-09	1.90084e-08
CCNA_02515		TPR repeat/SEL1 family protein	-2.24219	6.04514e-10	3.89576e-09
CCNA_00268	dnaX	DNA polymerase III subunit gamma/tau	-2.24194	3.38638e-08	1.62865e-07
CCNA_00247	spdR	two-component receiver protein SpdR	-2.23953	1.35252e-08	7.01721e-08
CCNA_00143		ribosomal RNA small subunit methyltransferase I	-2.2395	1.35053e-08	7.01623e-08
CCNA_01980		PEP phosphonomutase related enzyme	-2.23942	7.92352e-09	4.2765e-08
CCNA_03105		DnaJ domain protein	-2.23874	5.40932e-05	0.000150902
CCNA_03095		small-conductance mechanosensitive channel	-2.23802	1.2854e-06	4.73017e-06
CCNA_02220		beta-glucosidase	-2.23522	4.85731e-10	3.19382e-09
CCNA_02170		glutathione S-transferase	-2.23217	2.68163e-10	1.84439e-09
CCNA_00243		hypothetical protein	-2.22985	9.67999e-07	3.63795e-06
CCNA_00579		DNA/RNA endonuclease G, NUC1	-2.22632	2.87115e-08	1.40406e-07
CCNA_02510	hfsH	oligosaccharide deacetylase hfsH	-2.22547	4.06743e-05	0.000115626
CCNA_01251		FepC-type transporter protein	-2.21888	2.75198e-05	8.06499e-05
CCNA_01612	mreB	rod shape-determining protein MreB	-2.21546	2.38724e-10	1.65362e-09
CCNA_02635	ftsW	SEDS-family peptidoglycan polymerase FtsW	-2.21441	3.69883e-09	2.11377e-08
CCNA_02641		UDP-N-acetylmuramoyl-tripeptide--D-alanyl-D- alanine ligase	-2.21429	1.78448e-08	9.07658e-08
CCNA_01239		two-component sensor histidine kinase	-2.21046	9.25025e-10	5.73309e-09
CCNA_01164		O-linked N-acetylglucosamine transferase	-2.20894	3.6391e-10	2.45513e-09
CCNA_03598	divL	two-component sensor histidine kinase DivL	-2.2069	6.17591e-07	2.41931e-06
CCNA_01589		acyltransferase 3	-2.20654	1.1276e-08	5.96985e-08
CCNA_02400		transporter, major facilitator superfamily	-2.20086	6.05819e-10	3.8977e-09
CCNA_01988	lpxA	UDP-N-acetylglucosamine O-acyltransferase LpxA	-2.19694	1.19071e-09	7.24118e-09
CCNA_00984		phosphinothricin N-acetyltransferase	-2.19684	3.24956e-07	1.34053e-06
CCNA_02361		CelD/BcsL family acetyltransferase	-2.19268	3.55102e-08	1.69942e-07
CCNA_02496		DUF1501 domain-containing protein	-2.18042	3.23051e-09	1.86535e-08
CCNA_00026	cckO	PAS-family sensor histidine kinase CckO	-2.18029	1.47216e-09	8.85574e-09
CCNA_03283		TIM-barrel metal-dependent hydrolase	-2.17997	6.81817e-10	4.32931e-09
CCNA_00236		hypothetical protein	-2.17826	4.92415e-08	2.29715e-07
CCNA_01052		SapC family protein	-2.17312	2.20425e-09	1.29784e-08
CCNA_01967		pentapeptide repeat protein	-2.16809	1.84145e-07	7.9598e-07
CCNA_03043	pilA	type IV pilin protein pilA	-2.16345	9.38269e-05	0.000248035
CCNA_01785		hypothetical protein	-2.15709	3.99774e-06	1.36633e-05
CCNA_00328	mtgA	monofunctional biosynthetic peptidoglycan transglycosylase MtgA	-2.15213	2.05757e-08	1.02641e-07
CCNA_00503		hypothetical protein	-2.15202	2.122e-09	1.25321e-08
CCNA_02450		DUF350 domain-containing protein	-2.14817	1.7912e-08	9.09884e-08
CCNA_02687		serine-pyruvate aminotransferase	-2.14547	1.51405e-09	9.07964e-09
CCNA_01507		cystine transport system permease protein	-2.1371	2.46867e-05	7.3343e-05
CCNA_00890		poly(3-hydroxyalkanoate) depolymerase	-2.13467	2.45153e-05	7.28894e-05
CCNA_02206		hypothetical protein	-2.12849	1.17346e-05	3.6864e-05
CCNA_03044	cpaI	CpaC-related secretion pathway protein CpaI	-2.12409	6.59304e-08	3.02844e-07
CCNA_02547	divK	response regulator receiver protein DivK	-2.12365	2.51323e-06	8.83038e-06
CCNA_03077		hypothetical protein	-2.12298	0.000842112	0.00182005
CCNA_03554	fzeB	esterase lipase family protein FzeB	-2.12226	2.47267e-07	1.05244e-06
CCNA_01806		hypothetical protein	-2.11538	1.99112e-09	1.1777e-08
CCNA_03467		zinc-dependent metalloprotease, MMP subfamily 2	-2.11515	3.64781e-09	2.08768e-08
CCNA_01766		CsgG-related curli protein	-2.11185	3.03502e-08	1.47059e-07
CCNA_00728		hypothetical protein	-2.11013	4.49385e-08	2.11162e-07
CCNA_02358		flavin reductase family protein	-2.10761	9.10975e-08	4.0831e-07
CCNA_02073		cupin domain transcriptional regulator	-2.10567	4.85268e-06	1.63694e-05
CCNA_00961		hypothetical protein	-2.10232	7.24629e-09	3.93283e-08
CCNA_03731		HAD family hydrolase	-2.10082	2.08819e-08	1.04035e-07
CCNA_02139	pflI	polar flagellum positioning protein pflI	-2.09699	6.57635e-07	2.55813e-06
CCNA_00830		beta-galactosidase	-2.09315	5.60262e-09	3.11917e-08
CCNA_03586	cheRIII	chemotaxis protein methyltransferase CheRIII	-2.08687	6.39781e-09	3.50662e-08
CCNA_00744		GIY-YIG endonuclease domain protein	-2.08686	2.47739e-06	8.71235e-06
CCNA_02416		DNA-binding protein HU	-2.08636	3.10048e-07	1.28585e-06
CCNA_03236		spermidine/putrescine transport system permease protein potC	-2.0849	3.99521e-09	2.26318e-08
CCNA_03532		DUF4153 domain-containing protein	-2.08079	2.21332e-08	1.09987e-07
CCNA_02507	hfsE	polyisoprenylphosphate hexose-1-phosphotransferase hfsE	-2.07857	1.21095e-06	4.47741e-06
CCNA_00945		chemotaxis protein MotD	-2.07591	1.46157e-06	5.31802e-06
CCNA_00997		hypothetical protein	-2.07336	1.28351e-08	6.69179e-08
CCNA_01719		hypothetical protein	-2.07267	8.87467e-08	3.99617e-07
CCNA_01533		hypothetical protein	-2.06892	8.41945e-07	3.19824e-06
CCNA_00187		NUP-family purine nucleoside permease	-2.0686	2.32367e-07	9.94605e-07
CCNA_03203		threonine/serine dehydratase	-2.06525	2.06797e-06	7.37259e-06
CCNA_03938		hypothetical protein	-2.06506	9.79821e-05	0.000257967
CCNA_00823		LuxR-like DNA-binding protein	-2.06473	1.28463e-08	6.69179e-08
CCNA_02739		Rve-family integrase core domain protein	-2.06445	0.00128423	0.00267158
CCNA_02459	mutB	methylmalonyl-CoA mutase alpha subunit	-2.06413	7.79296e-09	4.21188e-08
CCNA_00232		hypothetical protein	-2.06156	3.63808e-08	1.7368e-07
CCNA_03004		nucleoside/nucleotide kinase	-2.06138	5.25664e-06	1.7686e-05
CCNA_03298		TonB-dependent outer membrane receptor	-2.05341	1.58426e-08	8.10056e-08
CCNA_03839		S9 family peptidase	-2.05064	1.16677e-08	6.15207e-08
CCNA_01424		hypothetical protein	-2.04998	6.96281e-06	2.29885e-05
CCNA_00940		sensory box GGDEF/EAL protein	-2.04919	4.5615e-09	2.56898e-08
CCNA_02199		methyltransferase	-2.04902	7.0258e-07	2.70846e-06
CCNA_03331		phosphomethylpyrimidine kinase/hydroxymethylpyrimidine kinase	-2.04626	6.89907e-08	3.15039e-07
CCNA_00427		hypothetical protein	-2.04611	0.00116655	0.00245304
CCNA_03420		hypothetical protein	-2.04525	3.52043e-08	1.68686e-07
CCNA_00142		endonuclease	-2.04495	6.96439e-05	0.000189787
CCNA_00540		coproporphyrinogen III oxidase	-2.04421	2.02653e-08	1.01222e-07
CCNA_03847		endonuclease III	-2.04346	1.99436e-07	8.59211e-07
CCNA_01034		TonB-dependent outer membrane receptor	-2.04258	1.17339e-08	6.17025e-08
CCNA_03072		TetR-family transcriptional regulator	-2.04239	5.30656e-07	2.12173e-06
CCNA_01691		tRNA/rRNA methyltransferase	-2.04083	4.04851e-05	0.000115256
CCNA_00732		GumN superfamily protein	-2.0406	4.18721e-09	2.36504e-08
CCNA_01977		Lysophospholipid Acyltransferase	-2.03593	1.18146e-06	4.38086e-06
CCNA_01951	pbpY	multimodular transpeptidase-transglycosylase PbpY	-2.03445	1.08709e-08	5.77896e-08
CCNA_02397		DeoR-family transcriptional regulator	-2.03285	1.4072e-05	4.3712e-05
CCNA_03817		glutamate racemase	-2.03242	2.45447e-07	1.04699e-06
CCNA_03564		PaaI-family thioesterase-like protein	-2.03056	0.000121357	0.000313143
CCNA_01252	sdpA	soluble lytic murein transglycosylase SdpA	-2.02937	7.90351e-07	3.00813e-06
CCNA_02606		hybrid sensor histidine kinase/receiver domain protein	-2.02904	6.35573e-09	3.49341e-08
CCNA_02689		2-oxo-4-hydroxy-4-carboxy-5-ureidoimidazoline decarboxylase	-2.02856	5.65739e-07	2.24333e-06
CCNA_03412		NAD(P)(+) transhydrogenase (Re/Si-specific) subunit beta	-2.0284	3.5577e-07	1.46144e-06
CCNA_01627	acpS	Holo-(acyl-carrier protein) synthase	-2.02768	0.000104432	0.000273466
CCNA_02093		hypothetical protein	-2.02709	8.76698e-09	4.70559e-08
CCNA_03235		spermidine/putrescine transport ATP-binding protein potA	-2.02012	1.17803e-08	6.18625e-08
CCNA_00720	cdzA	type I secretion protein CdzA, transmembrane ATPase/peptidase	-2.01782	7.48214e-09	4.05517e-08
CCNA_00422		SDR pteridine reductase	-2.01695	0.000366769	0.000853963
CCNA_00534		hypothetical protein	-2.01615	1.66867e-07	7.26141e-07
CCNA_01900		thymidylate kinase	-2.01448	6.14848e-07	2.411e-06
CCNA_01995		phosphatidate cytidylyltransferase	-2.01248	1.00856e-08	5.37624e-08
CCNA_00957		porin O precursor	-2.00977	1.9031e-08	9.592e-08
CCNA_02246	mipZ	division plane positioning ATPase MipZ	-2.00952	7.66226e-08	3.47034e-07
CCNA_01656		endonuclease/exonuclease/phosphatase family protein	-2.00908	1.92895e-07	8.31953e-07
CCNA_01674		circularly permuted ATP-grasp type 2 protein	-2.0078	3.81456e-08	1.81215e-07
CCNA_02945		PAS-family sensor histidine kinase	-2.0076	1.22734e-08	6.41918e-08
CCNA_03409		alpha/beta hydrolase family protein	-2.00692	2.87201e-07	1.19878e-06
CCNA_03431		membrane-bound lytic murein transglycosylase B	-2.00596	6.48309e-08	2.98853e-07
CCNA_03724		hypothetical protein	-2.00113	1.50829e-06	5.47777e-06
CCNA_03962		hypothetical protein	-1.99391	4.51761e-08	2.12022e-07
CCNA_00740		riboflavin kinase/FMN adenylyltransferase	-1.99379	9.75275e-08	4.36124e-07
CCNA_02030		hypothetical protein	-1.99343	2.57142e-08	1.26648e-07
CCNA_02645	mraW	S-adenosyl-methyltransferase MraW	-1.99283	3.02112e-08	1.46751e-07
CCNA_00354		NlpC/P60 CHAP domain amidase protein	-1.98714	1.98699e-08	9.96317e-08
CCNA_00959		TetR-family transcriptional regulator	-1.98452	1.4409e-05	4.46518e-05
CCNA_02300	ftsX	cell division protein FtsX	-1.97882	0.000131842	0.000336399
CCNA_02539		aminotransferase class I/II-fold pyridoxal phosphate-dependent enzyme	-1.97353	1.90448e-06	6.82731e-06
CCNA_01276		cytochrome c5	-1.97121	4.46424e-07	1.80897e-06
CCNA_02629		UDP-N-acetylmuramate--alanine ligase	-1.96713	1.84867e-07	7.98214e-07
CCNA_03060		YegP family protein	-1.96603	6.07971e-07	2.38644e-06
CCNA_03663		NADP-dependent malic enzyme	-1.96512	1.34674e-06	4.93721e-06
CCNA_00465		UDP-galactopyranose mutase	-1.96473	2.78909e-07	1.16668e-06
CCNA_02722	hfaE	holdfast attachment protein HfaE	-1.96169	0.000242477	0.00058417
CCNA_02850		cytochrome c-type biogenesis protein ccmI	-1.96124	0.00108704	0.00230581
CCNA_02676		hypothetical protein	-1.95906	2.42008e-06	8.54172e-06
CCNA_02062		DNA repair protein recN	-1.95601	4.56319e-08	2.13645e-07
CCNA_00278		glutaminase	-1.95514	4.10635e-08	1.94127e-07
CCNA_02052		topoisomerase IV subunit B	-1.94729	2.50386e-08	1.23477e-07
CCNA_00788		transporter, major facilitator superfamily	-1.93786	5.94583e-08	2.74412e-07
CCNA_03493		ADP-ribose pyrophosphatase, nudix family	-1.93756	7.35071e-07	2.8115e-06
CCNA_00743		NnrU family membrane protein	-1.93514	2.05461e-06	7.33171e-06
CCNA_03457		horizontally transferred transmembrane domain (HTTM) protein	-1.92955	4.2092e-08	1.98507e-07
CCNA_01718		RNA polymerase ECF sigma factor	-1.92756	7.72227e-08	3.49345e-07
CCNA_00803		chemotaxis protein cheW	-1.92566	3.19421e-08	1.54004e-07
CCNA_01291		phosphotransferase family protein	-1.92449	5.47228e-08	2.54066e-07
CCNA_01651		DNA gyrase subunit A	-1.92325	6.85923e-08	3.13588e-07
CCNA_02508	hfsF	oligosaccharide translocase/flippase hfsF	-1.92213	1.63143e-05	5.01164e-05
CCNA_00956	flhA	flagellar biosynthesis protein FlhA	-1.91903	4.24344e-08	1.99879e-07
CCNA_03815		GumN superfamily protein	-1.9187	5.54793e-06	1.86016e-05
CCNA_00192		long-chain-fatty-acid--CoA ligase	-1.91788	2.60202e-07	1.10267e-06
CCNA_03046	cpaK	TadE-related pilus assembly protein CpaK	-1.91529	0.000186825	0.000463603
CCNA_00400		MarR/EmrR-family transcriptional regulator	-1.91305	0.00687156	0.0124373
CCNA_03394	dgcA	GGDEF diguanylate cyclase DgcA	-1.91276	3.16585e-08	1.52826e-07
CCNA_02434		DUF2948 family protein	-1.91103	5.80035e-07	2.29067e-06
CCNA_00404		hypothetical protein	-1.91059	6.60757e-08	3.03152e-07
CCNA_03675	skaH	PAS-family sensor histidine kinase SkaH	-1.9072	1.92992e-06	6.91212e-06
CCNA_00835	fljN	flagellin FljN	-1.90629	5.07885e-07	2.04311e-06
CCNA_00433		type 1 capsular polysaccharide biosynthesis protein J	-1.90071	4.95178e-05	0.000138936
CCNA_02261		propionyl-CoA carboxylase biotin-containing subunit	-1.90051	3.63297e-08	1.7365e-07
CCNA_00775		aspartate aminotransferase	-1.89886	4.08799e-06	1.39595e-05
CCNA_01634		arylamine N-acetyltransferase	-1.89584	5.64523e-07	2.24079e-06
CCNA_00796	fixL	oxygen sensory histidine kinase FixL	-1.89582	2.21813e-07	9.51395e-07
CCNA_00442	cheAI	chemotaxis histidine kinase protein cheAI	-1.89419	9.96799e-08	4.45237e-07
CCNA_00505		ubiquinol-cytochrome c reductase iron-sulfur subunit	-1.89382	1.35012e-07	5.9688e-07
CCNA_02319		hypothetical protein	-1.8937	7.31102e-06	2.39955e-05
CCNA_03719		undecaprenyl diphosphatase	-1.89335	9.055e-08	4.06325e-07
CCNA_03244		GntR-family transcriptional regulator	-1.88659	6.49913e-07	2.53316e-06
CCNA_01752		YicC-family protein	-1.88488	4.03554e-07	1.64555e-06
CCNA_03418		PaaI family thioesterase	-1.8821	9.26244e-08	4.14676e-07
CCNA_03973		hypothetical protein	-1.87837	1.06693e-06	3.98663e-06
CCNA_01221		acyl carrier protein	-1.8776	2.82602e-06	9.85808e-06
CCNA_02671		hypothetical protein	-1.87707	5.29736e-06	1.78076e-05
CCNA_02987		hypothetical protein	-1.87674	0.00494991	0.00918593
CCNA_02613		Rieske (2Fe-2S) protein	-1.87596	9.7539e-06	3.11964e-05
CCNA_01070		hypothetical protein	-1.87182	1.46013e-07	6.42588e-07
CCNA_00405		short chain dehydrogenase	-1.87037	6.62512e-05	0.00018156
CCNA_01274		piperideine-6-carboxylate dehydrogenase	-1.8703	3.69011e-07	1.51104e-06
CCNA_02458		methylmalonyl-CoA mutase beta subunit	-1.86666	3.63466e-07	1.4899e-06
CCNA_03154		PAS-family sensor histidine kinase/receiver protein	-1.8644	5.5661e-07	2.21164e-06
CCNA_02849		cytochrome c-type biogenesis heme chaperone	-1.86118	5.11766e-07	2.05659e-06
CCNA_03190		low-specificity L-threonine aldolase	-1.85978	0.000447452	0.00102282
CCNA_03373		thiamine phosphate synthase	-1.85561	2.46371e-07	1.04978e-06
CCNA_02642		UDP-N-acetylmuramoylalanyl-D-glutamate--2, 6-diaminopimelate ligase	-1.85258	1.27728e-06	4.70476e-06
CCNA_02043		NAD(P)H-hydrate repair enzyme Nnr	-1.84937	3.34667e-05	9.67645e-05
CCNA_00985	ptrB	protease II PtrB	-1.84763	1.15016e-05	3.62492e-05
CCNA_01117	fssA	flagellar motility protein FssA	-1.84588	1.04836e-06	3.92855e-06
CCNA_01292		hypothetical protein	-1.84434	0.000508835	0.00115095
CCNA_03228		TPR repeat sulfotransferase family protein	-1.84424	1.65811e-07	7.22356e-07
CCNA_00107		Trm112p-like protein	-1.84409	5.92532e-07	2.33055e-06
CCNA_00665		GAF-family sensor histidine kinase	-1.84153	1.22141e-06	4.50749e-06
CCNA_01152		external DNA uptake/catabolism protein	-1.84127	6.21824e-07	2.43344e-06
CCNA_01053		acetyltransferase	-1.83692	1.84857e-06	6.64526e-06
CCNA_02243	crbA	D-alanyl-D-alanine serine-type carboxypeptidase CrbA	-1.83176	2.65704e-07	1.12231e-06
CCNA_03713	rpoN	RNA polymerase sigma-54 factor rpoN	-1.83109	3.98305e-06	1.36251e-05
CCNA_01394		uracil DNA glycosylase superfamily protein	-1.82973	7.04241e-07	2.70959e-06
CCNA_03245		beta alanine-pyruvate transaminase	-1.82935	1.70147e-07	7.39586e-07
CCNA_03413		NAD(P) transhydrogenase subunit alpha	-1.82932	1.50819e-07	6.60002e-07
CCNA_03242		NAD-dependent succinate-semialdehyde dehydrogenase	-1.82882	2.36443e-06	8.36049e-06
CCNA_01190		hypothetical protein	-1.82857	2.28145e-06	8.08177e-06
CCNA_03243		NADP+-dependent gamma-glutamyl-gamma-aminobutyraldehyde dehydrogenase	-1.82844	5.43951e-07	2.16577e-06
CCNA_00214	znuL	TonB-dependent receptor	-1.82365	6.62234e-07	2.57344e-06
CCNA_01791		CTP synthase	-1.82248	3.43422e-07	1.41371e-06
CCNA_01498		3-hydroxy-3-methylglutaryl CoA synthase	-1.8224	9.5553e-06	3.06369e-05
CCNA_00203		sterol desaturase family protein	-1.82166	1.00396e-06	3.76581e-06
CCNA_00448	cheU	cheU protein	-1.81752	2.74917e-07	1.15246e-06
CCNA_02985		class I SAM-dependent methyltransferase	-1.81719	1.43629e-05	4.45446e-05
CCNA_01474	ccoS	cytochrome cbb3 oxidase maturation protein ccoS	-1.81647	0.000286704	0.000680593
CCNA_00502		glycosyl transferase family protein	-1.81464	4.32629e-07	1.75857e-06
CCNA_00446		chemotaxis receiver domain protein cheYII	-1.80969	1.43263e-06	5.22252e-06
CCNA_03974		hypothetical protein	-1.80519	3.34561e-07	1.37869e-06
CCNA_02149	dxs	1-deoxy-D-xylulose 5-phosphate synthase	-1.8036	8.71018e-07	3.29579e-06
CCNA_01633	era	GTP-binding protein Era	-1.80341	1.08189e-06	4.03475e-06
CCNA_02686		N-carbamoyl-L-amino acid hydrolase	-1.80128	5.37234e-07	2.14122e-06
CCNA_00974		TonB-dependent outer membrane receptor	-1.80053	0.000185385	0.000460618
CCNA_01077		penicillin acylase	-1.79876	2.93094e-07	1.22075e-06
CCNA_01023		tryptophan halogenase superfamily protein	-1.7987	1.67584e-06	6.06925e-06
CCNA_02895		TonB-dependent receptor	-1.79725	9.37979e-07	3.53882e-06
CCNA_00443	cheWI	chemotaxis protein cheWI	-1.79516	8.80266e-06	2.83877e-05
CCNA_02260		DUF805 domain-containing protein	-1.79232	1.16088e-06	4.31281e-06
CCNA_03367		chemotaxis receiver domain protein CheYIII	-1.79189	1.19204e-06	4.4159e-06
CCNA_01109		conserved hypothetical cytosolic protein	-1.78793	1.88285e-06	6.75627e-06
CCNA_00631	cheWII	chemotaxis protein cheWII	-1.78652	2.08812e-06	7.4376e-06
CCNA_01585		TonB-dependent receptor	-1.78532	3.6175e-07	1.48444e-06
CCNA_03233		aspartate aminotransferase family protein	-1.78158	1.44709e-06	5.27029e-06
CCNA_03189		glutathione-dependent formaldehyde-activating enzyme	-1.7786	8.86698e-06	2.85714e-05
CCNA_02724		Aldo-keto reductase	-1.77562	2.68061e-07	1.13104e-06
CCNA_03725		ATP-dependent DNA ligase	-1.77412	5.7128e-07	2.26077e-06
CCNA_00946	flgD	Basal-body rod modification protein FlgD	-1.77191	0.000282653	0.000671388
CCNA_01396	ttpA	tetratricopeptide repeat family protein TtpA	-1.77092	1.40872e-06	5.14018e-06
CCNA_01643		arginine-tRNA-protein transferase	-1.7699	3.28975e-05	9.54029e-05
CCNA_02404		ABC transporter ATP-binding protein	-1.76378	3.97073e-07	1.62253e-06
CCNA_02748		hypothetical protein	-1.76322	1.70002e-05	5.2141e-05
CCNA_00875		Flp/Fap pilin component protein	-1.76017	6.8854e-07	2.66236e-06
CCNA_00832		LysR-family transcriptional regulator	-1.75949	2.45873e-06	8.6624e-06
CCNA_00449	cleA	single domain receiver protein CleA	-1.75862	3.91714e-06	1.34351e-05
CCNA_02026		CRISPR/Cas system endoribonuclease Cas6-like protein	-1.7576	0.000157639	0.000396496
CCNA_00999	mopJ	PAS-family motility and cell cycle regulatory protein MopJ	-1.75627	0.000266069	0.000635492
CCNA_00538		methyl-accepting chemotaxis protein	-1.75575	7.32563e-07	2.80615e-06
CCNA_03414		Re/Si-specific NAD(P)(+) transhydrogenase subunit alpha	-1.75532	5.7465e-06	1.92011e-05
CCNA_00629	mcpK	methyl-accepting chemotaxis protein McpK	-1.75404	1.31205e-06	4.81457e-06
CCNA_01673		alphaE superfamily protein	-1.75389	5.30705e-07	2.12173e-06
CCNA_02898		tryptophan halogenase	-1.75338	7.30229e-07	2.80125e-06
CCNA_02025		Cytochrome bd-type quinol oxidase, subunit 2-like protein	-1.75226	0.000711091	0.00156119
CCNA_01615		cell elongation specific D,D-transpeptidase	-1.75224	5.71302e-07	2.26077e-06
CCNA_01973		hypothetical protein	-1.75136	2.21151e-05	6.63112e-05
CCNA_03410	ldpE	M23 family peptidoglycan-specific endopeptidase LdpE	-1.74838	5.35983e-06	1.8002e-05
CCNA_00386		DNA-3-methyladenine glycosylase	-1.74353	9.67902e-07	3.63795e-06
CCNA_00005	dnaQ	DNA polymerase III, epsilon chain	-1.74228	1.21913e-06	4.50338e-06
CCNA_02983		glycosyltransferase family 2 protein	-1.73744	3.42301e-06	1.18239e-05
CCNA_02600		S-formylglutathione hydrolase	-1.73664	8.63994e-07	3.2724e-06
CCNA_01103		ADP-heptose--LPS heptosyltransferase	-1.7356	8.07495e-06	2.62425e-05
CCNA_02947	flmD	spsG-related polysaccharide biosynthesis protein	-1.73372	0.000522136	0.00117829
CCNA_02982		porin	-1.73164	0.00185508	0.0037546
CCNA_02518		aspartyl/glutamyl-tRNA(Asn/Gln) amidotransferase subunit B	-1.72707	1.85507e-05	5.64511e-05
CCNA_02298	zitP	zinc-finger pilus regulatory protein ZitP	-1.7255	7.01958e-07	2.70846e-06
CCNA_03761		PaaI-family thioesterase	-1.71773	0.000411428	0.000947724
CCNA_01246		methyltransferase	-1.71625	1.38584e-06	5.07099e-06
CCNA_02821		hipA-related phosphatidylinositol 3/4-kinase	-1.71489	3.92495e-06	1.34501e-05
CCNA_03185		glutathione S-transferase	-1.71275	8.11484e-06	2.63444e-05
CCNA_02935		methyl-accepting chemotaxis protein	-1.70816	3.10332e-05	9.02658e-05
CCNA_00545		acetoacetyl-CoA reductase	-1.70723	2.88123e-06	1.00417e-05
CCNA_03859	cenR	two-component response regulator cenR	-1.70717	4.68558e-06	1.59023e-05
CCNA_03204		alanine racemase	-1.70624	1.04541e-05	3.32443e-05
CCNA_03045	cpaJ	TadG-related pilus assembly protein CpaJ	-1.703	0.00108929	0.00230932
CCNA_02647		PBP2-family ligand-binding transcriptional regulator	-1.70295	1.6312e-06	5.91309e-06
CCNA_03773		DUF3597 domain-containing protein	-1.70262	4.14647e-06	1.41344e-05
CCNA_00943	flaN	flagellar hook-associated protein FlaN	-1.70186	0.00175931	0.00357379
CCNA_01128		hypothetical protein	-1.70088	9.46407e-07	3.56715e-06
CCNA_02190		penicillin-binding protein	-1.69713	7.33232e-06	2.40451e-05
CCNA_01281	glpK	glycerol kinase	-1.69614	1.17917e-06	4.37654e-06
CCNA_01618		uracil-DNA glycosylase	-1.693	2.69965e-05	7.92957e-05
CCNA_00895		hypothetical protein	-1.69148	0.004251	0.00798423
CCNA_03929		hypothetical protein	-1.68993	0.00125165	0.00261501
CCNA_00641		hypothetical protein	-1.68959	1.80342e-06	6.49498e-06
CCNA_03659		N-(5'-phosphoribosyl)anthranilate isomerase	-1.68953	5.73327e-06	1.91734e-05
CCNA_02451		DUF1190 domain-containing protein	-1.68427	2.17283e-05	6.52522e-05
CCNA_03526		hypothetical protein	-1.68208	7.95715e-06	2.58974e-05
CCNA_01116	divJ	histidine protein kinase DivJ	-1.67787	0.000790856	0.00171883
CCNA_03555		esterase lipase family protein	-1.67777	0.000202423	0.000495661
CCNA_01552	tipN	polar localization protein TipN	-1.67761	6.33173e-06	2.10841e-05
CCNA_03036	cpaG	TadB-related pilus assembly protein CpaG	-1.67629	4.86047e-06	1.63814e-05
CCNA_00305	czcD	cobalt-zinc-cadmium resistance protein czcD	-1.67126	5.20178e-06	1.75166e-05
CCNA_00335		hypothetical protein	-1.66872	0.00104911	0.002229
CCNA_00910		erythromycin esterase family protein	-1.66692	3.77919e-06	1.29734e-05
CCNA_01061	rsaE	type I secretion adaptor protein RsaE	-1.66628	3.51388e-05	0.000101373
CCNA_00310		3'-phosphoadenosine-5'-phosphosulfate (PAPS) 3'-phosphatase family protein	-1.66511	8.67829e-06	2.80564e-05
CCNA_01132	cckA	sensory transduction histidine kinase/receiver protein CckA	-1.66371	2.67907e-05	7.89647e-05
CCNA_02054		methylmalonyl-CoA carboxylase, carboxyltransferase subunit	-1.66234	1.32556e-05	4.12752e-05
CCNA_00470		O-antigen polymerase	-1.6571	0.000367461	0.000855062
CCNA_00741		3-hydroxybutyryl-CoA dehydratase	-1.65538	5.41876e-06	1.81842e-05
CCNA_02241		YjgF/YER057c/UK114-family protein	-1.65388	2.62941e-06	9.18051e-06
CCNA_02713	hfaD	holdfast attachment protein HfaD	-1.65204	7.62714e-06	2.49108e-05
CCNA_03937		hypothetical protein	-1.65066	1.97441e-05	5.97552e-05
CCNA_03436		CHASE sensor histidine kinase	-1.64997	7.07232e-06	2.32907e-05
CCNA_02454		hydantoinase B/oxoprolinase family protein	-1.64904	3.72592e-06	1.28019e-05
CCNA_01853		hypothetical protein	-1.64804	0.00054607	0.00122237
CCNA_00445	cheBI	receiver domain-glutamate methylesterase cheBI	-1.64704	2.61768e-06	9.14776e-06
CCNA_02157		HipB-family transcriptional regulator	-1.64533	2.12429e-06	7.55261e-06
CCNA_02172		ABC-type transporter, permease component	-1.64279	0.000174061	0.000433592
CCNA_03009		nicotinate-nucleotide pyrophosphorylase	-1.64196	0.00013252	0.000337908
CCNA_03825		DUF5076 domain-containing protein	-1.64054	1.9357e-06	6.92646e-06
CCNA_03447		hypothetical protein	-1.63638	6.97516e-06	2.30098e-05
CCNA_03513	coxC	cytochrome c oxidase subunit III coxC	-1.6355	3.97646e-05	0.000113373
CCNA_00384		glucan endo-1,3-beta-glucosidase	-1.63185	5.62965e-05	0.000156263
CCNA_02628		UDP-N-acetylenolpyruvoylglucosamine reductase	-1.63126	2.5371e-06	8.90621e-06
CCNA_00831		alpha-glucosidase	-1.63094	8.42906e-06	2.72961e-05
CCNA_01686		exopolyphosphatase GppA	-1.63075	1.08746e-05	3.44687e-05
CCNA_02731		acetyltransferase	-1.63	4.17109e-06	1.42058e-05
CCNA_02085		anhydromuramoyl-peptide exo-beta-N-acetylglucosaminidase	-1.62872	1.15777e-05	3.64005e-05
CCNA_01828		hypothetical protein	-1.62662	9.69772e-06	3.10679e-05
CCNA_00738		DegQ-family trypsin-like serine prototease	-1.62625	1.18129e-05	3.70799e-05
CCNA_03039	cpaD	pilus assembly protein CpaD	-1.62316	8.0958e-05	0.000217417
CCNA_02603		DUF1254 domain-containing protein	-1.6213	5.24049e-05	0.000146507
CCNA_00017	moaD	molybdopterin converting factor, small subunit	-1.61762	7.69147e-05	0.000207419
CCNA_01207		two-component sensor histidine kinase	-1.61602	9.79411e-05	0.000257967
CCNA_03528		RNA methyltransferase	-1.60724	1.98952e-05	6.01657e-05
CCNA_03754	fzlA	FtsZ-binding protein FzlA	-1.60502	9.17136e-06	2.94788e-05
CCNA_01783	hdaA	chromosome replication regulator protein HdaA	-1.60092	2.13882e-05	6.443e-05
CCNA_02131	celD	glucan 1,4-beta-glucosidase	-1.59904	1.95764e-05	5.92939e-05
CCNA_00415		TPR repeat family protein	-1.59896	1.53417e-05	4.73157e-05
CCNA_02679		conserved transmembrane protein	-1.59839	4.79579e-06	1.62197e-05
CCNA_03291		WecE-family pyridoxal phosphate-dependent enzyme	-1.5957	1.0661e-05	3.38469e-05
CCNA_01527	fljL	flagellin fljL	-1.59452	0.0124145	0.0213937
CCNA_03199		hypothetical protein	-1.59222	9.16242e-06	2.94745e-05
CCNA_02602		LysR-family transcriptional regulator	-1.59018	1.13961e-05	3.59457e-05
CCNA_03978		hypothetical protein	-1.5894	1.57993e-05	4.86115e-05
CCNA_01374		Fe-S cluster assembly ABC-type transport system, permease and ATPase components	-1.57959	1.06189e-05	3.37407e-05
CCNA_00508		aspartate protease	-1.57946	0.000164417	0.00041221
CCNA_03945		hypothetical protein	-1.5785	4.51042e-05	0.000127565
CCNA_02644	ftsL	cell division protein FtsL	-1.57795	0.000141691	0.000359406
CCNA_03984		hypothetical protein	-1.57748	1.20108e-05	3.76706e-05
CCNA_03455		glycosyltransferase family 4 protein	-1.57412	2.45015e-05	7.28894e-05
CCNA_01158		hypothetical protein	-1.57206	7.76074e-05	0.000208852
CCNA_03434		two-component response regulator	-1.57165	1.58497e-05	4.87277e-05
CCNA_03873		hypothetical protein	-1.57086	0.000868594	0.00187416
CCNA_02160		hypothetical protein	-1.56962	6.21321e-06	2.07071e-05
CCNA_00718		CAAX abortive infection protease	-1.56764	1.50797e-05	4.65818e-05
CCNA_01760		LPS assembly outer membrane protein LptD	-1.56643	3.60643e-05	0.000103891
CCNA_00204	kefB	glutathione-regulated potassium-efflux system protein kefB	-1.56614	3.09143e-05	8.99918e-05
CCNA_02151		exodeoxyribonuclease VII small subunit	-1.56519	3.70083e-05	0.000106372
CCNA_03686		alpha2 macroglobulin domain-containing extracellular protein	-1.56512	3.90586e-05	0.000111686
CCNA_02680		conserved transmembrane protein	-1.56473	1.94375e-05	5.8919e-05
CCNA_01697		putative poly-gamma-glutamate capsule biosynthesis protein	-1.56401	4.85684e-05	0.000136568
CCNA_03603		beta-lactamase family protein	-1.56384	1.7236e-05	5.28225e-05
CCNA_03343		FtsW/RodA/SpoVE family cell cycle protein	-1.56262	0.000153426	0.000386649
CCNA_01485		aldose 1-epimerase	-1.55777	2.42913e-05	7.23897e-05
CCNA_03141		phosphoserine phosphatase	-1.55742	4.22235e-05	0.000119854
CCNA_01287		epoxide hydrolase	-1.55667	9.93389e-06	3.17199e-05
CCNA_03162	argJ	bifunctional ornithine acetyltransferase/N-acetylglutamate synthase	-1.54894	2.85428e-05	8.35221e-05
CCNA_02922		hypothetical protein	-1.54894	1.09788e-05	3.47424e-05
CCNA_02236		polysaccharide deacetylase family	-1.54594	0.00037337	0.000867772
CCNA_00234		WecE-family cell wall biogenesis enzyme	-1.5412	8.72147e-06	2.81726e-05
CCNA_01208		two-component response regulator	-1.53976	8.04474e-05	0.000216345
CCNA_00774		ring hydroxylating diooxygenase	-1.53521	5.48167e-05	0.000152701
CCNA_01174		LysR-family transcriptional regulator	-1.53461	2.69664e-05	7.92957e-05
CCNA_01029		alpha-L-rhamnosidase	-1.52964	1.80453e-05	5.50855e-05
CCNA_03607	nrdE	ribonucleoside-diphosphate reductase alpha chain	-1.52956	0.000118481	0.000306333
CCNA_02154		GCN5-related N-acetyltransferase	-1.52292	3.86527e-05	0.000110607
CCNA_01776		ribonuclease D	-1.52119	4.57943e-05	0.000129423
CCNA_03032		leucyl aminopeptidase	-1.51872	1.52795e-05	4.71614e-05
CCNA_01765		peptidase inhibitor, I78 family	-1.51835	1.87528e-05	5.70215e-05
CCNA_00456		beta-N-acetylhexosaminidase	-1.51788	9.46874e-06	3.03844e-05
CCNA_00558	metW	methionine biosynthesis protein MetW	-1.51739	0.00010009	0.000262982
CCNA_00627		hypothetical protein	-1.51214	0.00118107	0.00248088
CCNA_00692		PAS-family GGDEF/EAL protein	-1.51151	3.71115e-05	0.000106589
CCNA_00821		hypothetical protein	-1.51061	6.73735e-05	0.000184116
CCNA_01575		glucose / sorbosone dehydrogenase	-1.51053	1.09001e-05	3.45214e-05
CCNA_00681		short chain dehydrogenase	-1.5086	0.00132122	0.00273974
CCNA_02570		major facilitator superfamily transporter	-1.5076	1.26932e-05	3.96192e-05
CCNA_02453		protein tyrosine phosphatase	-1.50413	4.59881e-05	0.000129876
CCNA_02688		PuuE-related allantoinase	-1.50398	0.000130543	0.000333304
CCNA_01290		hypothetical protein	-1.50355	2.57608e-05	7.63588e-05
CCNA_00601		MoxR-like ATPase	-1.50104	5.89243e-05	0.000163207
CCNA_02159		hypothetical protein	-1.501	7.03002e-05	0.000191441
CCNA_01451	cspD	cold shock protein cspD	-1.50058	1.4955e-05	4.62563e-05
CCNA_00942	flgL	flagellar hook-associated protein FlgL	-1.49954	0.00117342	0.00246615
CCNA_01957	thiG	thiazole biosynthesis protein ThiG	-1.49712	2.2099e-05	6.63112e-05
CCNA_00780		N-formylglutamate deformylase	-1.4964	0.00799962	0.0142703
CCNA_03671		metallophosphatase related protein	-1.49613	1.49625e-05	4.62563e-05
CCNA_03248		TonB-dependent receptor	-1.49464	1.99888e-05	6.04017e-05
CCNA_03510		threonine synthase	-1.49295	1.84816e-05	5.62849e-05
CCNA_02354		phosphohydrolase, MutT/nudix family protein	-1.49057	0.000417696	0.000961021
CCNA_01173		chorismate mutase	-1.49031	4.29445e-05	0.000121634
CCNA_02534		hypothetical protein	-1.49015	0.000754265	0.0016476
CCNA_01901		RipA-family peptidoglycan hydrolase	-1.48992	0.00123634	0.00258858
CCNA_03746		acetylornithine deacetylase	-1.48925	4.00286e-05	0.00011404
CCNA_03819	ftsK	cell division protein FtsK	-1.48914	1.9159e-05	5.81655e-05
CCNA_02304		DUF2125 domain-containing protein	-1.48842	3.86127e-05	0.000110574
CCNA_02896		tryptophan halogenase	-1.48354	9.32936e-05	0.000246961
CCNA_03085		nitronate monooxygenase	-1.48334	2.15269e-05	6.47473e-05
CCNA_01531		acetyltransferase	-1.48237	3.1733e-05	9.21631e-05
CCNA_03605		DUF2219 family protein	-1.48087	0.000106147	0.000277397
CCNA_03115		cobaltochelatase cobS subunit	-1.47813	0.000438043	0.00100309
CCNA_02303		cation transport protein chaC	-1.47072	2.43832e-05	7.26077e-05
CCNA_02678		conserved transmembrane protein	-1.46895	0.000102023	0.000267879
CCNA_01751		aminodeoxychorismate lyase	-1.46666	4.11004e-05	0.000116751
CCNA_01929		hypothetical protein	-1.46618	4.26924e-05	0.000121009
CCNA_00605		hypothetical protein	-1.46381	2.37681e-05	7.09391e-05
CCNA_03448		hypothetical protein	-1.46136	0.0010136	0.00215945
CCNA_03520	zerA	zipper envelope resistance protein ZerA	-1.4606	6.62128e-05	0.00018156
CCNA_03694		sigma-54-dependent Fis family transcriptional regulator	-1.46042	0.00373978	0.00711345
CCNA_01056		methyltransferase	-1.4599	3.78187e-05	0.00010854
CCNA_00507		cytochrome c1	-1.45428	2.42204e-05	7.22336e-05
CCNA_02899		tryptophan halogenase	-1.45075	9.41901e-05	0.000248826
CCNA_02150		dimethylallyltransferase/geranyltranstransferase	-1.44978	4.86065e-05	0.000136576
CCNA_02926		hypothetical protein	-1.44874	2.69924e-05	7.92957e-05
CCNA_02403		ABC transporter permease protein	-1.44627	2.71875e-05	7.97472e-05
CCNA_03415		aa3 type cytochrome c oxidase subunit IV-related protein	-1.44591	0.000159596	0.000401159
CCNA_01301		NAD-dependent formate dehydrogenase alpha subunit	-1.44488	0.000242152	0.0005841
CCNA_01626		pyridoxal phosphate biosynthetic protein pdxJ	-1.44333	0.000127207	0.000326393
CCNA_00100		Ribulose-5-phosphate 3-epimerase	-1.44246	3.31348e-05	9.58762e-05
CCNA_02514	hfsD	polysaccharide secretin protein hfsD	-1.44198	0.000191381	0.000471896
CCNA_03148		DUF885 family protein	-1.44032	9.1345e-05	0.000242133
CCNA_02847		cytochrome c-type biogenesis protein ccmH	-1.43957	6.88844e-05	0.000187981
CCNA_02077		5'(3')-nucleotidase/polyphosphatase SurE	-1.43956	0.000115827	0.000300469
CCNA_00087		PerM-family permease	-1.43939	0.000356154	0.000830741
CCNA_01337		GMC family oxidoreductase	-1.43911	0.000123199	0.000317473
CCNA_01667	kdpE	two-component response regulator kdpE	-1.43873	6.72755e-05	0.000183978
CCNA_01444		poly(3-hydroxyalkanoate) polymerase	-1.4361	3.97651e-05	0.000113373
CCNA_02924		hypothetical protein	-1.42774	0.00130774	0.00271467
CCNA_00309		hypothetical protein	-1.42483	0.000148838	0.000376552
CCNA_02094		MviM-like NAD-dependent oxidoreductase	-1.42297	7.5562e-05	0.000204196
CCNA_02444		N(4)-(beta-N-acetylglucosaminyl)-L-asparaginase	-1.42269	4.9035e-05	0.000137681
CCNA_03459		methyl-accepting chemotaxis protein	-1.42171	6.28936e-05	0.000173706
CCNA_00105		MarC family integral membrane protein	-1.41932	7.14027e-05	0.000194163
CCNA_00126		glutathione S-transferase	-1.41877	7.25857e-05	0.0001967
CCNA_01529		FlaG superfamily protein	-1.41816	0.000176663	0.00043951
CCNA_03285		magnesium and cobalt transport protein CorA	-1.41783	0.000191245	0.000471858
CCNA_00630	cheAII	chemotaxis histidine kinase protein cheAII	-1.41703	5.6431e-05	0.000156525
CCNA_02836		hypothetical protein	-1.41329	0.00919074	0.016249
CCNA_03273	nrsF	Anti-sigmaF factor NrsF	-1.41308	7.47291e-05	0.000202086
CCNA_03326		two-component sensor histidine kinase	-1.41299	0.000213592	0.000520388
CCNA_01749		acyl carrier protein	-1.41028	0.000173907	0.000433484
CCNA_01409		delta-aminolevulinic acid dehydratase	-1.40937	6.89534e-05	0.000188037
CCNA_03632		hypothetical protein	-1.40926	8.76958e-05	0.000233415
CCNA_02410		alpha-methylacyl-CoA racemase	-1.4029	3.95541e-05	0.00011302
CCNA_01981		DNA translocation competence protein ComA	-1.40182	8.21725e-05	0.000219768
CCNA_01748		methyltransferase	-1.40162	0.000203609	0.000498253
CCNA_00515	metE	5-methyltetrahydropteroyltriglutamate-- homocysteine methyltransferase	-1.39984	7.10721e-05	0.000193408
CCNA_03038	cpaE	pilus assembly ATPase CpaE	-1.39794	0.00126973	0.00264567
CCNA_00164		O-antigen polymerase	-1.39476	9.04394e-05	0.00024006
CCNA_02873		glyoxalase/bleomycin resistance protein, dioxygenase superfamily	-1.39133	0.000113913	0.000295899
CCNA_02127		bifunctional lysylphosphatidylglycerol flippase/synthetase MprF	-1.38953	8.1019e-05	0.000217431
CCNA_01059	rsaA	S-layer protein rsaA	-1.38803	0.00100431	0.00214201
CCNA_03417		MhpC-family alpha/beta hydrolase	-1.38526	0.000111748	0.000290469
CCNA_00217		thiol:disulfide interchange protein DsbD	-1.38482	9.32866e-05	0.000246961
CCNA_03738		hybrid histidine kinase/receiver domain protein	-1.38022	0.000166576	0.000416279
CCNA_03315		molybdopterin biosynthesis MoeA protein	-1.3781	0.0023609	0.00468085
CCNA_03309	metX1	homoserine O-acetyltransferase metX1	-1.37595	9.4874e-05	0.000250462
CCNA_01815	ntrC	nitrogen assimilation regulatory protein NtrC	-1.37535	6.58019e-05	0.000180711
CCNA_02831		DUF2272 domain-containing protein	-1.37232	5.90783e-05	0.000163517
CCNA_02436		hypothetical protein	-1.3686	0.000361652	0.000843059
CCNA_00301		phosphotransferase family protein	-1.36836	0.000104893	0.000274488
CCNA_03332		dihydropteroate synthase	-1.36799	6.30112e-05	0.000173907
CCNA_02509	hfsG	glycosyltransferase hfsG	-1.36603	0.000186613	0.000463372
CCNA_00307		phospholipid-lipopolysaccharide ABC transporter	-1.36302	0.000108205	0.000281826
CCNA_02359		hypothetical protein	-1.36081	6.70059e-05	0.00018337
CCNA_03699		peptidase, M16 family	-1.36062	0.000193173	0.000475711
CCNA_02083	scpB	chromosome segregation and condensation protein B scpB	-1.35855	0.00013019	0.000332767
CCNA_01619		NYN domain protein	-1.35659	0.000769928	0.00167804
CCNA_01408		phosphohydrolase, MutT/nudix family	-1.3502	0.00272989	0.00534427
CCNA_01946		tyrosyl-tRNA synthetase	-1.34853	0.000611803	0.00136089
CCNA_02277	hutA	TonB-dependent outer membrane channel HutA	-1.34821	0.000122329	0.000315443
CCNA_03570		TPM domain-containing protein	-1.34749	0.000535026	0.00120249
CCNA_01151		DeoR-family transcriptional regulator	-1.347	9.3662e-05	0.000247768
CCNA_01425	hppA	K(+)-insensitive pyrophosphate energized proton pump	-1.34617	0.000394988	0.000914334
CCNA_01055		GT1 family glyscosyl transferase	-1.3461	0.000223343	0.000540418
CCNA_00489		phosphoribosyl-AMP cyclohydrolase	-1.34609	0.000434416	0.000995952
CCNA_02430		UPF0262 family protein	-1.34545	0.000139811	0.000355333
CCNA_03998		GT1/WbuB-like N-acetyl-L-fucosamine transferase	-1.344	0.00112564	0.00237989
CCNA_02197		hypothetical protein	-1.34339	0.00148576	0.00305324
CCNA_03890		hypothetical protein	-1.34311	0.000379733	0.000881507
CCNA_01093		hypothetical protein	-1.34262	0.000138218	0.000351744
CCNA_02061		hypothetical protein	-1.34255	0.00024791	0.00059578
CCNA_01614		hypothetical protein	-1.3417	0.000149316	0.000377516
CCNA_00238	chvG	two-component sensor histidine kinase chvG	-1.34082	0.000138453	0.000352113
CCNA_03648		tRNA A37 threonylcarbamoyladenosine biosynthesis protein	-1.34005	0.000330858	0.000778278
CCNA_03171		hybrid sensor histidine kinase/receiver domain protein	-1.33966	0.000153342	0.000386649
CCNA_03130	ctrA	cell cycle response regulator CtrA	-1.33885	0.00170631	0.00347523
CCNA_01358	iolE	myo-inositol catabolism protein IolE	-1.33863	0.000485704	0.00110312
CCNA_02421	exbB	TonB accessory protein exbB	-1.33646	0.00781218	0.0139899
CCNA_00441	cheYI	chemotaxis receiver domain protein cheYI	-1.33534	0.000302337	0.000715519
CCNA_00231		tRNA-specific adenosine deaminase	-1.33405	0.000629068	0.00139132
CCNA_03330		nucleotidyltransferase family protein	-1.33203	0.00053136	0.00119564
CCNA_01966	nrdJ	vitamin B12-dependent ribonucleotide reductase	-1.32392	0.00163537	0.00333774
CCNA_01248		TetR-family transcriptional regulator	-1.32254	0.000187063	0.000463859
CCNA_01616	rodA	SEDS-family peptidoglycan polymerase RodA	-1.32252	0.000321295	0.000756699
CCNA_03284		adenosine deaminase	-1.32094	0.000375875	0.000873072
CCNA_02601		glutathione-dependent formaldehyde dehydrogenase	-1.32064	0.000140088	0.000355804
CCNA_00311		Zn-dependent protease family protein	-1.32013	0.00019653	0.000482754
CCNA_02581		DUF3291 domain-containing protein	-1.31957	0.000134009	0.000341481
CCNA_01120		hypothetical protein	-1.31832	0.00296631	0.00576643
CCNA_00642		hypothetical protein	-1.31706	0.000193915	0.000476932
CCNA_02384		very-long-chain acyl-CoA synthetase	-1.31699	0.000641903	0.00141891
CCNA_00063	mviN	Peptidoglycan biosynthesis protein MviN/MurJ	-1.31621	0.000127248	0.000326393
CCNA_01227		pyrimidine utilization protein A	-1.31446	0.000154802	0.000389611
CCNA_01479		TIR domain protein	-1.31315	0.000171799	0.000428506
CCNA_03700		large-conductance mechanosensitive channel	-1.31223	0.00160116	0.00327478
CCNA_00399		zinc metallohydrolase, glyoxalase II family	-1.31128	0.000538904	0.00120876
CCNA_01235		AcrR-family transcriptional regulator	-1.30851	0.000272128	0.000649164
CCNA_01213		YjgP/YjgQ family membrane permease	-1.30442	0.00751882	0.0135082
CCNA_02269		L-aminopeptidase/D-esterase dmpA	-1.30263	0.00245894	0.00485787
CCNA_00306		lysophospholipid acyltransferase	-1.3026	0.00254108	0.00500996
CCNA_03517	coxA	cytochrome c oxidase polypeptide I coxA	-1.3015	0.000518055	0.00116976
CCNA_00394		YCII-related domain protein	-1.30123	0.000401394	0.000926807
CCNA_03501		threonylcarbamoyl-AMP synthase	-1.29925	0.00330844	0.00636151
CCNA_02520		aspartyl/glutamyl-tRNA(Asn/Gln) amidotransferase subunit C	-1.29806	0.000343473	0.000805069
CCNA_03840		succinyl-CoA:coenzyme A transferase	-1.29384	0.00021917	0.000532309
CCNA_02939		hypothetical protein	-1.29382	0.00226587	0.00450854
CCNA_00277	dapE	succinyl-diaminopimelate desuccinylase DapE	-1.29357	0.000274534	0.000654101
CCNA_00506		cytochrome b	-1.29311	0.00833819	0.0148295
CCNA_00958		hypothetical protein	-1.29222	0.000400765	0.000926456
CCNA_02320		2'-deoxycytidine 5'-triphosphate deaminase	-1.29221	0.000209121	0.000510135
CCNA_03058		carbon-nitrogen hydrolase	-1.29043	0.000338805	0.000795527
CCNA_01134		LuxR-family transcriptional regulator	-1.28917	0.000675024	0.00148704
CCNA_02912		prolyl 4-hydroxylase	-1.28837	0.00367679	0.00701081
CCNA_02567	pleC	sensory transduction histidine kinase pleC	-1.28837	0.00198652	0.00400395
CCNA_00163		exopolysaccharide transport family protein	-1.2868	0.000452337	0.00103338
CCNA_01296	stpX	stalk-specific protein X	-1.28647	0.000174729	0.000434976
CCNA_02015	nuoN	NADH-quinone oxidoreductase chain N	-1.28642	0.00109364	0.00231727
CCNA_03346	ruvC	crossover junction endodeoxyribonuclease ruvC	-1.28628	0.00174992	0.00355659
CCNA_00991		nodulation protein N	-1.2838	0.00153334	0.00314105
CCNA_01380	popZ	pole-organizing protein popZ	-1.28319	0.000531206	0.00119564
CCNA_03543		glutamate-5-semialdehyde dehydrogenase	-1.28241	0.00685471	0.0124146
CCNA_01343		ribosomal large subunit pseudouridine synthase C	-1.28033	0.000391794	0.000907878
CCNA_00437		globin-coupled-sensor methyl-accepting chemotaxis protein	-1.28006	0.000549791	0.00122999
CCNA_02533		hypothetical protein	-1.27859	0.000250931	0.000602511
CCNA_02588		M20/M25/M40 family metallo-hydrolase	-1.27552	0.000242298	0.0005841
CCNA_02475	vanR	transcriptional regulator vanR	-1.27251	0.00428367	0.00803783
CCNA_01229		2-hydroxychromene-2-carboxylate isomerase	-1.272	0.000245856	0.00059121
CCNA_03040	cpaC	outer membrane pilus secretion channel CpaC	-1.27164	0.000369963	0.000860369
CCNA_00952	flbE	flagellar assembly protein FlbE/FliH	-1.26914	0.00224986	0.00448126
CCNA_02446		glutathionylspermidine synthase family protein	-1.26751	0.000604312	0.00134576
CCNA_01998		uridylate kinase	-1.26699	0.000222462	0.000538621
CCNA_01987	lpxI	UDP-2,3-diacylglucosamine pyrophosphatase LpxI	-1.26607	0.00103861	0.00220791
CCNA_03008		Uma2 family endonuclease	-1.26567	0.000719239	0.00157729
CCNA_03577		DNA polymerase I	-1.26471	0.000320927	0.00075657
CCNA_03567		acyl-CoA dehydrogenase	-1.26353	0.00379415	0.00721335
CCNA_01688		potassium channel protein	-1.26078	0.000310528	0.000733563
CCNA_03829		hypothetical protein	-1.25438	0.000551092	0.00123219
CCNA_01275		bifunctional 5,10-methylene-tetrahydrofolate dehydrogenase/ 5,10-methylene-tetrahydrofolate cyclohydrolase	-1.25397	0.000389737	0.00090365
CCNA_02992		hypothetical protein	-1.25299	0.000396378	0.00091686
CCNA_00358		delta 3,5-delta2,4-dienoyl-CoA isomerase precursor	-1.25211	0.000343491	0.000805069
CCNA_03035	cpaH	TadC-related pilus assembly protein CpaH	-1.25185	0.000734019	0.00160698
CCNA_01508		cystine-binding protein	-1.25127	0.0009233	0.00198229
CCNA_03760		PaaI-family thioesterase	-1.25041	0.000719977	0.00157802
CCNA_03660		Usg protein	-1.24986	0.00143224	0.00295263
CCNA_02424		TetR-family transcriptional regulator	-1.24784	0.000499555	0.00113194
CCNA_01568		Kef-type K+ transport system	-1.24691	0.000621383	0.00137904
CCNA_00731	mutL	DNA mismatch repair protein mutL	-1.24507	0.00145389	0.0029909
CCNA_03247		methyl-accepting chemotaxis protein	-1.24136	0.00244736	0.00483992
CCNA_00664		C4-dicarboxylate transport protein	-1.24006	0.000297461	0.000704837
CCNA_03651	addB	ATP-dependent nuclease subunit B AddB	-1.23994	0.00223999	0.0044639
CCNA_03268	dgrB	diguanylate receptor protein DgrB	-1.2383	0.000959279	0.00205499
CCNA_01927		enoyl-CoA hydratase	-1.23709	0.000440192	0.00100741
CCNA_00953	fliN	flagellar motor switch protein FliN	-1.2367	0.000711547	0.0015613
CCNA_03828		deoxyuridine 5'-triphosphate nucleotidohydrolase	-1.23393	0.000765235	0.00166993
CCNA_01809		lipoic acid synthetase	-1.2321	0.000349677	0.000819076
CCNA_03793	ftsY	cell division protein FtsY	-1.23007	0.000363765	0.000847476
CCNA_02599		antitoxin protein relB-2	-1.22989	0.00123343	0.00258389
CCNA_00051	corC	magnesium and cobalt efflux protein CorC	-1.2288	0.00045448	0.00103763
CCNA_03056		limonene-1,2-epoxide hydrolase	-1.22598	0.000507479	0.00114855
CCNA_03157		DUF4198 domain-containing protein	-1.22516	0.00391912	0.00742189
CCNA_01486		GguC-family protein	-1.22189	0.000443447	0.00101426
CCNA_01917		alpha-methylacyl-CoA racemase	-1.22124	0.000355287	0.000829716
CCNA_03188		epoxide hydrolase	-1.21882	0.00039505	0.000914334
CCNA_01737		replicative DNA helicase	-1.21632	0.000491387	0.00111408
CCNA_02059		ribosomal large subunit pseudouridine synthase C	-1.21622	0.000961295	0.00205818
CCNA_00857		glucose/fructose transport protein	-1.21611	0.00289935	0.00564473
CCNA_01829		SalR-family ligand-binding transcriptional regulator	-1.21457	0.0013954	0.00288433
CCNA_03278		NAD(P)/FAD-dependent oxidoreductase	-1.21292	0.000789638	0.00171714
CCNA_00403		short chain dehydrogenase	-1.21257	0.000422853	0.000971163
CCNA_00688		hypothetical protein	-1.21221	0.000458567	0.00104516
CCNA_02614		fumarylacetoacetase superfamily protein	-1.21126	0.000595132	0.00132684
CCNA_01877		acyl-CoA thioesterase II	-1.20935	0.000541023	0.00121177
CCNA_03736		YggT family protein	-1.20898	0.00728476	0.0131119
CCNA_02356		D-alanyl-D-alanine dipeptidase	-1.20746	0.000681216	0.00149983
CCNA_02274		EF-Hand domain protein	-1.20741	0.00492037	0.00913984
CCNA_01717		hypothetical protein	-1.20705	0.00455623	0.00850409
CCNA_03494		patatin-like phospholipase	-1.20701	0.00055178	0.00123302
CCNA_02208		thymidylate synthase	-1.20532	0.00288958	0.00562852
CCNA_03594		NAD-dependent deacylase	-1.20445	0.00334972	0.00642815
CCNA_03521	zerB	zipper envelope resistance protein ZerB	-1.20271	0.00116338	0.0024477
CCNA_00673		AraC-family transcriptional regulator	-1.20226	0.00498207	0.00924121
CCNA_01487		GntR-family transcriptional regulator	-1.20216	0.000539904	0.00120996
CCNA_00795	fixJ	two-component response regulator FixJ	-1.20188	0.00058742	0.00131115
CCNA_02908		HAD superfamily hydrolase	-1.19354	0.000827033	0.00178945
CCNA_03742		hypothetical protein	-1.19337	0.0064764	0.011788
CCNA_00302		imidazolonepropionase-related amidohydrolase	-1.19254	0.000626564	0.00138895
CCNA_03516	coxE	protoheme IX farnesyltransferase coxE	-1.18923	0.0011477	0.00241732
CCNA_03814		SRPBCC family protein	-1.1859	0.00271882	0.00532796
CCNA_01734		MarC family integral membrane protein	-1.18586	0.00148929	0.00305888
CCNA_02120		tetratricopeptide repeat family protein	-1.18473	0.00051237	0.00115827
CCNA_01736		TetR-family transcriptional regulator	-1.18377	0.00204736	0.00411378
CCNA_02623	ftsZ	cell division protein FtsZ	-1.18288	0.000841635	0.00182003
CCNA_01377		hypothetical protein	-1.18119	0.00103094	0.00219398
CCNA_01949	bacA	bactofilin A BacA	-1.18104	0.000814728	0.00176577
CCNA_02504		type IV secretory pathway, VirB10 channel protein	-1.17886	0.00150712	0.00309058
CCNA_02993		NADH-ubiquinone oxidoreductase	-1.17739	0.000628089	0.00139008
CCNA_01359	iolB	myo-inositol catabolism protein IolB	-1.17211	0.000706015	0.0015518
CCNA_01245		23S rRNA methyltransferase	-1.16844	0.000796347	0.00172883
CCNA_00552		cupin superfamily protein	-1.16648	0.00132553	0.00274655
CCNA_03342		tol-pal system-associated acyl-CoA thioesterase	-1.16372	0.00201726	0.0040596
CCNA_03270		AsnC-family transcriptional regulator	-1.16356	0.00350233	0.00669786
CCNA_02383		alpha/beta hydrolase family protein	-1.16187	0.00217637	0.00434827
CCNA_02318		hypothetical protein	-1.1613	0.000997575	0.00212882
CCNA_01628		hypothetical protein	-1.15866	0.00929532	0.016404
CCNA_00925		hypothetical protein	-1.15721	0.000785689	0.00171017
CCNA_02906		acyltransferase family protein	-1.15574	0.000821092	0.00177857
CCNA_03348		CHAP domain-containing protein	-1.1554	0.00114067	0.00240512
CCNA_02542		hypothetical protein	-1.15497	0.00169377	0.00345148
CCNA_03823	ubiE	ubiquinone/menaquinone biosynthesis methyltransferase UbiE	-1.15388	0.00143602	0.00295727
CCNA_03688		AsnC-family transcriptional regulator	-1.15272	0.00113753	0.0024011
CCNA_03144	dnaG	DNA primase	-1.14777	0.00222408	0.00443447
CCNA_01092		ACT domain protein	-1.1476	0.00332409	0.00638843
CCNA_02463		UDP glucuronic acid epimerase	-1.14742	0.000765813	0.00167
CCNA_01537		acetyltransferase	-1.14731	0.00199967	0.00402836
CCNA_01218		sphingosine kinase/diacylglycerol kinase-related protein	-1.1469	0.00261844	0.00514682
CCNA_03422		M3 family oligoendopeptidase	-1.14293	0.000749742	0.00163864
CCNA_01384		amidase family protein	-1.1427	0.00229041	0.00455504
CCNA_02112		D-cysteine desulfhydrase	-1.14091	0.00090635	0.00194805
CCNA_02735		NUDIX hydrolase	-1.13983	0.00100898	0.0021508
CCNA_02290		hypothetical protein	-1.13849	0.00171219	0.00348355
CCNA_02545		alkaline phosphatase	-1.13846	0.00103591	0.00220335
CCNA_02245		DnaJ domain protein	-1.13833	0.00592176	0.0108701
CCNA_02407		hydrolase, nudix family	-1.13762	0.0016891	0.00344559
CCNA_02910		TonB-dependent receptor	-1.13583	0.00694633	0.0125551
CCNA_02253		hybrid CAP effector domain/patatin phospholipase protein	-1.13231	0.000943924	0.00202433
CCNA_02640		phospho-N-acetylmuramoyl-pentapeptide- transferase	-1.13176	0.00203447	0.00409
CCNA_03238		ABC-type spermidine/putrescine transport system, permease component II	-1.13171	0.00300528	0.00583926
CCNA_00624		putative pentapeptide repeat protein	-1.13091	0.00126241	0.00263325
CCNA_01243		ATP-dependent helicase hrpB	-1.12835	0.00251748	0.00496848
CCNA_01777		hybrid sensor histidine kinase/receiver domain protein	-1.12794	0.00130208	0.00270727
CCNA_02646	mraZ	cell division protein MraZ	-1.12433	0.00127112	0.00264714
CCNA_01480		hypothetical protein	-1.12376	0.0023914	0.00473648
CCNA_00304		3-deoxy-D-manno-octulosonic-acid transferase	-1.12122	0.00635177	0.011572
CCNA_01890		enoyl-CoA hydratase/isomerase family protein	-1.11742	0.00281404	0.00549792
CCNA_02089		hypothetical protein	-1.11672	0.00119328	0.00250518
CCNA_01478		CRP-family transcription regulator	-1.11522	0.00448135	0.00838043
CCNA_01382		long-chain-fatty-acid--CoA ligase	-1.10826	0.00149142	0.00306163
CCNA_03292		long-chain-fatty-acid--CoA ligase	-1.10705	0.00238569	0.00472758
CCNA_00694		DEXQ-box helicase domain protein	-1.10534	0.00243701	0.0048219
CCNA_03877		CopD family protein	-1.10506	0.00157137	0.00321725
CCNA_00695		metal-dependent hydrolase	-1.10485	0.0012286	0.00257516
CCNA_00772		hypothetical protein	-1.10268	0.0269576	0.0432881
CCNA_00280		tRNA pseudouridine synthase A	-1.10199	0.00184232	0.00373462
CCNA_00813		flavin-binding monooxygenase-related protein	-1.10195	0.00142334	0.00293583
CCNA_03490		hypothetical protein	-1.1007	0.00193239	0.00390091
CCNA_03535		fatty acid desaturase	-1.09895	0.00234252	0.0046539
CCNA_03794		TRIC cation channel family protein	-1.09877	0.006776	0.0122872
CCNA_03396		PDZ domain trypsin-like serine protease	-1.09704	0.00132592	0.00274655
CCNA_00094	hfsJ	WecG/TagA-family glycosyltransferase HfsJ	-1.09571	0.0257208	0.0414047
CCNA_02512	hfsB	polysaccharide autokinase-related protein hfsB	-1.09238	0.00799728	0.0142703
CCNA_02690		urate hydroxylase	-1.0864	0.00337073	0.0064621
CCNA_01928		conserved ACT domain protein	-1.08597	0.00276394	0.00540547
CCNA_00531		LSU ribosomal protein L12P (L7/L12)	-1.08258	0.00855346	0.0151775
CCNA_03484		NfeD-related membrane protease regulator	-1.07984	0.00448512	0.00838344
CCNA_00080		LexA-related transcriptional repressor	-1.07468	0.0037023	0.00704906
CCNA_03016		DNA-binding transcriptional regulator, CsgD family	-1.0734	0.00433247	0.00812546
CCNA_02078	serS	seryl-tRNA synthetase	-1.07105	0.00208574	0.00418008
CCNA_03783	ccmB	cytochrome c biogenesis ABC transporter permease component CcmB	-1.07099	0.00798428	0.0142703
CCNA_03846		DUF2244 domain-containing protein	-1.06612	0.00325889	0.00628489
CCNA_00138		TonB-dependent receptor	-1.06326	0.010401	0.018141
CCNA_00783	sapA	secreted protease precursor sapA	-1.06237	0.00311286	0.00603099
CCNA_00037		Dienelactone hydrolase-family protein	-1.0586	0.00258997	0.00509343
CCNA_02841		hypothetical protein	-1.05848	0.0222575	0.0364026
CCNA_02003	dnaE	DNA polymerase III alpha subunit	-1.05801	0.00313982	0.00607637
CCNA_03948		hypothetical protein	-1.05754	0.00235465	0.00467083
CCNA_03650	murU	N-acetylmuramate alpha-1-phosphate uridylyltransferase MurU	-1.0571	0.00484037	0.00900416
CCNA_01224		O-antigen membrane transport protein	-1.05653	0.00206089	0.00413455
CCNA_00842		hypothetical protein	-1.0522	0.00334624	0.00642465
CCNA_02527		hypothetical protein	-1.04694	0.014664	0.0248948
CCNA_01357	iolD	myo-inositol catabolism protein IolD	-1.04496	0.00673665	0.0122273
CCNA_02848		heme chaperone-apocytochrome heme-lyase	-1.04493	0.00543957	0.0100228
CCNA_03250		EAL-domain diguanylate phosphodiesterase	-1.04264	0.00690546	0.0124928
CCNA_02609		YfdV-family permease protein	-1.04227	0.0070405	0.0127194
CCNA_00303	lpxK	tetraacyldisaccharide-1-P 4'-kinase	-1.04132	0.00383114	0.007273
CCNA_01279		inorganic polyphosphate/ATP-NAD kinase	-1.04118	0.00256859	0.00505906
CCNA_03037	cpaF	pilus assembly ATPase CpaF	-1.03852	0.00245234	0.00484731
CCNA_03755	rfaE	bifunctional D-glycero-D-manno-heptose-7-phosphate 1-kinase/D-glycero-D-manno-heptose-1-phosphate adenylyltransferase	-1.03818	0.00294352	0.00572785
CCNA_03534	ubiA	4-hydroxybenzoate polyprenyltransferase	-1.03596	0.00317415	0.00613974
CCNA_01225		glycerophosphotransferase-related protein	-1.03446	0.00274707	0.00537519
CCNA_03266		hypothetical protein	-1.0325	0.0131232	0.0225251
CCNA_00555	glnC	nitrogen regulatory protein P-II	-1.03121	0.00327488	0.00630633
CCNA_03863		hypothetical protein	-1.03095	0.00319149	0.00616715
CCNA_03084		DUF1624 domain-containing protein	-1.03071	0.00353552	0.00675469
CCNA_00141		SirB1-family tetratricopeptide repeat protein	-1.03004	0.00915738	0.0161974
CCNA_02302		1-acyl-sn-glycerol-3-phosphate acyltransferase	-1.02987	0.0102242	0.0178567
CCNA_00076		hypothetical protein	-1.02951	0.0157746	0.0265483
CCNA_00227		methyltransferase	-1.02842	0.0155582	0.0262523
CCNA_03982		hypothetical protein	-1.02705	0.0149697	0.0253474
CCNA_00994		oxidoreductase, GMC family	-1.02694	0.00258089	0.00507815
CCNA_00459	nhaA	Na+/H+ antiporter nhaA	-1.02633	0.00667322	0.0121292
CCNA_00935		AraC-family transcriptional regulator	-1.02587	0.0160538	0.0269716
CCNA_00393		RNA polymerase sigma factor	-1.02316	0.00833825	0.0148295
CCNA_01570		beta-lactamase class C family protein	-1.02268	0.00364942	0.00696202
CCNA_02153		acetylspermidine deacetylase	-1.02255	0.00278602	0.00544591
CCNA_01286		hypothetical protein	-1.01838	0.00797674	0.0142649
CCNA_01690		MAPEG family membrane protein	-1.01481	0.0284508	0.0454044
CCNA_00436		acyl-CoA dehydrogenase, short-chain specific	-1.01273	0.00485834	0.00903326
CCNA_00420		hypothetical protein	-1.01198	0.0157619	0.0265385
CCNA_02503		type IV secretory pathway, VirB9 channel protein	-1.01193	0.0134113	0.0229829
CCNA_03547	ldpF	M23 family peptidoglycan-specific endopeptidase LdpF	-1.01106	0.0172107	0.0287411
CCNA_00976	sppA	signal peptide peptidase A	-1.00977	0.00372318	0.00708535
CCNA_01489	abfA	alpha-L-arabinofuranosidase	-1.00958	0.00913182	0.0161669
CCNA_03393		phosphoribosylcarboxyaminoimidazole (NCAIR) mutase	-1.00912	0.0127444	0.0219038
CCNA_00116	glmM	phosphoglucosamine mutase	-1.00729	0.00380738	0.00723141
CCNA_00389		aminomethyltransferase family protein	-1.00115	0.00368318	0.00701946
CCNA_03416		glycosyltransferase family 9 protein	-1.00031	0.00535103	0.00987374
CCNA_00121		hypothetical protein	1.00123	0.0054026	0.00995945
CCNA_01808		lysophospholipase L2	1.0018	0.00343196	0.006573
CCNA_02048		TonB-dependent receptor	1.00376	0.00323098	0.00623415
CCNA_00175		type II secretion pathway protein G	1.00604	0.0060604	0.0110723
CCNA_02368		alpha-glucosidase	1.00866	0.00854832	0.0151753
CCNA_02994		carbamoyl-phosphate synthase large chain	1.00933	0.00762804	0.0136917
CCNA_02765		DUF736 domain-containing protein	1.00953	0.00390526	0.00739924
CCNA_03137		endo-1,4-beta-xylanase	1.01004	0.0108576	0.018895
CCNA_00071		uroporphyrinogen-III synthase	1.01367	0.00999727	0.0175313
CCNA_01683		acetyltransferase family protein	1.01452	0.0039787	0.00753104
CCNA_02886		pyrimidine utilization protein C	1.0163	0.0246364	0.0398406
CCNA_00504		23S rRNA methyltransferase	1.02137	0.00458773	0.00855877
CCNA_02684		cyclopropane fatty acid synthase-like protein	1.02143	0.0050054	0.00928006
CCNA_03524		di-/tripeptide transporter	1.02222	0.00306725	0.00595073
CCNA_00240		PTS system, IIA component	1.02287	0.00270554	0.0053046
CCNA_01266		NTF2 superfamily protein	1.02372	0.00521253	0.00963648
CCNA_03848		ATP-grasp domain protein	1.0252	0.00538286	0.00992776
CCNA_00840		sialic acid-specific 9-O-acetylesterase	1.02587	0.00380512	0.00723065
CCNA_01495		deoxyribodipyrimidine photolyase	1.0286	0.00424049	0.00796835
CCNA_01191		transporter, major facilitator superfamily SucD	1.03007	0.00399883	0.00756178
CCNA_03887		hypothetical protein	1.03129	0.00359882	0.00686888
CCNA_01694		CocE/NonD family hydrolase	1.03296	0.0146795	0.0249103
CCNA_02535		type I DNA topoisomerase	1.03474	0.00339855	0.0065122
CCNA_02773		methyl-accepting chemotaxis protein	1.03523	0.00265157	0.00520405
CCNA_02226		VOC family protein	1.03652	0.00386749	0.00733483
CCNA_02440		SalR-family ligand-binding transcriptional regulator	1.03711	0.00425985	0.007997
CCNA_02258		lipoyl(octanoyl) transferase LipB	1.03998	0.0120135	0.0207441
CCNA_02307		prephenate/arogenate dehydrogenase family protein	1.04471	0.018355	0.0304428
CCNA_03950		hypothetical protein	1.04643	0.00650124	0.0118276
CCNA_00837		alpha-L-fucosidase	1.04658	0.00669999	0.0121664
CCNA_00008	dnaA	chromosome replication initiator protein DnaA	1.04684	0.00332763	0.00639208
CCNA_02700		xanthine dehydrogenase accessory protein XdhC	1.04778	0.010388	0.0181265
CCNA_00568		N-acetylglucosamine-6-phosphate deacetylase	1.04929	0.00350652	0.00670257
CCNA_02829		peptidase S8 family protein	1.05188	0.00526583	0.0097304
CCNA_00402		hypothetical protein	1.05416	0.00593369	0.0108766
CCNA_03981		hypothetical protein	1.0545	0.00730418	0.0131408
CCNA_02099		Na+ driven multidrug efflux pump	1.05543	0.00226437	0.00450786
CCNA_01653		cyclophilin-type peptidylprolyl cis-trans isomerase	1.05679	0.00287118	0.00559549
CCNA_00855		rhamnogalacturonan acetylesterase	1.05781	0.0209401	0.0344365
CCNA_03341	tolQ	TolQ protein	1.05784	0.00464579	0.00866292
CCNA_00106		2-polyprenyl-6-methoxyphenol hydroxylase	1.05842	0.00560327	0.0103147
CCNA_02775		hypothetical protein	1.06156	0.0100213	0.0175655
CCNA_03889		hypothetical protein	1.0646	0.0224207	0.0366233
CCNA_00723		glyoxalase family protein	1.06525	0.00286528	0.00559023
CCNA_00932	ribH	6,7-dimethyl-8-ribityllumazine synthase	1.06532	0.0175435	0.0291966
CCNA_02233		signal peptidase I	1.06609	0.020468	0.0336743
CCNA_01545		NAD(FAD)-utilizing dehydrogenase	1.06659	0.00191813	0.00387414
CCNA_00905		exonuclease-endonuclease-phosphatase (EEP1) protein	1.06689	0.0139764	0.0238526
CCNA_00115		TolB protein	1.06707	0.00312648	0.00605356
CCNA_01859		TonB-dependent receptor	1.06864	0.00242107	0.00479281
CCNA_02179		long-chain fatty acid transport protein precursor	1.06915	0.0133623	0.0229152
CCNA_01858		AraC-family transcriptional regulator	1.06961	0.00799899	0.0142703
CCNA_00469		GT1-family glycosyltransferase	1.07004	0.0100368	0.0175848
CCNA_00472		GDP-mannose 4,6 dehydratase	1.07352	0.0156681	0.0263932
CCNA_00249		SCO1/SenC family protein	1.07445	0.00475298	0.00885006
CCNA_00182		type II secretion pathway protein N	1.07488	0.00305938	0.00593843
CCNA_00428		hypothetical protein	1.07518	0.00286561	0.00559023
CCNA_02615		homogentisate 1,2-dioxygenase	1.07564	0.00435163	0.00815748
CCNA_03338	tolB	Tol-Pal system protein TolB	1.07701	0.00368495	0.00701946
CCNA_02948		hypothetical protein	1.07722	0.0134136	0.0229829
CCNA_03437		hypothetical protein	1.07845	0.00251977	0.00497047
CCNA_02996		patatin family phospholipase domain protein	1.07892	0.00328387	0.00632052
CCNA_01906		allophanate hydrolase	1.07896	0.0030277	0.00587989
CCNA_03079	parE4	toxin protein parE4	1.0858	0.0101163	0.0176922
CCNA_00676		PSK-family transcription factor	1.08589	0.00126546	0.00263819
CCNA_02049		ABM superfamily monooxygenase protein	1.08593	0.00234392	0.0046543
CCNA_02485		aldehyde dehydrogenase	1.08777	0.0027236	0.00533462
CCNA_01113		rhodanese-related sulfurtransferase	1.08853	0.00412168	0.00776764
CCNA_02736		nitroreductase family	1.09153	0.00256209	0.00504883
CCNA_02239		Peptidogalycan biosysnthesis/recognition protein	1.09345	0.0112929	0.0195999
CCNA_03943		hypothetical protein	1.09451	0.00911199	0.0161391
CCNA_02540		N-acyl-L-amino acid amidohydrolase	1.09641	0.00133894	0.00277057
CCNA_03334	ftsH	cell division protein FtsH	1.10015	0.00211942	0.00424161
CCNA_03209		acetyl-coenzyme A synthetase	1.10055	0.00466246	0.00868984
CCNA_02830		DNA repair protein RadC	1.10076	0.0211971	0.0348001
CCNA_02578		TetR-family transcriptional regulator	1.10079	0.00219439	0.004382
CCNA_01548		transporter, major facilitator superfamily	1.10145	0.00124387	0.00260296
CCNA_03907		hypothetical protein	1.1015	0.00354477	0.00676903
CCNA_01646		dethiobiotin synthetase	1.10153	0.011647	0.0201604
CCNA_02632		SOUL domain heme-binding protein	1.10163	0.00206246	0.00413555
CCNA_01921		Sdh5 family flavination protein	1.10484	0.0070806	0.012774
CCNA_01595		hypothetical protein	1.10506	0.00169207	0.00344984
CCNA_03319	imuA	ImuA family protein	1.10754	0.00625035	0.0113925
CCNA_01775		phosphoribosylformylglycinamidine cyclo-ligase	1.10811	0.00234669	0.00465743
CCNA_03174		major facilitator superfamily transporter	1.10903	0.00257441	0.00506796
CCNA_01623		phosphohydrolase, MutT/nudix family	1.1144	0.00438088	0.00820835
CCNA_02795		lasso peptide biosynthesis B2 protein	1.11586	0.0200488	0.0330545
CCNA_01490		FAD-dependent dehydrogenase	1.12002	0.00404869	0.00764119
CCNA_02355		endonuclease III	1.12136	0.00150583	0.00308957
CCNA_01948	ldpA	M23 family peptidoglycan-specific endopeptidase LdpA	1.12196	0.00112531	0.00237989
CCNA_00340		succinyl-CoA synthetase beta chain	1.12286	0.00401036	0.00757989
CCNA_00424		aldehyde dehydrogenase	1.12475	0.00220284	0.00439438
CCNA_01943		alpha/beta hydrolase family protein	1.12485	0.00184383	0.00373572
CCNA_03356	zapA	cell division protein ZapA	1.12954	0.00200159	0.00403015
CCNA_02422		short chain dehydrogenase	1.13097	0.00116124	0.00244451
CCNA_01865		periplasmic multidrug efflux lipoprotein precursor	1.13145	0.00120461	0.00252761
CCNA_03065		cytochrome c family protein	1.13215	0.00126107	0.00263186
CCNA_00708		cobaltochelatase cobT subunit	1.13265	0.00286837	0.00559282
CCNA_03324		hypothetical protein	1.13284	0.00295849	0.00575411
CCNA_02310		glycosyl hydrolase, family 9	1.13575	0.00423537	0.00796257
CCNA_03876	rho	transcription termination factor rho	1.13644	0.00326854	0.00629725
CCNA_00596		RpoE-family sigma factor	1.13649	0.0015223	0.00312008
CCNA_02974	relE3	toxin protein relE3	1.13677	0.000991806	0.00211883
CCNA_02864		phage conserved hypothetical protein	1.13726	0.0273935	0.0439155
CCNA_02970		DUF393 domain-containing protein	1.14062	0.00311327	0.00603099
CCNA_01141	recA	RecA protein	1.14122	0.00197201	0.00397677
CCNA_01578		beta-lactamase repressor	1.14145	0.00124472	0.00260333
CCNA_03433		YcaQ-family winged helix DNA-binding protein	1.14595	0.00264387	0.00519155
CCNA_02092		amino acid efflux permease	1.14805	0.00161134	0.00329214
CCNA_00148		hypothetical protein	1.15432	0.000770894	0.0016792
CCNA_02373		transposase	1.15639	0.0086454	0.0153266
CCNA_01206		ABC transporter permease protein	1.15743	0.00566546	0.0104193
CCNA_02312		TraB superfamily protein	1.15773	0.00139766	0.00288746
CCNA_03472		hypothetical protein	1.15988	0.00130709	0.00271467
CCNA_00387		hypothetical protein	1.16125	0.0218733	0.0358345
CCNA_00343	sucB	dihydrolipoamide succinyltransferase	1.162	0.000645101	0.00142516
CCNA_02328	gcrA	cell cycle sigma 70 cofactor GcrA	1.16263	0.0020591	0.00413309
CCNA_00612		L-asparaginase	1.16366	0.00144594	0.00297611
CCNA_02039	clpX	ATP-dependent endopeptidase clp, ATP-binding subunit ClpX	1.1643	0.00170782	0.00347647
CCNA_01632		hypothetical protein	1.16438	0.0011288	0.00238527
CCNA_02476	vanA	vanillate demethylase oxygenase subunit A vanA	1.16465	0.00501217	0.00928817
CCNA_03952		hypothetical protein	1.17504	0.000625528	0.00138745
CCNA_01162		beta-D-glucoside glucohydrolase	1.17507	0.00449365	0.00839535
CCNA_02280		demethoxyubiquinone hydroxylase family protein	1.1753	0.000598995	0.00133469
CCNA_01888		IclR family HTH transcriptional regulator	1.17671	0.000618337	0.00137379
CCNA_03769		DUF1993 family protein	1.17785	0.00307085	0.00595475
CCNA_03781	acnA	aconitate hydratase	1.17949	0.0059333	0.0108766
CCNA_00430		hypothetical protein	1.18536	0.00535058	0.00987374
CCNA_01179	cysH	3'-phosphoadenosine 5'-phosphosulfate sulfotransferase	1.18585	0.0161093	0.027018
CCNA_02710		rhomboid family intramembrane serine protease	1.19135	0.00196637	0.00396746
CCNA_01576		major facilitator superfamily transporter	1.19212	0.00145619	0.00299405
CCNA_00781	cpdR	two-component receiver protein CpdR	1.19271	0.000902969	0.00194186
CCNA_02009		hypothetical protein	1.19747	0.0026836	0.00526425
CCNA_02327		ABC transporter permease protein	1.20064	0.00344227	0.00658949
CCNA_00650	narK	MFS superfamily nitrate/nitrite transporter NarK	1.20267	0.00328918	0.00632759
CCNA_00151		ribonuclease PH	1.20809	0.00158432	0.00324205
CCNA_02249		DUF1489 family protein	1.20884	0.00319684	0.00617441
CCNA_00295	phoU	phosphate transport system protein phoU	1.20925	0.00217529	0.00434827
CCNA_00933		M28 Zn-Peptidase	1.21102	0.00249093	0.00491857
CCNA_00481		HipB transcriptional regulator	1.21198	0.000736395	0.00161128
CCNA_01138		nuclear transport factor 2 family protein	1.21321	0.00666646	0.0121225
CCNA_00996		enoyl-CoA hydratase	1.21366	0.00114012	0.00240512
CCNA_01800		pyruvate dehydrogenase E1 component beta subunit	1.21545	0.000414259	0.00095368
CCNA_01961		biotin carboxylase	1.21639	0.00399877	0.00756178
CCNA_00527		hypothetical protein	1.22322	0.000910161	0.00195516
CCNA_01530	fljJ	flagellin FljJ	1.22444	0.000380508	0.000882778
CCNA_03385		YcgN family cysteine cluster protein	1.23064	0.000535901	0.00120355
CCNA_03784		DMT family transporter	1.23356	0.00262758	0.00516217
CCNA_01647		8-amino-7-oxononanoate synthase	1.23605	0.0150221	0.0254251
CCNA_01007		hypothetical protein	1.23893	0.0155921	0.0262982
CCNA_01856		TonB-dependent receptor	1.23908	0.000611568	0.00136089
CCNA_01889		long-chain-fatty-acid--CoA ligase	1.24244	0.000539059	0.00120876
CCNA_03593		ferritin-like superfamily protein	1.24246	0.00595616	0.0109126
CCNA_00746		ADA regulatory protein/O6-methylguanine-DNA	1.24249	0.000490594	0.00111293
CCNA_03591	phyR	anti-anti sigma factor/receiver protein PhyR	1.24413	0.00050495	0.00114349
CCNA_00856		beta-xylosidase	1.24625	0.00105778	0.00224618
CCNA_03107		cytidine deaminase	1.24684	0.000462557	0.00105363
CCNA_00872	grx1	dithiol-glutaredoxin	1.24694	0.000355788	0.000830386
CCNA_02171		nucleoside permease nupC	1.24711	0.00042033	0.000965938
CCNA_01111	hdaB	DnaA-related protein HdaB	1.24974	0.00515307	0.00953564
CCNA_03900		hypothetical protein	1.25013	0.000658611	0.00145253
CCNA_02311		hypothetical protein	1.25321	0.00126005	0.00263113
CCNA_02741		Gcw/chp-family protein	1.25384	0.00589969	0.0108347
CCNA_03602		patatin family phospholipase domain protein	1.25468	0.00141078	0.00291301
CCNA_02861		glycoside hydrolase TIM-barrel-like domain-containing protein	1.25718	0.0093572	0.0164907
CCNA_01385		rRNA methylase	1.25719	0.00131167	0.00272139
CCNA_03579		hypothetical protein	1.25801	0.000354111	0.000827963
CCNA_01488	ilvD	dihydroxyacid dehydratase	1.25864	0.000468556	0.00106605
CCNA_00372		ATP synthase C chain	1.2594	0.018467	0.0306155
CCNA_02231		ABC transporter ATP-binding protein	1.25985	0.000295169	0.000699834
CCNA_01354	idhA	myo-inositol 2-dehydrogenase IdhA	1.26732	0.000536117	0.00120355
CCNA_00357		secretory tripeptidyl aminopeptidase	1.26865	0.00025997	0.000622071
CCNA_01773		SNARE-associated family membrane protein	1.27104	0.0070598	0.0127427
CCNA_00761		hypothetical protein	1.27629	0.000699288	0.00153788
CCNA_01471	fixG	polyferredoxin protein fixG	1.27845	0.000485522	0.00110312
CCNA_01348		hypothetical protein	1.2813	0.00113421	0.0023954
CCNA_03279		SDR family oxidoreductase	1.28339	0.000225474	0.000545236
CCNA_02774		hypothetical protein	1.28356	0.000740536	0.00161943
CCNA_00537		DNA-directed RNA polymerase beta' chain	1.28432	0.00130743	0.00271467
CCNA_00516		TPR-repeat membrane protein	1.28475	0.00066665	0.00146943
CCNA_03491		gluconate 5-dehydrogenase (Ga5DH)-related protein	1.28615	0.000215769	0.000525363
CCNA_02431		histidinol dehydrogenase	1.28767	0.000427366	0.000980947
CCNA_02871		DUF3168 domain-containing protein	1.28819	0.0161675	0.0271039
CCNA_03600		sulfite exporter TauE/SafE family protein	1.28984	0.000765347	0.00166993
CCNA_03947		hypothetical protein	1.29059	0.0111148	0.019308
CCNA_03536		methyltransferase	1.29133	0.000216538	0.000526904
CCNA_02742		hypothetical protein	1.29268	0.000570451	0.00127401
CCNA_00519		hypothetical protein	1.29608	0.000242805	0.000584598
CCNA_00758		translation elongation factor P EF-P	1.29624	0.0155999	0.0262999
CCNA_01934		Iron-sulfur cluster assembly accessory protein	1.29631	0.000201791	0.000494737
CCNA_03477		rhodanese-related sulfurtransferase	1.2983	0.00219941	0.00438979
CCNA_03377		hypothetical protein	1.29871	0.0018532	0.00375275
CCNA_00167		metallophosphatase family protein	1.30066	0.000488792	0.00110949
CCNA_02294		argininosuccinate lyase	1.301	0.000649608	0.0014343
CCNA_02842		two-component sensor histidine kinase	1.30113	0.000150845	0.000380886
CCNA_01782	ppk1	polyphosphate kinase 1	1.30193	0.000204261	0.000499533
CCNA_00571		phosphoenolpyruvate-protein phosphotransferase/phosphocarrier protein HPr/PTS system, glucose-specific IIA subunit	1.30271	0.000807561	0.00175122
CCNA_01236		general stress protein GsiB	1.30286	0.000130247	0.000332767
CCNA_02685		hypothetical protein	1.30456	0.000405527	0.000934685
CCNA_00260		glutathione S-transferase	1.30488	0.000188336	0.000465865
CCNA_03076		excinuclease ABC subunit B	1.30616	0.00142146	0.00293352
CCNA_03923		hypothetical protein	1.30626	0.0105957	0.0184558
CCNA_00079		MerR-family transcriptional regulator	1.30797	0.00412968	0.00777893
CCNA_02969		TetR-family transcriptional regulator	1.30976	0.00205475	0.00412648
CCNA_03469		arginyl-tRNA synthetase	1.31224	0.000117997	0.000305487
CCNA_00275		transposase, DDE family	1.31316	0.000529022	0.00119245
CCNA_00987		stress response protein CsbD	1.31343	0.000707874	0.001555
CCNA_00346		dihydrolipoamide dehydrogenase	1.3135	0.000119193	0.000307765
CCNA_00130		Kup system potassium uptake protein	1.31407	0.000861966	0.00186089
CCNA_00668		capsular polysaccharide biosynthesis protein	1.31461	0.00213459	0.00426919
CCNA_00911		AAA domain ATPase	1.31693	0.00097072	0.00207607
CCNA_01991		OmpH-like outer membrane protein	1.31867	0.000125885	0.00032343
CCNA_02951		WbqC-like family protein	1.32391	0.00203062	0.00408436
CCNA_02037	lon	ATP-dependent endopeptidase Lon	1.32405	0.000404335	0.00093249
CCNA_02181		phosphatase/phosphohexomutase family protein	1.32437	0.00101706	0.00216564
CCNA_00294	pstB	phosphate transport ATP-binding protein pstB	1.32621	0.000984896	0.00210523
CCNA_02456		DUF2793 domain-containing protein	1.3264	0.000182474	0.000453675
CCNA_01446		LL-diaminopimelate aminotransferase	1.32783	0.000628146	0.00139008
CCNA_03739		very short patch repair endonuclease	1.33059	0.000533821	0.00120048
CCNA_01933		hypothetical protein	1.33362	0.000334143	0.000785053
CCNA_01810		type II toxin-antitoxin system RatA family toxin	1.33422	0.000352941	0.000825724
CCNA_02714		ABC-F family ATP-binding cassette domain-containing protein	1.33509	0.000221596	0.000537529
CCNA_02225		ArsR family/SAM-dependent transcriptional regulator	1.33584	0.000469232	0.00106696
CCNA_02894	xynA1	endo-1,4-beta-xylanase XynA1	1.33607	0.000209303	0.000510258
CCNA_00934		nuclear transport factor 2 family protein	1.33729	0.000464642	0.00105776
CCNA_00609		PurR-family transcriptional regulator	1.34004	0.000188244	0.000465865
CCNA_00710		alpha/beta hydrolase family protein	1.3422	0.000200529	0.000491955
CCNA_01024		hypothetical protein	1.34528	0.00134219	0.00277582
CCNA_02088		iron-sulfur cluster insertion protein ErpA	1.34761	0.000418483	0.000962263
CCNA_01990	lpxD	UDP-3-O-(3-hydroxymyristoyl) glucosamine N-acyltransferase LpxD	1.34793	0.000352218	0.00082453
CCNA_02597		hypothetical protein	1.35022	0.000531033	0.00119564
CCNA_02229		hypothetical protein	1.35062	0.0160761	0.0269739
CCNA_01668		sulfate transport system permease protein cysT	1.35252	0.000275332	0.000655601
CCNA_03969		hypothetical protein	1.35361	0.00171717	0.00349184
CCNA_03168		hypothetical protein	1.35993	0.000252669	0.000606094
CCNA_00160		methyl-accepting chemotaxis protein	1.3608	0.000217823	0.000529369
CCNA_01448	glpX	fructose-1,6-bisphosphatase, class II	1.36135	0.000106752	0.00027879
CCNA_02749		hypothetical protein	1.36161	0.000129932	0.000332399
CCNA_02553	clpA	ATP-dependent clp protease ATP-binding subunit ClpA	1.36256	0.000276247	0.000657377
CCNA_01883		acyl-CoA dehydrogenase	1.36449	0.000880065	0.0018968
CCNA_03357	zauP	cell division protein ZauP	1.36663	0.00127953	0.00266323
CCNA_03142	rpoD	RNA polymerase sigma factor rpoD	1.36699	0.000256749	0.0006155
CCNA_02370	malA	TonB-dependent maltose outer membrane transporter malA	1.36901	0.000160839	0.000403761
CCNA_03628		histidyl-tRNA synthetase	1.3698	6.51965e-05	0.000179302
CCNA_02387		glutathione-disulfide reductase	1.37146	0.000129375	0.000331192
CCNA_01960		acetyl-CoA carboxylase biotin carboxyl carrier protein subunit	1.37248	0.000994708	0.00212387
CCNA_02764		hypothetical protein	1.37703	0.000401214	0.000926807
CCNA_03064		PadR-family transcriptional regulator	1.38057	0.00326824	0.00629725
CCNA_02254		isovaleryl-CoA dehydrogenase	1.38178	0.000208438	0.000509108
CCNA_00805	yihA	GTP-binding protein YihA	1.38256	0.000881616	0.00189804
CCNA_03752		UTP-glucose-1-phosphate uridylyltransferase	1.38305	6.46941e-05	0.000178172
CCNA_01339		ArsR-family transcriptional regulator	1.38341	0.000165306	0.000413905
CCNA_03766		16S rRNA processing protein RimM	1.38383	0.000189209	0.000467727
CCNA_01833		glucosylceramidase	1.38401	8.58773e-05	0.000228888
CCNA_00015	moaB	molybdenum cofactor biosynthesis protein B	1.38542	8.07912e-05	0.000217119
CCNA_03131		LytR/AlgR-family transcriptional regulator	1.38731	0.00012546	0.000322658
CCNA_00293	pstA	phosphate transport system permease protein pstA	1.3894	0.000166037	0.000415468
CCNA_02133	glk	glucokinase	1.39511	8.44484e-05	0.000225234
CCNA_02132		LacI-family transcriptional regulator	1.39804	0.000167804	0.000418808
CCNA_02813		transposase	1.39946	0.00964523	0.0169599
CCNA_03818		hypothetical protein	1.40079	0.00176264	0.00357869
CCNA_02593		hypothetical protein	1.40103	8.15161e-05	0.000218312
CCNA_02879		genetic exchange related protein	1.40256	0.000877272	0.00189183
CCNA_01621		DNA-directed RNA polymerase omega chain	1.40325	6.34957e-05	0.00017512
CCNA_03798	mtaB	tRNA 2-methylthioadenosine synthase-like protein	1.40355	0.0018192	0.00368968
CCNA_00109	cnoX	chaperedoxin CnoX	1.40392	0.000114192	0.000296426
CCNA_01149		TonB-dependent outer membrane receptor	1.40685	0.000165093	0.000413637
CCNA_01729		transporter, sodium/bile acid symporter family	1.40841	7.70147e-05	0.000207544
CCNA_02480		NAD-dependent benzaldehyde dehydrogenase II	1.40876	0.00010739	0.000279892
CCNA_01090		hypothetical protein	1.41006	0.000454732	0.00103763
CCNA_03531		carboxypeptidase S1	1.41271	9.76862e-05	0.000257536
CCNA_03182		hypothetical protein	1.41313	0.00451051	0.0084228
CCNA_00490		hypothetical protein	1.41401	8.937e-05	0.000237383
CCNA_00647	nrtD	nitrate transport ATP-binding protein nrtD	1.41537	9.93987e-05	0.000261342
CCNA_01835		ABC transporter ATP-binding protein	1.41632	0.00124683	0.00260635
CCNA_03745		formyltetrahydrofolate deformylase	1.41664	0.000154388	0.000388822
CCNA_02413		acyl-CoA dehydrogenase	1.41939	9.07738e-05	0.000240783
CCNA_01795		phosphopyruvate hydratase	1.42189	0.000263241	0.00062951
CCNA_03473	doc	type II toxin-antitoxin system doc family toxin	1.42328	0.000270258	0.000645101
CCNA_01049		hypothetical protein	1.42609	0.000300658	0.00071198
CCNA_01538		pyruvate phosphate dikinase	1.42715	4.65891e-05	0.000131192
CCNA_03851		imidazole glycerol phosphate synthase, glutamine amidotransferase subunit	1.42762	0.000129101	0.00033071
CCNA_03369		TSPO-MBR superfamily protein	1.42812	0.000277729	0.0006605
CCNA_02237		Dipeptidyl aminopeptidase	1.42814	0.000123601	0.0003183
CCNA_00908		3-oxoacyl-(acyl-carrier-protein) synthase III	1.42922	0.000591747	0.00132005
CCNA_02477	vanB	vanillate demethylase oxidoreductase subunit vanB	1.43183	0.00211972	0.00424161
CCNA_01698		periplasmic 3-ketoglycoside hydrolase	1.43469	5.79658e-05	0.000160667
CCNA_01475	ompW	OmpW family outer membrane cation channel	1.43699	0.00188	0.00380306
CCNA_02648		alpha/beta hydrolase family protein	1.43876	0.000105024	0.000274645
CCNA_02919		BatA-related transmembrane protein	1.43903	0.0189654	0.0313616
CCNA_03289		type II toxin-antitoxin system HicB family antitoxin	1.43957	0.00799562	0.0142703
CCNA_01882		SMP-30/gluconolaconase/LRE-like protein	1.44095	0.000222009	0.00053786
CCNA_03391		Cro/CI family transcriptional regulator	1.44096	3.8534e-05	0.00011043
CCNA_00173	pulE	type II secretion pathway protein E	1.44103	6.76278e-05	0.000184681
CCNA_01416		3-hydroxyisobutyrate dehydrogenase	1.44135	5.34054e-05	0.00014909
CCNA_00484		hypothetical protein	1.4414	0.000195009	0.00047932
CCNA_03921		UDP-glucose 6-dehydrogenase related protein	1.44202	3.9722e-05	0.000113373
CCNA_00833		NAD(P)H:quinone oxidoreductase	1.44227	0.00109734	0.00232385
CCNA_01434		MerR-family transcriptional regulator	1.44357	0.000528759	0.00119245
CCNA_02340		class I SAM-dependent methyltransferase	1.4437	0.000279094	0.000663339
CCNA_02918		von Willebrand factor type A domain protein	1.44491	0.00711654	0.0128329
CCNA_01862		hypothetical protein	1.44516	0.0174118	0.0290147
CCNA_02591		Grx4 family monothiol glutaredoxin	1.44571	0.000107283	0.0002798
CCNA_00880		hypothetical protein	1.44705	0.000187274	0.000463859
CCNA_02797		hypothetical protein	1.44801	0.000898669	0.00193368
CCNA_00614		short-chain fatty acids transporter	1.44998	2.71912e-05	7.97472e-05
CCNA_00677		LSU ribosomal protein L1P	1.45447	0.000793288	0.00172315
CCNA_02321	metZ	O-succinylhomoserine sulfhydrylase	1.45512	0.000152287	0.000384278
CCNA_03970		hypothetical protein	1.45556	0.000187287	0.000463859
CCNA_03868	parB	chromosome partitioning protein ParB	1.45659	0.000264719	0.000632655
CCNA_01935		FeS assembly SUF system protein	1.45731	7.18911e-05	0.000194954
CCNA_00745		oxidative DNA demethylation family protein	1.46083	0.000220338	0.000534812
CCNA_02228		NTF2 superfamily protein	1.46139	0.000355156	0.000829716
CCNA_00583		lysozyme family protein	1.46336	2.63778e-05	7.80094e-05
CCNA_00044		ribosome maturation protein RimP	1.46419	4.06677e-05	0.000115626
CCNA_00646	nrtB	nitrate transport permease protein nrtB	1.46452	0.000115985	0.000300678
CCNA_01827	cobQ	cobyric acid synthase CobQ	1.47103	0.00018964	0.000468493
CCNA_03707		DUF1150 family protein	1.4721	3.16631e-05	9.2029e-05
CCNA_01439		PhoX-family secreted phosphatase	1.47223	0.00160481	0.00328052
CCNA_03147		hypothetical protein	1.47337	0.000258971	0.000620444
CCNA_03562	atpA	ATP synthase alpha chain	1.48155	6.45661e-05	0.000177946
CCNA_01849	qoxC	quinol cytochrome oxidase polypeptide III	1.48303	0.00162133	0.00331083
CCNA_02598		toxin protein relE2	1.48304	6.67412e-05	0.000182774
CCNA_00849		outer membrane efflux protein	1.49221	0.000340142	0.000798183
CCNA_01964		NADH:ubiquinone oxidoreductase subunit NDUFA12	1.49252	8.23886e-05	0.000220194
CCNA_02811		heavy metal translocating P-type ATPase	1.49329	2.66206e-05	7.86077e-05
CCNA_03101	xerD	site-specific tyrosine recombinase XerD	1.49368	3.64438e-05	0.000104827
CCNA_00129		hypothetical protein	1.49493	0.000160776	0.000403761
CCNA_00375		hypothetical protein	1.49604	0.0172184	0.0287418
CCNA_01449		fructose-1,6-bisphosphatase, FIG superfamily	1.49607	4.50019e-05	0.000127369
CCNA_01351		two-component response regulator protein	1.5009	4.22552e-05	0.000119857
CCNA_02808		hypothetical protein	1.50173	0.00096938	0.00207435
CCNA_01102		hypothetical protein	1.50606	0.000150777	0.000380886
CCNA_01171	shpA	histidine phosphotransferase ShpA	1.50619	7.7429e-05	0.000208516
CCNA_00333		LytTr DNA-binding domain protein	1.51041	0.000274332	0.000654021
CCNA_01603		aspartate aminotransferase	1.51087	0.000287672	0.000682475
CCNA_02213		old yellow enzyme (OYE)-family NADH:flavin oxidoreductase	1.51248	1.33998e-05	4.16905e-05
CCNA_03001		hypothetical protein	1.51302	0.0011241	0.00237923
CCNA_00653	nasC	assimilatory nitrate reductase catalytic subunit	1.51948	0.000148525	0.000376005
CCNA_02336		lysophospholipase L2	1.51952	1.15634e-05	3.63848e-05
CCNA_00246		cyclohexanol dehydrogenase	1.52141	1.03633e-05	3.30095e-05
CCNA_02925		carbamoyl-phosphate synthase small chain	1.52194	6.2388e-05	0.000172432
CCNA_03500		FAD-binding oxidoreductase	1.52344	0.000124156	0.000319517
CCNA_03939		hypothetical protein	1.52917	0.00233699	0.0046453
CCNA_01905		urea carboxylase	1.53045	0.000208706	0.000509443
CCNA_02733		glutaminyl-peptide cyclotransferase	1.53098	2.24443e-05	6.71944e-05
CCNA_03033		Flp pilus assembly protein TadD	1.53412	3.79714e-05	0.000108898
CCNA_01403	glyQ	glycyl-tRNA synthetase alpha chain	1.53547	0.000434208	0.000995952
CCNA_03949		hypothetical protein	1.53753	8.96785e-06	2.88725e-05
CCNA_02180		iron-sulfur cluster assembly/repair protein ApbC	1.53787	1.10981e-05	3.50914e-05
CCNA_01582		Glutathione-dependent formaldehyde-activating enzyme	1.53835	0.000109364	0.000284655
CCNA_02117		polyketide cyclase/lipid transport protein	1.53904	0.000166468	0.000416277
CCNA_03821		exodeoxyribonuclease III	1.54205	8.87446e-05	0.000236045
CCNA_02867		hypothetical protein	1.54212	0.000881231	0.00189804
CCNA_01696		aminobenzoyl-glutamate transport protein	1.54259	7.14997e-05	0.000194163
CCNA_00988		Selenocysteine lyase/Cysteine desulfurase	1.54392	2.25531e-05	6.74684e-05
CCNA_00047		tRNA m7-G46 methyltransferase	1.54864	1.64668e-05	5.0545e-05
CCNA_01019		beta-glucosidase	1.54994	3.39007e-05	9.79465e-05
CCNA_03576		hypothetical protein	1.55025	0.000147745	0.000374275
CCNA_03530		iron chaperone	1.55079	0.000821579	0.00177864
CCNA_01405		GIY-YIG domain protein	1.55172	8.29237e-05	0.00022132
CCNA_02097		MdoH-family membrane glycosyltransferase	1.55585	1.24189e-05	3.88253e-05
CCNA_00785		tRNA methyltransferase/FAD-dependent oxidoreductase MnmC	1.56062	1.38815e-05	4.31549e-05
CCNA_02111		pilF-related tetratricopeptide repeat protein	1.56202	8.19851e-05	0.000219418
CCNA_02232		TonB-dependent receptor	1.56356	0.00019991	0.000490746
CCNA_02880		terminase-like family protein	1.56867	3.60651e-05	0.000103891
CCNA_01210		nucleotidyltransferase family protein	1.57391	7.66829e-06	2.50201e-05
CCNA_02796		hypothetical protein	1.5754	0.00575042	0.0105655
CCNA_00907		iron-containing redox enzyme	1.58078	2.10347e-05	6.34634e-05
CCNA_00674		NAD(FAD)-utilizing dehydrogenase	1.58112	0.000142528	0.000361294
CCNA_02167		glutathione S-transferase	1.58326	3.09159e-05	8.99918e-05
CCNA_03956		hypothetical protein	1.58515	0.000117188	0.000303595
CCNA_00283		2,3,4,5-tetrahydropyridine-2-carboxylate N-succinyltransferase	1.58592	7.33914e-05	0.000198745
CCNA_01178		conserved hypothetical protein, DUF934	1.58781	0.000103498	0.000271386
CCNA_02219		hypothetical protein	1.588	7.5711e-05	0.000204456
CCNA_01200		TonB-dependent receptor	1.58949	1.43082e-05	4.44102e-05
CCNA_03013	ahpF	alkyl hydroperoxide reductase subunit F	1.58979	9.54411e-05	0.000251788
CCNA_03492		M50-like Site-2 protease	1.59039	5.54899e-05	0.000154355
CCNA_03842	moeB	molybdopterin biosynthesis protein MoeB	1.59172	1.79664e-05	5.48878e-05
CCNA_02708		Rrf2 family protein	1.59268	0.00283626	0.00553855
CCNA_00737	ileS	isoleucyl-tRNA synthetase	1.59723	1.15154e-05	3.62634e-05
CCNA_02734		serine O-acetyltransferase	1.59818	6.82302e-06	2.25845e-05
CCNA_01095		phenylalanyl-tRNA synthetase beta chain	1.60111	8.62182e-06	2.78971e-05
CCNA_03323		phosphoserine aminotransferase	1.60411	2.16855e-05	6.51738e-05
CCNA_01323	rpsE	SSU ribosomal protein S5P	1.6049	0.000403936	0.000932123
CCNA_02788		Xre-family transcriptional regulator	1.60498	0.000190845	0.000471171
CCNA_01372		lysine decarboxylase family	1.6082	7.61309e-05	0.000205448
CCNA_01855		iron/manganese superoxide dismutase	1.60922	7.34704e-05	0.00019882
CCNA_01992	bamA	beta-barrel assembly machine (BAM) protein BamA	1.60985	7.28982e-06	2.39461e-05
CCNA_03808		organic solvent resistance transport system Ttg2C protein	1.6146	0.000456725	0.00104157
CCNA_02063	bamD	beta-barrel assembly machine (BAM) protein BamD	1.61673	5.51731e-05	0.000153584
CCNA_01886		TonB-dependent receptor	1.6192	2.53272e-05	7.51884e-05
CCNA_00218		hypothetical protein	1.6216	1.04335e-05	3.3206e-05
CCNA_03673		hypothetical protein	1.62226	7.18375e-05	0.000194945
CCNA_01322	rplR	LSU ribosomal protein L18P	1.6247	5.27159e-05	0.000147271
CCNA_03017		cytochrome b/b6 domain-containing protein	1.62663	0.000128614	0.00032968
CCNA_03757		citrate synthase	1.62775	1.83208e-05	5.58827e-05
CCNA_00912		beta-lactamase family protein	1.63116	7.70957e-06	2.51127e-05
CCNA_03834		tetratricopeptide repeat family protein	1.63155	8.11436e-05	0.000217615
CCNA_01332	rplQ	LSU ribosomal protein L17P	1.63536	0.00209097	0.0041884
CCNA_01562		4-hydroxy-2-oxoglutarate aldolase/2-dehydro-3-deoxyphosphogluconate aldolase	1.63548	1.90958e-05	5.80189e-05
CCNA_03254		pectate lyase	1.63611	1.07667e-05	3.41547e-05
CCNA_03865		leucyl-tRNA synthetase	1.63622	2.86567e-05	8.37924e-05
CCNA_01338		glyoxalase family protein	1.63672	2.68481e-05	7.90392e-05
CCNA_01297		23S rRNA Gm2251 methyltransferase	1.63759	1.13206e-05	3.57658e-05
CCNA_02827		transposase	1.64038	0.000321046	0.00075657
CCNA_03177	meaA	methylmalonyl-CoA mutase MeaA	1.64349	0.000136232	0.000346918
CCNA_01584	pbp1A	multimodular transpeptidase-transglycosylase PBP 1A	1.6449	6.52399e-06	2.16821e-05
CCNA_00640		hypothetical protein	1.64628	0.00191484	0.00387082
CCNA_00279		NAD(P)H-quinone reductase	1.64772	6.87861e-06	2.27298e-05
CCNA_03954		hypothetical protein	1.64781	8.74532e-06	2.82262e-05
CCNA_02819		hypothetical protein	1.65236	0.000304186	0.000719455
CCNA_03789		hypothetical protein	1.65273	3.94203e-06	1.34967e-05
CCNA_03462		glycine cleavage system protein P, C-terminal domain	1.65362	0.00114367	0.00241014
CCNA_00680		2-hydroxychromene-2-carboxylate isomerase	1.65529	1.96167e-06	7.01292e-06
CCNA_02291		Acyltransferase 3 family protein	1.65709	7.23286e-06	2.37791e-05
CCNA_00342	sucA	2-oxoglutarate dehydrogenase E1 component	1.65907	5.69409e-06	1.90752e-05
CCNA_00858		TonB-dependent receptor	1.66238	4.85245e-06	1.63694e-05
CCNA_03610		methyltransferase	1.66339	0.000320215	0.000755528
CCNA_01041		hypothetical protein	1.66373	0.000517209	0.00116853
CCNA_02794		lasso peptide isopeptide bond-forming cyclase	1.66596	6.48129e-05	0.000178373
CCNA_02308		hypothetical protein	1.66732	4.82904e-05	0.000135885
CCNA_03880		ligand-binding SRPBCC domain protein	1.66843	3.31367e-06	1.1487e-05
CCNA_01347		hypothetical protein	1.67293	1.25164e-05	3.90988e-05
CCNA_03102		hypothetical protein	1.67536	0.000140657	0.000357017
CCNA_03869	parA	chromosome partitioning protein ParA	1.67905	0.000251021	0.000602511
CCNA_03181		crotonyl-CoA carboxylase/reductase	1.68167	1.56659e-05	4.82392e-05
CCNA_01881		NAD-binding Rossmann superfamily protein	1.68264	0.00191549	0.00387082
CCNA_00733		GumN superfamily protein	1.68285	0.000618666	0.00137379
CCNA_00671		ABC-type polysaccharide/polyol phosphate export system, permease component	1.68397	0.00032843	0.000773035
CCNA_01242		amino acid permease	1.68646	4.64722e-05	0.000130958
CCNA_02376		hypothetical protein	1.68723	0.00603965	0.0110395
CCNA_02230		Hydroxy(phenyl)pyruvate reductase	1.6911	1.20784e-06	4.47014e-06
CCNA_02916		DUF4159 domain-containing protein	1.69161	0.000202402	0.000495661
CCNA_03506		putative transcriptional regulator	1.69627	4.62606e-05	0.000130551
CCNA_02272		hypothetical protein	1.7019	8.90386e-05	0.000236665
CCNA_02466		UDP-glucose 4-epimerase	1.7021	2.22236e-05	6.6585e-05
CCNA_03328		PhzC/PhzF-family epimerase	1.70374	3.46368e-06	1.19537e-05
CCNA_02915		TldD/PmbA family protein	1.70615	1.76432e-05	5.39855e-05
CCNA_01369		acyl-CoA dehydrogenase, short-chain specific	1.70801	2.58079e-06	9.02696e-06
CCNA_03206		L-serine dehydratase	1.70899	2.05884e-05	6.21651e-05
CCNA_00183	pulO	type II secretory pathway, prepilin signal peptidase	1.71283	2.90244e-06	1.01065e-05
CCNA_02412		TonB protein	1.71296	0.00078599	0.00171017
CCNA_00546		hypothetical protein	1.71362	2.9529e-05	8.61484e-05
CCNA_03366		DoxX family protein	1.71513	6.87069e-06	2.2723e-05
CCNA_00701	cspB	cold shock protein CspB	1.71602	6.98159e-06	2.30114e-05
CCNA_00651	nirB	nitrite reductase (NAD(P)H) catalytic subunit	1.71737	5.99508e-06	1.99973e-05
CCNA_00705		hypothetical protein	1.73141	0.00062705	0.00138923
CCNA_01514		C4-dicarboxylate transport system, small permease component	1.73302	2.46818e-06	8.68783e-06
CCNA_01762		LPS export ABC transporter permease LptF	1.73608	1.2268e-05	3.84154e-05
CCNA_02834		sulfoxide reductase catalytic subunit protein	1.73799	3.33123e-06	1.15273e-05
CCNA_03523		acetyltransferase, GNAT superfamily	1.73921	1.07542e-06	4.01451e-06
CCNA_00757		lysyl-tRNA synthetase	1.74002	6.58652e-05	0.000180757
CCNA_03063		hypothetical protein	1.74138	7.44524e-06	2.43948e-05
CCNA_00514		YhaK-family redox sensitive bicupin	1.74744	5.85571e-07	2.3055e-06
CCNA_01502		MutK-family membrane protein	1.74791	4.82166e-06	1.6293e-05
CCNA_03616		PiuB-related membrane protein	1.75008	2.76112e-05	8.08571e-05
CCNA_00419		fasciclin domain cell surface protein	1.75087	5.82341e-06	1.94414e-05
CCNA_00201		outer membrane protein	1.75349	3.3232e-06	1.15098e-05
CCNA_00874	bioC	biotin synthesis protein bioC	1.75824	3.50034e-06	1.20695e-05
CCNA_00530		LSU ribosomal protein L10P	1.75845	0.000239797	0.000578789
CCNA_03019		TonB-dependent receptor	1.75921	0.000259142	0.000620471
CCNA_03940		hypothetical protein	1.76042	0.000655711	0.00144696
CCNA_02699		guanine deaminase	1.76366	0.000103973	0.000272446
CCNA_03164		protein translocase subunit secA	1.76464	6.44e-07	2.51516e-06
CCNA_03965		hypothetical protein	1.76654	0.00106986	0.00227061
CCNA_02785		TIR-like nucleotide binding protein	1.76805	3.59583e-06	1.23768e-05
CCNA_03860	ldtX	L,D-transpeptidase LdtX	1.77049	7.83959e-07	2.98673e-06
CCNA_00225		hypothetical protein	1.77062	7.50259e-06	2.4562e-05
CCNA_02730		glutathione S-transferase	1.77084	1.31746e-05	4.10558e-05
CCNA_00843		endo-beta-mannanase	1.77092	4.11624e-07	1.6767e-06
CCNA_01161		proton/sodium-glutamate symport protein	1.7728	5.71343e-06	1.91235e-05
CCNA_03197		alpha/beta hydrolase family protein	1.77388	1.39913e-06	5.11478e-06
CCNA_00286	lovR	two-component receiver domain protein LovR	1.77639	1.05592e-06	3.95309e-06
CCNA_03884		hypothetical protein	1.77905	0.000721176	0.00157976
CCNA_03871	gidA	tRNA uridine 5-carboxymethylaminomethyl modification enzyme GidA	1.77996	2.6517e-07	1.12127e-06
CCNA_00884		VapC-like PIN domain ribonuclease toxin	1.78058	2.58071e-05	7.64379e-05
CCNA_00096		L-asparaginase	1.78088	0.000111092	0.000288958
CCNA_02784		hypothetical protein	1.78178	4.98662e-07	2.01017e-06
CCNA_01780	ppx1	exopolyphosphatase	1.78508	5.3129e-07	2.12188e-06
CCNA_02668		methyltransferase	1.78852	0.000102596	0.000269203
CCNA_02411	pleA	soluble lytic transglycosylase PleA	1.7894	2.72895e-07	1.14645e-06
CCNA_00408		antiporter protein	1.79077	7.52933e-06	2.46288e-05
CCNA_03000		DUF692 domain-containing protein	1.79357	8.12797e-05	0.00021783
CCNA_03259		cupin domain-containing protein	1.79444	4.59846e-07	1.85948e-06
CCNA_01429		ubiquinol-cytochrome C reductase chaperone	1.79639	2.12717e-06	7.55593e-06
CCNA_00032	vapB	antitoxin protein VapB	1.80054	8.46096e-07	3.21087e-06
CCNA_03321		VanZ superfamily protein	1.80068	1.8347e-05	5.59187e-05
CCNA_00853		3-isopropylmalate dehydrogenase	1.80438	0.00133403	0.00276188
CCNA_01442		N-acetyl-gamma-glutamyl-phosphate reductase	1.80633	3.31272e-05	9.58762e-05
CCNA_02214		hypothetical protein	1.80736	2.55234e-06	8.95161e-06
CCNA_01211		MobA-like NTP transferase domain protein	1.80821	9.78756e-06	3.12783e-05
CCNA_03503		polyisoprenoid-binding protein	1.80833	7.92372e-07	3.01287e-06
CCNA_01484		hypothetical protein	1.81125	1.13758e-05	3.59111e-05
CCNA_01376		glutathione S-transferase	1.81331	0.000858494	0.00185442
CCNA_03601		hemolysin III-related membrane protein	1.81337	3.06248e-07	1.27145e-06
CCNA_00867		hypothetical protein	1.816	8.35882e-06	2.70912e-05
CCNA_00655		hypothetical protein	1.82593	6.32439e-07	2.47249e-06
CCNA_01962		leucyl/phenylalanyl-tRNA--protein transferase	1.82638	1.02248e-05	3.25953e-05
CCNA_00675		VapC-like PIN domain ribonuclease	1.82665	2.93704e-05	8.57501e-05
CCNA_00721		chaperonin GroEL	1.833	9.59476e-07	3.61291e-06
CCNA_03791		MarR-family transcriptional regulator	1.83343	1.51367e-06	5.49219e-06
CCNA_01107	parE2	toxin protein parE2	1.84047	2.45452e-06	8.65542e-06
CCNA_03891		hypothetical protein	1.84292	2.56533e-05	7.60984e-05
CCNA_03211		L-Ala-D/L-Glu racemase	1.84984	1.7716e-05	5.41655e-05
CCNA_00793	sgt1	sphingolipid glucuronosyltransferase	1.8502	1.99282e-06	7.11774e-06
CCNA_01712		CopY/TcrY family transcriptional repressor	1.85154	1.75394e-05	5.37102e-05
CCNA_03901		hypothetical protein	1.85872	8.0767e-06	2.62425e-05
CCNA_02743		TonB dependent receptor	1.85892	2.18642e-07	9.3987e-07
CCNA_01884		acyl-CoA dehydrogenase, short-chain specific	1.86433	6.54042e-06	2.17046e-05
CCNA_01330	rpoA	DNA-directed RNA polymerase alpha chain	1.86442	8.29013e-05	0.00022132
CCNA_00486		TonB-dependent receptor	1.8649	4.2819e-07	1.74235e-06
CCNA_02247		pantoate-beta-alanine ligase	1.8658	6.45878e-07	2.51996e-06
CCNA_02313		alpha/beta hydrolase family protein	1.8661	9.10351e-07	3.43792e-06
CCNA_03681	urtP	ABC transporter ATP-binding protein	1.86689	3.0377e-07	1.26387e-06
CCNA_01014		cysteinyl-tRNA(Pro) deacylase	1.86869	1.3084e-06	4.8057e-06
CCNA_03277		glycosyltransferase	1.86931	2.55557e-06	8.95487e-06
CCNA_01790		protein translocase subunit secG	1.87063	0.00043658	0.00100032
CCNA_00679		transposase, IS116/IS110/IS902 family	1.87086	0.0121799	0.0209987
CCNA_02583		phosphoribosylformylglycinamidine synthase I	1.87131	1.05718e-06	3.954e-06
CCNA_03069		nuclear transport factor 2 family protein	1.87257	0.000232895	0.000562829
CCNA_01181		hypothetical protein	1.87676	9.96148e-07	3.74013e-06
CCNA_02747		ABC transporter substrate-binding protein	1.87683	1.49178e-06	5.42287e-06
CCNA_03128		transporter, drug/metabolite exporter family	1.88191	4.74248e-06	1.60534e-05
CCNA_02818		hypothetical protein	1.88237	2.14354e-05	6.45221e-05
CCNA_01659		queuine tRNA-ribosyltransferase	1.88315	1.23472e-07	5.48357e-07
CCNA_00621		hypothetical protein	1.88382	0.000687966	0.00151384
CCNA_02008		prolyl-tRNA synthetase	1.8858	2.1896e-07	9.40197e-07
CCNA_02110		hypothetical protein	1.8889	3.16342e-07	1.30917e-06
CCNA_03216		hypothetical protein	1.89006	6.97838e-08	3.18286e-07
CCNA_02330		DUF2093 domain-containing protein	1.89349	1.21688e-07	5.41052e-07
CCNA_03985		hypothetical protein	1.89714	2.38779e-07	1.02079e-06
CCNA_01745		thioredoxin peroxidase	1.89862	2.16955e-06	7.69944e-06
CCNA_01904		urea carboxylase-associated protein 1	1.89975	3.26611e-05	9.47881e-05
CCNA_00362		zinc uptake regulation protein	1.89978	2.13526e-05	6.43725e-05
CCNA_03274		hypothetical protein	1.90037	0.0158674	0.0266815
CCNA_01746		malonyl-CoA-(acyl-carrier-protein) transacylase FabD	1.90394	8.97742e-07	3.3936e-06
CCNA_02798		GntR-family transcriptional regulator	1.90522	2.10963e-06	7.50736e-06
CCNA_00536		DNA-directed RNA polymerase beta chain	1.9077	8.23412e-06	2.67093e-05
CCNA_01854		GntR-family transcriptional regulator	1.90959	6.39653e-06	2.12816e-05
CCNA_02607		isocitrate dehydrogenase	1.91171	6.78102e-06	2.24646e-05
CCNA_03226		basic amino acid/polyamine antiporter (APA) family transporter	1.92658	1.42729e-07	6.29563e-07
CCNA_00871		carbon-nitrogen hydrolase family protein	1.93043	2.92231e-07	1.21847e-06
CCNA_02193		hypothetical protein	1.93992	3.1676e-07	1.3095e-06
CCNA_02136	zwf	glucose-6-phosphate 1-dehydrogenase	1.94008	2.47645e-07	1.0529e-06
CCNA_03311		protein translocase subunit SecE	1.94353	1.11032e-06	4.13682e-06
CCNA_02621		CAAX amino terminal protease family	1.94485	7.62836e-06	2.49108e-05
CCNA_03440		YdiU family protein	1.94508	2.68025e-05	7.89647e-05
CCNA_01493		cysteine synthase	1.94781	2.69355e-07	1.13474e-06
CCNA_02869		GTA-gp10 phage tail tube protein	1.94842	5.44108e-05	0.000151679
CCNA_00273		peptide deformylase	1.94884	3.12313e-07	1.29387e-06
CCNA_01099		tetracycline resistance protein	1.95455	2.58477e-07	1.09655e-06
CCNA_00652	nasE	nitrite reductase (NAD(P)H) small subunit	1.95496	0.00336399	0.00645236
CCNA_00547		PurR-family transcriptional regulator	1.95512	1.47626e-07	6.47488e-07
CCNA_02783		two-component response regulator	1.95543	7.28688e-07	2.7981e-06
CCNA_00208		type 1 glutamine amidotransferase (GATase1)-like domain protein	1.95606	3.70377e-06	1.2737e-05
CCNA_00284		pyrimidine 5'-nucleotidase family protein	1.95724	0.000125926	0.00032343
CCNA_01273		YaiI-family protein	1.95725	7.12416e-06	2.34416e-05
CCNA_03797		GFA family protein	1.95917	0.000217585	0.00052912
CCNA_03382		hypothetical protein	1.9615	5.72971e-08	2.65067e-07
CCNA_02920		DUF4175 family protein	1.96266	2.32524e-05	6.9471e-05
CCNA_01919		DsbA family dithiol-disulfide isomerase	1.96327	6.51187e-07	2.53558e-06
CCNA_01154		hypothetical protein	1.96586	2.72833e-08	1.33946e-07
CCNA_00569		glucosamine-6-phosphate deaminase	1.96676	3.02852e-08	1.46927e-07
CCNA_00431		hypothetical protein	1.96866	3.0727e-06	1.06707e-05
CCNA_00059		malonic semialdehyde reductase	1.96976	0.000238814	0.000576775
CCNA_00736		lipoprotein signal peptidase	1.97459	5.49429e-07	2.18535e-06
CCNA_00863	xylC	xylonolactonase xylC	1.97542	1.49009e-07	6.52816e-07
CCNA_02325		ornithine carbamoyltransferase	1.97589	3.92534e-08	1.86023e-07
CCNA_02348		acetyltransferase, GNAT family	1.97613	2.69522e-07	1.13474e-06
CCNA_03870	gidB	methyltransferase GidB	1.97629	1.41617e-07	6.25369e-07
CCNA_03909		hypothetical protein	1.97767	3.21018e-08	1.54582e-07
CCNA_02266		glutathione S-transferase GST	1.97769	4.42296e-07	1.79599e-06
CCNA_00149		Cro/CI-family transcriptional regulator	1.98291	3.18498e-07	1.31528e-06
CCNA_03351		phosphoribosylamidoimidazole-succinocarboxamide synthase	1.98327	3.9698e-07	1.62253e-06
CCNA_02824		hypothetical protein	1.98491	0.00318175	0.00615139
CCNA_00841		carboxylesterase type B	1.98945	3.39437e-08	1.63047e-07
CCNA_02381		hypothetical protein	1.99041	1.9163e-08	9.63356e-08
CCNA_00964		gluconate kinase	1.99232	0.000164215	0.000411968
CCNA_01950		peptide chain release factor 2 (RF-2)	1.99287	1.64044e-08	8.37682e-08
CCNA_00920		hypothetical protein	1.9966	6.63463e-08	3.04035e-07
CCNA_02455		TMEM165/GDT1 family protein	1.99864	3.39876e-05	9.81247e-05
CCNA_01253	dapA	dihydrodipicolinate synthase	1.99908	6.5476e-08	3.01112e-07
CCNA_01645		3-hydroxyisobutyrate dehydrogenase	2.00105	5.61826e-08	2.60221e-07
CCNA_03624		sodium-dependent bicarbonate transport family permease	2.00162	6.96726e-07	2.69133e-06
CCNA_02506		transposase/integrase-related peptide	2.007	5.35117e-08	2.4874e-07
CCNA_01902		nickel-responsive regulator NikR	2.01098	1.85845e-08	9.39133e-08
CCNA_03208		steroid 5-alpha reductase family enzyme	2.01231	2.16091e-08	1.0752e-07
CCNA_01874		transposase	2.01525	2.28374e-08	1.13196e-07
CCNA_03134		dienelactone hydrolase	2.01576	4.64478e-05	0.000130958
CCNA_02962		type II toxin-antitoxin system HicB family antitoxin	2.01972	1.58233e-08	8.10056e-08
CCNA_01254	smpB	SsrA-binding protein	2.02131	1.88292e-06	6.75627e-06
CCNA_03140		LysR-family transcriptional regulator	2.0227	2.03309e-07	8.74927e-07
CCNA_01406		metal-dependent hydrolase	2.02326	2.32399e-07	9.94605e-07
CCNA_02881		oxoglutarate semialdehyde dehydrogenase	2.03238	4.39651e-06	1.49474e-05
CCNA_00344		hypothetical protein	2.03246	1.83318e-06	6.59605e-06
CCNA_01417	hemA	5-aminolevulinic acid synthase	2.04283	1.89807e-08	9.57908e-08
CCNA_02432		NCS1 family nucleobase:cation symporter-1	2.04355	1.78668e-07	7.73167e-07
CCNA_01747		3-oxoacyl-(acyl-carrier protein) reductase	2.04413	1.50458e-08	7.73384e-08
CCNA_01891		enoyl-CoA hydratase/carnithine racemase	2.04663	2.81674e-07	1.17697e-06
CCNA_02204		ketol-acid reductoisomerase/2-dehydropantoate 2-reductase	2.05137	4.7376e-08	2.21278e-07
CCNA_01441		SSU ribosomal protein S9P	2.05146	2.86824e-05	8.38044e-05
CCNA_02858		hipA-family phosphatidylinositol 3/4-kinase	2.05504	1.90618e-08	9.59511e-08
CCNA_03804		DUF2218 domain-containing protein	2.06098	7.00611e-08	3.19176e-07
CCNA_01313	rplP	LSU ribosomal protein L16P	2.0633	0.000616472	0.00137049
CCNA_03678		DUF4142 domain-containing protein	2.06557	3.28347e-06	1.13925e-05
CCNA_01468	ccoO	cytochrome cbb3 oxidase, cytochrome c subunit ccoO	2.07019	7.6068e-07	2.90374e-06
CCNA_01850	qoxB	quinol cytochrome oxidase polypeptide I	2.07207	2.72993e-08	1.33946e-07
CCNA_03704		3-phosphoshikimate 1-carboxyvinyltransferase	2.07597	1.99979e-08	1.00144e-07
CCNA_01878		long-chain-fatty-acid--CoA ligase	2.07724	2.49622e-08	1.23414e-07
CCNA_01658		S-adenosylmethionine:tRNA ribosyltransferase-isomerase	2.07839	3.4533e-08	1.65673e-07
CCNA_01895		transporter, major facilitator superfamily	2.07843	5.02892e-07	2.02512e-06
CCNA_01725	bamB	beta-barrel assembly machine (BAM) protein BamB	2.07929	1.37146e-08	7.10599e-08
CCNA_02556		DUF4287 domain-containing protein	2.08075	1.46012e-08	7.52524e-08
CCNA_01472	fixH	cation pump-linked membrane protein fixH	2.08208	0.0141929	0.0241901
CCNA_00347		hypothetical protein	2.08263	1.71637e-06	6.21025e-06
CCNA_00154		hypothetical protein	2.08292	9.39583e-06	3.01754e-05
CCNA_03155		PepSY-associated transmembrane protein	2.08361	1.48651e-05	4.60284e-05
CCNA_03012	ahpC	alkyl hydroperoxide reductase subunit C	2.08585	8.70146e-05	0.000231761
CCNA_02952		hypothetical protein	2.089	0.0175944	0.0292688
CCNA_03744	rfbB	dTDP-glucose 4,6-dehydratase RfbB	2.08942	7.52793e-07	2.87645e-06
CCNA_00159	gyrB	DNA gyrase subunit B	2.0994	1.0012e-08	5.34433e-08
CCNA_02782		hypothetical protein	2.10336	1.78281e-06	6.42673e-06
CCNA_01215		histidine triad (HIT) hydrolase	2.10427	6.73202e-06	2.23213e-05
CCNA_01903		urea carboxylase-associated protein 2	2.10442	1.71294e-08	8.72409e-08
CCNA_01176		hypothetical protein	2.10699	0.000958699	0.00205488
CCNA_01467	ccoN	cytochrome cbb3 oxidase subunit I ccoN	2.10808	5.90531e-09	3.26895e-08
CCNA_01314	rpmC	LSU ribosomal protein L29P	2.1139	0.00411656	0.00776173
CCNA_00916	parE1	toxin protein parE1	2.11609	2.57714e-06	9.02232e-06
CCNA_00770		TetR family transcriptional regulator	2.11633	1.75466e-07	7.60156e-07
CCNA_01846		two-component sensor histidine kinase	2.11647	7.02431e-09	3.82304e-08
CCNA_02217		hypothetical protein	2.12002	5.06739e-08	2.36114e-07
CCNA_01571		arsenate reductase	2.12126	5.51059e-09	3.07675e-08
CCNA_00495		putative membrane protein insertion efficiency factor YidD	2.12219	5.82256e-07	2.2971e-06
CCNA_03875	qor	quinone oxidoreductase	2.12676	2.32879e-09	1.36496e-08
CCNA_02070		protein translocase subunit secD	2.12881	3.12543e-09	1.80736e-08
CCNA_01438		cytochrome oxidase assembly protein	2.13451	9.54452e-09	5.10881e-08
CCNA_02428		translation initiation factor 1 IF-1	2.14274	1.34598e-07	5.95725e-07
CCNA_03571		CAAX amino terminal protease family	2.15145	0.000925779	0.00198651
CCNA_02385		3-deoxy-7-phosphoheptulonate synthase	2.15541	1.48579e-09	8.92391e-09
CCNA_02554		hypothetical protein	2.1555	1.67199e-09	9.99594e-09
CCNA_02068		Mth938-like membrane protein	2.15671	0.000207773	0.000507802
CCNA_00887		hypothetical protein	2.16233	4.53535e-08	2.12598e-07
CCNA_03232	relE4	toxin protein relE4	2.16251	8.42181e-09	4.53285e-08
CCNA_00039		hypothetical protein	2.16487	0.00143597	0.00295727
CCNA_02838		EF hand domain protein	2.16779	1.12411e-06	4.18017e-06
CCNA_03765		phosphohydrolase, MutT/nudix family protein	2.16781	6.78725e-07	2.62964e-06
CCNA_00158	recF	DNA replication and repair protein recF	2.17007	6.71824e-08	3.07504e-07
CCNA_03997		amelogenin/CpxP-related protein	2.17743	3.54906e-07	1.45943e-06
CCNA_01848	qoxD	quinol cytochrome oxidase polypeptide IV	2.18415	0.000309083	0.000730594
CCNA_03401	trcR	RNA polymerase-associated protein TrcR	2.18539	1.02747e-09	6.33772e-09
CCNA_01325	rplO	LSU ribosomal protein L15P	2.18613	2.23261e-09	1.31255e-08
CCNA_02069		protein translocase subunit secF	2.18656	1.40101e-08	7.2398e-08
CCNA_01994		1-deoxy-D-xylulose 5-phosphate reductoisomerase	2.18715	5.21092e-08	2.42511e-07
CCNA_00292	pstC	phosphate transport system permease protein pstC	2.18885	6.71649e-09	3.66577e-08
CCNA_00042		RNA-binding protein, YlxR family	2.18933	3.97836e-10	2.65179e-09
CCNA_01767		cytochrome C family protein	2.1908	5.67463e-10	3.6814e-09
CCNA_03905		DUF1109 domain-containing protein	2.19346	1.22404e-09	7.42063e-09
CCNA_01954	rne	ribonuclease E	2.19393	4.18118e-10	2.77271e-09
CCNA_02770		conjugal transfer protein TrbL	2.19494	4.44512e-07	1.8031e-06
CCNA_00588		SapA domain protein	2.19639	2.64147e-05	7.80589e-05
CCNA_02825		transposase	2.19897	0.000192345	0.00047397
CCNA_01310	rpsS	SSU ribosomal protein S19P	2.20156	0.000167114	0.000417356
CCNA_02002		methyltransferase	2.20193	1.54637e-08	7.92767e-08
CCNA_01735		PaaI thioesterase family protein	2.2024	1.72367e-06	6.23088e-06
CCNA_02380	panD	aspartate 1-decarboxylase PanD	2.2064	1.35271e-06	4.95442e-06
CCNA_01572		major intrinsic protein (MIP)-family channel protein	2.21207	1.07581e-09	6.6149e-09
CCNA_02441		HTH DNA-binding protein	2.21239	0.000312122	0.00073688
CCNA_01580		M15 superfamily membrane peptidase	2.21348	6.76345e-10	4.3016e-09
CCNA_02941	greA	transcription elongation factor greA	2.21916	1.13764e-09	6.94015e-09
CCNA_01937	sufD	FeS assembly protein SufD	2.22498	7.63298e-09	4.13117e-08
CCNA_01892		short chain dehydrogenase	2.2251	1.51309e-07	6.61402e-07
CCNA_00211	aguA	Agmatine/peptidylarginine deiminase	2.22658	8.27842e-10	5.18035e-09
CCNA_00852	tipR	transcriptional regulator TipR	2.23207	2.91942e-06	1.01566e-05
CCNA_03067		MarR-family transcriptional regulator	2.23284	3.6544e-08	1.74245e-07
CCNA_01781		hypothetical protein	2.23521	4.12019e-06	1.40571e-05
CCNA_03850		imidazoleglycerol-phosphate dehydratase	2.23563	2.70164e-07	1.13621e-06
CCNA_02755		HipB-family transcriptional regulator	2.23879	7.11274e-09	3.86575e-08
CCNA_02103		hypothetical protein	2.2408	4.69484e-08	2.19544e-07
CCNA_03549		TonB-dependent receptor	2.24168	4.97037e-05	0.000139357
CCNA_02064	lpxC	UDP-3-O-(3-hydroxymyristoyl) N-acetylglucosamine deacetylase	2.2426	7.11169e-10	4.49366e-09
CCNA_03399		UbiX family flavin prenyltransferase	2.24466	5.09284e-10	3.3374e-09
CCNA_02592		acyl-CoA thioesterase	2.24497	1.45115e-09	8.7429e-09
CCNA_03509		zinc protease	2.24553	2.73851e-07	1.14923e-06
CCNA_00498		hypothetical protein	2.24606	1.62707e-07	7.10185e-07
CCNA_01368		acyl-CoA dehydrogenase	2.24815	1.59263e-09	9.53617e-09
CCNA_00410		acetyltransferase	2.2496	7.74478e-07	2.95351e-06
CCNA_00185		TonB-dependent receptor	2.25519	8.48306e-10	5.29136e-09
CCNA_02860		DnaJ-class molecular chaperone	2.26152	5.61423e-05	0.000156058
CCNA_01799	pdhA	pyruvate dehydrogenase E1 component alpha subunit	2.26376	1.98102e-09	1.17352e-08
CCNA_02914		TldD/PmbA family protein	2.26414	3.88763e-10	2.60023e-09
CCNA_00978		transposase, DDE family	2.26616	0.000807041	0.00175107
CCNA_01264		transposase, DDE family	2.26773	5.62573e-05	0.000156263
CCNA_01909		ABC transporter substrate-binding protein	2.27027	1.14532e-07	5.10403e-07
CCNA_01079		hypothetical protein	2.27165	4.36269e-10	2.88815e-09
CCNA_00602		von Willebrand factor type A domain protein	2.27262	9.83021e-05	0.000258634
CCNA_01910		ABC transporter substrate-binding protein	2.27819	3.7361e-10	2.51185e-09
CCNA_03310	nusG	transcription antitermination protein NusG	2.28104	7.57694e-08	3.4357e-07
CCNA_02851		alpha/beta hydrolase family protein	2.28279	8.96594e-08	4.02793e-07
CCNA_03619		zinc metalloprotease	2.28323	1.17064e-08	6.16413e-08
CCNA_02098		molybdopterin-guanine dinucleotide biosynthesis protein A	2.28328	3.86518e-09	2.19914e-08
CCNA_02288		tRNA synthetase class I, catalytic domain protein	2.28381	6.10745e-09	3.36169e-08
CCNA_02844	parD3	type II toxin-antitoxin system antitoxin protein parD3	2.28478	7.63011e-11	5.7686e-10
CCNA_02165		lysophospholipase	2.28768	5.65274e-09	3.14257e-08
CCNA_01047		TonB-dependent receptor	2.29099	1.85196e-10	1.31088e-09
CCNA_00598		TonB-dependent receptor	2.29484	3.04878e-07	1.26712e-06
CCNA_01458		hypothetical protein	2.29751	7.97211e-10	5.00478e-09
CCNA_02331	ldpB	M23 family peptidoglycan-specific endopeptidase LdpB	2.30008	6.19293e-11	4.75607e-10
CCNA_03378		SuhB-family inositol monophosphatase protein	2.30072	1.12241e-10	8.2392e-10
CCNA_03214		DUF983 domain-containing protein	2.30509	9.54974e-11	7.1229e-10
CCNA_02175		hypothetical protein	2.30521	2.98468e-05	8.70104e-05
CCNA_02158		GT2 family glycosyltransferase	2.30815	1.39687e-08	7.22799e-08
CCNA_02344		phosphoglycerate mutase	2.30838	2.9836e-08	1.45291e-07
CCNA_01875		acyl-CoA dehydrogenase, short-chain specific	2.30924	5.91468e-09	3.26948e-08
CCNA_03336	ybgF	Tol-Pal system periplasmic component YbgF	2.30937	1.87325e-10	1.32354e-09
CCNA_01020		LacI-family transcriptional regulator	2.31014	5.80019e-08	2.68009e-07
CCNA_02807		efflux RND transporter periplasmic adaptor subunit	2.31108	0.000332124	0.000780784
CCNA_00790	fixT	hypoxia negative feedback regulator FixT	2.3138	3.56215e-06	1.22717e-05
CCNA_00549		transposase, IS2 family	2.32142	0.00181246	0.00367793
CCNA_02267		serine hydrolase family protein	2.32226	2.613e-09	1.52693e-08
CCNA_02966		non-specific DNA-binding protein Dps/iron-binding ferritin-like antioxidant protein/ferroxidase	2.32709	1.71131e-10	1.21575e-09
CCNA_03807		organic solvent resistance transport system Ttg2D protein	2.32989	4.14411e-08	1.95675e-07
CCNA_01999		translation elongation factor Ts (EF-Ts)	2.3316	4.69476e-06	1.59196e-05
CCNA_03097		aldo/keto reductase family protein	2.33417	1.72911e-09	1.03215e-08
CCNA_01907		ABC transporter ATP-binding protein	2.33462	3.35683e-06	1.16056e-05
CCNA_00477		excisionase	2.33552	5.03954e-05	0.000141194
CCNA_01320	rpsH	SSU ribosomal protein S8P	2.33734	0.000118673	0.000306625
CCNA_03081		YecT-family protein	2.33788	8.22833e-08	3.71374e-07
CCNA_00896		hypothetical protein	2.339	6.52451e-08	3.00406e-07
CCNA_01804		glutathione peroxidase	2.3413	4.58971e-10	3.02812e-09
CCNA_01197		hypothetical protein	2.34136	0.00122397	0.00256683
CCNA_01194		TonB-dependent receptor SucA	2.34188	3.17006e-10	2.14989e-09
CCNA_02693		M10 peptidase-related protein	2.34482	1.53658e-05	4.73526e-05
CCNA_00753		lysine 2,3-aminomutase	2.34937	1.01241e-10	7.50804e-10
CCNA_01982		glutamyl-tRNA synthetase	2.35308	7.12717e-08	3.23932e-07
CCNA_01271		MarR-family transcriptional regulator	2.35689	1.0035e-10	7.47053e-10
CCNA_01911		glyoxalase family protein	2.3581	5.79775e-07	2.29067e-06
CCNA_01193		amylosucrase SucB	2.36242	1.08544e-09	6.65301e-09
CCNA_02682		ribosomal-protein-alanine acetyltransferase	2.36912	6.02064e-07	2.36564e-06
CCNA_00938		acetyl-CoA acetyltransferase	2.37181	1.71502e-07	7.43814e-07
CCNA_03480		triphenylmethane reductase (TMR)-like protein	2.37624	2.62251e-07	1.11014e-06
CCNA_03359		phosphoglycerate kinase	2.37703	1.66146e-10	1.18467e-09
CCNA_03856		membrane-bound lytic murein transglycosylase A	2.378	9.99416e-08	4.45893e-07
CCNA_03307		hypothetical protein	2.38095	6.87373e-07	2.66049e-06
CCNA_00038		hypothetical protein	2.38433	5.46484e-09	3.05559e-08
CCNA_00687		hypothetical protein	2.38907	2.1432e-10	1.50062e-09
CCNA_03636		biotin synthase	2.39469	4.57967e-06	1.55565e-05
CCNA_01177	cysI	sulfite reductase, beta subunit	2.39725	2.21158e-06	7.84143e-06
CCNA_03857		Tim44-like domain protein	2.39912	5.57543e-09	3.10848e-08
CCNA_01072		hypothetical protein	2.4022	7.3295e-07	2.80615e-06
CCNA_00807		ribonuclease P protein component	2.40228	3.71201e-08	1.76559e-07
CCNA_03335		PP-loop family ATPase	2.40409	5.85497e-07	2.3055e-06
CCNA_02035		glycosyltransferase	2.40996	2.54945e-11	2.0683e-10
CCNA_00168		polysaccharide export protein	2.41219	1.79438e-09	1.06783e-08
CCNA_02729		oligopeptide transporter	2.42702	1.0728e-09	6.60685e-09
CCNA_00150		Periplasmic serine protease, S1-C subfamily	2.42839	1.08302e-09	6.6487e-09
CCNA_02977	sigU	RNA polymerase ECF-type sigma factor sigU	2.4362	6.1301e-10	3.93745e-09
CCNA_01284		dienelactone hydrolase family protein	2.4397	3.00748e-11	2.41968e-10
CCNA_01993	mmpA	membrane endopeptidase MmpA	2.4398	5.06956e-11	3.96321e-10
CCNA_00373		ATP synthase A chain	2.4409	1.12399e-06	4.18017e-06
CCNA_02177		hypothetical protein	2.44394	1.7577e-06	6.34209e-06
CCNA_01312	rpsC	SSU ribosomal protein S3P	2.4453	6.16867e-05	0.000170615
CCNA_03622		BlaI family transcriptional regulator	2.4467	4.54626e-10	3.00455e-09
CCNA_01915		ribosomal small subunit pseudouridine synthase A	2.4468	9.35556e-11	6.99148e-10
CCNA_01824		hypothetical protein	2.44714	3.97533e-07	1.6227e-06
CCNA_03114		hypothetical protein	2.44843	4.594e-07	1.85948e-06
CCNA_00521		antitoxin protein	2.44903	4.94627e-07	1.99597e-06
CCNA_02942		mitochondrial fission ELM1 family protein	2.45746	1.15611e-09	7.04178e-09
CCNA_01028		M17 family aminopeptidase	2.45823	1.9697e-08	9.8892e-08
CCNA_03352		YebC/PmpR transcriptional regulator	2.45898	2.07869e-10	1.45808e-09
CCNA_03224		hypothetical protein	2.46039	2.3784e-06	8.40222e-06
CCNA_03563		ATP synthase delta chain	2.47191	1.35322e-10	9.7926e-10
CCNA_00914		acetyltransferase	2.47216	9.01843e-10	5.59834e-09
CCNA_02109	thiC	thiamine biosynthesis protein thiC	2.47903	1.88018e-10	1.32602e-09
CCNA_01443		YiijF-family protein	2.48394	9.58621e-12	8.08069e-11
CCNA_03703		cytidylate kinase	2.48702	3.03877e-10	2.06445e-09
CCNA_01710		BetA-family choline dehydrogenase	2.4946	2.77405e-10	1.90459e-09
CCNA_00398		hypothetical protein	2.50564	2.84124e-09	1.65782e-08
CCNA_00468		UDP glucuronic acid epimerase-related protein	2.50985	1.41194e-08	7.28659e-08
CCNA_00798	cydC	ABC transporter, ATP-binding protein cydC	2.51309	1.22562e-08	6.41881e-08
CCNA_01316	rplN	LSU ribosomal protein L14P	2.51414	2.58475e-05	7.64991e-05
CCNA_00759		TonB-dependent receptor	2.51749	1.83706e-10	1.3027e-09
CCNA_03215		ARO8 family aminotransferase/HTH DNA-binding protein	2.52372	3.11621e-08	1.50617e-07
CCNA_03599		aspartate-semialdehyde dehydrogenase	2.5245	7.03834e-11	5.33157e-10
CCNA_03314		ferredoxin-NADP reductase	2.53037	1.2604e-08	6.58321e-08
CCNA_00917	parD1	antitoxin protein parD1	2.53289	7.8784e-11	5.93323e-10
CCNA_00045		inorganic pyrophosphatase	2.53788	5.35725e-07	2.1374e-06
CCNA_02611		AraC-family transcriptional regulator	2.5393	2.96666e-12	2.60236e-11
CCNA_00667		lipopolysaccharide biosynthesis protein	2.54191	1.01185e-08	5.38635e-08
CCNA_02574		DNA-deoxyinosine glycosylase	2.54525	0.00402084	0.00759601
CCNA_00827		TonB-dependent receptor	2.54625	2.00221e-11	1.64494e-10
CCNA_01309	rplB	LSU ribosomal protein L2P	2.54937	1.62834e-07	7.10185e-07
CCNA_03078		Arc/MetJ-family transcriptional regulator	2.55129	2.73464e-12	2.42068e-11
CCNA_00885		MazE-like antitoxin protein	2.55315	2.6803e-10	1.84439e-09
CCNA_03858		protein translocase subunit secB	2.56418	1.02706e-10	7.58776e-10
CCNA_01754		transglycosylase associated protein	2.56882	3.88025e-11	3.08357e-10
CCNA_01845		two-component response regulator protein	2.57142	1.34848e-09	8.13693e-09
CCNA_02339		class I SAM-dependent methyltransferase	2.57147	2.6974e-08	1.32685e-07
CCNA_02367		CelR-family transcriptional regulator	2.57276	2.90678e-09	1.68845e-08
CCNA_02965		CwlJ-family cell wall hydrolase family protein	2.57521	9.26142e-13	8.75666e-12
CCNA_03831		major facilitator superfamily transporter	2.57989	9.04321e-13	8.5712e-12
CCNA_01318	rplE	LSU ribosomal protein L5P	2.58943	6.56981e-05	0.000180554
CCNA_03810		organic solvent resistance transport system ATP-binding protein	2.59088	1.83744e-12	1.65285e-11
CCNA_01879		NADH:flavin oxidoreductase, old yellow enzyme family	2.59141	6.46468e-10	4.12508e-09
CCNA_01311	rplV	LSU ribosomal protein L22P	2.59153	7.70775e-06	2.51127e-05
CCNA_03276		glycerophosphoryl diester phosphodiesterase	2.59556	2.21518e-10	1.54823e-09
CCNA_00794		conserved membrane spanning protein	2.59568	1.19949e-10	8.74523e-10
CCNA_00869		DNA modification methyltransferase-related protein	2.59703	1.18165e-12	1.10382e-11
CCNA_02374		transposase	2.60106	1.93456e-05	5.86861e-05
CCNA_02090		exodeoxyribonuclease III	2.60116	9.74791e-10	6.03191e-09
CCNA_00644		alginate export beta-barrel protein	2.60298	1.46724e-07	6.44258e-07
CCNA_02957		ArsR-family transcriptional regulator	2.60899	6.74441e-07	2.61565e-06
CCNA_00298		hypothetical protein	2.61225	5.92928e-10	3.82744e-09
CCNA_02930		very short patch repair (Vsr) endonuclease	2.61888	2.85739e-09	1.66474e-08
CCNA_00678		LSU ribosomal protein L11P	2.61932	4.72124e-06	1.59954e-05
CCNA_02802		DUF2285 domain-containing protein	2.62092	1.84333e-08	9.32705e-08
CCNA_01516		NAD(P)H:FMN oxidoreductase family protein	2.62618	1.18047e-12	1.10382e-11
CCNA_03740		cysteine synthase	2.62789	1.55192e-13	1.65226e-12
CCNA_01908		ABC-type transporter, permease component	2.62978	3.5595e-09	2.04015e-08
CCNA_00124		hypothetical protein	2.63907	1.30502e-12	1.21323e-11
CCNA_03864		DUF3576 domain-containing protein	2.64186	5.72997e-13	5.52523e-12
CCNA_03360		fructose-bisphosphate aldolase class II	2.64863	3.00452e-09	1.74002e-08
CCNA_02284		DNA-3-methyladenine glycosylase II	2.6497	5.87002e-10	3.79549e-09
CCNA_00253		aspartate-semialdehyde dehydrogenase	2.6614	4.10037e-10	2.72843e-09
CCNA_02721		peptidase, M16 family	2.66499	1.00656e-12	9.44809e-12
CCNA_03874		carboxymethylenebutenolidase	2.66506	6.98206e-11	5.29927e-10
CCNA_00491		GTP cyclohydrolase I	2.67015	1.84632e-09	1.09706e-08
CCNA_03592		lipocalin family protein	2.67228	1.06998e-13	1.16469e-12
CCNA_01840		MerR-family transcriptional regulator	2.67915	8.56183e-14	9.50608e-13
CCNA_01074		entericidin B-like protein	2.67924	3.51848e-12	3.07254e-11
CCNA_03615		TonB dependent receptor	2.6882	1.24523e-10	9.0617e-10
CCNA_03951		hypothetical protein	2.68894	2.28186e-10	1.59198e-09
CCNA_03537	mmcA	VOC family protein	2.68914	1.79535e-13	1.89586e-12
CCNA_01793		aspartate protease	2.7034	6.37023e-09	3.49643e-08
CCNA_03363		DUF2282 domain-containing protein	2.70574	3.1244e-13	3.16182e-12
CCNA_02332	cleC	single domain receiver protein CleC	2.72043	7.69145e-14	8.70795e-13
CCNA_02309		EF hand domain protein	2.72582	6.34739e-13	6.09036e-12
CCNA_00102		hypothetical protein	2.72594	3.84312e-10	2.57489e-09
CCNA_01321	rplF	LSU ribosomal protein L6P	2.7361	1.58482e-12	1.44908e-11
CCNA_01876		oxidoreductase	2.74163	4.06786e-12	3.5364e-11
CCNA_03406	rpsU	SSU ribosomal protein S21P	2.74188	5.97705e-09	3.29926e-08
CCNA_02793		S9 family peptidase	2.74499	2.35552e-10	1.64042e-09
CCNA_03280	vor	2-oxoacid ferredoxin oxidoreductase Vor	2.75612	4.29429e-13	4.22471e-12
CCNA_01135		hypothetical protein	2.75623	1.41274e-10	1.01854e-09
CCNA_02071		protein translocase subunit YajC	2.7572	4.08457e-11	3.21308e-10
CCNA_00768		hypothetical protein	2.76148	5.18293e-05	0.000145003
CCNA_00806	yidC	inner membrane protein translocase component yidC	2.76472	5.16854e-12	4.44357e-11
CCNA_01732		DNA repair protein RadA	2.76561	2.575e-09	1.50699e-08
CCNA_01333		hypothetical protein	2.76735	4.68271e-09	2.63343e-08
CCNA_03271		methionine gamma-lyase	2.77053	1.09608e-09	6.70764e-09
CCNA_03429		HAD family phosphatase	2.77123	3.88364e-13	3.8598e-12
CCNA_03618		SCO1/SenC family protein	2.77571	2.32019e-12	2.07748e-11
CCNA_02216		ABM family monooxygenase	2.777	1.65075e-13	1.75268e-12
CCNA_00011	dnaJ	chaperone protein DnaJ	2.77726	2.4366e-14	2.97756e-13
CCNA_00756		hypothetical protein	2.78038	2.52758e-13	2.59161e-12
CCNA_02081		Sec-independent protein translocase protein tatB	2.78586	2.10639e-14	2.59032e-13
CCNA_02375		hypothetical protein	2.78922	8.99477e-10	5.59259e-09
CCNA_01543		chaperone protein dnaK	2.7906	4.49924e-12	3.894e-11
CCNA_03910		hypothetical protein	2.79189	1.27954e-07	5.67434e-07
CCNA_02042		trigger factor chaperone	2.81524	1.08721e-10	8.00172e-10
CCNA_03118		hypothetical protein	2.81761	2.40728e-07	1.02799e-06
CCNA_02596		SSU ribosomal protein S4P	2.82085	9.71087e-06	3.10844e-05
CCNA_02268		laminin G domain protein	2.82536	4.23798e-12	3.67607e-11
CCNA_03068		glutathione S-transferase	2.83087	8.59998e-08	3.87698e-07
CCNA_02326		aspartate aminotransferase family protein	2.831	2.98967e-15	4.17908e-14
CCNA_03165		major facilitator superfamily transporter	2.8386	5.81389e-09	3.22293e-08
CCNA_00263		hypothetical protein	2.8398	9.92281e-15	1.27682e-13
CCNA_02146		hypothetical protein	2.83981	5.15549e-15	6.93226e-14
CCNA_02817		hypothetical protein	2.84079	2.73797e-11	2.21201e-10
CCNA_00919		hypothetical protein	2.84119	1.07551e-10	7.93064e-10
CCNA_03138	katG	peroxidase/catalase katG	2.85138	2.03055e-13	2.12687e-12
CCNA_02781		hypothetical protein	2.85685	1.92039e-12	1.72347e-11
CCNA_01955		zinc metalloprotease	2.86698	7.01587e-14	7.97183e-13
CCNA_01724		Tetratricopeptide repeat protein	2.869	3.20198e-13	3.20693e-12
CCNA_01601		hypothetical protein	2.87016	3.25387e-10	2.20288e-09
CCNA_01294		transposase	2.87294	4.32072e-09	2.43691e-08
CCNA_03461		hypothetical protein	2.88035	6.18075e-14	7.10603e-13
CCNA_02856		hypothetical protein	2.88037	6.96491e-15	9.1748e-14
CCNA_00778		GTP-binding protein TypA/BipA	2.88167	5.36678e-10	3.50509e-09
CCNA_00517		peptidyl-tRNA hydrolase	2.88613	2.36608e-12	2.10885e-11
CCNA_00429		hypothetical protein	2.88638	2.54067e-15	3.59057e-14
CCNA_00198	trmD	tRNA (guanine-N1)-methyltransferase	2.88784	2.00143e-13	2.10204e-12
CCNA_02551		hypothetical protein	2.88968	1.51504e-11	1.2607e-10
CCNA_03705		TIGR02300 family protein	2.89438	2.49103e-14	3.03453e-13
CCNA_03303		translation elongation factor Tu (EF-TU)	2.89527	8.05116e-13	7.66833e-12
CCNA_01684		phenylalanine-4-hydroxylase	2.89561	2.59279e-13	2.65147e-12
CCNA_02883		flavin containing amine oxidoreductase	2.90638	6.87643e-14	7.84663e-13
CCNA_02164		glutamate dehydrogenase/leucine dehydrogenase	2.9081	3.51026e-15	4.8201e-14
CCNA_02259		hypothetical protein	2.91044	1.10827e-08	5.87551e-08
CCNA_02169		thioesterase superfamily protein	2.91219	5.76264e-15	7.64287e-14
CCNA_01740		SSU ribosomal protein S18P	2.91518	3.81117e-10	2.55789e-09
CCNA_01841		isocitrate lyase	2.92199	7.51621e-08	3.41215e-07
CCNA_02242		PHB granule-associated protein, phasin2	2.92227	2.94191e-09	1.70631e-08
CCNA_00226		YjhX toxin domain protein	2.92869	2.84881e-14	3.4063e-13
CCNA_03669		outer membrane protein	2.93045	4.87913e-12	4.20405e-11
CCNA_02104		GIY-YIG domain protein	2.93201	2.67503e-14	3.22831e-13
CCNA_01317	rplX	LSU ribosomal protein L24P	2.93526	5.22898e-07	2.09916e-06
CCNA_02076		protein-L-isoaspartate O-methyltransferase	2.93537	9.38915e-13	8.85588e-12
CCNA_01969		aspartyl-tRNA synthetase	2.93588	4.03765e-11	3.18262e-10
CCNA_02780		hypothetical protein	2.9383	1.62737e-10	1.16463e-09
CCNA_00808		LSU ribosomal protein L34P	2.93842	3.67226e-11	2.93027e-10
CCNA_01336		phosphodiesterase I/nucleotide pyrophosphatase	2.93901	9.02814e-14	9.93863e-13
CCNA_03578		ATP-dependent DNA helicase recQ	2.94369	8.59466e-09	4.61948e-08
CCNA_02806		TolC family resistance protein	2.95076	1.64715e-14	2.05331e-13
CCNA_01418		ROS/MUCR transcriptional regulator	2.95125	2.05585e-13	2.14183e-12
CCNA_00844	relE1	toxin protein relE1	2.95262	1.78426e-11	1.47211e-10
CCNA_00172	pulD	type II secretion pathway protein D	2.95327	5.42798e-15	7.24849e-14
CCNA_01315	rpsQ	SSU ribosomal protein S17P	2.9544	3.00269e-06	1.04369e-05
CCNA_00529		hypothetical protein	2.97096	6.8253e-11	5.19044e-10
CCNA_00320		LSU ribosomal protein L27P	2.97454	2.0003e-14	2.46767e-13
CCNA_00479		Helix-turn-helix DNA-binding protein	2.97465	2.02381e-10	1.42215e-09
CCNA_00097		hypothetical protein	2.98486	2.16716e-11	1.76924e-10
CCNA_03253		MecR1-related antirepressor protein	2.98553	1.11191e-15	1.68784e-14
CCNA_00215		SapC surface layer protein	2.99073	3.09971e-08	1.50006e-07
CCNA_02594		heat shock endopeptidase HtpX	2.99626	5.70612e-14	6.6041e-13
CCNA_01941		cysteine desulfhydrase/Selenocysteine lyase	3.00152	1.31101e-15	1.92977e-14
CCNA_01936		cysteine desulfurase/selenocysteine lyase	3.02215	8.05657e-14	9.02243e-13
CCNA_01787		transposase	3.02588	5.74553e-11	4.42999e-10
CCNA_02123		transposase	3.0269	2.32583e-05	6.9471e-05
CCNA_01419		serine hydroxymethyltransferase	3.0308	1.47612e-16	2.4832e-15
CCNA_01851	qoxA	quinol cytochrome oxidase polypeptide II	3.04099	1.40343e-06	5.12567e-06
CCNA_01896		hypothetical protein	3.04404	5.59115e-14	6.50516e-13
CCNA_03116		hypothetical protein	3.04554	7.56648e-10	4.76554e-09
CCNA_01324	rpmD	LSU ribosomal protein L30P	3.04828	9.82129e-10	6.06765e-09
CCNA_03384		LSU ribosomal protein L31P	3.05048	7.34785e-13	7.03294e-12
CCNA_03768	srp	signal recognition particle GTPase, SRP	3.05158	1.33021e-16	2.24747e-15
CCNA_03995		hypothetical protein	3.05484	5.17901e-09	2.89995e-08
CCNA_03830		HlyD family secretion protein	3.05763	3.40025e-16	5.50558e-15
CCNA_02618		AsnC-family transcriptional regulator	3.05871	2.13513e-15	3.06167e-14
CCNA_00170		TonB-dependent receptor	3.06507	1.2018e-15	1.80316e-14
CCNA_01096		phenylalanyl-tRNA synthetase alpha chain	3.06518	3.87163e-09	2.19958e-08
CCNA_02531		proline-rich hypothetical protein	3.07963	2.67829e-05	7.89647e-05
CCNA_02833		sulfoxide reductase heme-binding subunit protein	3.07975	8.44968e-16	1.30299e-14
CCNA_03957		TusA-related sulfurtransferase	3.08185	8.84674e-16	1.35348e-14
CCNA_03631		hypothetical protein	3.08705	1.57296e-10	1.12777e-09
CCNA_00522	brnT	BrnT-related ribonuclease toxin	3.09317	6.17786e-10	3.95505e-09
CCNA_03762		acetolactate synthase-related protein	3.09649	6.64103e-07	2.57813e-06
CCNA_02876		very short patch repair (Vsr) endonuclease	3.10175	1.70679e-12	1.54246e-11
CCNA_03196		hypothetical protein	3.10384	2.36815e-10	1.64627e-09
CCNA_03706		Hsp20 family protein	3.10511	1.73613e-17	3.32345e-16
CCNA_02863		Putative phage NlpC/P60 cell wall-associated hydrolase	3.10569	5.11042e-11	3.97978e-10
CCNA_00454		GntR-family transcriptional regulator	3.10917	1.27422e-05	3.97402e-05
CCNA_02148		hypothetical protein	3.11069	3.39919e-09	1.95692e-08
CCNA_01238		EF-hand domain protein	3.11717	2.94866e-08	1.4377e-07
CCNA_00922	clpB	ClpB protein	3.12504	5.51358e-16	8.78106e-15
CCNA_03304		translation elongation factor G (EF-G)	3.12816	1.80886e-08	9.16459e-08
CCNA_02324	hsp33	Hsp33 family molecular chaperone	3.13054	1.49381e-15	2.17414e-14
CCNA_00850	acrB2	cation/multidrug efflux pump acrB2	3.13095	4.17693e-13	4.13016e-12
CCNA_01097		LSU ribosomal protein L20P	3.13155	1.8576e-15	2.68351e-14
CCNA_00041		protein translation initiation factor 2 IF-2	3.13337	4.02171e-14	4.73587e-13
CCNA_02215		acyl-CoA dehydrogenase	3.13372	7.97537e-14	8.9573e-13
CCNA_02075	dipM	peptidoglycan binding endopeptidase DipM	3.13516	8.34073e-13	7.92471e-12
CCNA_01769		ABC transporter ATP-binding protein	3.14006	1.39116e-11	1.16009e-10
CCNA_01075		beta/gamma crystallin family protein	3.14231	1.14001e-14	1.45726e-13
CCNA_01837		transposase, IS30 family	3.14246	1.25533e-16	2.13022e-15
CCNA_03633		GIY-YIG domain protein	3.14336	1.12372e-10	8.2392e-10
CCNA_02789		Xre-family transcriptional regulator	3.1795	1.2806e-07	5.67434e-07
CCNA_01574		arsenic resistance protein arsH	3.18118	1.29548e-15	1.91415e-14
CCNA_03176		nucleotidyltransferase family protein	3.19646	9.26159e-14	1.01382e-12
CCNA_03123		ArsR-family transcriptional regulator	3.20119	7.23994e-12	6.16983e-11
CCNA_01329	rpsK	SSU ribosomal protein S11P	3.20124	2.68388e-12	2.38118e-11
CCNA_00854		RNA processing exonuclease, Cft2 family	3.20894	3.47508e-11	2.77864e-10
CCNA_00475	trwB	bacterial conjugation protein, ATP binding domain trwB	3.21156	1.15071e-15	1.7332e-14
CCNA_02001		HAD/PGPPase-family phosphohydrolase	3.21267	5.09422e-17	9.25053e-16
CCNA_03672		superoxide dismutase	3.22217	8.13727e-15	1.0647e-13
CCNA_01592		SN-glycerol-3-phosphate transport ATP-binding protein	3.22604	9.23255e-15	1.19992e-13
CCNA_01265		hypothetical protein	3.23749	4.78851e-09	2.68904e-08
CCNA_00031	vapC	toxin protein VapC	3.25539	7.70853e-14	8.70795e-13
CCNA_03723		PaaI thioesterase family protein	3.25563	5.89859e-14	6.80176e-13
CCNA_01076		beta/gamma crystallin family protein	3.27556	8.61747e-12	7.31168e-11
CCNA_00133		radical SAM family enzyme	3.27994	4.41192e-18	9.2176e-17
CCNA_02853		two-component sensor histidine kinase	3.28492	2.48159e-17	4.65868e-16
CCNA_03903		IS4/5 transposase family protein	3.28649	2.15566e-17	4.06645e-16
CCNA_01660		hypothetical protein	3.28698	6.98052e-18	1.39826e-16
CCNA_03260		queuosine biosynthesis protein QueD	3.29377	1.29172e-13	1.39047e-12
CCNA_01341		DegP/HtrA-family serine protease	3.29593	9.4642e-17	1.63457e-15
CCNA_03451		hypothetical protein	3.30399	1.88319e-17	3.58729e-16
CCNA_02460		DUF4112 domain-containing protein	3.3062	9.17039e-17	1.59803e-15
CCNA_02080		Sec-independent protein translocase protein tatC	3.3103	2.94693e-13	2.99002e-12
CCNA_03442		transposase	3.3118	7.27055e-07	2.7946e-06
CCNA_02732		DUF3126 family protein	3.33244	9.42302e-16	1.43599e-14
CCNA_01956		DsbA Com1-like subfamily protein	3.33621	3.22787e-16	5.24833e-15
CCNA_03661		hypothetical protein	3.33946	2.50997e-13	2.58036e-12
CCNA_03428	gapR	chromosome binding protein GapR	3.34017	1.75603e-11	1.455e-10
CCNA_03617		Copper(I)-binding protein	3.34416	6.78054e-16	1.06247e-14
CCNA_00104		orotidine 5'-phosphate decarboxylase	3.35353	1.26632e-15	1.8854e-14
CCNA_00722		chaperonin GroES	3.35625	1.97011e-13	2.07476e-12
CCNA_01460		hypothetical protein	3.36961	2.71788e-11	2.20035e-10
CCNA_01664		potassium-transporting ATPase B chain	3.38434	4.03879e-18	8.52975e-17
CCNA_00476		hypothetical protein	3.38891	0.000107196	0.000279762
CCNA_01298		translation elongation factor Tu (EF-TU)	3.38961	1.42057e-10	1.02229e-09
CCNA_00915		Molybdenum cofactor sulfurase related protein	3.39181	1.43715e-13	1.53427e-12
CCNA_00572		PTS system, N-acetylglucosamine-specific IIBC component	3.39452	1.02451e-10	7.58331e-10
CCNA_01942		Rrf2 family protein	3.39673	3.52132e-19	8.55241e-18
CCNA_01328	rpsM	SSU ribosomal protein S13P	3.40143	1.97533e-17	3.74446e-16
CCNA_03312		hypothetical protein	3.40981	1.65407e-15	2.39839e-14
CCNA_02757		DNA/RNA nuclease SfsA	3.41242	3.57559e-16	5.76545e-15
CCNA_03438		hypothetical protein	3.41402	1.4455e-20	4.35442e-19
CCNA_01770		nucleoside diphosphate kinase	3.41466	3.00892e-17	5.59458e-16
[truncated: 199 more rows]
