# Supplementary material for: Regulation of the transcription factor CdnL promotes adaptation to nutrient stress in Caulobacter
Source: bioRxiv. 2023 Dec 21:2023.12.20.572625. Preprint. [Version 1] doi: 10.1101/2023.12.20.572625 (PMC10769358; doi:10.1101/2023.12.20.572625)
Supplement: Supplement 8 [file media-8.xlsx]

## Sheet: Read Alignment Statistics
	Library ID	Sample Description	Total Read Count (PFa)	Mapped Read Countb	% Mapped Readb	Read Length	Genome Fold Coverage
	AIYT-335	ChIP-Seq_CdnL_Caulobacter_crescentus_NA1000_WT(M2+G)	17508627	15406842	87.9957	50	266.727
	AIYT-336	ChIP-Seq_CdnL_Caulobacter_crescentus_NA1000_WT(M2-G)	19229013	17359457	90.2774	50	300.542
	AIYT-337	ChIP-Seq_CdnL_Caulobacter_crescentus_NA1000_cdnLDD(M2+G)	18351444	16711635	91.0644	50	289.33
	AIYT-338	ChIP-Seq_CdnL_Caulobacter_crescentus_NA1000_cdnLDD(M2-G)	17708941	16703584	94.3229	50	289.196
	AIYT-339	Total-Input_CdnL_Caulobacter_crescentus_NA1000_WT	19447947	18485914	95.0533	50	320.052
	AIYT-341	Total-Input_CdnL_Caulobacter_crescentus_NA1000_cdnLDD	16608838	16014563	96.4219	50	277.274
	AIYT-362	ChIP-Seq(Control)_CdnL_Caulobacter_crescentus_NA1000_ΔcdnL(M2+G)	10559615	8333819	78.9216	50	92.7615
	AIYT-361	ChIP-Seq(Control)_CdnL_Caulobacter_crescentus_NA1000_ΔcdnL(M2-G)	16320856	14887208	91.2159	50	165.705
	AIYT-364	Total-Input_CdnL_Caulobacter_crescentus_NA1000_ΔcdnL	19487736	18642611	95.6633	50	207.506
	a PF stands for "passed filter" i.e. reads that fulfill the default Q30 Illumina quality criteria (quality score greater or equal to 30).
	b Bowtie2 alignment statistics depicting the number/percentage of single-end reads that mapped exactly 1 time to the Caulobacter crescentus genome.

## Sheet: ChIP-Seq profiles RPM (50bp W)
							Caulobacter crescentus (Normalized Read per Million unit, RPM)
						Caulobacter crescentus NA1000 strain genotypes :	WT	WT	cdnL*DD	cdnL*DD	WT	cdnL*DD	ΔcdnL	ΔcdnL	ΔcdnL
						Growth conditions :	M2+G medium	M2-G medium	M2+G medium	M2-G medium	M2+/-G medium	M2+/-G medium	M2+G medium	M2-G medium	M2+/-G medium
						Antibody used in ChIP:	CdnL rabbit antibody	CdnL rabbit antibody	CdnL rabbit antibody	CdnL rabbit antibody	No ChIP	No ChIP	CdnL rabbit antibody	CdnL rabbit antibody	No ChIP
						Experimental strategies :	ChIP-Seq CdnL(M2+G)	ChIP-Seq CdnL(M2-G)	ChIP-Seq CdnLDD(M2+G)	ChIP-Seq CdnLDD(M2-G)	Total-input control (WT)	Total-input control (cdnL*DD)	ChIP-Seq ΔcdnL(M2+G)	ChIP-Seq ΔcdnL(M2-G)	Total-input control (ΔcdnL)
	Start	End	Feature	Description	Feature Strand	Type	AIYT-335	AIYT-336	AIYT-337	AIYT-338	AIYT-339	AIYT-341	AIYT-362	AIYT-361	AIYT-364
	1	50					39.5928	25.7497	40.6902	18.6188	17.3646	12.8633	38.1578	25.8611	27.303
	51	100					82.5607	47.4093	78.6877	37.3573	35.3242	24.7275	51.717	42.1839	46.0772
	101	150					115.403	55.3013	102.085	49.5103	45.7105	36.0297	44.5174	30.9662	38.9967
	151	200					121.764	51.2113	99.9902	48.9117	45.1695	36.7166	38.0378	32.3768	37.8166
	201	250	CCNA_00001	ATP/GTP-binding protein	+	CDS	106.251	53.7459	94.0662	49.8097	46.9547	34.0315	28.0784	33.8546	39.104
	251	300	CCNA_00001	ATP/GTP-binding protein	+	CDS	73.0844	48.6766	70.2505	46.8163	48.5234	36.5917	32.6381	34.6606	39.8013
	301	350	CCNA_00001	ATP/GTP-binding protein	+	CDS	56.4035	41.9368	58.0434	44.5413	47.6579	43.0858	31.0782	36.4071	39.8549
	351	400	CCNA_00001	ATP/GTP-binding protein	+	CDS	50.4321	39.9782	53.4358	43.7631	50.525	44.8342	26.6384	34.7278	38.5139
	401	450	CCNA_00001	ATP/GTP-binding protein	+	CDS	45.9536	35.1393	45.597	38.6145	47.712	49.9545	26.6384	31.2349	35.4028
	451	500	CCNA_00001	ATP/GTP-binding protein	+	CDS	48.8095	34.7937	46.4946	39.4526	46.7924	55.1998	23.2786	28.6823	32.7744
	501	550	CCNA_00001	ATP/GTP-binding protein	+	CDS	48.0306	37.962	46.2552	39.5125	45.7105	54.3256	21.9587	28.8839	32.9889
	551	600	CCNA_00001	ATP/GTP-binding protein	+	CDS	52.3793	39.2293	49.8455	43.8828	45.2777	55.6993	28.3183	26.197	31.7016
	601	650	CCNA_00001	ATP/GTP-binding protein	+	CDS	55.0405	39.575	51.4013	46.5768	45.3859	50.2667	38.9977	29.5556	34.0618
	651	700	CCNA_00001	ATP/GTP-binding protein	+	CDS	51.9899	39.6902	48.0504	45.4992	46.576	43.2107	35.158	28.6152	32.1307
	701	750	CCNA_00001	ATP/GTP-binding protein	+	CDS	50.8865	41.9368	47.2725	39.6921	46.1432	44.522	24.5986	25.9283	31.3797
	751	800	CCNA_00001	ATP/GTP-binding protein	+	CDS	48.5499	43.6074	47.8708	39.7519	47.8743	51.1409	26.6384	28.145	30.9506
	801	850	CCNA_00001	ATP/GTP-binding protein	+	CDS	46.2132	46.7181	47.452	42.8651	48.9562	47.1446	35.9979	30.0258	32.3989
	851	900	CCNA_00001	ATP/GTP-binding protein	+	CDS	46.5378	51.7873	44.9388	44.4216	48.0366	40.8378	46.1973	32.9813	36.2074
	901	950	CCNA_00001	ATP/GTP-binding protein	+	CDS	53.3529	55.0132	50.5636	45.9183	47.5497	47.8939	36.4779	32.5783	40.0695
	951	1000	CCNA_00001	ATP/GTP-binding protein	+	CDS	48.5499	46.4876	48.8283	41.1289	44.845	53.3889	30.5982	31.1677	38.0312
	1001	1050	CCNA_00001	ATP/GTP-binding protein	+	CDS	45.1098	38.9413	45.3576	38.4349	46.2514	51.5781	27.2384	27.4061	34.4372
	1051	1100	CCNA_00001	ATP/GTP-binding protein	+	CDS	43.5521	38.25	43.9215	37.6566	46.5219	47.0821	29.0383	29.0182	33.0426
	1101	1150	CCNA_00001	ATP/GTP-binding protein	+	CDS	38.749	38.8261	42.0067	35.3218	44.3581	48.7057	27.2384	29.0854	32.9353
	1151	1200	CCNA_00002	septum formation protein Maf	+	CDS	35.8282	38.7685	42.1263	34.9027	44.1958	52.14	25.6785	27.7419	32.1843
	1201	1250	CCNA_00002	septum formation protein Maf	+	CDS	33.1022	36.9251	41.7673	36.2796	45.0072	54.3256	31.1982	31.1677	32.7207
	1251	1300	CCNA_00002	septum formation protein Maf	+	CDS	36.2177	33.0079	39.8525	34.5435	45.44	53.3889	26.8784	28.6823	33.0962
	1301	1350	CCNA_00002	septum formation protein Maf	+	CDS	36.672	29.3212	36.9204	31.5501	41.3829	48.0188	19.6789	23.6445	30.4142
	1351	1400	CCNA_00002	septum formation protein Maf	+	CDS	30.6357	23.6759	32.0136	31.5501	40.355	47.769	15.7191	20.1515	29.1805
	1401	1450	CCNA_00002	septum formation protein Maf	+	CDS	21.2892	21.314	30.4578	32.7475	41.1665	47.5817	13.6792	21.495	29.9314
	1451	1500	CCNA_00002	septum formation protein Maf	+	CDS	20.3156	23.503	32.3128	34.0047	40.0846	43.5853	12.8393	24.9207	31.1652
	1501	1550	CCNA_00002	septum formation protein Maf	+	CDS	36.3475	30.0701	39.1942	35.4415	43.3303	42.9609	26.1585	27.7419	32.9889
	1551	1600	CCNA_00002	septum formation protein Maf	+	CDS	47.4464	36.4643	42.9042	37.0579	44.1958	43.5229	39.1177	28.4137	33.6863
	1601	1650	CCNA_00002	septum formation protein Maf	+	CDS	55.6895	41.2455	48.17	39.3329	46.7383	42.1491	52.197	31.9738	39.3722
	1651	1700	CCNA_00002	septum formation protein Maf	+	CDS	56.1439	45.6812	47.3921	41.6078	49.1185	42.3989	50.0371	32.5111	37.6557
	1701	1750	CCNA_00002	septum formation protein Maf	+	CDS	52.5091	45.1051	47.7512	42.3861	48.253	46.0206	39.9577	30.6303	34.2227
	1751	1800	CCNA_00003	shikimate 5-dehydrogenase	+	CDS	49.6533	41.9368	45.2978	40.4105	48.9021	46.2079	28.9183	28.145	33.4717
	1801	1850	CCNA_00003	shikimate 5-dehydrogenase	+	CDS	43.0328	35.6578	41.7075	36.9382	45.6564	48.9554	27.4784	27.5404	33.3108
	1851	1900	CCNA_00003	shikimate 5-dehydrogenase	+	CDS	32.4531	29.8972	32.9112	32.4481	41.0583	47.7066	21.7187	24.3162	27.8931
	1901	1950	CCNA_00003	shikimate 5-dehydrogenase	+	CDS	19.7315	21.4868	23.2772	31.7297	38.2453	42.4613	11.1593	17.196	24.8356
	1951	2000	CCNA_00003	shikimate 5-dehydrogenase	+	CDS	15.7722	18.2609	18.7893	27.9581	32.5653	36.9039	11.7593	15.9869	22.5827
	2001	2050	CCNA_00003	shikimate 5-dehydrogenase	+	CDS	14.7986	15.6111	16.3958	22.0911	25.4248	30.4098	8.87948	14.3748	16.5749
	2051	2100	CCNA_00003	shikimate 5-dehydrogenase	+	CDS	8.3729	9.21688	9.45449	13.3504	17.2564	17.609	3.59979	8.66516	10.1917
	2101	2150	CCNA_00003	shikimate 5-dehydrogenase	+	CDS	2.66116	3.80196	4.1887	6.94462	9.19619	9.49136	4.91971	4.90354	5.73954
	2151	2200	CCNA_00003	shikimate 5-dehydrogenase	+	CDS	12.5269	11.9819	13.4038	14.7274	15.2008	16.2352	12.1193	10.6131	11.2109
	2201	2250	CCNA_00003	shikimate 5-dehydrogenase	+	CDS	27.001	22.2357	28.2438	26.641	29.8606	29.0985	21.7187	20.9576	20.9735
	2251	2300	CCNA_00003	shikimate 5-dehydrogenase	+	CDS	33.4267	27.5354	33.2702	29.9936	38.8404	37.1537	27.5984	24.9207	25.6938
	2301	2350	CCNA_00003	shikimate 5-dehydrogenase	+	CDS	34.4003	32.8927	37.3991	30.0534	41.3829	41.2749	29.8783	23.6445	26.9276
	2351	2400	CCNA_00003	shikimate 5-dehydrogenase	+	CDS	33.6863	37.2131	39.7926	34.1843	46.9006	46.5202	23.8786	21.5621	30.4142
	2401	2450	CCNA_00003	shikimate 5-dehydrogenase	+	CDS	30.1165	33.584	38.1172	33.8251	43.168	42.1491	21.9587	20.0844	29.2877
	2451	2500	CCNA_00003	shikimate 5-dehydrogenase	+	CDS	39.9173	43.1465	44.5797	38.0757	45.1695	41.9618	38.6377	27.3389	29.395
	2501	2550	CCNA_00003	shikimate 5-dehydrogenase	+	CDS	48.0955	51.6721	47.3323	41.6078	46.3596	41.3374	44.8774	36.743	35.8319
	2551	2600	CCNA_00003	shikimate 5-dehydrogenase	+	CDS	53.6774	55.8197	49.307	46.5768	49.3349	38.5899	43.4375	38.8924	39.3722
	2601	2650	CCNA_00004	dephospho-CoA kinase	+	CDS	46.5378	47.0637	46.9134	44.1223	46.576	40.2758	33.1181	36.5414	35.8855
	2651	2700	CCNA_00004	dephospho-CoA kinase	+	CDS	37.9052	40.2662	42.1263	37.4171	44.2499	47.8315	20.9988	31.9738	32.1307
	2701	2750	CCNA_00004	dephospho-CoA kinase	+	CDS	37.1264	35.773	42.0067	37.1777	46.1973	54.2631	24.1186	26.4657	31.0579
	2751	2800	CCNA_00004	dephospho-CoA kinase	+	CDS	40.177	34.3905	40.6304	36.1	48.1448	51.7654	30.5982	28.0106	29.8241
	2801	2850	CCNA_00004	dephospho-CoA kinase	+	CDS	41.3453	33.6416	39.0147	36.1599	47.2251	45.646	32.7581	29.6227	29.6632
	2851	2900	CCNA_00004	dephospho-CoA kinase	+	CDS	39.3332	33.1808	37.4589	34.5435	43.168	41.0876	38.3978	32.1081	32.5598
	2901	2950	CCNA_00004	dephospho-CoA kinase	+	CDS	33.7512	28.2267	31.4751	30.6521	38.5158	34.3437	31.0782	28.2793	27.464
	2951	3000	CCNA_00004	dephospho-CoA kinase	+	CDS	24.3398	23.2726	26.5085	26.7009	36.5684	35.5302	19.9188	20.4874	23.6018
	3001	3050	CCNA_00004	dephospho-CoA kinase	+	CDS	20.8349	22.9846	27.3462	28.2574	36.352	38.0903	16.439	22.8384	27.6785
	3051	3100	CCNA_00004	dephospho-CoA kinase	+	CDS	29.0131	26.3833	32.971	34.783	39.165	42.0867	18.1189	26.1298	29.8241
	3101	3150	CCNA_00004	dephospho-CoA kinase	+	CDS	43.8117	34.2177	40.032	38.0757	45.4941	44.8966	28.9183	28.8839	35.4028
	3151	3200	CCNA_00004	dephospho-CoA kinase	+	CDS	58.5454	42.6281	49.7857	43.5835	49.3349	48.3935	36.7179	31.9066	36.2074
	3201	3250	dnaQ	DNA polymerase III, epsilon chain	+	CDS	69.9689	47.5821	57.2057	44.7808	48.848	45.3962	40.0777	34.9965	39.1576
	3251	3300	dnaQ	DNA polymerase III, epsilon chain	+	CDS	69.8391	50.2896	58.1631	45.2597	52.6347	49.5799	47.0373	39.6985	43.4488
	3301	3350	dnaQ	DNA polymerase III, epsilon chain	+	CDS	61.2715	46.6604	53.8547	42.1466	53.0133	50.579	53.2769	39.9	43.2879
	3351	3400	dnaQ	DNA polymerase III, epsilon chain	+	CDS	60.2979	45.7388	52.0595	43.2841	52.0396	51.5781	46.3173	39.4298	42.8588
	3401	3450	dnaQ	DNA polymerase III, epsilon chain	+	CDS	61.9854	48.4462	55.0515	45.5591	50.8495	47.4568	44.9974	38.6909	45.809
	3451	3500	dnaQ	DNA polymerase III, epsilon chain	+	CDS	58.6103	47.5821	54.4531	44.6611	48.9021	46.2704	47.5172	35.6682	40.9814
	3501	3550	dnaQ	DNA polymerase III, epsilon chain	+	CDS	54.3914	43.1465	52.2989	42.6854	46.7383	48.1437	40.3176	33.25	38.7821
	3551	3600	dnaQ	DNA polymerase III, epsilon chain	+	CDS	51.3408	41.8792	50.7431	42.5657	49.1726	49.0803	45.2374	35.198	40.4986
	3601	3650	dnaQ	DNA polymerase III, epsilon chain	+	CDS	46.343	41.8216	48.5889	41.7276	47.6579	49.3301	41.9976	32.7798	35.0273
	3651	3700	dnaQ	DNA polymerase III, epsilon chain	+	CDS	46.6027	41.3031	48.4692	43.5236	48.1989	50.3916	37.7978	28.8839	31.2724
	3701	3750	dnaQ	DNA polymerase III, epsilon chain	+	CDS	37.9052	35.3122	42.246	39.6322	43.6008	45.646	28.1984	27.5404	31.4334
	3751	3800	dnaQ	DNA polymerase III, epsilon chain	+	CDS	31.3497	30.7037	38.536	39.2131	40.6796	46.5202	14.2792	24.7864	28.3759
	3801	3850	dnaQ	DNA polymerase III, epsilon chain	+	CDS	22.5874	26.6137	34.467	35.8007	39.165	45.084	6.8396	23.846	26.1766
	3851	3900	dnaQ	DNA polymerase III, epsilon chain	+	CDS	19.9911	24.3095	32.9112	35.3816	36.9471	40.9003	6.59962	23.1071	25.4793
	3901	3950	dnaQ	DNA polymerase III, epsilon chain	+	CDS	26.8063	27.7658	36.322	33.8849	38.083	37.9654	13.3192	19.144	24.5137
	3951	4000					35.8282	31.5678	35.7835	30.7718	34.675	30.4098	24.5986	24.1147	26.8739
	4001	4050	CCNA_00006	enoyl-CoA hydratase	+	CDS	37.7105	29.4364	32.4923	28.3771	32.0785	29.4732	22.3187	22.301	26.8739
	4051	4100	CCNA_00006	enoyl-CoA hydratase	+	CDS	26.5466	21.4868	24.2346	23.3483	28.6164	30.2225	19.1989	17.9349	22.69
	4101	4150	CCNA_00006	enoyl-CoA hydratase	+	CDS	14.9933	14.459	15.558	18.6786	25.2625	24.665	12.7193	18.0692	19.257
	4151	4200	CCNA_00006	enoyl-CoA hydratase	+	CDS	10.7744	10.4842	13.0448	17.2418	23.5314	18.7954	7.67955	16.1884	17.2723
	4201	4250	CCNA_00006	enoyl-CoA hydratase	+	CDS	18.1088	14.2862	16.9941	19.6964	25.9116	20.5438	10.0794	19.0768	17.1113
	4251	4300	CCNA_00006	enoyl-CoA hydratase	+	CDS	20.77	15.2655	17.5327	19.3372	26.9935	24.1031	13.0792	18.4722	20.9735
	4301	4350	CCNA_00006	enoyl-CoA hydratase	+	CDS	14.1496	12.6732	14.6006	19.9358	27.6968	25.8515	12.9592	15.3823	21.2417
	4351	4400	CCNA_00006	enoyl-CoA hydratase	+	CDS	11.9427	14.8046	17.054	22.3305	28.4	30.4098	9.71943	16.7929	22.7436
	4401	4450	CCNA_00006	enoyl-CoA hydratase	+	CDS	19.3421	19.6435	22.4395	26.641	32.7817	38.4025	12.2393	18.9424	25.2111
	4451	4500	CCNA_00006	enoyl-CoA hydratase	+	CDS	25.8976	24.8856	29.4406	32.7475	38.6781	44.4595	11.5193	23.9803	28.3222
	4501	4550	CCNA_00006	enoyl-CoA hydratase	+	CDS	29.4674	30.8765	36.5614	33.6455	44.5204	46.7699	19.3189	25.9955	29.1805
	4551	4600	CCNA_00006	enoyl-CoA hydratase	+	CDS	34.1407	36.2915	43.5026	35.681	46.4678	49.2677	23.0387	25.0551	31.3261
	4601	4650	CCNA_00006	enoyl-CoA hydratase	+	CDS	38.8788	39.3446	47.3323	38.8539	43.4385	50.579	24.8386	30.9662	36.6365
	4651	4700	CCNA_00006	enoyl-CoA hydratase	+	CDS	52.6389	50.1168	61.5739	47.7742	46.8465	46.7075	34.558	35.601	39.3722
	4701	4750	CCNA_00006	enoyl-CoA hydratase	+	CDS	76.5893	79.6684	79.1664	58.4306	45.5482	37.4035	39.5977	38.2879	43.2879
	4751	4800	CCNA_00006	enoyl-CoA hydratase	+	CDS	135.459	147.009	115.01	79.3243	44.1958	32.1582	59.6365	35.3323	41.5714
	4801	4850	CCNA_00006	enoyl-CoA hydratase	+	CDS	276.501	279.847	184.901	114.945	46.035	38.465	76.7955	35.8025	35.9928
	4851	4900					451.553	403.123	275.557	142.005	41.8156	44.1473	63.2363	34.5263	31.5406
	4901	4950					415.53	349.089	263.11	124.943	37.2175	46.1455	67.916	31.5036	33.6326
	4951	5000	CCNA_00007	SSU ribosomal protein S20P	+	CDS	245.93	190.156	196.809	88.1248	44.7368	55.0749	65.3962	30.6975	36.6365
	5001	5050	CCNA_00007	SSU ribosomal protein S20P	+	CDS	111.314	86.1202	119.916	60.2865	42.4107	54.7002	44.1574	30.7647	36.3683
	5051	5100	CCNA_00007	SSU ribosomal protein S20P	+	CDS	92.9457	62.79	104.418	56.1556	45.44	52.702	44.0374	33.9217	38.7821
	5101	5150	CCNA_00007	SSU ribosomal protein S20P	+	CDS	94.4386	54.5524	96.7589	54.4793	46.4137	49.7672	62.2764	38.1536	42.6442
	5151	5200	CCNA_00007	SSU ribosomal protein S20P	+	CDS	112.612	52.8818	100.11	53.282	45.1154	41.15	91.4347	42.1839	42.4297
	5201	5250	CCNA_00007	SSU ribosomal protein S20P	+	CDS	121.115	57.3751	102.563	53.282	39.6518	26.8506	115.913	52.5283	48.0083
	5251	5300					119.363	71.4884	99.6312	58.9694	32.0785	15.7981	156.711	66.5	62.7594
	5301	5350					135.459	114.75	104.777	73.9362	31.3211	13.6751	158.751	64.8207	64.4759
	5351	5400					152.919	147.585	116.925	82.4374	34.9996	19.7945	155.751	56.0212	56.4835
	5401	5450					184.334	188.024	132.483	91.1182	38.1371	23.7908	151.071	59.2455	50.2076
	5451	5500					194.719	184.626	138.347	93.6925	38.8945	25.227	140.872	65.9627	44.9508
	5501	5550					183.685	148.622	140.381	93.0339	39.8682	32.7827	152.271	75.6354	39.6404
	5551	5600					134.486	88.5972	117.224	76.8697	40.2469	40.7754	149.871	76.5758	40.0695
	5601	5650	dnaA	chromosome replication initiator protein DnaA	+	CDS	96.5805	60.3129	92.9293	59.7477	46.1973	47.3319	96.7144	58.1036	35.7782
	5651	5700	dnaA	chromosome replication initiator protein DnaA	+	CDS	69.1251	43.665	70.3103	42.5058	43.6549	46.2079	63.4763	51.5879	33.1499
	5701	5750	dnaA	chromosome replication initiator protein DnaA	+	CDS	56.2737	36.1762	60.4968	37.9559	41.9779	44.7717	37.1978	48.3637	29.1805
	5751	5800	dnaA	chromosome replication initiator protein DnaA	+	CDS	36.0879	25.0008	42.1263	31.0113	35.7029	40.4632	18.8389	35.3995	24.4601
	5801	5850	dnaA	chromosome replication initiator protein DnaA	+	CDS	23.7557	18.549	31.4751	29.6344	35.216	36.5917	11.5193	28.4137	23.9773
	5851	5900	dnaA	chromosome replication initiator protein DnaA	+	CDS	22.9768	19.125	27.7052	30.1732	32.7817	35.4677	11.1593	25.5253	22.6363
	5901	5950	dnaA	chromosome replication initiator protein DnaA	+	CDS	28.8833	22.0629	31.5948	30.2929	32.944	40.8378	14.7591	26.9359	22.2072
	5951	6000	dnaA	chromosome replication initiator protein DnaA	+	CDS	34.4652	25.5768	39.4336	30.8916	36.0274	44.522	19.5589	28.8839	26.4984
	6001	6050	dnaA	chromosome replication initiator protein DnaA	+	CDS	39.3981	30.4733	48.1102	33.7652	42.032	47.3319	27.2384	29.7571	32.6135
	6051	6100	dnaA	chromosome replication initiator protein DnaA	+	CDS	41.0856	35.1393	50.1447	37.6566	45.44	50.9536	32.2781	29.4884	35.7246
	6101	6150	dnaA	chromosome replication initiator protein DnaA	+	CDS	48.8095	40.0934	50.2644	39.8717	45.44	53.5138	44.1574	33.3172	37.0656
	6151	6200	dnaA	chromosome replication initiator protein DnaA	+	CDS	56.0141	42.6857	58.2229	40.1112	47.1711	51.7654	51.117	37.2803	36.261
	6201	6250	dnaA	chromosome replication initiator protein DnaA	+	CDS	64.7764	43.3193	60.3771	41.069	48.0907	54.4504	48.5972	36.2056	40.1768
	6251	6300	dnaA	chromosome replication initiator protein DnaA	+	CDS	65.3606	44.9899	62.1723	43.2841	51.3364	58.197	47.3972	35.6682	41.3032
	6301	6350	dnaA	chromosome replication initiator protein DnaA	+	CDS	57.8314	41.3607	57.445	39.2131	49.1185	53.0142	51.117	35.601	40.1768
	6351	6400	dnaA	chromosome replication initiator protein DnaA	+	CDS	57.1175	41.4183	56.7269	40.171	49.2267	47.6441	41.8776	35.3323	39.9622
	6401	6450	dnaA	chromosome replication initiator protein DnaA	+	CDS	53.0933	39.2869	58.4024	41.3684	48.4693	53.7636	35.158	34.795	37.602
	6451	6500	dnaA	chromosome replication initiator protein DnaA	+	CDS	47.8359	37.4436	53.6752	39.0934	47.8202	58.8215	35.5179	32.6455	33.6326
	6501	6550	dnaA	chromosome replication initiator protein DnaA	+	CDS	46.6027	34.4481	51.4013	39.0934	48.253	57.5102	34.438	29.6227	31.2188
	6551	6600	dnaA	chromosome replication initiator protein DnaA	+	CDS	45.4993	35.3698	50.3242	39.2131	47.4415	61.007	26.2785	29.4212	31.5943
	6601	6650	dnaA	chromosome replication initiator protein DnaA	+	CDS	43.617	36.0034	46.9733	39.6921	46.9547	57.5102	26.6384	33.3172	33.1499
	6651	6700	dnaA	chromosome replication initiator protein DnaA	+	CDS	42.1241	35.6002	47.2126	37.7763	45.1695	58.759	27.4784	32.1753	31.6479
	6701	6750	dnaA	chromosome replication initiator protein DnaA	+	CDS	43.6819	33.3536	45.4773	36.0402	43.3303	52.3274	29.2783	30.1601	31.9161
	6751	6800	dnaA	chromosome replication initiator protein DnaA	+	CDS	45.5642	34.1025	50.1447	36.2796	44.304	48.5808	28.3183	29.7571	31.8088
	6801	6850	dnaA	chromosome replication initiator protein DnaA	+	CDS	41.9294	31.971	46.4347	33.6455	38.8945	39.4016	29.0383	28.2121	31.487
	6851	6900	dnaA	chromosome replication initiator protein DnaA	+	CDS	29.2078	25.3464	36.8007	27.2995	34.7291	37.6532	21.2388	22.5025	26.4984
	6901	6950	dnaA	chromosome replication initiator protein DnaA	+	CDS	18.6281	18.2033	26.5683	25.8028	29.2655	32.8451	9.59944	20.2859	24.1382
	6951	7000	dnaA	chromosome replication initiator protein DnaA	+	CDS	23.9504	22.2357	28.7823	28.7363	30.672	31.7836	15.3591	20.1515	27.5176
	7001	7050	dnaA	chromosome replication initiator protein DnaA	+	CDS	41.1505	33.7568	40.2713	33.9448	37.0011	34.7808	28.4383	24.7192	29.7705
	7051	7100	dnaA	chromosome replication initiator protein DnaA	+	CDS	53.4178	43.3769	48.9479	39.9315	40.0305	35.9673	37.1978	33.7202	33.8472
	7101	7150	dnaA	chromosome replication initiator protein DnaA	+	CDS	58.6103	46.3724	52.2391	42.8052	40.7878	33.4071	41.2776	35.601	38.1384
	7151	7200	alkB	alkylated DNA repair protein AlkB	-	CDS	52.9635	43.953	51.2816	43.1045	43.3844	42.6487	36.2379	34.7278	38.6748
	7201	7250	alkB	alkylated DNA repair protein AlkB	-	CDS	42.8381	38.25	46.6142	41.4881	45.5482	50.7663	28.5583	29.5556	34.3836
	7251	7300	alkB	alkylated DNA repair protein AlkB	-	CDS	36.1528	34.4481	44.5199	41.4282	44.6286	51.5781	20.0388	24.1147	33.3108
	7301	7350	alkB	alkylated DNA repair protein AlkB	-	CDS	37.5158	35.0241	45.0584	42.3262	45.2236	52.0776	19.6789	25.1894	34.0081
	7351	7400	alkB	alkylated DNA repair protein AlkB	-	CDS	38.6841	34.3329	41.2288	40.5302	45.44	52.3898	19.7988	26.0626	32.9889
	7401	7450	alkB	alkylated DNA repair protein AlkB	-	CDS	37.7754	32.6047	41.6476	35.7408	44.7909	52.3898	22.7987	25.6596	32.3989
	7451	7500	alkB	alkylated DNA repair protein AlkB	-	CDS	38.3596	33.6992	42.8444	35.3218	45.9269	52.8269	21.3588	24.3833	28.6441
	7501	7550	alkB	alkylated DNA repair protein AlkB	-	CDS	37.1264	35.7154	42.9042	34.5435	43.709	53.1391	22.1987	28.6823	28.4295
	7551	7600	alkB	alkylated DNA repair protein AlkB	-	CDS	40.3068	38.3653	45.0584	37.1178	46.0891	51.8278	25.7985	26.6	29.8778
	7601	7650	alkB	alkylated DNA repair protein AlkB	-	CDS	45.9536	39.5174	45.597	38.1954	43.2762	52.3898	27.8384	24.249	30.6824
	7651	7700	alkB	alkylated DNA repair protein AlkB	-	CDS	56.5333	44.7595	51.521	44.7808	47.9284	59.321	32.1581	26.3985	34.3836
	7701	7750	alkB	alkylated DNA repair protein AlkB	-	CDS	56.079	45.2779	51.2218	42.5657	50.0922	55.1373	39.3577	30.2273	34.4372
	7751	7800	alkB	alkylated DNA repair protein AlkB	-	CDS	53.0933	48.6766	49.666	41.0092	49.6053	51.2658	41.2776	31.6379	34.0618
	7801	7850					54.7809	53.1699	50.2045	43.6433	50.4168	53.0142	60.5965	33.25	39.1576
	7851	7900					56.2737	52.0178	53.8547	45.7986	47.6579	48.2061	84.5951	37.952	39.1576
	7901	7950					68.4761	59.5065	63.2493	49.0314	49.7676	49.0803	78.1154	35.3995	37.0656
	7951	8000					97.5541	75.1176	78.0295	55.6168	48.3611	43.3356	81.2353	35.0637	42.1615
	8001	8050					114.3	82.7215	85.988	59.6878	48.3611	41.9618	84.4751	39.5642	45.7554
	8051	8100					97.4242	69.5298	75.8753	54.5392	46.6842	36.9039	69.5959	39.2283	41.6251
	8101	8150					73.2791	55.3013	64.8051	47.1755	45.2777	34.4686	64.1963	37.952	37.6557
	8151	8200	dnaK	chaperone protein DnaK	+	CDS	59.9084	47.9854	59.1803	45.8584	42.3025	30.4098	55.0768	38.2879	38.6212
	8201	8250	dnaK	chaperone protein DnaK	+	CDS	46.1483	37.386	45.8363	41.6078	41.9779	36.0297	35.038	32.3096	37.0656
	8251	8300	dnaK	chaperone protein DnaK	+	CDS	36.4124	30.9918	42.1862	36.6388	43.168	46.7699	26.9984	24.9207	31.2188
	8301	8350	dnaK	chaperone protein DnaK	+	CDS	34.3354	31.2222	43.5625	37.8362	43.3303	51.0785	23.8786	25.8611	31.0579
	8351	8400	dnaK	chaperone protein DnaK	+	CDS	41.9294	32.2015	46.8536	39.5723	45.3859	47.0197	34.078	35.0637	38.2457
	8401	8450	dnaK	chaperone protein DnaK	+	CDS	48.8744	38.8837	50.1447	43.0447	50.2004	46.2079	44.0374	35.0637	38.6748
	8451	8500	dnaK	chaperone protein DnaK	+	CDS	48.9393	40.4391	48.0504	41.6677	47.3333	42.4613	42.1175	35.4667	39.9086
	8501	8550	dnaK	chaperone protein DnaK	+	CDS	51.2759	40.9575	50.025	42.9848	49.0644	40.4632	44.2774	39.4298	41.3569
	8551	8600	dnaK	chaperone protein DnaK	+	CDS	52.1197	39.7478	47.2725	41.1888	49.4971	43.1482	48.5972	33.6531	36.5829
	8601	8650	dnaK	chaperone protein DnaK	+	CDS	56.4684	40.151	49.3668	41.6677	51.4446	49.2677	45.1174	32.7798	36.5292
	8651	8700	dnaK	chaperone protein DnaK	+	CDS	58.4805	44.7019	53.017	46.8762	51.9314	49.3301	60.9564	37.4147	43.4488
	8701	8750	dnaK	chaperone protein DnaK	+	CDS	64.8413	55.6469	57.6245	52.8629	54.4739	47.3319	75.9556	38.8253	47.15
	8751	8800	dnaK	chaperone protein DnaK	+	CDS	60.8171	71.0276	55.8294	53.701	48.5234	40.3383	52.5569	36.743	46.3991
	8801	8850	dnaK	chaperone protein DnaK	+	CDS	64.6466	104.439	56.0687	56.2753	46.1432	42.836	47.0373	37.2132	41.4105
	8851	8900	dnaK	chaperone protein DnaK	+	CDS	66.6587	110.084	54.5129	56.4549	48.7398	44.5844	66.1161	37.4147	42.9124
	8901	8950	dnaK	chaperone protein DnaK	+	CDS	60.8171	76.3273	51.4612	48.5525	52.2019	44.0224	55.9167	37.952	44.5753
	8951	9000	dnaK	chaperone protein DnaK	+	CDS	57.9613	51.1537	53.8547	47.2952	54.3657	41.5871	53.9969	41.445	47.15
	9001	9050	dnaK	chaperone protein DnaK	+	CDS	54.651	43.4921	55.8294	41.6078	50.7413	44.5844	57.4767	39.094	45.97
	9051	9100	dnaK	chaperone protein DnaK	+	CDS	52.574	41.8216	51.4013	39.2131	46.4137	47.0197	49.3171	38.3551	43.8243
	9101	9150	dnaK	chaperone protein DnaK	+	CDS	50.3672	40.6695	52.1792	40.2309	50.3627	48.2686	51.717	40.1015	41.3569
	9151	9200	dnaK	chaperone protein DnaK	+	CDS	42.5136	35.3122	47.1528	38.4947	45.7105	46.7075	50.877	38.2207	39.2112
	9201	9250	dnaK	chaperone protein DnaK	+	CDS	43.3574	33.1808	48.5889	37.4171	47.5497	51.7654	38.3978	31.6379	36.4756
	9251	9300	dnaK	chaperone protein DnaK	+	CDS	41.2804	33.2384	45.1781	35.2619	43.6549	53.9509	27.1184	27.0702	35.8319
	9301	9350	dnaK	chaperone protein DnaK	+	CDS	43.2275	35.7154	41.4083	34.6632	44.0876	53.3889	34.798	27.003	34.1154
	9351	9400	dnaK	chaperone protein DnaK	+	CDS	43.8766	34.5633	42.7846	33.5856	44.4663	53.0142	37.3178	30.2273	31.6479
	9401	9450	dnaK	chaperone protein DnaK	+	CDS	46.2781	37.9044	46.0757	37.1777	48.0907	57.3228	40.9176	34.6606	35.8855
	9451	9500	dnaK	chaperone protein DnaK	+	CDS	44.9151	37.5012	45.5371	36.4592	44.7909	56.5111	32.9981	31.9738	34.33
	9501	9550	dnaK	chaperone protein DnaK	+	CDS	45.694	38.1924	48.5889	36.579	47.7661	54.7627	32.7581	29.0182	33.9008
	9551	9600	dnaK	chaperone protein DnaK	+	CDS	50.8216	41.2455	52.5981	40.8296	49.8217	52.8269	35.8779	31.7722	37.8702
	9601	9650	dnaK	chaperone protein DnaK	+	CDS	53.1582	41.6488	51.7005	39.3329	49.5512	47.1446	38.5178	37.146	40.4986
	9651	9700	dnaK	chaperone protein DnaK	+	CDS	56.9877	47.4093	52.1194	43.2841	55.7181	49.5799	52.5569	39.9	44.5753
	9701	9750	dnaK	chaperone protein DnaK	+	CDS	55.8194	45.5083	53.6153	44.7209	57.0705	46.9573	64.3163	38.7581	46.8818
	9751	9800	dnaK	chaperone protein DnaK	+	CDS	51.3408	39.863	47.2126	41.6677	53.5002	48.7057	52.5569	38.1536	43.5561
	9801	9850	dnaK	chaperone protein DnaK	+	CDS	52.5091	37.674	48.3495	42.0269	53.8789	50.0794	46.5573	32.3768	39.1576
	9851	9900	dnaK	chaperone protein DnaK	+	CDS	47.3166	35.6002	45.3576	40.7098	48.848	48.2061	38.9977	31.9066	36.2074
	9901	9950	dnaK	chaperone protein DnaK	+	CDS	36.672	33.0079	42.9641	39.0335	47.6038	48.5808	28.7983	29.2869	35.8855
	9951	10000	dnaK	chaperone protein DnaK	+	CDS	29.4674	30.2429	43.6223	39.4526	48.3071	52.9518	24.7186	25.0551	33.2035
	10001	10050	dnaK	chaperone protein DnaK	+	CDS	29.5972	31.3374	43.742	39.9315	46.035	53.4513	19.0789	28.4137	33.579
	10051	10100	dnaK	chaperone protein DnaK	+	CDS	37.6456	32.8351	44.46	41.3085	47.8202	53.0142	27.5984	31.1005	36.3147
	10101	10150					49.6533	39.5174	46.4347	42.9249	46.3596	50.8912	42.4775	33.0485	36.2074
	10151	10200					65.3606	45.1627	54.3334	45.5591	47.6038	43.6478	46.9173	40.4374	41.8396
	10201	10250	dnaJ	chaperone protein DnaJ	+	CDS	66.1394	44.4714	54.2736	45.7387	46.4137	39.0894	44.2774	39.497	43.3416
	10251	10300	dnaJ	chaperone protein DnaJ	+	CDS	57.3122	40.4967	50.2045	45.3196	46.3596	39.7763	42.2375	34.8621	37.8702
	10301	10350	dnaJ	chaperone protein DnaJ	+	CDS	47.5114	33.3536	45.2978	38.9737	44.0876	40.0261	42.7175	33.0485	35.51
	10351	10400	dnaJ	chaperone protein DnaJ	+	CDS	35.5686	26.3257	36.5614	35.3816	41.3288	38.0279	31.3182	28.0778	33.1499
	10401	10450	dnaJ	chaperone protein DnaJ	+	CDS	19.8613	19.5283	27.7651	32.0889	38.624	36.6541	20.9988	23.6445	29.9851
	10451	10500	dnaJ	chaperone protein DnaJ	+	CDS	18.8228	17.9729	23.337	29.4548	35.2701	35.9048	13.4392	19.7485	27.8394
	10501	10550	dnaJ	chaperone protein DnaJ	+	CDS	29.4025	23.503	28.6028	28.0778	36.6225	36.0297	15.3591	21.4278	27.3567
	10551	10600	dnaJ	chaperone protein DnaJ	+	CDS	34.3354	23.7911	29.3807	27.6587	35.4324	37.4035	17.519	22.4354	25.4793
	10601	10650	dnaJ	chaperone protein DnaJ	+	CDS	29.5972	20.6804	25.0724	25.3838	31.9162	38.5899	11.9993	22.2339	20.3298
	10651	10700	dnaJ	chaperone protein DnaJ	+	CDS	18.8877	14.3438	18.7893	21.3128	27.805	32.2831	9.95942	16.9945	17.9696
	10701	10750	dnaJ	chaperone protein DnaJ	+	CDS	7.59403	8.12237	10.6513	13.4702	19.0415	21.5429	9.83943	11.1505	14.4293
	10751	10800	dnaJ	chaperone protein DnaJ	+	CDS	6.231	6.97026	8.73643	10.2972	16.0663	17.047	7.67955	9.80708	9.76258
	10801	10850	dnaJ	chaperone protein DnaJ	+	CDS	8.56762	8.00716	11.0701	9.63865	15.904	15.6732	6.59962	9.00102	7.88516
	10851	10900	dnaJ	chaperone protein DnaJ	+	CDS	5.38722	4.60844	7.00111	6.16634	9.73714	10.0533	5.39969	6.85152	6.59779
	10901	10950	dnaJ	chaperone protein DnaJ	+	CDS	5.32231	4.78126	8.67659	6.34594	10.6027	12.4886	4.31975	5.84394	7.4024
	10951	11000	dnaJ	chaperone protein DnaJ	+	CDS	20.1858	15.2655	20.9435	16.6431	22.3413	20.9185	16.319	13.3672	16.9504
	11001	11050	dnaJ	chaperone protein DnaJ	+	CDS	35.958	27.1322	34.8859	28.0179	34.1882	32.0958	26.9984	20.7561	24.621
	11051	11100	dnaJ	chaperone protein DnaJ	+	CDS	41.9294	33.584	39.9721	32.3284	39.2731	43.0858	28.3183	23.6445	26.7666
	11101	11150	dnaJ	chaperone protein DnaJ	+	CDS	45.3694	35.485	41.9468	33.6455	41.0042	45.8957	31.3182	25.5924	32.7207
	11151	11200	dnaJ	chaperone protein DnaJ	+	CDS	46.5378	37.7892	44.8789	38.1954	46.0891	51.1409	34.438	26.0626	34.8664
	11201	11250	dnaJ	chaperone protein DnaJ	+	CDS	45.6291	39.1141	43.5625	38.2553	44.7368	54.2007	32.3981	28.6823	30.0387
	11251	11300	dnaJ	chaperone protein DnaJ	+	CDS	48.8095	39.575	47.1528	38.7342	43.4926	52.0776	32.5181	31.0334	33.5253
	11301	11350	dnaJ	chaperone protein DnaJ	+	CDS	56.0141	42.6857	52.3587	41.2486	46.4137	47.3944	34.198	36.2056	41.0887
	11351	11400	dnaJ	chaperone protein DnaJ	+	CDS	59.4541	43.0313	54.1539	42.9848	44.4663	39.6514	37.4378	37.6834	39.3185
	11401	11450					62.7643	44.0106	54.2736	40.4105	40.1387	33.0324	36.9578	33.4515	36.5292
	11451	11500	mutS	DNA mismatch repair protein MutS	+	CDS	64.0624	45.0475	55.5302	40.4704	43.709	42.5862	27.7184	30.6975	33.0426
	11501	11550	mutS	DNA mismatch repair protein MutS	+	CDS	59.0647	40.3238	53.6752	42.6256	45.4941	45.084	29.7583	29.3541	30.897
	11551	11600	mutS	DNA mismatch repair protein MutS	+	CDS	49.3287	38.4229	48.7684	43.344	44.7909	43.96	29.6383	31.7051	35.7782
	11601	11650	mutS	DNA mismatch repair protein MutS	+	CDS	47.3815	38.9989	44.7592	40.171	43.0598	45.0215	31.1982	31.2349	35.51
	11651	11700	mutS	DNA mismatch repair protein MutS	+	CDS	46.9272	38.0772	42.3059	38.6743	46.7383	49.5799	32.3981	30.4288	32.238
	11701	11750	mutS	DNA mismatch repair protein MutS	+	CDS	40.826	36.061	38.9549	33.7053	43.2221	43.0233	22.3187	26.2642	30.3606
	11751	11800	mutS	DNA mismatch repair protein MutS	+	CDS	30.8305	29.4364	34.9457	28.7363	37.7585	38.2152	19.7988	22.1667	25.4256
	11801	11850	mutS	DNA mismatch repair protein MutS	+	CDS	20.5753	23.5606	26.7478	22.1509	30.0229	31.5962	14.0392	18.2035	20.2761
	11851	11900	mutS	DNA mismatch repair protein MutS	+	CDS	9.28159	10.945	12.985	12.5722	15.363	18.1085	5.75966	10.8147	12.0155
	11901	11950	mutS	DNA mismatch repair protein MutS	+	CDS	1.94719	2.30422	3.53047	5.5078	6.22095	6.68142	1.55991	4.83637	4.18396
	11951	12000	mutS	DNA mismatch repair protein MutS	+	CDS	5.77665	5.76055	8.43723	9.93799	12.4419	14.4244	3.3598	6.98586	8.09972
	12001	12050	mutS	DNA mismatch repair protein MutS	+	CDS	15.1231	13.8253	17.8319	17.4813	25.9116	29.5356	11.3993	12.2924	13.3565
	12051	12100	mutS	DNA mismatch repair protein MutS	+	CDS	23.9504	21.026	24.1748	24.6055	35.7029	38.7772	21.3588	18.1364	19.096
	12101	12150	mutS	DNA mismatch repair protein MutS	+	CDS	24.3398	23.9063	25.5511	26.162	36.6225	39.027	23.9986	20.4202	20.9735
	12151	12200	mutS	DNA mismatch repair protein MutS	+	CDS	20.9647	23.6183	25.0125	25.1443	35.2701	34.7184	20.9988	18.2035	17.4332
	12201	12250	mutS	DNA mismatch repair protein MutS	+	CDS	12.2673	13.9405	13.8825	15.5057	20.5021	20.9185	11.0394	11.2849	12.7128
	12251	12300	mutS	DNA mismatch repair protein MutS	+	CDS	4.28381	5.47252	4.72725	5.98674	8.65524	8.11761	3.23981	4.63485	5.04221
	12301	12350	mutS	DNA mismatch repair protein MutS	+	CDS	6.94497	5.47252	5.62482	6.34594	8.60114	7.61807	1.91989	4.70202	4.39853
	12351	12400	mutS	DNA mismatch repair protein MutS	+	CDS	9.15178	7.43111	7.53966	8.74064	13.1451	11.3022	3.3598	7.45607	5.57862
	12401	12450	mutS	DNA mismatch repair protein MutS	+	CDS	5.64684	5.70294	5.44531	7.48342	12.1173	11.3647	2.99983	6.04546	6.00774
	12451	12500	mutS	DNA mismatch repair protein MutS	+	CDS	5.71175	6.39421	5.86418	7.60316	12.3878	12.5511	3.23981	6.98586	6.27594
	12501	12550	mutS	DNA mismatch repair protein MutS	+	CDS	5.90647	6.16379	6.04369	6.76502	11.7928	12.2389	2.75984	8.73233	6.2223
	12551	12600	mutS	DNA mismatch repair protein MutS	+	CDS	3.1804	4.32041	4.42805	5.3282	9.62895	8.74204	2.15987	6.78435	4.39853
	12601	12650	mutS	DNA mismatch repair protein MutS	+	CDS	2.53134	3.28351	3.88951	5.1486	9.088	6.86875	2.63985	5.50808	4.02304
	12651	12700	mutS	DNA mismatch repair protein MutS	+	CDS	4.99778	5.29971	6.82159	7.00448	12.9829	9.67869	5.03971	6.24697	5.09585
	12701	12750	mutS	DNA mismatch repair protein MutS	+	CDS	10.0605	8.06477	10.4717	11.3149	17.8514	13.1755	10.5594	10.6803	8.47521
	12751	12800	mutS	DNA mismatch repair protein MutS	+	CDS	12.462	8.87125	12.6858	14.8471	22.4495	17.9212	10.6794	11.4864	11.5327
	12801	12850	mutS	DNA mismatch repair protein MutS	+	CDS	8.63253	7.77674	11.9079	16.703	21.2053	20.7311	7.31957	10.546	13.1956
	12851	12900	mutS	DNA mismatch repair protein MutS	+	CDS	15.6424	13.3069	16.8745	20.4148	25.8575	29.6605	9.95942	16.0541	17.8623
	12901	12950	mutS	DNA mismatch repair protein MutS	+	CDS	29.078	26.0377	25.7904	25.5035	36.2979	42.4613	15.1191	20.0172	23.3873
	12951	13000	mutS	DNA mismatch repair protein MutS	+	CDS	35.0494	29.3212	30.5177	29.335	42.4648	46.645	16.559	21.6293	23.6555
	13001	13050	mutS	DNA mismatch repair protein MutS	+	CDS	33.1022	25.2312	28.6028	28.6166	42.4648	44.5844	30.2382	21.0919	21.7781
	13051	13100	mutS	DNA mismatch repair protein MutS	+	CDS	26.6116	20.3347	26.6282	26.2818	36.4602	39.9012	25.9185	17.196	19.0424
	13101	13150	mutS	DNA mismatch repair protein MutS	+	CDS	14.3443	12.5004	16.8146	21.3128	26.8312	30.4098	9.59944	14.5763	17.9696
	13151	13200	mutS	DNA mismatch repair protein MutS	+	CDS	7.85365	8.75603	10.1726	15.2662	17.635	20.6687	6.71961	10.8147	11.5864
	13201	13250	mutS	DNA mismatch repair protein MutS	+	CDS	5.84156	6.39421	6.58224	9.57878	12.9829	13.9873	4.67973	7.25455	6.32959
	13251	13300	mutS	DNA mismatch repair protein MutS	+	CDS	3.37512	4.1476	6.16337	8.50117	12.0091	12.114	2.39986	6.98586	7.45604
	13301	13350	mutS	DNA mismatch repair protein MutS	+	CDS	7.72384	8.23759	11.1898	11.3149	17.7432	18.5456	4.07976	9.33687	13.3565
	13351	13400	mutS	DNA mismatch repair protein MutS	+	CDS	17.33	16.648	19.268	20.4148	29.5901	31.3465	10.9194	16.2556	17.2186
	13401	13450	mutS	DNA mismatch repair protein MutS	+	CDS	24.0153	22.2357	21.8411	24.0068	31.9162	35.9673	16.0791	19.8157	21.8317
	13451	13500	mutS	DNA mismatch repair protein MutS	+	CDS	22.0681	22.0053	21.3624	26.7607	32.0244	36.7166	11.0394	19.8828	23.28
	13501	13550	mutS	DNA mismatch repair protein MutS	+	CDS	17.8492	18.6066	19.3279	25.8028	34.5669	37.6532	11.0394	17.4647	23.9773
	13551	13600	mutS	DNA mismatch repair protein MutS	+	CDS	18.9526	19.0674	22.6788	27.1199	35.7029	39.2767	15.2391	16.8601	24.7283
	13601	13650	mutS	DNA mismatch repair protein MutS	+	CDS	31.9339	25.404	31.2956	31.8495	40.7878	45.3337	17.039	22.301	27.3567
	13651	13700	mutS	DNA mismatch repair protein MutS	+	CDS	41.0207	30.3581	37.9975	32.2685	45.981	49.8296	19.3189	25.5924	31.5943
	13701	13750	mutS	DNA mismatch repair protein MutS	+	CDS	46.6027	35.485	43.8018	34.9027	49.7135	52.7645	30.4782	27.4061	34.169
	13751	13800	mutS	DNA mismatch repair protein MutS	+	CDS	41.4102	36.2915	43.0239	33.8849	47.0629	48.0188	30.7182	29.0182	30.4678
	13801	13850	mutS	DNA mismatch repair protein MutS	+	CDS	33.946	31.4526	37.818	33.3461	42.4648	43.398	16.679	22.7041	26.0693
	13851	13900	mutS	DNA mismatch repair protein MutS	+	CDS	24.1451	21.3716	24.9527	28.437	34.675	35.5926	17.159	19.6813	24.1382
	13901	13950	mutS	DNA mismatch repair protein MutS	+	CDS	13.825	16.1871	16.4556	23.7075	28.7246	29.4732	10.7994	18.1364	19.2033
	13951	14000	mutS	DNA mismatch repair protein MutS	+	CDS	8.04837	11.1755	12.3267	19.0977	22.5036	21.418	3.95977	14.5091	15.1266
	14001	14050	mutS	DNA mismatch repair protein MutS	+	CDS	7.85365	9.67772	12.0275	16.8227	19.6366	18.8578	3.3598	12.1581	13.5174
	14051	14100	mutS	DNA mismatch repair protein MutS	+	CDS	10.3201	9.73533	12.5063	16.703	21.0971	20.6687	6.95959	12.6955	12.7665
	14101	14150	mutS	DNA mismatch repair protein MutS	+	CDS	18.4334	16.4176	18.6696	20.9536	25.2625	25.6641	12.7193	17.8005	16.7895
	14151	14200	mutS	DNA mismatch repair protein MutS	+	CDS	35.0494	32.4319	35.6638	31.2508	31.9162	35.655	13.1992	23.3758	22.9045
	14201	14250	glnD	protein-PII uridylyltransferase	+	CDS	41.6698	40.0358	42.605	35.4415	35.757	45.084	23.9986	25.4581	28.4295
	14251	14300	glnD	protein-PII uridylyltransferase	+	CDS	43.617	41.1303	46.6142	41.6677	44.2499	54.7627	34.078	27.1374	30.5751
	14301	14350	glnD	protein-PII uridylyltransferase	+	CDS	46.0834	38.0772	45.8363	40.2908	48.6316	49.5799	32.3981	27.6076	33.0426
	14351	14400	glnD	protein-PII uridylyltransferase	+	CDS	48.6148	37.9044	46.7339	42.2664	51.9314	50.5165	35.5179	27.4061	34.33
	14401	14450	glnD	protein-PII uridylyltransferase	+	CDS	47.7061	36.2915	46.2552	41.6677	49.5512	50.2043	37.6778	26.6	33.3108
	14451	14500	glnD	protein-PII uridylyltransferase	+	CDS	47.8359	36.9827	46.6741	42.6256	47.3333	51.1409	39.5977	29.9586	35.7782
	14501	14550	glnD	protein-PII uridylyltransferase	+	CDS	51.1461	43.0889	48.7684	46.8163	46.5219	53.826	35.3979	31.8394	38.1384
	14551	14600	glnD	protein-PII uridylyltransferase	+	CDS	53.288	46.2572	54.6326	49.8097	49.6053	49.8296	38.8777	37.549	43.6098
	14601	14650	glnD	protein-PII uridylyltransferase	+	CDS	55.6895	49.2527	54.6924	48.7919	52.1478	41.7745	39.8377	42.4526	44.0389
	14651	14700	glnD	protein-PII uridylyltransferase	+	CDS	49.3287	39.8054	45.6568	44.8407	47.2792	41.2125	38.3978	36.4071	37.7093
	14701	14750	glnD	protein-PII uridylyltransferase	+	CDS	44.1362	36.6371	40.6304	41.0092	44.6827	36.4668	35.6379	30.899	37.3875
	14751	14800	glnD	protein-PII uridylyltransferase	+	CDS	34.2056	29.0332	33.9285	32.8073	42.032	38.0279	29.0383	26.8687	33.4181
	14801	14850	glnD	protein-PII uridylyltransferase	+	CDS	19.9262	22.2357	27.4659	29.2752	35.4865	37.7781	17.519	21.6965	26.4448
	14851	14900	glnD	protein-PII uridylyltransferase	+	CDS	18.1737	25.5768	24.7732	30.6521	35.5406	36.3419	13.4392	20.7561	25.0501
	14901	14950	glnD	protein-PII uridylyltransferase	+	CDS	31.2199	32.0287	31.1759	32.2685	36.9471	33.9066	29.9983	21.2263	28.6441
	14951	15000	glnD	protein-PII uridylyltransferase	+	CDS	36.8018	30.8765	35.4843	33.406	40.2469	33.9066	30.7182	25.5924	30.6824
	15001	15050	glnD	protein-PII uridylyltransferase	+	CDS	38.5543	31.6254	40.2713	35.9803	44.5204	36.4044	24.9585	30.5632	30.4678
	15051	15100	glnD	protein-PII uridylyltransferase	+	CDS	36.1528	30.7037	40.6304	34.9027	44.0335	42.9609	27.5984	29.0182	31.8088
	15101	15150	glnD	protein-PII uridylyltransferase	+	CDS	31.5444	29.2636	37.5786	36.3395	44.0876	48.5808	24.1186	26.8015	30.7897
	15151	15200	glnD	protein-PII uridylyltransferase	+	CDS	30.5059	29.0908	38.3565	35.5612	43.6008	49.2677	27.8384	24.1818	30.1996
	15201	15250	glnD	protein-PII uridylyltransferase	+	CDS	33.5565	29.206	40.1517	37.7763	44.0335	45.2089	32.1581	30.6975	35.2955
	15251	15300	glnD	protein-PII uridylyltransferase	+	CDS	42.903	33.7568	43.8018	39.3927	49.6053	47.7066	32.9981	35.198	38.353
	15301	15350	glnD	protein-PII uridylyltransferase	+	CDS	48.1604	36.6371	41.5878	36.9382	47.5497	41.712	38.0378	34.795	39.4794
	15351	15400	glnD	protein-PII uridylyltransferase	+	CDS	48.9393	36.8099	43.9813	41.2486	44.845	34.656	34.918	35.601	38.353
	15401	15450	glnD	protein-PII uridylyltransferase	+	CDS	39.5928	33.4688	39.7328	40.4105	40.301	32.4704	23.9986	31.6379	35.7246
	15451	15500	glnD	protein-PII uridylyltransferase	+	CDS	27.5202	30.0701	39.3139	40.4704	41.4911	42.1491	15.2391	24.1818	29.6096
	15501	15550	glnD	protein-PII uridylyltransferase	+	CDS	24.5346	25.9801	34.4072	38.6743	42.6271	47.0197	16.439	23.0399	30.1996
	15551	15600	glnD	protein-PII uridylyltransferase	+	CDS	33.2969	29.2636	36.2622	39.9315	43.7631	45.5211	26.6384	25.5253	30.6288
	15601	15650	glnD	protein-PII uridylyltransferase	+	CDS	41.54	36.2915	37.6384	38.6145	43.8712	40.7754	29.1583	27.4732	29.5023
	15651	15700	glnD	protein-PII uridylyltransferase	+	CDS	44.7853	41.8792	37.4589	40.65	43.2762	38.465	24.3586	28.0778	31.3797
	15701	15750	glnD	protein-PII uridylyltransferase	+	CDS	41.2155	38.8837	35.963	36.2198	42.0861	41.9618	22.9187	26.0626	27.5176
	15751	15800	glnD	protein-PII uridylyltransferase	+	CDS	34.7248	31.5678	31.7144	29.335	37.7044	37.0912	20.3988	20.353	22.1535
	15801	15850	glnD	protein-PII uridylyltransferase	+	CDS	19.6017	19.3554	21.123	19.2174	26.9394	24.9773	14.6391	17.3303	16.9504
	15851	15900	glnD	protein-PII uridylyltransferase	+	CDS	11.9427	11.9819	14.3613	14.0688	20.7726	18.7954	14.7591	11.0833	12.981
	15901	15950	glnD	protein-PII uridylyltransferase	+	CDS	18.9526	20.3923	18.8491	16.5234	22.0168	19.8569	20.1588	15.1136	16.7359
	15951	16000	glnD	protein-PII uridylyltransferase	+	CDS	32.7127	39.0565	32.253	26.9403	35.4324	34.2189	22.0787	24.249	21.9926
	16001	16050	glnD	protein-PII uridylyltransferase	+	CDS	37.7105	41.5912	36.2622	30.712	40.5714	37.7781	28.6783	27.9435	25.0501
	16051	16100	glnD	protein-PII uridylyltransferase	+	CDS	34.2705	31.4526	32.4923	28.7363	38.3535	37.8406	26.7584	24.7192	24.7819
	16101	16150	glnD	protein-PII uridylyltransferase	+	CDS	24.924	23.4454	27.7052	25.0844	31.4293	35.0931	22.9187	16.9945	19.1497
	16151	16200	glnD	protein-PII uridylyltransferase	+	CDS	11.6182	12.0972	14.7801	16.9425	19.853	24.7899	11.2793	10.6803	13.5711
	16201	16250	glnD	protein-PII uridylyltransferase	+	CDS	9.47631	8.98646	12.985	17.5411	21.9086	24.2904	8.39951	12.5611	13.732
	16251	16300	glnD	protein-PII uridylyltransferase	+	CDS	13.4356	14.5742	18.6098	22.2108	27.2099	30.2849	11.1593	15.8525	17.1113
	16301	16350	glnD	protein-PII uridylyltransferase	+	CDS	15.5126	18.7794	23.0977	24.9048	34.08	33.0949	11.0394	18.6737	23.3873
	16351	16400	glnD	protein-PII uridylyltransferase	+	CDS	15.5126	22.0629	25.9101	27.7186	38.4617	37.7781	13.5592	20.0844	24.031
	16401	16450	glnD	protein-PII uridylyltransferase	+	CDS	20.4455	23.2726	28.902	27.1199	37.7044	42.6487	15.8391	24.8536	26.1766
	16451	16500	glnD	protein-PII uridylyltransferase	+	CDS	31.0901	25.9225	29.1414	29.7541	38.4617	41.0252	19.6789	24.5849	25.5329
	16501	16550	glnD	protein-PII uridylyltransferase	+	CDS	28.5587	24.1943	24.474	24.9647	32.0785	33.0949	19.4389	20.6217	18.9888
	16551	16600	glnD	protein-PII uridylyltransferase	+	CDS	13.0462	13.4221	14.84	16.9425	18.9874	21.6053	11.8793	13.3672	12.8737
	16601	16650	glnD	protein-PII uridylyltransferase	+	CDS	4.93287	6.85505	9.63401	11.8537	13.2533	15.923	3.71978	7.25455	8.95797
	16651	16700	glnD	protein-PII uridylyltransferase	+	CDS	9.3465	9.90814	12.9251	14.7274	19.0415	20.6062	5.99965	11.0833	13.0883
	16701	16750	glnD	protein-PII uridylyltransferase	+	CDS	19.5368	19.413	25.1322	22.8095	29.9147	33.3447	9.71943	16.6586	18.9888
	16751	16800	glnD	protein-PII uridylyltransferase	+	CDS	30.7656	25.5192	34.7064	29.1554	36.0815	40.5881	11.8793	22.9727	24.5137
	16801	16850	glnD	protein-PII uridylyltransferase	+	CDS	38.2298	29.8972	37.8778	36.3994	41.2206	45.8333	16.679	29.0182	28.5368
	16851	16900	glnD	protein-PII uridylyltransferase	+	CDS	38.5543	32.1439	35.963	37.8362	43.9794	44.522	17.279	25.794	28.5368
	16901	16950	glnD	protein-PII uridylyltransferase	+	CDS	31.155	25.5192	30.6373	34.1244	39.9223	41.0252	12.2393	23.5101	28.2149
	16951	17000	glnD	protein-PII uridylyltransferase	+	CDS	21.3541	20.6804	28.1241	32.4481	38.1912	42.7111	13.4392	21.898	26.6594
	17001	17050	glnD	protein-PII uridylyltransferase	+	CDS	23.6908	23.503	32.7317	33.7652	41.2206	44.2722	18.7189	22.9056	26.0693
	17051	17100	moaC	molybdenum cofactor biosynthesis protein C	-	CDS	32.5829	31.8558	37.8778	36.1	43.5467	45.5835	26.0385	26.197	32.2916
	17101	17150	moaC	molybdenum cofactor biosynthesis protein C	-	CDS	36.9965	34.8513	41.3484	37.2974	43.7631	48.1437	32.0381	26.5328	33.3644
	17151	17200	moaC	molybdenum cofactor biosynthesis protein C	-	CDS	37.9701	32.7775	39.673	36.579	42.8434	51.5156	28.6783	22.9727	27.1958
	17201	17250	moaC	molybdenum cofactor biosynthesis protein C	-	CDS	34.7248	30.4733	37.3991	34.783	42.1943	49.455	16.679	23.7788	27.8931
	17251	17300	moaC	molybdenum cofactor biosynthesis protein C	-	CDS	26.9361	23.8487	30.8169	29.7541	37.9208	40.9627	14.3992	22.5697	24.5137
	17301	17350	moaC	molybdenum cofactor biosynthesis protein C	-	CDS	15.5775	16.4176	19.9861	23.5878	30.7261	33.6569	8.27952	19.6813	21.4026
	17351	17400	moaC	molybdenum cofactor biosynthesis protein C	-	CDS	9.73593	13.0188	17.3532	22.2707	26.2362	31.2216	6.71961	19.7485	21.9926
	17401	17450	moaC	molybdenum cofactor biosynthesis protein C	-	CDS	12.6567	14.5742	18.909	22.3904	24.6674	28.7863	5.27969	14.9793	16.0385
	17451	17500	moaC	molybdenum cofactor biosynthesis protein C	-	CDS	25.5731	25.8649	28.4233	29.5745	32.944	31.846	14.1592	21.8308	20.5443
	17501	17550	moaB	molybdenum cofactor biosynthesis protein B	-	CDS	37.1913	36.1762	37.2196	36.4592	41.6533	35.5926	20.9988	28.2793	30.6824
	17551	17600	moaB	molybdenum cofactor biosynthesis protein B	-	CDS	46.7974	39.4022	44.8789	42.8052	45.7105	43.6478	31.6782	28.0106	34.3836
	17601	17650	moaB	molybdenum cofactor biosynthesis protein B	-	CDS	52.7039	40.4391	50.4439	42.5058	50.3086	48.331	35.2779	34.795	36.9583
	17651	17700	moaB	molybdenum cofactor biosynthesis protein B	-	CDS	54.3914	43.1465	48.3495	43.4637	46.7924	43.398	30.5982	36.8773	40.7668
	17701	17750	moaB	molybdenum cofactor biosynthesis protein B	-	CDS	50.3023	41.4183	48.2299	42.8052	44.7909	38.8396	34.678	36.4743	40.7132
	17751	17800	moaB	molybdenum cofactor biosynthesis protein B	-	CDS	48.42	37.2131	44.2805	39.8118	45.6023	43.0858	35.2779	31.8394	37.7629
	17801	17850	moaB	molybdenum cofactor biosynthesis protein B	-	CDS	44.7853	33.6416	38.6557	38.7941	45.0613	51.1409	23.0387	28.8167	35.5637
	17851	17900	moaB	molybdenum cofactor biosynthesis protein B	-	CDS	37.3211	29.0908	35.7236	36.1599	43.6008	53.7011	19.4389	31.5707	31.3797
	17901	17950	moaB	molybdenum cofactor biosynthesis protein B	-	CDS	35.1143	32.8351	38.177	37.2375	45.981	59.321	20.8788	28.548	31.9698
	17951	18000	moaB	molybdenum cofactor biosynthesis protein B	-	CDS	37.1264	32.3167	38.9549	35.9803	45.0613	56.1988	27.2384	27.1374	33.4181
	18001	18050	moaB	molybdenum cofactor biosynthesis protein B	-	CDS	37.7105	31.2222	40.75	36.3395	45.7646	55.9491	25.6785	27.2046	31.8625
	18051	18100	moaE	molybdopterin converting factor, large subunit	-	CDS	36.1528	31.7982	39.8525	36.2796	46.1973	52.0152	22.3187	28.6152	32.5062
	18101	18150	moaE	molybdopterin converting factor, large subunit	-	CDS	33.946	30.8765	39.9721	38.1355	44.7368	47.1446	18.8389	26.8015	29.8778
	18151	18200	moaE	molybdopterin converting factor, large subunit	-	CDS	25.9625	27.9387	34.7064	35.1422	41.3288	44.9591	15.7191	24.0475	27.303
	18201	18250	moaE	molybdopterin converting factor, large subunit	-	CDS	21.2892	22.1205	31.7743	34.0047	42.0861	47.5192	13.0792	21.3606	23.87
	18251	18300	moaE	molybdopterin converting factor, large subunit	-	CDS	19.4719	19.5859	28.6627	30.6521	38.9486	42.8985	11.7593	20.2187	23.28
	18301	18350	moaE	molybdopterin converting factor, large subunit	-	CDS	15.4477	17.6849	21.8411	26.7607	37.3798	38.465	11.0394	18.9424	23.1191
	18351	18400	moaE	molybdopterin converting factor, large subunit	-	CDS	10.7744	14.9198	17.8319	24.5456	32.944	32.8451	7.79955	18.7409	21.6171
	18401	18450	moaE	molybdopterin converting factor, large subunit	-	CDS	15.7722	18.1457	19.0287	25.4436	32.4571	36.4044	8.5195	21.2263	23.0118
	18451	18500	moaE	molybdopterin converting factor, large subunit	-	CDS	23.1066	24.828	21.482	27.2995	34.9455	39.7139	8.5195	22.4354	24.3528
	18501	18550	moaD	molybdopterin converting factor, small subunit	-	CDS	21.0296	24.1367	22.9182	27.1798	38.4076	41.8994	7.55956	17.8005	23.7091
	18551	18600	moaD	molybdopterin converting factor, small subunit	-	CDS	18.3036	20.1043	20.3451	25.9226	34.5128	40.2758	7.79955	16.5243	20.8662
	18601	18650	moaD	molybdopterin converting factor, small subunit	-	CDS	12.1375	12.3852	15.0195	20.774	27.4263	31.0343	7.67955	15.7854	17.9159
	18651	18700	moaD	molybdopterin converting factor, small subunit	-	CDS	5.97137	6.91266	9.33481	12.9314	19.4743	19.1076	4.79972	12.4268	14.0538
	18701	18750	moaD	molybdopterin converting factor, small subunit	-	CDS	6.49062	8.4104	10.6513	12.3925	20.3939	20.9809	7.79955	15.8525	16.5213
	18751	18800	moaA	molybdenum cofactor biosynthesis protein A	-	CDS	11.2937	12.0972	14.4211	17.3017	25.6411	28.9736	12.8393	20.2187	17.9159
	18801	18850	moaA	molybdenum cofactor biosynthesis protein A	-	CDS	15.5126	16.5328	19.4475	23.6476	32.7276	38.2152	11.5193	21.2263	20.1152
	18851	18900	moaA	molybdenum cofactor biosynthesis protein A	-	CDS	16.9405	20.5652	24.6535	31.7896	36.5684	44.2722	10.0794	21.495	25.6402
	18901	18950	moaA	molybdenum cofactor biosynthesis protein A	-	CDS	21.6787	25.3464	27.047	35.202	39.5977	46.8948	12.3593	23.1743	29.6632
	18951	19000	moaA	molybdenum cofactor biosynthesis protein A	-	CDS	29.4025	29.3788	32.5522	34.6632	39.9223	48.5808	17.879	23.846	29.0732
	19001	19050	moaA	molybdenum cofactor biosynthesis protein A	-	CDS	37.8403	31.5102	37.2196	33.4659	41.4911	48.893	21.7187	25.7268	27.6249
	19051	19100	moaA	molybdenum cofactor biosynthesis protein A	-	CDS	43.1626	34.9089	38.8951	33.2264	43.4385	45.8957	33.598	28.7495	30.9506
	19101	19150	moaA	molybdenum cofactor biosynthesis protein A	-	CDS	43.0977	34.0448	40.2115	34.1843	44.1417	41.7745	37.9178	29.2197	31.6479
	19151	19200	moaA	molybdenum cofactor biosynthesis protein A	-	CDS	37.1264	29.8972	34.826	33.7053	41.2747	40.2758	32.5181	27.1374	26.5521
	19201	19250	moaA	molybdenum cofactor biosynthesis protein A	-	CDS	27.9097	22.927	27.047	28.9758	34.675	38.2152	20.0388	22.2339	23.6018
	19251	19300	moaA	molybdenum cofactor biosynthesis protein A	-	CDS	14.2145	15.3807	16.4556	22.9891	28.4	30.722	8.27952	14.845	20.2225
	19301	19350	moaA	molybdenum cofactor biosynthesis protein A	-	CDS	14.539	16.5328	16.5154	23.3483	27.1017	31.0967	9.83943	16.7929	20.598
	19351	19400	moaA	molybdenum cofactor biosynthesis protein A	-	CDS	28.7535	27.8235	26.4486	29.1554	34.1882	35.9048	18.2389	26.0626	24.1919
	19401	19450	moaA	molybdenum cofactor biosynthesis protein A	-	CDS	36.6071	33.8144	36.1425	32.9869	40.1928	38.4025	22.0787	30.496	27.0348
	19451	19500	moaA	molybdenum cofactor biosynthesis protein A	-	CDS	37.1913	33.8144	37.3393	35.2619	44.845	42.3989	23.3986	28.4808	28.4295
	19501	19550	moaA	molybdenum cofactor biosynthesis protein A	-	CDS	38.035	33.9296	39.6131	37.6566	46.9547	46.2079	33.4781	30.1601	30.6288
	19551	19600	moaA	molybdenum cofactor biosynthesis protein A	-	CDS	41.9943	39.8054	45.5371	41.3085	46.7383	48.331	41.5176	36.0712	36.4219
	19601	19650	moaA	molybdenum cofactor biosynthesis protein A	-	CDS	49.0691	50.0016	53.2563	49.9893	44.5204	41.5247	43.5575	40.5046	41.5714
	19651	19700	moaA	molybdenum cofactor biosynthesis protein A	-	CDS	55.2352	56.2806	52.2989	53.2221	43.3844	39.3392	44.2774	37.7505	36.3147
	19701	19750	moaA	molybdenum cofactor biosynthesis protein A	-	CDS	62.3749	71.4884	49.7857	57.8918	41.9238	37.9654	37.7978	35.8697	33.0426
	19751	19800	moaA	molybdenum cofactor biosynthesis protein A	-	CDS	54.7809	77.1338	43.9813	51.6656	35.5406	29.8478	36.7179	32.2424	31.3797
	19801	19850	CCNA_00019	molybdopterin-guanine dinucleotide biosynthesis protein A	+	CDS	36.9316	58.0087	31.5948	39.4526	30.0229	24.5402	23.2786	19.547	23.1727
	19851	19900	CCNA_00019	molybdopterin-guanine dinucleotide biosynthesis protein A	+	CDS	15.7073	23.8487	15.558	22.2707	21.8545	20.1691	5.51968	11.5535	15.7167
	19901	19950	CCNA_00019	molybdopterin-guanine dinucleotide biosynthesis protein A	+	CDS	5.06269	8.23759	8.43723	14.8471	18.0137	16.6723	3.71978	9.06819	11.2109
	19951	20000	CCNA_00019	molybdopterin-guanine dinucleotide biosynthesis protein A	+	CDS	8.3729	9.90814	12.5661	17.1221	21.9627	21.6053	3.71978	12.4268	14.322
	20001	20050	CCNA_00019	molybdopterin-guanine dinucleotide biosynthesis protein A	+	CDS	13.176	15.2655	20.1058	23.8871	31.5916	34.1564	10.4394	16.8601	19.9543
	20051	20100	CCNA_00019	molybdopterin-guanine dinucleotide biosynthesis protein A	+	CDS	21.2892	21.1988	28.7823	28.7962	36.8389	41.0876	13.6792	19.2111	22.1535
	20101	20150	CCNA_00019	molybdopterin-guanine dinucleotide biosynthesis protein A	+	CDS	26.8063	24.5975	35.0654	32.3284	38.7322	45.3337	15.7191	22.7041	26.1766
	20151	20200	CCNA_00019	molybdopterin-guanine dinucleotide biosynthesis protein A	+	CDS	28.6236	27.4202	37.6983	34.8428	41.0042	48.9554	17.519	23.846	27.6249
	20201	20250	CCNA_00019	molybdopterin-guanine dinucleotide biosynthesis protein A	+	CDS	32.1935	30.4733	39.8525	36.3395	43.1139	54.95	16.799	21.9652	28.0004
	20251	20300	CCNA_00019	molybdopterin-guanine dinucleotide biosynthesis protein A	+	CDS	30.8954	28.918	35.7236	37.5369	42.1943	54.8251	23.7586	23.9131	27.0348
	20301	20350	CCNA_00019	molybdopterin-guanine dinucleotide biosynthesis protein A	+	CDS	30.7656	29.3212	35.4244	40.4704	40.1928	51.4532	21.5987	25.1222	26.5521
	20351	20400	CCNA_00019	molybdopterin-guanine dinucleotide biosynthesis protein A	+	CDS	30.6357	29.5516	36.5015	42.0868	39.4354	52.0152	15.7191	24.7192	25.0501
	20401	20450	CCNA_00019	molybdopterin-guanine dinucleotide biosynthesis protein A	+	CDS	33.5565	33.584	41.8271	41.6677	41.437	52.14	14.1592	26.5328	26.6057
	20451	20500	CCNA_00020	hypothetical protein	-	CDS	36.5422	38.9413	43.9215	42.9848	44.5204	50.1419	16.559	26.9359	27.6785
	20501	20550	CCNA_00020	hypothetical protein	-	CDS	44.0064	47.4669	45.597	50.1689	44.304	47.1446	24.4786	27.4061	26.0157
	20551	20600	CCNA_00020	hypothetical protein	-	CDS	52.8986	59.7945	52.1792	56.8142	46.4678	45.8957	35.7579	38.1536	33.579
	20601	20650	CCNA_00020	hypothetical protein	-	CDS	61.0119	73.159	58.3426	67.7699	46.4678	43.0233	44.7574	49.5728	41.035
	20651	20700	CCNA_00020	hypothetical protein	-	CDS	70.0338	91.3047	64.1469	79.1447	44.7909	44.2722	52.9169	48.0278	40.8741
	20701	20750	CCNA_03911	hypothetical protein	-	CDS	87.1691	147.067	69.8914	89.5616	44.8991	38.4025	62.3964	49.0354	41.0887
	20751	20800	CCNA_03911	hypothetical protein	-	CDS	87.1042	177.943	66.0618	86.6281	42.9516	32.5953	60.3565	47.0202	42.2151
	20801	20850	CCNA_00021	putative aerobic-type carbon monoxide dehydrogenase, large subunit CoxL	-	CDS	66.5938	131.744	47.2725	64.4173	38.083	32.97	44.2774	32.3768	34.169
	20851	20900	CCNA_00021	putative aerobic-type carbon monoxide dehydrogenase, large subunit CoxL	-	CDS	32.6478	52.5938	29.6201	40.9493	34.08	31.2216	31.4382	19.8828	25.8011
	20901	20950	CCNA_00021	putative aerobic-type carbon monoxide dehydrogenase, large subunit CoxL	-	CDS	13.2409	19.6435	16.9941	28.1975	28.6164	28.599	16.439	14.4419	20.1688
	20951	21000	CCNA_00021	putative aerobic-type carbon monoxide dehydrogenase, large subunit CoxL	-	CDS	14.8635	16.7056	17.7122	29.1554	29.1573	29.4732	5.1597	14.9121	18.7206
	21001	21050	CCNA_00021	putative aerobic-type carbon monoxide dehydrogenase, large subunit CoxL	-	CDS	29.0131	27.593	28.184	33.6455	34.621	38.9021	7.91954	21.2263	22.0463
	21051	21100	CCNA_00021	putative aerobic-type carbon monoxide dehydrogenase, large subunit CoxL	-	CDS	33.6863	32.0863	33.1506	39.0335	44.8991	48.2061	16.559	24.1147	26.0693
	21101	21150	CCNA_00021	putative aerobic-type carbon monoxide dehydrogenase, large subunit CoxL	-	CDS	35.6984	32.8351	38.2967	41.0092	51.3905	52.8894	17.159	21.4278	30.5215
	21151	21200	CCNA_00021	putative aerobic-type carbon monoxide dehydrogenase, large subunit CoxL	-	CDS	34.7897	31.395	37.3393	41.8473	49.8758	50.7663	14.6391	24.5849	30.8433
	21201	21250	CCNA_00021	putative aerobic-type carbon monoxide dehydrogenase, large subunit CoxL	-	CDS	32.3233	31.6254	38.8951	41.967	47.9284	55.2622	11.8793	25.8611	29.5559
	21251	21300	CCNA_00021	putative aerobic-type carbon monoxide dehydrogenase, large subunit CoxL	-	CDS	28.6236	32.3743	38.2967	40.8296	43.7631	55.1373	17.759	26.3313	30.146
	21301	21350	CCNA_00021	putative aerobic-type carbon monoxide dehydrogenase, large subunit CoxL	-	CDS	29.7271	34.1601	37.5786	41.3085	45.2236	55.6369	23.5186	26.3985	31.1115
	21351	21400	CCNA_00021	putative aerobic-type carbon monoxide dehydrogenase, large subunit CoxL	-	CDS	31.6742	36.9251	37.9975	42.0868	46.6842	51.5156	24.1186	24.7192	30.6824
	21401	21450	CCNA_00021	putative aerobic-type carbon monoxide dehydrogenase, large subunit CoxL	-	CDS	35.1143	37.962	40.2115	41.967	45.2236	51.3283	22.4387	23.7116	28.8586
	21451	21500	CCNA_00021	putative aerobic-type carbon monoxide dehydrogenase, large subunit CoxL	-	CDS	39.9173	38.3653	43.0838	42.7453	46.6842	51.2658	21.5987	26.7344	30.6288
	21501	21550	CCNA_00021	putative aerobic-type carbon monoxide dehydrogenase, large subunit CoxL	-	CDS	45.6291	44.1258	42.246	44.242	46.1432	50.4541	28.5583	27.6748	30.9506
	21551	21600	CCNA_00021	putative aerobic-type carbon monoxide dehydrogenase, large subunit CoxL	-	CDS	48.5499	49.0223	41.528	45.6788	46.2514	54.2631	33.958	28.0106	28.0004
	21601	21650	CCNA_00021	putative aerobic-type carbon monoxide dehydrogenase, large subunit CoxL	-	CDS	47.9008	50.808	43.1436	44.0025	44.304	54.3256	27.7184	27.7419	30.3606
	21651	21700	CCNA_00021	putative aerobic-type carbon monoxide dehydrogenase, large subunit CoxL	-	CDS	51.0812	51.6145	47.452	42.5657	45.7646	52.3274	26.6384	28.2793	34.6518
	21701	21750	CCNA_00021	putative aerobic-type carbon monoxide dehydrogenase, large subunit CoxL	-	CDS	52.7039	49.4255	44.3404	43.4039	45.7646	51.0161	28.7983	30.6975	38.5676
	21751	21800	CCNA_00021	putative aerobic-type carbon monoxide dehydrogenase, large subunit CoxL	-	CDS	51.211	46.6604	46.4347	45.8584	44.7909	53.5138	26.8784	32.7126	36.5292
	21801	21850	CCNA_00021	putative aerobic-type carbon monoxide dehydrogenase, large subunit CoxL	-	CDS	48.0955	45.3355	46.5544	45.8584	45.7646	50.5165	34.918	31.302	34.3836
	21851	21900	CCNA_00021	putative aerobic-type carbon monoxide dehydrogenase, large subunit CoxL	-	CDS	49.9129	48.9647	46.6741	45.8584	48.1989	48.0812	33.1181	34.1904	40.8741
	21901	21950	CCNA_00021	putative aerobic-type carbon monoxide dehydrogenase, large subunit CoxL	-	CDS	55.5597	47.1213	47.1528	48.1932	50.6331	45.7708	34.558	36.743	38.2457
	21951	22000	CCNA_00021	putative aerobic-type carbon monoxide dehydrogenase, large subunit CoxL	-	CDS	54.002	42.34	47.3921	47.2354	51.661	50.0794	37.7978	37.0116	33.7399
	22001	22050	CCNA_00021	putative aerobic-type carbon monoxide dehydrogenase, large subunit CoxL	-	CDS	48.2902	40.151	47.5716	46.7564	49.8217	55.0749	23.7586	30.7647	31.8088
	22051	22100	CCNA_00021	putative aerobic-type carbon monoxide dehydrogenase, large subunit CoxL	-	CDS	48.0306	42.5129	49.1274	46.517	46.4678	59.5083	21.7187	30.2273	34.5445
	22101	22150	CCNA_00021	putative aerobic-type carbon monoxide dehydrogenase, large subunit CoxL	-	CDS	45.3045	41.6488	47.2126	45.1999	47.0629	62.0061	21.2388	25.8611	33.5253
	22151	22200	CCNA_00021	putative aerobic-type carbon monoxide dehydrogenase, large subunit CoxL	-	CDS	43.0977	44.8747	48.8283	44.242	47.8202	62.0685	20.9988	26.8015	31.0042
	22201	22250	CCNA_00021	putative aerobic-type carbon monoxide dehydrogenase, large subunit CoxL	-	CDS	43.7468	45.5659	45.8962	44.7808	46.6842	58.0721	20.5188	30.6303	35.4564
	22251	22300	CCNA_00021	putative aerobic-type carbon monoxide dehydrogenase, large subunit CoxL	-	CDS	45.6291	43.8954	44.3404	44.0624	46.4678	56.2613	28.1984	28.8839	35.9928
	22301	22350	CCNA_00021	putative aerobic-type carbon monoxide dehydrogenase, large subunit CoxL	-	CDS	42.8381	44.7019	44.6994	45.5591	45.0613	51.3907	32.0381	28.8167	34.169
	22351	22400	CCNA_00021	putative aerobic-type carbon monoxide dehydrogenase, large subunit CoxL	-	CDS	46.6676	47.1213	46.9733	47.8939	48.3611	51.5781	33.1181	28.145	34.92
	22401	22450	CCNA_00021	putative aerobic-type carbon monoxide dehydrogenase, large subunit CoxL	-	CDS	46.2781	45.3355	43.5026	48.3729	46.4137	48.4559	30.5982	29.6227	35.0273
	22451	22500	CCNA_00021	putative aerobic-type carbon monoxide dehydrogenase, large subunit CoxL	-	CDS	40.8909	38.0196	37.7581	43.8828	45.3859	41.6496	26.0385	29.4212	32.2916
	22501	22550	CCNA_00021	putative aerobic-type carbon monoxide dehydrogenase, large subunit CoxL	-	CDS	34.9195	31.7406	31.7743	38.2553	40.8419	39.6514	22.6787	23.7116	28.0004
	22551	22600	CCNA_00021	putative aerobic-type carbon monoxide dehydrogenase, large subunit CoxL	-	CDS	18.4983	22.1781	22.7386	31.7896	35.7029	37.2161	19.0789	19.6813	22.3681
	22601	22650	CCNA_00021	putative aerobic-type carbon monoxide dehydrogenase, large subunit CoxL	-	CDS	16.2915	19.9315	20.5246	31.61	33.4309	38.8396	13.5592	19.95	22.0999
	22651	22700	CCNA_00021	putative aerobic-type carbon monoxide dehydrogenase, large subunit CoxL	-	CDS	21.2892	25.116	24.1748	33.8251	35.6488	40.6505	18.2389	21.6965	26.1229
	22701	22750	CCNA_00021	putative aerobic-type carbon monoxide dehydrogenase, large subunit CoxL	-	CDS	32.518	33.3536	32.1931	36.1599	42.7352	44.4595	21.4787	25.6596	28.3759
	22751	22800	CCNA_00021	putative aerobic-type carbon monoxide dehydrogenase, large subunit CoxL	-	CDS	37.5158	37.962	36.7409	39.3927	44.7368	48.2061	22.4387	27.2717	31.3261
	22801	22850	CCNA_00021	putative aerobic-type carbon monoxide dehydrogenase, large subunit CoxL	-	CDS	38.6192	36.8675	39.4934	40.4105	47.2251	52.3274	22.7987	32.2424	35.2955
	22851	22900	CCNA_00021	putative aerobic-type carbon monoxide dehydrogenase, large subunit CoxL	-	CDS	36.7369	34.8513	37.4589	39.6921	46.035	55.3871	22.9187	32.444	32.0234
	22901	22950	CCNA_00021	putative aerobic-type carbon monoxide dehydrogenase, large subunit CoxL	-	CDS	27.715	31.1646	34.2276	37.5369	43.709	55.2622	20.0388	23.7116	26.5521
	22951	23000	CCNA_00021	putative aerobic-type carbon monoxide dehydrogenase, large subunit CoxL	-	CDS	22.3926	27.9963	30.9964	37.8362	41.8697	54.8875	13.9192	19.8157	26.2839
	23001	23050	CCNA_00021	putative aerobic-type carbon monoxide dehydrogenase, large subunit CoxL	-	CDS	19.2122	25.7497	29.9193	38.3151	43.4385	52.3898	9.35946	19.8828	27.4103
	23051	23100	CCNA_00022	putative aerobic-type carbon monoxide dehydrogenase, small subunit CoxS	-	CDS	23.2364	25.3464	32.7317	39.8717	45.6023	51.2658	15.4791	23.846	29.7705
	23101	23150	CCNA_00022	putative aerobic-type carbon monoxide dehydrogenase, small subunit CoxS	-	CDS	29.0131	29.206	32.971	36.5191	45.5482	51.5781	25.6785	27.6748	29.395
	23151	23200	CCNA_00022	putative aerobic-type carbon monoxide dehydrogenase, small subunit CoxS	-	CDS	35.8931	35.0817	36.9204	42.5657	49.389	55.1373	27.9584	29.5556	30.0924
	23201	23250	CCNA_00022	putative aerobic-type carbon monoxide dehydrogenase, small subunit CoxS	-	CDS	36.9316	37.6164	37.7581	42.7453	51.6069	56.1364	28.6783	29.6227	31.9161
	23251	23300	CCNA_00022	putative aerobic-type carbon monoxide dehydrogenase, small subunit CoxS	-	CDS	33.0373	34.4481	34.2276	40.4704	50.0922	53.0767	23.2786	29.4884	32.9353
	23301	23350	CCNA_00022	putative aerobic-type carbon monoxide dehydrogenase, small subunit CoxS	-	CDS	30.9603	31.7406	37.7581	41.8473	48.1448	57.1355	21.1188	30.3616	31.8625
	23351	23400	CCNA_00022	putative aerobic-type carbon monoxide dehydrogenase, small subunit CoxS	-	CDS	25.3134	28.5147	32.7317	40.7098	40.7337	51.9527	20.1588	22.7712	25.8011
	23401	23450	CCNA_00022	putative aerobic-type carbon monoxide dehydrogenase, small subunit CoxS	-	CDS	29.792	33.584	36.2023	44.1223	43.2762	52.2025	20.1588	23.9803	29.9314
	23451	23500	CCNA_00022	putative aerobic-type carbon monoxide dehydrogenase, small subunit CoxS	-	CDS	38.6192	42.9161	36.9802	50.5281	45.6564	51.3907	26.3985	32.5783	33.3644
	23501	23550	CCNA_00022	putative aerobic-type carbon monoxide dehydrogenase, small subunit CoxS	-	CDS	45.5642	63.3084	41.8271	59.2088	47.117	47.1446	33.598	30.1601	33.579
	23551	23600	CCNA_00022	putative aerobic-type carbon monoxide dehydrogenase, small subunit CoxS	-	CDS	52.5091	98.1598	46.1355	66.2133	49.0644	46.2079	42.9575	32.7126	35.0809
	23601	23650					54.002	106.052	52.7776	66.7521	50.6872	48.5183	42.8375	34.5263	36.1537
	23651	23700					49.5884	78.8043	50.8628	57.2332	49.2267	55.3871	35.038	29.6899	35.7246
	23701	23750	CCNA_00023	putative periplasmic protein	+	CDS	44.4608	60.601	46.6741	47.5946	42.032	47.3319	27.1184	26.6672	29.3414
	23751	23800	CCNA_00023	putative periplasmic protein	+	CDS	34.7248	47.6973	40.0918	42.446	41.0042	40.5881	15.1191	22.3682	24.5674
	23801	23850	CCNA_00023	putative periplasmic protein	+	CDS	20.1209	27.9387	29.7398	34.8428	37.8126	39.4016	8.87948	18.4051	23.0654
	23851	23900	CCNA_00023	putative periplasmic protein	+	CDS	14.4092	19.4707	24.9527	32.6277	36.0815	39.0894	7.67955	17.9349	23.87
	23901	23950	CCNA_00023	putative periplasmic protein	+	CDS	20.1858	20.1043	24.8928	29.9936	35.1078	39.1519	10.3194	18.6066	23.0118
	23951	24000	CCNA_00023	putative periplasmic protein	+	CDS	25.7678	23.215	27.1069	31.3705	35.9192	40.9627	20.5188	21.9652	24.7819
	24001	24050	CCNA_00023	putative periplasmic protein	+	CDS	31.155	27.1322	30.2783	31.4304	37.3798	34.0315	18.1189	24.8536	25.1038
	24051	24100	CCNA_00023	putative periplasmic protein	+	CDS	30.7006	26.8442	26.7478	32.3883	35.5947	31.0967	18.1189	24.3162	23.87
	24101	24150	CCNA_00024	uroporphyrin-III C-methyltransferase/Precorrin-2 dehydrogenase/Sirohydrochlorin ferrochelatase	+	CDS	20.9647	21.3716	21.0033	26.8206	30.9966	29.161	19.3189	19.0768	19.9543
	24151	24200	CCNA_00024	uroporphyrin-III C-methyltransferase/Precorrin-2 dehydrogenase/Sirohydrochlorin ferrochelatase	+	CDS	14.3443	15.0926	16.2761	23.2884	25.9657	27.0379	9.59944	15.9197	18.3987
	24201	24250	CCNA_00024	uroporphyrin-III C-methyltransferase/Precorrin-2 dehydrogenase/Sirohydrochlorin ferrochelatase	+	CDS	11.2937	12.558	12.2071	18.7984	21.9627	19.9818	12.9592	13.3	12.981
	24251	24300	CCNA_00024	uroporphyrin-III C-methyltransferase/Precorrin-2 dehydrogenase/Sirohydrochlorin ferrochelatase	+	CDS	7.65893	8.92885	8.0782	14.4879	17.6891	15.361	9.47945	7.99344	6.91963
	24301	24350	CCNA_00024	uroporphyrin-III C-methyltransferase/Precorrin-2 dehydrogenase/Sirohydrochlorin ferrochelatase	+	CDS	4.80306	7.02787	8.0782	12.0333	14.8762	12.7384	6.35963	5.37374	6.00774
	24351	24400	CCNA_00024	uroporphyrin-III C-methyltransferase/Precorrin-2 dehydrogenase/Sirohydrochlorin ferrochelatase	+	CDS	6.62043	10.081	10.8308	13.1708	16.8777	13.6126	7.67955	11.8894	8.15336
	24401	24450	CCNA_00024	uroporphyrin-III C-methyltransferase/Precorrin-2 dehydrogenase/Sirohydrochlorin ferrochelatase	+	CDS	7.85365	10.7146	10.5914	14.7872	18.9874	13.6751	6.8396	15.5167	10.2453
	24451	24500	CCNA_00024	uroporphyrin-III C-methyltransferase/Precorrin-2 dehydrogenase/Sirohydrochlorin ferrochelatase	+	CDS	8.50272	9.79293	9.21514	12.9314	18.771	13.7375	6.11964	13.3	10.299
	24501	24550	CCNA_00024	uroporphyrin-III C-methyltransferase/Precorrin-2 dehydrogenase/Sirohydrochlorin ferrochelatase	+	CDS	9.02197	9.27448	8.49707	11.0156	17.6891	14.9239	5.63967	10.7475	8.09972
	24551	24600	CCNA_00024	uroporphyrin-III C-methyltransferase/Precorrin-2 dehydrogenase/Sirohydrochlorin ferrochelatase	+	CDS	3.31022	4.78126	5.50515	7.84263	12.1173	10.428	2.99983	7.12021	5.90046
	24601	24650	CCNA_00024	uroporphyrin-III C-methyltransferase/Precorrin-2 dehydrogenase/Sirohydrochlorin ferrochelatase	+	CDS	1.81737	2.59225	3.65015	4.96899	6.92419	5.43256	1.07994	4.56768	3.21843
	24651	24700	CCNA_00024	uroporphyrin-III C-methyltransferase/Precorrin-2 dehydrogenase/Sirohydrochlorin ferrochelatase	+	CDS	1.94719	2.99549	3.76983	3.95125	6.43733	4.80812	2.15987	5.50808	3.00387
	24701	24750	CCNA_00024	uroporphyrin-III C-methyltransferase/Precorrin-2 dehydrogenase/Sirohydrochlorin ferrochelatase	+	CDS	1.42794	2.41943	4.54773	5.08873	9.68305	7.86784	1.7999	7.32172	4.13032
	24751	24800	CCNA_00024	uroporphyrin-III C-methyltransferase/Precorrin-2 dehydrogenase/Sirohydrochlorin ferrochelatase	+	CDS	4.47853	4.95407	7.12079	10.4768	15.6335	14.799	4.19976	10.3445	9.01161
	24801	24850	CCNA_00024	uroporphyrin-III C-methyltransferase/Precorrin-2 dehydrogenase/Sirohydrochlorin ferrochelatase	+	CDS	8.50272	8.87125	11.3693	14.9668	21.3676	24.1031	9.95942	11.0162	15.1266
	24851	24900	CCNA_00024	uroporphyrin-III C-methyltransferase/Precorrin-2 dehydrogenase/Sirohydrochlorin ferrochelatase	+	CDS	15.7722	16.4176	20.1058	23.5878	30.2933	35.2804	13.7992	16.9945	20.598
	24901	24950	CCNA_00024	uroporphyrin-III C-methyltransferase/Precorrin-2 dehydrogenase/Sirohydrochlorin ferrochelatase	+	CDS	25.0538	27.1898	30.5775	29.9337	38.2994	45.646	14.2792	24.3833	24.9965
	24951	25000	CCNA_00024	uroporphyrin-III C-methyltransferase/Precorrin-2 dehydrogenase/Sirohydrochlorin ferrochelatase	+	CDS	35.309	33.1232	36.9802	33.9448	38.9486	47.4568	15.3591	23.9131	25.3183
	25001	25050	CCNA_00025	major facilitator superfamily transporter	-	CDS	41.2804	36.1186	43.1436	35.8606	42.6271	46.9573	21.3588	24.8536	28.5904
	25051	25100	CCNA_00025	major facilitator superfamily transporter	-	CDS	41.6698	37.6164	45.2978	37.6566	44.4663	50.7663	23.8786	28.951	28.6977
	25101	25150	CCNA_00025	major facilitator superfamily transporter	-	CDS	42.189	37.2708	45.1781	36.998	46.1973	55.6993	23.0387	29.2869	31.1652
	25151	25200	CCNA_00025	major facilitator superfamily transporter	-	CDS	39.0086	37.3284	43.8018	36.6388	46.1432	60.2577	26.3985	27.2717	28.6977
	25201	25250	CCNA_00025	major facilitator superfamily transporter	-	CDS	34.8546	33.5264	43.4428	36.1599	44.3581	56.8857	24.9585	26.0626	27.0348
	25251	25300	CCNA_00025	major facilitator superfamily transporter	-	CDS	30.8954	29.206	38.0573	36.8184	42.8975	50.8912	18.7189	25.3909	29.4487
	25301	25350	CCNA_00025	major facilitator superfamily transporter	-	CDS	26.6116	24.7704	29.3209	29.9337	40.7337	43.0858	8.87948	18.7409	23.9773
	25351	25400	CCNA_00025	major facilitator superfamily transporter	-	CDS	18.1737	18.8946	21.7214	27.1798	36.0274	37.0288	4.07976	15.0465	19.6861
	25401	25450	CCNA_00025	major facilitator superfamily transporter	-	CDS	11.8778	14.2286	18.6696	28.437	31.213	31.2216	5.75966	16.1212	17.1113
	25451	25500	CCNA_00025	major facilitator superfamily transporter	-	CDS	23.3013	26.2105	25.4314	30.1732	28.5082	29.2858	7.43957	16.4571	16.4676
	25501	25550	CCNA_00025	major facilitator superfamily transporter	-	CDS	51.6004	52.4786	43.0239	39.7519	33.6472	34.656	16.439	20.6217	22.2072
	25551	25600	CCNA_00025	major facilitator superfamily transporter	-	CDS	62.3749	55.5893	50.7431	41.7874	40.896	39.027	30.4782	26.6	26.2839
	25601	25650	CCNA_00025	major facilitator superfamily transporter	-	CDS	50.9514	42.34	44.2207	36.6987	43.3303	38.6523	28.0784	25.5924	29.1268
	25651	25700	CCNA_00025	major facilitator superfamily transporter	-	CDS	48.485	38.8837	41.3484	36.3395	46.0891	37.7781	25.1985	29.5556	33.1499
	25701	25750	CCNA_00025	major facilitator superfamily transporter	-	CDS	50.2374	41.6488	45.7765	40.171	47.2792	36.8415	31.9181	36.3399	35.51
	25751	25800	CCNA_00025	major facilitator superfamily transporter	-	CDS	54.5212	44.2986	47.8708	43.5835	43.0057	27.6623	41.8776	40.9748	43.717
	25801	25850	CCNA_00025	major facilitator superfamily transporter	-	CDS	60.4926	47.6397	55.59	46.517	41.3288	26.5383	47.7572	41.1091	46.3991
	25851	25900	CCNA_00025	major facilitator superfamily transporter	-	CDS	61.0768	49.2527	58.5819	49.2709	45.981	32.4704	51.117	37.549	43.5561
	25901	25950	CCNA_00025	major facilitator superfamily transporter	-	CDS	58.0911	46.3724	55.7695	50.9471	53.392	39.9012	55.7967	35.8697	43.9316
	25951	26000	CCNA_00025	major facilitator superfamily transporter	-	CDS	53.288	44.7019	51.88	45.4992	51.0659	40.4007	49.6771	36.1384	44.5217
	26001	26050	CCNA_00025	major facilitator superfamily transporter	-	CDS	51.9899	47.1789	50.7431	44.4815	49.9299	45.7084	41.7576	34.1904	39.3185
	26051	26100	CCNA_00025	major facilitator superfamily transporter	-	CDS	51.0163	58.2968	48.2299	47.8939	47.2792	46.3328	32.3981	36.6086	35.1346
	26101	26150	CCNA_00025	major facilitator superfamily transporter	-	CDS	42.189	61.5803	42.1263	45.4394	46.7383	49.0179	20.5188	32.3096	33.7399
	26151	26200	CCNA_00025	major facilitator superfamily transporter	-	CDS	35.0494	52.7666	40.5705	41.4881	46.2514	53.1391	17.999	26.4657	31.3797
	26201	26250	CCNA_00025	major facilitator superfamily transporter	-	CDS	30.7006	37.8468	36.681	38.0158	44.9531	52.0152	24.2386	27.003	31.487
	26251	26300	CCNA_00025	major facilitator superfamily transporter	-	CDS	30.1165	35.1393	37.9376	39.3927	46.576	53.3889	23.5186	29.2197	32.1307
	26301	26350	CCNA_00025	major facilitator superfamily transporter	-	CDS	32.9724	31.107	38.8951	38.2553	43.9253	54.7627	19.7988	27.2717	30.2533
	26351	26400	CCNA_00025	major facilitator superfamily transporter	-	CDS	34.0758	31.7982	42.1862	39.3927	43.2762	55.1373	17.159	24.7192	28.805
	26401	26450	CCNA_00025	major facilitator superfamily transporter	-	CDS	39.463	36.3491	42.9042	39.5723	45.8728	50.9536	22.0787	25.7268	31.9698
	26451	26500	CCNA_00025	major facilitator superfamily transporter	-	CDS	47.6412	39.6326	49.0078	40.8296	47.4956	42.1491	43.9174	31.2349	36.6901
	26501	26550	CCNA_00025	major facilitator superfamily transporter	-	CDS	52.3144	40.8999	49.3668	42.8651	44.3581	34.1564	42.7175	33.5187	39.9086
	26551	26600	CCNA_00025	major facilitator superfamily transporter	-	CDS	59.519	42.2824	55.7695	49.5103	45.981	34.2189	33.598	34.9293	38.9967
	26601	26650	CCNA_00025	major facilitator superfamily transporter	-	CDS	60.6873	43.6074	52.2391	47.834	43.8171	34.656	36.7179	33.6531	37.1729
	26651	26700					53.9371	41.2455	43.5026	40.1112	39.5436	34.2189	31.7981	28.0778	32.7207
	26701	26750	CCNA_00026	PAS-family sensor histidine kinase	-	CDS	39.5279	32.4319	34.467	29.9936	33.9718	32.97	27.7184	20.6889	26.9812
	26751	26800	CCNA_00026	PAS-family sensor histidine kinase	-	CDS	24.5346	21.6021	24.7133	25.9824	31.267	31.5338	19.4389	15.7854	23.3873
	26801	26850	CCNA_00026	PAS-family sensor histidine kinase	-	CDS	12.8514	13.8829	19.0885	21.9115	28.8869	27.7248	9.59944	16.2556	20.9198
	26851	26900	CCNA_00026	PAS-family sensor histidine kinase	-	CDS	9.54121	11.1755	15.6777	18.7984	26.0739	22.1049	7.67955	15.651	17.4868
	26901	26950	CCNA_00026	PAS-family sensor histidine kinase	-	CDS	12.2024	12.2124	19.2082	22.3305	30.5638	26.6008	5.03971	17.8677	18.0232
	26951	27000	CCNA_00026	PAS-family sensor histidine kinase	-	CDS	14.0197	14.4014	20.8837	25.3838	35.1619	32.4704	9.11947	20.2187	22.2608
	27001	27050	CCNA_00026	PAS-family sensor histidine kinase	-	CDS	22.2628	20.6228	24.1149	29.0357	39.5977	33.7817	23.2786	24.652	26.713
	27051	27100	CCNA_00026	PAS-family sensor histidine kinase	-	CDS	31.6742	27.5354	31.2956	31.6698	44.3581	37.2161	28.3183	30.4288	30.146
	27101	27150	CCNA_00026	PAS-family sensor histidine kinase	-	CDS	29.9867	29.4364	31.7144	36.2198	41.5992	42.1491	23.0387	27.4732	29.7705
	27151	27200	CCNA_00026	PAS-family sensor histidine kinase	-	CDS	29.4025	30.7037	36.322	39.273	41.9238	45.646	19.9188	27.003	30.897
	27201	27250	CCNA_00026	PAS-family sensor histidine kinase	-	CDS	29.5323	33.584	36.9802	37.5369	43.9794	46.8324	18.9589	24.9879	29.7705
	27251	27300	CCNA_00026	PAS-family sensor histidine kinase	-	CDS	31.3497	30.9918	37.0999	37.9559	45.0072	49.1428	21.9587	25.5924	32.5598
	27301	27350	CCNA_00026	PAS-family sensor histidine kinase	-	CDS	37.7105	31.2222	39.3139	38.0158	45.8728	48.4559	26.9984	29.4884	35.5637
	27351	27400	CCNA_00026	PAS-family sensor histidine kinase	-	CDS	44.6555	34.5057	44.5797	42.7453	49.984	47.2695	36.2379	31.8394	35.1882
	27401	27450	CCNA_00026	PAS-family sensor histidine kinase	-	CDS	43.1626	33.6992	39.5533	39.4526	45.8728	44.8966	35.5179	31.4364	34.4909
	27451	27500	CCNA_00026	PAS-family sensor histidine kinase	-	CDS	37.2562	31.0494	34.5268	34.783	42.573	41.0252	27.9584	28.7495	32.6671
	27501	27550	CCNA_00026	PAS-family sensor histidine kinase	-	CDS	24.1451	21.8325	28.4831	32.508	39.5977	39.9636	19.3189	22.9056	26.1229
	27551	27600	CCNA_00026	PAS-family sensor histidine kinase	-	CDS	18.1737	16.3024	23.1575	30.1133	35.5947	35.7799	17.039	19.0096	24.8892
	27601	27650	CCNA_00026	PAS-family sensor histidine kinase	-	CDS	25.638	20.8532	28.4233	32.2685	39.3272	37.8406	21.3588	22.4354	26.6594
	27651	27700	CCNA_00026	PAS-family sensor histidine kinase	-	CDS	39.2034	27.9387	34.7064	34.1244	42.6271	40.5256	33.4781	28.4137	29.395
	27701	27750	CCNA_00026	PAS-family sensor histidine kinase	-	CDS	47.1219	33.6416	42.1263	38.1355	46.9006	42.1491	35.2779	32.3096	31.4334
	27751	27800	CCNA_00026	PAS-family sensor histidine kinase	-	CDS	48.5499	34.2177	40.75	34.9027	45.7646	41.4623	32.6381	31.302	33.0962
	27801	27850	CCNA_00026	PAS-family sensor histidine kinase	-	CDS	46.2132	33.584	41.528	31.61	44.5204	36.9039	32.0381	29.7571	31.2724
	27851	27900	CCNA_00026	PAS-family sensor histidine kinase	-	CDS	37.1264	28.1115	35.1851	31.4304	40.7878	35.2804	23.9986	27.6076	27.7322
	27901	27950	CCNA_00026	PAS-family sensor histidine kinase	-	CDS	19.3421	18.2033	24.1149	27.1798	33.7554	30.0352	13.1992	20.8904	24.8356
	27951	28000	CCNA_00026	PAS-family sensor histidine kinase	-	CDS	13.8899	14.3438	20.5246	25.0246	33.6472	28.8487	10.7994	19.6142	23.0654
	28001	28050	CCNA_00026	PAS-family sensor histidine kinase	-	CDS	22.3277	17.6849	23.7559	24.845	33.1604	28.5365	20.6388	21.9652	22.529
	28051	28100	CCNA_00026	PAS-family sensor histidine kinase	-	CDS	29.9867	22.5237	25.5511	25.3838	32.1867	24.2904	19.0789	23.1743	21.0271
	28101	28150	CCNA_00026	PAS-family sensor histidine kinase	-	CDS	29.2078	22.1781	25.192	25.6831	30.672	20.5438	17.999	21.0248	20.5443
	28151	28200	CCNA_00026	PAS-family sensor histidine kinase	-	CDS	19.3421	15.8415	19.2082	19.3372	24.0724	16.6723	14.9991	14.9121	17.4332
	28201	28250	CCNA_00026	PAS-family sensor histidine kinase	-	CDS	12.7216	10.8298	13.2842	12.2129	16.2827	16.6723	4.43974	10.0758	11.1572
	28251	28300	CCNA_00026	PAS-family sensor histidine kinase	-	CDS	14.8635	10.1386	13.7629	13.111	17.635	16.0479	5.75966	10.2773	10.7281
	28301	28350	CCNA_00026	PAS-family sensor histidine kinase	-	CDS	20.5753	16.648	20.0459	18.2596	26.0739	24.9148	5.27969	13.4344	14.4293
	28351	28400	CCNA_00026	PAS-family sensor histidine kinase	-	CDS	17.9141	19.1826	23.8756	24.3062	33.9718	32.7202	7.31957	16.8601	19.6861
	28401	28450	CCNA_00026	PAS-family sensor histidine kinase	-	CDS	19.407	22.7542	26.9273	26.8805	36.7848	38.2152	14.7591	19.8828	21.188
	28451	28500	CCNA_00026	PAS-family sensor histidine kinase	-	CDS	24.3398	23.9639	29.3807	26.0423	36.5143	35.5926	14.2792	20.0172	23.0118
	28501	28550	CCNA_00026	PAS-family sensor histidine kinase	-	CDS	26.0274	22.9846	28.7823	28.0179	35.216	34.2189	12.2393	22.2339	26.2302
	28551	28600	CCNA_00026	PAS-family sensor histidine kinase	-	CDS	20.1209	19.125	26.4486	27.8383	36.352	39.027	13.5592	19.2111	23.3336
	28601	28650	CCNA_00026	PAS-family sensor histidine kinase	-	CDS	15.8371	17.1088	24.3543	27.2397	36.0274	37.341	10.5594	15.3823	19.3642
	28651	28700	CCNA_00026	PAS-family sensor histidine kinase	-	CDS	15.6424	16.9936	21.0632	25.4436	34.9455	33.0324	10.1994	16.2556	18.7206
	28701	28750	CCNA_00026	PAS-family sensor histidine kinase	-	CDS	15.253	13.2493	18.5499	20.774	32.5112	30.9718	8.5195	16.0541	17.1113
	28751	28800	CCNA_00026	PAS-family sensor histidine kinase	-	CDS	13.4356	11.9819	16.695	19.3372	30.7802	31.4714	6.95959	15.7182	19.4715
	28801	28850	CCNA_00026	PAS-family sensor histidine kinase	-	CDS	16.8756	14.9774	18.3106	21.9713	29.9147	37.0912	9.59944	16.3899	20.9735
	28851	28900	CCNA_00026	PAS-family sensor histidine kinase	-	CDS	27.3904	20.6804	26.9273	26.9403	34.8373	42.4613	13.0792	18.9424	21.7781
	28901	28950	CCNA_00026	PAS-family sensor histidine kinase	-	CDS	28.1693	21.9477	31.0562	29.6344	38.4076	42.3365	14.3992	22.2339	23.7628
	28951	29000	CCNA_00026	PAS-family sensor histidine kinase	-	CDS	22.9768	21.8901	33.4497	34.1843	39.7059	45.5835	8.39951	22.1667	27.4103
	29001	29050	CCNA_00026	PAS-family sensor histidine kinase	-	CDS	24.21	22.3509	34.7064	35.1422	41.7615	49.2677	13.9192	24.1818	29.1268
	29051	29100	CCNA_00026	PAS-family sensor histidine kinase	-	CDS	32.7776	26.0953	35.4843	35.5612	42.4107	45.7084	22.9187	27.9435	31.4334
	29101	29150	CCNA_00026	PAS-family sensor histidine kinase	-	CDS	46.7325	34.0448	43.2633	41.1289	46.1973	46.0831	33.598	33.25	37.602
	29151	29200	CCNA_00026	PAS-family sensor histidine kinase	-	CDS	49.9778	38.5957	46.5544	41.069	45.9269	47.3319	34.798	33.3844	39.5331
	29201	29250	CCNA_00026	PAS-family sensor histidine kinase	-	CDS	50.562	39.1141	49.1873	44.242	46.3596	51.8278	22.7987	33.3172	37.6557
	29251	29300	CCNA_00026	PAS-family sensor histidine kinase	-	CDS	51.5355	39.6326	51.7005	45.0801	47.9825	50.4541	25.4385	38.0192	38.0848
	29301	29350	CCNA_00026	PAS-family sensor histidine kinase	-	CDS	62.8292	47.5245	63.4887	47.6544	47.2251	51.8903	27.1184	30.8318	34.9736
	29351	29400	CCNA_00026	PAS-family sensor histidine kinase	-	CDS	69.7093	57.3175	65.1043	50.7077	44.8991	48.1437	24.7186	24.0475	32.6135
	29401	29450	CCNA_00026	PAS-family sensor histidine kinase	-	CDS	72.4353	70.6819	64.8051	55.1977	48.0366	41.6496	32.0381	35.6682	41.5178
	29451	29500					63.2187	67.1104	56.7269	50.0491	46.9006	34.3437	38.5178	42.3854	44.2535
	29501	29550	CCNA_00027	2OG-Fe(II) oxygenase	-	CDS	55.9492	53.7459	52.6579	48.1932	47.8202	36.6541	31.1982	31.9066	36.7974
	29551	29600	CCNA_00027	2OG-Fe(II) oxygenase	-	CDS	52.2495	45.9692	49.8455	44.8407	44.9531	42.274	30.4782	32.6455	36.8511
	29601	29650	CCNA_00027	2OG-Fe(II) oxygenase	-	CDS	50.3023	40.6695	48.0504	43.2243	44.4663	47.769	30.9582	30.2945	36.9047
	29651	29700	CCNA_00027	2OG-Fe(II) oxygenase	-	CDS	50.9514	39.5174	48.8881	42.6854	47.4956	52.3274	30.3582	29.9586	35.6173
	29701	29750	CCNA_00027	2OG-Fe(II) oxygenase	-	CDS	51.5355	39.3446	46.4347	40.5302	45.2777	49.5174	32.7581	29.2197	32.5062
	29751	29800	CCNA_00027	2OG-Fe(II) oxygenase	-	CDS	48.9393	40.9575	44.2805	39.6322	44.1417	45.3962	29.5183	32.2424	34.0618
	29801	29850	CCNA_00027	2OG-Fe(II) oxygenase	-	CDS	45.8887	39.6326	43.742	39.8717	51.4987	54.2007	31.5582	32.9142	35.6173
	29851	29900	CCNA_00027	2OG-Fe(II) oxygenase	-	CDS	44.0064	36.9827	41.528	36.3994	47.3874	52.5147	32.0381	30.899	34.33
	29901	29950	CCNA_00027	2OG-Fe(II) oxygenase	-	CDS	43.7468	36.6947	42.5452	37.2974	48.0366	55.4495	27.9584	29.3541	34.4909
	29951	30000	CCNA_00027	2OG-Fe(II) oxygenase	-	CDS	39.3332	36.3491	44.3404	35.1422	46.3596	52.4523	24.8386	26.3985	34.2227
	30001	30050	CCNA_00027	2OG-Fe(II) oxygenase	-	CDS	42.5136	36.2339	42.7247	35.4415	46.0891	47.3944	31.5582	28.145	35.1882
	30051	30100	CCNA_00027	2OG-Fe(II) oxygenase	-	CDS	45.3694	38.6533	44.5797	36.1599	46.1432	47.0197	39.7177	30.6303	33.4181
	30101	30150	CCNA_00027	2OG-Fe(II) oxygenase	-	CDS	46.1483	39.2869	44.7592	38.375	42.7352	39.027	37.5578	31.302	32.0234
	30151	30200	CCNA_00027	2OG-Fe(II) oxygenase	-	CDS	54.9107	46.43	50.1447	44.7808	44.1958	28.4741	48.7172	36.743	39.8549
	30201	30250					56.4035	44.7595	50.9226	44.5413	41.3829	23.4162	54.2368	40.5046	44.6826
	30251	30300					63.0239	49.8288	56.7868	49.9294	42.6271	29.0361	39.8377	40.8404	44.7362
	30301	30350	CCNA_00028	TonB-dependent receptor	-	CDS	56.728	45.2203	50.9824	45.0203	40.6255	30.4723	47.5172	37.549	42.1615
	30351	30400	CCNA_00028	TonB-dependent receptor	-	CDS	45.6291	37.386	46.4946	39.8118	40.7878	33.4695	41.6376	35.9369	38.4066
	30401	30450	CCNA_00028	TonB-dependent receptor	-	CDS	42.189	34.2753	43.9215	40.65	45.6564	35.5926	33.958	33.1828	36.5292
	30451	30500	CCNA_00028	TonB-dependent receptor	-	CDS	28.9482	24.5975	33.0309	33.8251	40.896	32.5953	17.159	26.2642	32.3989
	30501	30550	CCNA_00028	TonB-dependent receptor	-	CDS	19.1473	19.5283	26.8675	33.1067	41.8156	37.2161	14.2792	22.9056	29.3414
	30551	30600	CCNA_00028	TonB-dependent receptor	-	CDS	21.2243	19.2402	28.3635	31.131	39.76	41.4623	32.9981	22.2339	28.5368
	30601	30650	CCNA_00028	TonB-dependent receptor	-	CDS	37.7754	29.782	37.9376	31.8495	38.2994	40.7129	43.4375	27.0702	31.9161
	30651	30700	CCNA_00028	TonB-dependent receptor	-	CDS	48.6148	34.8513	42.605	33.8251	38.1371	39.6514	61.9164	30.6975	35.2418
	30701	30750	CCNA_00028	TonB-dependent receptor	-	CDS	53.288	40.151	46.2552	40.0513	42.1402	39.7763	80.0353	37.6162	38.7285
	30751	30800	CCNA_00028	TonB-dependent receptor	-	CDS	54.7809	44.8171	51.1021	43.6433	46.6842	43.5853	80.6353	40.7061	39.3722
	30801	30850	CCNA_00028	TonB-dependent receptor	-	CDS	51.1461	41.9944	49.0676	40.65	47.5497	49.1428	65.9962	39.9	36.5292
	30851	30900	CCNA_00028	TonB-dependent receptor	-	CDS	43.4872	37.8468	45.8962	37.1777	47.4415	53.0142	38.3978	33.1828	34.0081
	30901	30950	CCNA_00028	TonB-dependent receptor	-	CDS	39.6577	35.197	44.3404	36.3395	45.2777	55.4495	24.9585	32.0409	32.7207
	30951	31000	CCNA_00028	TonB-dependent receptor	-	CDS	40.112	36.4067	45.7167	38.4349	44.6286	57.3228	20.1588	32.3768	31.9698
	31001	31050	CCNA_00028	TonB-dependent receptor	-	CDS	41.7347	35.6002	46.8536	38.9737	43.4385	52.2649	23.6386	28.6152	32.7744
	31051	31100	CCNA_00028	TonB-dependent receptor	-	CDS	47.7061	36.6371	46.2552	35.9803	44.9531	45.2089	34.198	28.6152	30.5751
	31101	31150	CCNA_00028	TonB-dependent receptor	-	CDS	51.3408	38.5957	44.1609	33.5856	45.4941	44.5844	31.7981	28.0106	31.2188
	31151	31200	CCNA_00028	TonB-dependent receptor	-	CDS	51.3408	37.5012	43.5026	34.9027	46.035	43.6478	27.9584	29.7571	35.7782
	31201	31250	CCNA_00028	TonB-dependent receptor	-	CDS	44.98	35.485	44.101	37.7165	47.0088	46.0831	36.2379	32.5111	38.2994
	31251	31300	CCNA_00028	TonB-dependent receptor	-	CDS	39.7875	32.3167	41.2886	37.2974	44.845	48.7681	34.678	33.3172	36.9047
	31301	31350	CCNA_00028	TonB-dependent receptor	-	CDS	33.232	31.3374	38.7754	35.4415	43.8171	51.5781	25.7985	28.6823	31.0579
	31351	31400	CCNA_00028	TonB-dependent receptor	-	CDS	28.1693	29.6092	37.6384	35.3218	43.9794	48.8306	18.8389	23.846	29.6632
	31401	31450	CCNA_00028	TonB-dependent receptor	-	CDS	33.6863	31.9134	38.8951	37.9559	47.4956	44.5844	23.5186	25.3909	31.9161
	31451	31500	CCNA_00028	TonB-dependent receptor	-	CDS	37.6456	34.0448	40.0918	38.9138	46.4137	41.2749	36.7179	29.4884	36.3147
	31501	31550	CCNA_00028	TonB-dependent receptor	-	CDS	39.6577	36.061	43.0838	39.8717	50.2545	43.2731	36.2379	28.4808	35.7246
	31551	31600	CCNA_00028	TonB-dependent receptor	-	CDS	43.3574	36.6371	46.1355	40.4704	50.1463	45.5835	38.3978	28.8839	32.7207
	31601	31650	CCNA_00028	TonB-dependent receptor	-	CDS	47.3815	38.0196	48.17	39.5723	46.8465	43.4604	40.3176	30.3616	35.6173
	31651	31700	CCNA_00028	TonB-dependent receptor	-	CDS	51.9899	44.4138	51.3415	42.446	49.2267	44.0849	36.7179	36.0712	38.943
	31701	31750	CCNA_00028	TonB-dependent receptor	-	CDS	52.0548	45.1051	48.9479	41.7874	49.2267	42.274	32.8781	41.1091	39.8549
	31751	31800	CCNA_00028	TonB-dependent receptor	-	CDS	49.3287	42.2824	47.452	40.2908	45.0613	45.3337	43.5575	35.4667	36.8511
	31801	31850	CCNA_00028	TonB-dependent receptor	-	CDS	44.2011	39.9782	44.8191	39.9914	43.7631	47.1446	40.6776	29.4212	34.3836
	31851	31900	CCNA_00028	TonB-dependent receptor	-	CDS	37.2562	34.4481	41.528	38.375	41.8156	45.084	25.0785	26.5328	31.3261
	31901	31950	CCNA_00028	TonB-dependent receptor	-	CDS	32.5829	31.2798	42.0067	37.7763	43.168	47.1446	17.759	22.7041	32.0234
	31951	32000	CCNA_00028	TonB-dependent receptor	-	CDS	27.2606	29.3212	39.4336	36.2198	43.3303	53.264	12.2393	22.7041	31.5406
	32001	32050	CCNA_00028	TonB-dependent receptor	-	CDS	27.5202	28.0539	36.0228	34.5435	42.2484	53.5138	16.439	23.6445	28.6977
	32051	32100	CCNA_00028	TonB-dependent receptor	-	CDS	32.3882	29.1484	32.971	34.3639	42.8975	51.7654	24.4786	29.2197	30.3069
	32101	32150	CCNA_00028	TonB-dependent receptor	-	CDS	36.7369	31.0494	35.5441	35.6211	42.7893	45.9582	33.3581	31.0334	32.8817
	32151	32200	CCNA_00028	TonB-dependent receptor	-	CDS	37.5158	33.296	39.6131	35.5014	44.1417	43.398	34.318	28.2793	31.9161
	32201	32250	CCNA_00028	TonB-dependent receptor	-	CDS	33.8161	29.782	34.7662	34.4836	42.9516	44.522	32.8781	28.548	31.0579
	32251	32300	CCNA_00028	TonB-dependent receptor	-	CDS	26.7414	27.5354	30.9964	34.2441	43.7631	48.9554	23.8786	25.3238	29.2341
	32301	32350	CCNA_00028	TonB-dependent receptor	-	CDS	20.4455	23.2726	28.0044	31.61	41.8697	49.8921	14.1592	23.2414	29.2877
	32351	32400	CCNA_00028	TonB-dependent receptor	-	CDS	21.6787	23.6183	27.1069	27.1199	39.5436	45.8957	15.9591	25.3909	29.0732
	32401	32450	CCNA_00028	TonB-dependent receptor	-	CDS	26.6765	24.0215	25.5511	25.3239	36.352	39.4016	17.039	22.2339	24.6747
	32451	32500	CCNA_00028	TonB-dependent receptor	-	CDS	20.4455	16.7632	18.0712	20.8937	26.0739	30.722	10.6794	17.8005	18.7206
	32501	32550	CCNA_00028	TonB-dependent receptor	-	CDS	8.50272	6.04858	8.25772	9.93799	11.4682	15.2361	3.71978	7.59041	8.47521
	32551	32600	CCNA_00028	TonB-dependent receptor	-	CDS	6.10119	6.04858	6.40272	8.74064	9.25029	9.5538	1.6799	4.16465	6.49051
	32601	32650	CCNA_00028	TonB-dependent receptor	-	CDS	24.2749	20.738	25.0125	20.8339	20.3939	18.7329	17.759	13.9046	17.2723
	32651	32700	CCNA_00028	TonB-dependent receptor	-	CDS	46.7974	40.4967	46.4946	36.3994	31.1589	27.3501	33.3581	23.846	23.1727
	32701	32750					59.2594	82.2606	59.7787	51.7254	37.8126	30.3474	45.2374	32.2424	28.9659
	32751	32800					78.0822	167.344	73.6014	73.8165	42.4107	36.0297	73.9157	45.2738	35.671
	32801	32850					84.2483	185.835	77.1319	85.6104	45.8187	39.4641	67.7961	43.6616	35.9392
	32851	32900					71.2021	120.395	70.0709	75.6724	48.848	40.9627	63.2363	41.0419	39.0503
	32901	32950	CCNA_00029	lysine exporter protein	+	CDS	57.0526	64.4605	58.3426	60.047	49.4971	41.6496	52.077	42.251	39.7477
	32951	33000	CCNA_00029	lysine exporter protein	+	CDS	49.0042	44.3562	47.9905	46.9959	45.1695	46.0206	34.918	34.9293	36.2074
	33001	33050	CCNA_00029	lysine exporter protein	+	CDS	36.9965	32.0287	38.8352	35.1422	38.624	47.0197	30.4782	29.4884	31.9698
	33051	33100	CCNA_00029	lysine exporter protein	+	CDS	26.4168	25.2312	31.7144	31.5501	37.9749	46.2704	16.799	24.5177	27.1421
	33101	33150	CCNA_00029	lysine exporter protein	+	CDS	17.6545	19.0674	28.7225	31.5501	35.8651	44.0849	8.6395	25.7268	25.1574
	33151	33200	CCNA_00029	lysine exporter protein	+	CDS	18.4334	20.6804	28.4233	30.3528	37.5962	44.0224	9.35946	23.0399	23.4946
	33201	33250	CCNA_00029	lysine exporter protein	+	CDS	26.0274	25.5768	29.0815	29.0956	39.8141	42.0867	16.919	22.5697	27.0885
	33251	33300	CCNA_00029	lysine exporter protein	+	CDS	32.5829	29.2636	32.3727	30.9514	43.2762	40.8378	26.8784	31.302	32.5598
	33301	33350	CCNA_00029	lysine exporter protein	+	CDS	36.3475	32.2591	35.3047	32.7475	43.9794	44.6469	30.9582	30.9662	28.805
	33351	33400	CCNA_00029	lysine exporter protein	+	CDS	31.9339	27.017	32.1931	29.6942	39.9223	43.2731	26.9984	28.6152	25.5329
	33401	33450	CCNA_00029	lysine exporter protein	+	CDS	22.1979	21.026	25.5511	23.4081	33.7013	38.465	25.7985	24.7864	21.2953
	33451	33500	CCNA_00029	lysine exporter protein	+	CDS	11.4884	12.558	14.3014	14.907	23.7478	25.7266	11.9993	14.1061	14.9657
	33501	33550	CCNA_00029	lysine exporter protein	+	CDS	4.47853	6.22139	7.36014	8.14196	15.8499	11.4895	3.4798	6.58283	8.90433
	33551	33600	CCNA_00030	ribonuclease T2	+	CDS	4.41362	5.06928	6.46256	5.6874	11.8469	8.99182	2.39986	5.91111	4.82765
	33601	33650	CCNA_00030	ribonuclease T2	+	CDS	3.95928	4.32041	5.26579	4.84926	9.62895	8.2425	1.55991	6.24697	4.07668
	33651	33700	CCNA_00030	ribonuclease T2	+	CDS	3.63475	5.18449	7.24046	7.30382	10.765	11.552	5.1597	6.91869	7.08055
	33701	33750	CCNA_00030	ribonuclease T2	+	CDS	12.0077	10.657	15.0793	14.2484	18.3383	21.8551	11.7593	12.9641	14.9657
	33751	33800	CCNA_00030	ribonuclease T2	+	CDS	28.5587	22.5237	28.6028	26.4015	33.2686	35.5302	22.6787	18.6066	24.1382
	33801	33850	CCNA_00030	ribonuclease T2	+	CDS	37.9052	28.7451	33.9883	33.3461	42.6811	40.151	33.598	25.2566	29.4487
	33851	33900	CCNA_00030	ribonuclease T2	+	CDS	44.2011	36.2339	41.4083	39.6322	47.7661	50.0794	33.598	32.5111	32.4525
	33901	33950	CCNA_00030	ribonuclease T2	+	CDS	47.5114	39.8054	45.2379	41.0092	49.4971	53.826	29.8783	34.3248	36.4219
	33951	34000	CCNA_00030	ribonuclease T2	+	CDS	50.2374	42.3976	47.0331	42.6256	50.7954	50.4541	33.1181	32.5783	38.0312
	34001	34050	CCNA_00030	ribonuclease T2	+	CDS	47.5763	39.2293	46.315	41.4282	48.7939	44.8966	35.3979	34.1233	36.8511
	34051	34100	CCNA_00030	ribonuclease T2	+	CDS	39.7226	34.1025	41.4083	39.5723	44.7368	47.207	26.1585	34.8621	37.0656
	34101	34150	CCNA_00030	ribonuclease T2	+	CDS	40.3717	35.3122	43.3829	39.1533	45.7646	54.0758	19.0789	31.0334	35.4564
	34151	34200	CCNA_00030	ribonuclease T2	+	CDS	38.6192	33.7568	43.6223	37.8961	43.4926	53.0142	19.5589	30.6975	35.8319
	34201	34250	CCNA_00030	ribonuclease T2	+	CDS	38.749	36.0034	43.9215	40.1112	46.9006	56.6359	25.4385	31.2349	37.0656
	34251	34300	CCNA_00030	ribonuclease T2	+	CDS	37.1913	34.9665	43.6223	39.7519	46.9006	56.5111	24.7186	27.2046	32.7207
	34301	34350	CCNA_00030	ribonuclease T2	+	CDS	41.54	39.6902	47.0331	42.1466	47.6038	51.7029	23.9986	27.3389	33.9008
	34351	34400	vapC	toxin protein VapC	-	CDS	46.4729	50.2896	52.1792	45.2597	45.8187	47.4568	33.958	34.0561	35.2955
	34401	34450	vapC	toxin protein VapC	-	CDS	55.4948	72.8709	55.8294	50.5281	50.2545	46.645	27.8384	33.5187	33.4181
	34451	34500	vapC	toxin protein VapC	-	CDS	56.0141	72.4101	51.7005	44.7209	45.7105	41.8994	28.0784	33.7874	36.2074
	34501	34550	vapC	toxin protein VapC	-	CDS	58.0911	66.1887	51.4612	46.2775	47.9284	44.7093	26.5185	33.7874	36.1001
	34551	34600	vapC	toxin protein VapC	-	CDS	53.8073	51.9602	47.6315	43.9427	47.117	45.8957	32.5181	33.3844	37.8166
	34601	34650	vapC	toxin protein VapC	-	CDS	51.9899	49.1375	47.7512	44.6611	47.2792	45.646	36.8379	37.8849	41.1423
	34651	34700	vapC	toxin protein VapC	-	CDS	56.1439	54.4372	55.949	51.3064	49.4431	43.5853	42.7175	39.5642	44.8971
	34701	34750	vapB	antitoxin protein VapB	-	CDS	55.2352	50.6352	57.3253	46.7564	47.6579	41.3998	50.5171	42.4526	44.4144
	34751	34800	vapB	antitoxin protein VapB	-	CDS	54.5212	48.043	54.5129	45.14	46.0891	38.2777	45.4774	38.6238	43.717
	34801	34850	vapB	antitoxin protein VapB	-	CDS	57.1175	45.1051	52.2989	44.242	44.9531	35.5302	42.3575	33.5859	39.9086
	34851	34900	vapB	antitoxin protein VapB	-	CDS	56.1439	44.8747	51.8202	46.2775	46.5219	37.6532	30.7182	33.7202	36.1001
	34901	34950	vapB	antitoxin protein VapB	-	CDS	59.519	47.6973	51.6407	45.3196	47.3874	37.0288	35.8779	33.4515	36.1537
	34951	35000					62.6345	50.0016	54.3334	44.9005	48.5775	32.1582	36.5979	35.2652	36.261
	35001	35050	CCNA_03912	hypothetical protein	-	CDS	56.728	46.43	51.7005	40.171	45.1695	34.4686	31.3182	36.9445	38.0312
	35051	35100	CCNA_03912	hypothetical protein	-	CDS	55.9492	47.4669	51.4013	42.6854	44.304	28.7239	50.2771	40.6389	44.1998
	35101	35150	CCNA_03912	hypothetical protein	-	CDS	64.6466	54.2644	56.0687	47.1755	42.9516	21.6678	73.0757	49.5056	50.8512
	35151	35200	CCNA_03912	hypothetical protein	-	CDS	67.3078	56.9718	60.2574	49.8097	45.1154	16.2977	90.1147	55.148	51.0122
	35201	35250	CCNA_03912	hypothetical protein	-	CDS	66.0096	55.7045	59.8385	48.7321	50.2545	19.4198	88.4348	50.1773	51.334
	35251	35300	CCNA_03912	hypothetical protein	-	CDS	64.1923	51.6721	56.6671	44.9604	49.9299	29.8478	83.3951	41.7808	45.0581
	35301	35350	CCNA_03912	hypothetical protein	-	CDS	58.805	47.6397	56.0687	43.9427	47.1711	33.6569	62.5164	40.3031	42.6979
	35351	35400	CCNA_03912	hypothetical protein	-	CDS	57.442	45.3931	55.59	45.14	48.253	32.5953	41.2776	39.7657	43.127
	35401	35450	CCNA_03912	hypothetical protein	-	CDS	57.8314	43.953	53.4957	43.1644	49.3349	35.1555	43.4375	38.0192	40.7668
	35451	35500	CCNA_03912	hypothetical protein	-	CDS	58.9998	47.9854	51.7603	42.3861	49.7135	39.0894	51.837	40.3031	40.8741
	35501	35550	CCNA_03912	hypothetical protein	-	CDS	56.1439	49.3103	52.1194	43.8828	49.8758	38.2152	64.0763	39.6313	40.8205
	35551	35600	CCNA_03912	hypothetical protein	-	CDS	52.9635	49.7135	52.6579	46.1578	46.576	37.0288	79.6754	38.5566	41.3032
	35601	35650	CCNA_03912	hypothetical protein	-	CDS	52.7688	48.5614	50.0849	44.1821	46.0891	38.0903	71.0359	35.5339	42.9124
	35651	35700	CCNA_03912	hypothetical protein	-	CDS	55.4948	46.8909	50.3841	43.8828	51.8773	40.0261	61.7964	38.2207	45.0581
	35701	35750					52.8986	42.34	48.8881	44.6012	52.9592	42.9609	54.7168	33.1828	40.8205
	35751	35800					53.288	40.151	48.2897	45.6189	50.6331	45.7708	59.0366	32.847	39.3722
	35801	35850	pnp	polyribonucleotide nucleotidyltransferase	-	CDS	55.0405	41.6488	49.7258	47.5347	50.5791	44.2098	59.5165	37.8849	44.7899
	35851	35900	pnp	polyribonucleotide nucleotidyltransferase	-	CDS	56.7929	45.9116	54.6924	49.5702	50.8495	40.4632	60.4765	39.094	45.3263
	35901	35950	pnp	polyribonucleotide nucleotidyltransferase	-	CDS	63.1538	48.5038	58.6418	48.1932	53.0133	38.9021	59.6365	38.8924	42.9124
	35951	36000	pnp	polyribonucleotide nucleotidyltransferase	-	CDS	67.1779	49.4255	58.5221	47.2354	52.6347	40.0885	74.0357	39.2283	45.4872
	36001	36050	pnp	polyribonucleotide nucleotidyltransferase	-	CDS	72.9546	51.7297	63.3092	51.7254	56.0968	43.8975	72.3558	40.9076	48.0083
	36051	36100	pnp	polyribonucleotide nucleotidyltransferase	-	CDS	73.5387	56.9142	65.1642	52.0248	52.4724	42.4613	63.1163	43.0571	48.8665
	36101	36150	pnp	polyribonucleotide nucleotidyltransferase	-	CDS	71.3969	59.1032	64.2068	50.8873	48.7398	42.274	49.6771	39.7657	44.0389
	36151	36200	pnp	polyribonucleotide nucleotidyltransferase	-	CDS	67.9568	62.4444	63.3092	49.6301	48.5775	47.8315	38.0378	35.2652	38.8894
	36201	36250	pnp	polyribonucleotide nucleotidyltransferase	-	CDS	60.1032	57.4327	57.7442	47.2952	45.5482	48.5183	26.9984	37.0788	41.4105
	36251	36300	pnp	polyribonucleotide nucleotidyltransferase	-	CDS	56.728	51.7297	58.1631	45.8584	49.2808	44.6469	25.4385	34.4591	40.1231
	36301	36350	pnp	polyribonucleotide nucleotidyltransferase	-	CDS	52.574	50.5776	51.0423	43.2243	45.981	43.7727	27.5984	30.5632	34.8664
	36351	36400	pnp	polyribonucleotide nucleotidyltransferase	-	CDS	50.6918	58.8728	52.1792	43.8229	45.5482	48.0188	29.9983	27.9435	34.1154
	36401	36450	pnp	polyribonucleotide nucleotidyltransferase	-	CDS	52.574	60.7162	51.9997	45.3795	48.6857	45.8333	33.3581	30.496	37.8166
	36451	36500	pnp	polyribonucleotide nucleotidyltransferase	-	CDS	54.1318	48.4462	49.666	44.242	48.0907	40.6505	35.6379	37.0788	38.6748
	36501	36550	pnp	polyribonucleotide nucleotidyltransferase	-	CDS	55.365	42.2824	50.0849	41.967	47.7661	39.4016	41.2776	39.9	37.6557
	36551	36600	pnp	polyribonucleotide nucleotidyltransferase	-	CDS	49.2638	36.8099	48.3495	38.0757	45.2236	39.8387	32.5181	35.601	33.3644
	36601	36650	pnp	polyribonucleotide nucleotidyltransferase	-	CDS	44.8502	33.6416	45.5371	37.8362	43.709	38.3401	24.3586	31.3692	30.3069
	36651	36700	pnp	polyribonucleotide nucleotidyltransferase	-	CDS	36.023	26.2105	35.3646	33.3461	37.7585	32.0958	23.0387	25.5253	27.1421
	36701	36750	pnp	polyribonucleotide nucleotidyltransferase	-	CDS	22.3277	16.3024	24.1149	27.2995	31.6457	28.3492	11.1593	18.002	24.1919
	36751	36800	pnp	polyribonucleotide nucleotidyltransferase	-	CDS	19.407	16.0719	23.5764	25.3838	28.4541	27.0379	8.87948	19.2111	22.4754
	36801	36850	pnp	polyribonucleotide nucleotidyltransferase	-	CDS	24.3398	21.2564	25.8503	28.2574	31.267	24.0406	12.5993	25.4581	21.7244
	36851	36900	pnp	polyribonucleotide nucleotidyltransferase	-	CDS	21.9383	23.7911	28.184	28.9758	36.6766	29.6605	11.5193	23.846	22.3681
	36901	36950	pnp	polyribonucleotide nucleotidyltransferase	-	CDS	21.8734	24.1943	33.3301	30.5922	43.7631	40.0261	12.8393	21.2934	27.6785
	36951	37000	pnp	polyribonucleotide nucleotidyltransferase	-	CDS	29.5323	27.0746	37.7581	31.3106	42.6271	47.7066	16.799	22.7041	32.9889
	37001	37050	pnp	polyribonucleotide nucleotidyltransferase	-	CDS	37.6456	30.7037	37.9376	33.3461	40.7337	49.6423	17.519	27.5404	31.4334
	37051	37100	pnp	polyribonucleotide nucleotidyltransferase	-	CDS	47.3166	33.7568	43.5026	35.1422	44.4663	51.3907	26.9984	29.6227	31.9698
	37101	37150	pnp	polyribonucleotide nucleotidyltransferase	-	CDS	52.5091	36.061	49.2471	37.5967	49.4971	52.0152	32.7581	30.5632	35.0273
	37151	37200	pnp	polyribonucleotide nucleotidyltransferase	-	CDS	54.9107	38.7685	50.025	37.8961	48.4693	46.5826	31.1982	29.5556	34.8664
	37201	37250	pnp	polyribonucleotide nucleotidyltransferase	-	CDS	54.0669	44.6443	49.9652	40.4105	43.6008	42.0867	30.7182	32.3768	36.4219
	37251	37300	pnp	polyribonucleotide nucleotidyltransferase	-	CDS	56.0141	48.9647	48.6487	41.967	43.6008	42.4613	32.6381	34.1233	36.4756
	37301	37350	pnp	polyribonucleotide nucleotidyltransferase	-	CDS	56.1439	47.9854	49.0078	45.14	45.1695	38.7772	32.8781	33.0485	39.8549
	37351	37400	pnp	polyribonucleotide nucleotidyltransferase	-	CDS	55.4948	44.1834	50.2644	41.7276	44.1417	34.7184	27.8384	33.25	36.4219
	37401	37450	pnp	polyribonucleotide nucleotidyltransferase	-	CDS	43.6819	35.3122	41.2886	33.9448	36.4602	30.4098	19.5589	28.0106	27.9467
	37451	37500	pnp	polyribonucleotide nucleotidyltransferase	-	CDS	29.5972	25.1736	29.4406	26.4614	27.6427	23.7284	13.3192	20.4202	19.7397
	37501	37550	pnp	polyribonucleotide nucleotidyltransferase	-	CDS	23.1715	20.8532	24.6535	24.0068	24.992	26.8506	16.1991	16.3899	17.0041
	37551	37600	pnp	polyribonucleotide nucleotidyltransferase	-	CDS	33.4916	30.3005	32.5522	30.8317	30.5097	26.7257	29.0383	21.1591	22.529
	37601	37650	pnp	polyribonucleotide nucleotidyltransferase	-	CDS	55.7544	51.3265	46.9733	42.3861	38.2994	29.0985	34.078	29.8914	31.0579
	37651	37700	pnp	polyribonucleotide nucleotidyltransferase	-	CDS	66.3991	57.2599	55.4703	45.4992	44.845	34.4686	31.4382	32.9813	32.7207
	37701	37750	pnp	polyribonucleotide nucleotidyltransferase	-	CDS	63.673	54.322	61.6935	46.3972	46.2514	38.7772	43.1975	34.7278	37.2265
	37751	37800	pnp	polyribonucleotide nucleotidyltransferase	-	CDS	57.1175	48.6766	61.6337	47.0558	44.9531	39.2143	49.7971	35.1308	38.8894
	37801	37850	pnp	polyribonucleotide nucleotidyltransferase	-	CDS	54.5861	46.6604	57.9237	44.6611	42.6271	43.7102	39.8377	33.7202	37.1729
	37851	37900	pnp	polyribonucleotide nucleotidyltransferase	-	CDS	61.2715	48.1582	59.3	46.9959	46.035	45.084	37.1978	32.1081	34.3836
	37901	37950	pnp	polyribonucleotide nucleotidyltransferase	-	CDS	61.7258	48.3886	58.941	44.242	42.8434	39.9636	36.8379	33.1157	36.4756
	37951	38000	pnp	polyribonucleotide nucleotidyltransferase	-	CDS	71.7863	55.3589	65.583	49.1511	44.9531	37.5908	36.8379	37.6162	40.7668
	38001	38050					67.1779	60.0249	62.8903	47.1755	45.3318	37.5283	43.0775	38.5566	38.8894
	38051	38100					53.9371	52.709	57.6844	42.8651	44.9531	37.8406	43.3175	31.3692	36.3147
	38101	38150					49.3936	43.4345	56.5474	42.7453	45.4941	44.0224	38.1578	25.9283	34.1154
	38151	38200					49.3936	40.4391	54.3932	38.9737	47.4415	48.7057	32.3981	25.7268	34.2227
	38201	38250	CCNA_00034	SSU ribosomal protein S15P	-	CDS	54.651	40.8999	55.3507	36.7586	48.848	47.3319	38.5178	31.6379	37.7629
	38251	38300	CCNA_00034	SSU ribosomal protein S15P	-	CDS	56.5333	40.151	54.9916	36.6987	47.6038	43.7102	36.2379	34.3248	38.4603
	38301	38350	CCNA_00034	SSU ribosomal protein S15P	-	CDS	65.6202	47.5245	57.5048	41.548	49.6053	42.3365	43.5575	36.4071	39.9622
	38351	38400	CCNA_00034	SSU ribosomal protein S15P	-	CDS	74.1229	52.9394	61.6337	46.6367	49.0103	43.2731	41.5176	37.3475	39.0503
	38401	38450	CCNA_00034	SSU ribosomal protein S15P	-	CDS	79.7698	52.3058	66.6003	45.5591	45.8187	41.6496	33.1181	35.7354	38.5139
	38451	38500	CCNA_00034	SSU ribosomal protein S15P	-	CDS	80.1592	42.34	69.0537	40.9493	44.845	40.5881	42.1175	36.4743	41.1423
	38501	38550	CCNA_00035	tRNA pseudouridine synthase B	-	CDS	90.2846	42.3976	78.2688	43.8828	48.6857	42.5238	45.1174	34.1233	37.7629
	38551	38600	CCNA_00035	tRNA pseudouridine synthase B	-	CDS	94.8929	41.0151	80.064	42.3262	48.5775	45.7084	61.6764	32.1081	37.2265
	38601	38650	CCNA_00035	tRNA pseudouridine synthase B	-	CDS	97.7488	41.5912	85.2699	42.1466	44.8991	46.2079	61.5564	36.2056	36.9583
	38651	38700	CCNA_00035	tRNA pseudouridine synthase B	-	CDS	119.492	47.2941	94.9039	45.4992	42.032	47.8315	57.2367	38.2879	36.6901
	38701	38750	CCNA_00035	tRNA pseudouridine synthase B	-	CDS	142.404	54.5524	90.1169	44.9005	39.76	41.9618	57.7166	32.9142	35.7782
	38751	38800	CCNA_00035	tRNA pseudouridine synthase B	-	CDS	121.115	51.6145	78.5082	44.6012	42.0861	36.8415	44.8774	28.7495	33.2035
	38801	38850	CCNA_00035	tRNA pseudouridine synthase B	-	CDS	48.5499	31.4526	45.2379	39.3927	41.9779	39.4016	20.3988	26.8015	28.3759
	38851	38900	CCNA_00035	tRNA pseudouridine synthase B	-	CDS	30.3112	28.5723	36.2023	36.7586	43.9794	45.3962	25.3185	25.5924	27.464
	38901	38950	CCNA_00035	tRNA pseudouridine synthase B	-	CDS	35.6984	30.9341	37.3393	35.9204	42.8975	46.7075	30.9582	25.3909	31.3797
	38951	39000	CCNA_00035	tRNA pseudouridine synthase B	-	CDS	39.9173	35.6002	43.8018	38.6145	46.1973	49.2052	26.0385	24.9879	32.077
	39001	39050	CCNA_00035	tRNA pseudouridine synthase B	-	CDS	37.9701	35.5426	40.6304	36.1599	45.0072	49.6423	24.9585	26.6	32.1307
	39051	39100	CCNA_00035	tRNA pseudouridine synthase B	-	CDS	35.309	32.8351	40.3312	34.0047	46.035	49.7048	19.4389	25.6596	32.9889
	39101	39150	CCNA_00035	tRNA pseudouridine synthase B	-	CDS	33.7512	32.7775	40.391	36.998	47.0629	53.0767	17.159	23.9131	28.3222
	39151	39200	CCNA_00035	tRNA pseudouridine synthase B	-	CDS	36.1528	33.584	37.5786	36.1	43.5467	47.6441	15.8391	25.4581	27.6785
	39201	39250	CCNA_00035	tRNA pseudouridine synthase B	-	CDS	37.7754	34.2177	41.5878	39.273	45.1154	45.2089	21.1188	22.7712	30.4142
	39251	39300	CCNA_00035	tRNA pseudouridine synthase B	-	CDS	27.2606	28.7451	36.0228	39.273	43.0057	47.8939	18.2389	21.4278	29.395
	39301	39350	CCNA_00035	tRNA pseudouridine synthase B	-	CDS	22.1979	22.639	31.7743	39.7519	38.7863	50.579	11.8793	20.6889	26.5521
	39351	39400	CCNA_00035	tRNA pseudouridine synthase B	-	CDS	30.9603	24.9432	34.826	40.0513	41.6533	48.5183	11.3993	21.7637	30.3606
	39401	39450	CCNA_00035	tRNA pseudouridine synthase B	-	CDS	39.9822	32.5471	40.9894	38.5546	45.1154	44.2098	17.159	26.3985	33.3644
	39451	39500	CCNA_00036	ribosome-binding factor A	-	CDS	46.4729	36.9251	43.9215	38.7342	47.4415	40.0885	32.3981	29.2869	32.7207
	39501	39550	CCNA_00036	ribosome-binding factor A	-	CDS	51.0812	39.5174	45.7765	42.1466	48.1448	38.9021	37.3178	31.8394	39.4794
	39551	39600	CCNA_00036	ribosome-binding factor A	-	CDS	50.2374	41.5912	46.6142	42.0269	44.2499	39.589	37.1978	36.8773	41.1423
	39601	39650	CCNA_00036	ribosome-binding factor A	-	CDS	48.0955	43.8378	46.7339	43.1045	46.1432	44.2098	36.1179	36.0041	37.2802
	39651	39700	CCNA_00036	ribosome-binding factor A	-	CDS	46.4729	40.4391	45.1781	39.3329	48.848	44.2098	33.3581	34.6606	38.1384
	39701	39750	CCNA_00036	ribosome-binding factor A	-	CDS	46.0834	39.575	44.9986	39.2131	47.8743	39.2143	27.3584	30.6303	36.1001
	39751	39800	CCNA_00036	ribosome-binding factor A	-	CDS	41.2155	35.4274	43.4428	38.9737	47.8743	43.4604	20.1588	27.6748	31.2724
	39801	39850	CCNA_00036	ribosome-binding factor A	-	CDS	38.6841	32.6047	43.2633	37.2974	45.2777	48.3935	13.3192	25.1894	28.3759
	39851	39900	CCNA_00036	ribosome-binding factor A	-	CDS	44.7853	31.8558	47.9905	36.998	41.4911	51.5781	15.2391	22.3682	29.2341
	39901	39950					50.2374	32.3743	47.3921	34.9626	38.624	44.3346	14.0392	20.8232	26.4984
	39951	40000	CCNA_00037	esterase lipase family protein	-	CDS	47.2517	33.9296	43.5026	35.3218	39.2731	42.5238	14.5192	23.7116	25.1038
	40001	40050	CCNA_00037	esterase lipase family protein	-	CDS	34.6599	30.8765	35.6638	36.0402	38.5158	41.2125	14.2792	26.3313	27.5712
	40051	40100	CCNA_00037	esterase lipase family protein	-	CDS	22.9119	22.2357	27.7052	33.1665	39.5436	40.5256	10.4394	23.9131	25.2647
	40101	40150	CCNA_00037	esterase lipase family protein	-	CDS	16.3564	18.3762	23.6961	31.2508	36.6225	39.7139	13.7992	21.8308	24.9429
	40151	40200	CCNA_00037	esterase lipase family protein	-	CDS	22.3926	21.1412	24.5338	31.0113	37.1093	39.2143	17.999	23.9803	27.4103
	40201	40250	CCNA_00037	esterase lipase family protein	-	CDS	32.3882	26.3257	27.2265	33.0468	40.7878	35.5302	21.5987	26.4657	27.6785
	40251	40300	CCNA_00037	esterase lipase family protein	-	CDS	29.3376	27.3626	25.1322	30.4126	38.8404	36.3419	17.279	26.0626	23.28
	40301	40350	CCNA_00037	esterase lipase family protein	-	CDS	22.0681	22.1781	24.8928	29.0357	37.1093	38.7772	11.6393	22.1667	23.7628
	40351	40400	CCNA_00037	esterase lipase family protein	-	CDS	13.4356	17.0512	22.2001	27.9581	35.9733	36.6541	8.39951	21.6965	26.713
	40401	40450	CCNA_00037	esterase lipase family protein	-	CDS	14.9284	16.648	19.7467	31.61	34.1882	37.2786	10.7994	23.9131	26.1766
	40451	40500	CCNA_00037	esterase lipase family protein	-	CDS	25.1836	26.5561	27.5856	37.2375	37.3257	38.6523	17.639	28.4808	28.1076
	40501	40550	CCNA_00037	esterase lipase family protein	-	CDS	36.0879	35.5426	34.2875	40.4704	40.7878	40.5256	24.3586	36.8773	32.5598
	40551	40600	CCNA_00037	esterase lipase family protein	-	CDS	43.3574	39.7478	40.3312	43.1045	46.6842	47.5817	26.3985	36.1384	33.2571
	40601	40650	CCNA_00037	esterase lipase family protein	-	CDS	42.4487	38.3653	39.1344	40.171	45.981	46.9573	26.7584	32.7798	33.2035
	40651	40700	CCNA_00037	esterase lipase family protein	-	CDS	44.8502	44.8171	43.9813	42.3262	46.5219	47.207	26.1585	31.3692	35.6173
	40701	40750	CCNA_00037	esterase lipase family protein	-	CDS	44.0713	49.2527	42.6649	40.65	43.9794	46.9573	29.6383	27.1374	36.9583
	40751	40800	CCNA_00037	esterase lipase family protein	-	CDS	48.8095	61.0042	46.5544	47.0558	46.5219	47.3944	32.5181	30.1601	35.4028
	40801	40850	CCNA_00038	hypothetical protein	-	CDS	48.0306	57.0294	44.8191	46.2775	45.2777	43.2107	30.5982	35.1308	34.0618
	40851	40900	CCNA_00038	hypothetical protein	-	CDS	45.2396	44.4138	44.6994	44.8407	44.8991	45.646	28.7983	30.899	32.8817
	40901	40950	CCNA_00038	hypothetical protein	-	CDS	41.3453	37.2131	43.8018	41.0092	44.6827	49.3925	33.2381	29.6899	31.1115
	40951	41000	CCNA_00038	hypothetical protein	-	CDS	34.0109	34.9089	41.528	35.9803	46.0891	47.2695	21.8387	29.6227	29.3414
	41001	41050	CCNA_00038	hypothetical protein	-	CDS	26.5466	30.4733	34.467	29.6942	40.4091	42.0243	11.2793	24.3162	27.5712
	41051	41100	CCNA_00038	hypothetical protein	-	CDS	17.7843	21.8325	25.7904	24.7252	35.757	34.5311	9.59944	19.6142	21.6708
	41101	41150	CCNA_00038	hypothetical protein	-	CDS	10.8393	14.8622	17.054	21.3727	28.3459	29.5981	4.79972	19.4126	18.7742
	41151	41200	CCNA_00038	hypothetical protein	-	CDS	7.72384	11.3483	13.703	20.2352	25.8575	27.5374	7.79955	18.0692	21.188
	41201	41250	CCNA_00038	hypothetical protein	-	CDS	13.6303	13.5373	17.413	22.4503	29.4819	31.6587	8.5195	14.9793	21.2417
	41251	41300	CCNA_00038	hypothetical protein	-	CDS	22.7172	19.8163	25.2519	25.264	33.5931	33.6569	9.35946	18.8081	20.8662
	41301	41350	CCNA_00038	hypothetical protein	-	CDS	29.7271	27.5354	31.2357	30.2929	37.0552	35.7175	13.5592	21.5621	22.1535
	41351	41400	CCNA_00038	hypothetical protein	-	CDS	29.5323	26.6137	29.0815	27.8982	33.1063	35.0931	18.4789	18.6066	23.3336
	41401	41450	CCNA_00038	hypothetical protein	-	CDS	22.9119	22.9846	22.7985	21.7917	29.6983	32.5329	17.159	17.1288	20.437
	41451	41500	CCNA_00039	hypothetical protein	-	CDS	11.8129	11.9243	12.3866	12.6919	18.6088	19.9194	10.3194	11.0833	12.981
	41501	41550	CCNA_00039	hypothetical protein	-	CDS	3.50494	3.68675	4.48789	5.74727	8.22248	9.30403	2.15987	5.57526	5.57862
	41551	41600	CCNA_00039	hypothetical protein	-	CDS	4.73815	4.78126	4.9666	5.92687	6.97829	8.86693	1.91989	5.50808	3.75484
	41601	41650	CCNA_00039	hypothetical protein	-	CDS	5.06269	5.64534	5.7445	7.60316	9.57486	11.4271	2.51985	6.51566	4.50581
	41651	41700	CCNA_00039	hypothetical protein	-	CDS	4.93287	7.83435	6.46256	10.5965	13.9025	14.9239	4.07976	8.19495	6.97327
	41701	41750	CCNA_00039	hypothetical protein	-	CDS	11.1639	13.1917	10.5316	14.5478	19.7448	19.1701	6.35963	13.3	9.97714
	41751	41800	CCNA_00039	hypothetical protein	-	CDS	14.0847	17.8001	15.199	21.1931	24.451	24.3528	7.19958	17.9349	13.5711
	41801	41850	CCNA_00039	hypothetical protein	-	CDS	17.7843	34.3329	22.7386	29.4548	27.6968	26.7881	9.71943	19.8157	18.3987
	41851	41900	CCNA_00039	hypothetical protein	-	CDS	38.8788	97.2957	36.6212	41.2486	29.5901	25.789	29.0383	22.0995	21.5635
	41901	41950	CCNA_00039	hypothetical protein	-	CDS	64.1273	145.108	48.4094	49.5103	33.5931	24.5402	51.237	30.496	28.7513
	41951	42000	CCNA_00040	YcxB-like membrane protein	-	CDS	64.8413	123.161	52.1792	54.0603	40.4632	25.1022	50.757	38.9596	36.7438
	42001	42050	CCNA_00040	YcxB-like membrane protein	-	CDS	53.1582	76.6729	49.1873	49.0913	46.9006	31.2216	45.5973	38.4222	37.7629
	42051	42100	CCNA_00040	YcxB-like membrane protein	-	CDS	53.0933	62.1563	46.2552	44.9604	46.0891	35.5302	45.1174	37.4818	38.0848
	42101	42150	CCNA_00040	YcxB-like membrane protein	-	CDS	55.4299	56.1654	47.7512	44.4216	46.7924	37.4035	46.3173	35.601	38.353
	42151	42200	CCNA_00040	YcxB-like membrane protein	-	CDS	52.8986	45.2203	47.2725	41.7874	46.4137	39.7763	43.6775	32.2424	36.3147
	42201	42250	CCNA_00040	YcxB-like membrane protein	-	CDS	49.9129	44.8747	48.4692	41.8473	46.6301	40.3383	45.7173	30.0929	36.4219
	42251	42300	CCNA_00040	YcxB-like membrane protein	-	CDS	51.0812	46.0844	46.4946	42.9249	46.3596	38.1528	55.6768	31.3692	40.7668
	42301	42350	CCNA_00040	YcxB-like membrane protein	-	CDS	54.3265	49.1375	49.5463	46.3374	46.7924	33.9066	56.8767	33.0485	39.2649
	42351	42400	CCNA_00040	YcxB-like membrane protein	-	CDS	57.7016	52.3634	50.9226	47.2354	47.3333	33.5944	54.1168	36.6758	42.3224
	42401	42450	CCNA_00040	YcxB-like membrane protein	-	CDS	61.7258	53.6883	54.6924	48.6123	46.035	31.1591	57.5966	37.4147	46.1309
	42451	42500	CCNA_00040	YcxB-like membrane protein	-	CDS	54.3265	46.4876	50.4439	46.936	41.7615	28.7863	61.6764	39.3627	47.0428
	42501	42550	CCNA_00040	YcxB-like membrane protein	-	CDS	48.2253	42.1096	44.2805	40.3506	32.0785	23.2913	54.2368	33.5187	37.2265
	42551	42600	CCNA_00041	protein translation initiation factor 2 IF-2	-	CDS	52.8986	44.4714	48.2299	41.4282	33.7013	25.4144	58.4366	37.146	38.353
	42601	42650	CCNA_00041	protein translation initiation factor 2 IF-2	-	CDS	66.6587	55.0709	61.8132	46.8163	43.6549	29.7229	72.9557	44.602	43.9316
	42651	42700	CCNA_00041	protein translation initiation factor 2 IF-2	-	CDS	68.4112	53.3427	60.0779	45.4394	44.5204	31.846	76.6755	45.2738	44.9508
	42701	42750	CCNA_00041	protein translation initiation factor 2 IF-2	-	CDS	69.0602	50.9809	61.7534	47.3551	49.8217	32.2207	70.9159	41.7808	47.5792
	42751	42800	CCNA_00041	protein translation initiation factor 2 IF-2	-	CDS	60.6224	46.7757	56.4277	46.1578	51.4987	33.7817	66.4761	37.8177	42.5906
	42801	42850	CCNA_00041	protein translation initiation factor 2 IF-2	-	CDS	59.2594	43.0313	53.0768	39.4526	48.848	35.9673	72.3558	34.5263	37.8702
	42851	42900	CCNA_00041	protein translation initiation factor 2 IF-2	-	CDS	57.442	39.7478	50.1447	33.4659	44.0335	32.2831	53.0369	31.3692	34.33
	42901	42950	CCNA_00041	protein translation initiation factor 2 IF-2	-	CDS	47.3166	32.3743	39.7926	28.7363	34.7832	26.5383	32.1581	29.4212	28.054
	42951	43000	CCNA_00041	protein translation initiation factor 2 IF-2	-	CDS	29.5972	20.1619	24.1748	20.0556	24.3429	20.6687	26.9984	21.6293	20.598
	43001	43050	CCNA_00041	protein translation initiation factor 2 IF-2	-	CDS	14.539	12.0972	16.1564	14.7872	17.5269	18.2958	12.1193	14.1732	12.4982
	43051	43100	CCNA_00041	protein translation initiation factor 2 IF-2	-	CDS	17.5896	14.5742	21.0033	18.9181	23.0446	25.2895	14.1592	15.9197	16.414
	43101	43150	CCNA_00041	protein translation initiation factor 2 IF-2	-	CDS	34.3354	24.7704	32.4325	25.0246	34.5128	33.0949	25.3185	21.8308	22.9582
	43151	43200	CCNA_00041	protein translation initiation factor 2 IF-2	-	CDS	40.6313	28.1115	35.3646	26.641	37.1634	35.2179	33.3581	27.5404	27.3567
	43201	43250	CCNA_00041	protein translation initiation factor 2 IF-2	-	CDS	43.9415	30.1853	37.9376	27.5989	40.6255	37.7781	33.598	27.7419	28.5368
	43251	43300	CCNA_00041	protein translation initiation factor 2 IF-2	-	CDS	32.9724	24.8856	31.6546	23.7674	35.1619	33.7817	22.7987	22.0323	23.6018
	43301	43350	CCNA_00041	protein translation initiation factor 2 IF-2	-	CDS	15.3179	13.9405	19.627	17.9602	25.8575	23.6035	14.0392	16.0541	19.257
	43351	43400	CCNA_00041	protein translation initiation factor 2 IF-2	-	CDS	8.69743	8.52561	13.1046	14.1886	21.2594	21.3556	6.47962	13.3	17.0577
	43401	43450	CCNA_00041	protein translation initiation factor 2 IF-2	-	CDS	11.4884	11.4635	12.4464	14.7872	20.7185	21.7927	6.23964	12.4268	15.7167
	43451	43500	CCNA_00041	protein translation initiation factor 2 IF-2	-	CDS	12.7216	13.5949	15.1392	17.601	24.6133	26.7881	8.99948	15.1808	18.6669
	43501	43550	CCNA_00041	protein translation initiation factor 2 IF-2	-	CDS	19.407	18.4338	22.5591	22.2108	31.5916	37.2786	12.8393	18.0692	23.9773
	43551	43600	CCNA_00041	protein translation initiation factor 2 IF-2	-	CDS	31.7391	25.8649	31.9538	26.641	37.9749	42.274	18.1189	20.9576	26.0157
	43601	43650	CCNA_00041	protein translation initiation factor 2 IF-2	-	CDS	42.5785	30.9918	39.0147	32.2087	42.1402	47.9563	28.6783	26.197	29.3414
	43651	43700	CCNA_00041	protein translation initiation factor 2 IF-2	-	CDS	53.0933	33.4688	46.7937	38.1954	48.6316	49.8921	38.8777	28.6152	35.1882
	43701	43750	CCNA_00041	protein translation initiation factor 2 IF-2	-	CDS	56.8579	35.1393	47.2126	40.171	46.0891	50.8287	43.9174	32.7126	34.2227
	43751	43800	CCNA_00041	protein translation initiation factor 2 IF-2	-	CDS	51.1461	32.3743	42.6649	37.4171	40.5173	43.398	36.5979	32.9142	33.579
	43801	43850	CCNA_00041	protein translation initiation factor 2 IF-2	-	CDS	42.3189	28.918	36.8007	34.3639	37.2175	39.9636	32.5181	25.6596	32.077
	43851	43900	CCNA_00041	protein translation initiation factor 2 IF-2	-	CDS	24.1451	22.0053	29.3209	29.4548	33.4309	33.532	23.9986	20.8232	26.8739
	43901	43950	CCNA_00041	protein translation initiation factor 2 IF-2	-	CDS	15.1231	15.4959	24.7732	26.7607	31.0507	32.1582	12.2393	17.8005	22.6363
	43951	44000	CCNA_00041	protein translation initiation factor 2 IF-2	-	CDS	15.7073	16.8208	27.3462	28.2574	33.8636	33.9691	11.7593	17.599	24.031
	44001	44050	CCNA_00041	protein translation initiation factor 2 IF-2	-	CDS	22.0681	21.4292	32.8514	28.4969	36.1897	36.6541	14.2792	19.4126	22.4754
	44051	44100	CCNA_00041	protein translation initiation factor 2 IF-2	-	CDS	37.5158	27.1322	43.742	31.0113	41.7074	39.4641	26.3985	25.1894	25.1038
	44101	44150	CCNA_00041	protein translation initiation factor 2 IF-2	-	CDS	50.0427	33.9296	52.7776	36.3994	44.6827	41.0252	38.3978	34.2576	35.4564
	44151	44200	CCNA_00041	protein translation initiation factor 2 IF-2	-	CDS	60.4926	40.6119	57.5647	42.8651	45.2777	39.9636	45.2374	36.8773	38.7821
	44201	44250	CCNA_00041	protein translation initiation factor 2 IF-2	-	CDS	64.7764	45.9116	58.1631	44.4216	45.7105	35.7799	50.2771	37.6162	37.4947
	44251	44300	CCNA_00041	protein translation initiation factor 2 IF-2	-	CDS	58.2858	43.665	54.0342	40.1112	42.9516	37.4035	47.2772	36.2056	38.0312
	44301	44350	CCNA_00041	protein translation initiation factor 2 IF-2	-	CDS	50.6918	36.8099	48.1102	35.6211	40.5714	37.4035	37.3178	30.4288	32.0234
	44351	44400	CCNA_00041	protein translation initiation factor 2 IF-2	-	CDS	33.8161	25.8649	37.3393	26.7607	31.5916	32.9075	30.9582	24.3162	22.4218
	44401	44450	CCNA_00041	protein translation initiation factor 2 IF-2	-	CDS	18.4983	14.4014	23.1575	18.978	24.3429	25.4768	13.9192	16.2556	17.165
	44451	44500	CCNA_00041	protein translation initiation factor 2 IF-2	-	CDS	13.9548	11.4059	16.9343	14.6076	20.1234	18.8578	11.6393	12.4939	13.8929
	44501	44550	CCNA_00041	protein translation initiation factor 2 IF-2	-	CDS	14.6039	12.7308	15.6179	12.8715	17.5269	14.7366	9.95942	8.93384	10.2453
	44551	44600	CCNA_00041	protein translation initiation factor 2 IF-2	-	CDS	8.89215	8.69843	9.81352	9.69852	11.6305	9.1167	8.75949	7.12021	8.04608
	44601	44650	CCNA_00041	protein translation initiation factor 2 IF-2	-	CDS	2.20681	2.64985	2.57306	3.59204	4.38171	3.37193	3.59979	3.35859	3.00387
	44651	44700	CCNA_00041	protein translation initiation factor 2 IF-2	-	CDS	0.584156	0.288027	0.83774	0.598674	1.29829	0.811761	0.719958	1.34344	0.643687
	44701	44750	CCNA_00041	protein translation initiation factor 2 IF-2	-	CDS	3.63475	2.01619	3.88951	2.87363	5.24724	3.49682	1.55991	3.29142	2.57475
	44751	44800	CCNA_00041	protein translation initiation factor 2 IF-2	-	CDS	4.86797	3.57154	6.70192	5.6874	10.2781	7.93028	3.95977	5.91111	6.43687
	44801	44850	CCNA_00041	protein translation initiation factor 2 IF-2	-	CDS	7.91856	5.41492	10.1726	9.75838	14.4434	13.6751	5.27969	7.45607	9.3871
	44851	44900	CCNA_00041	protein translation initiation factor 2 IF-2	-	CDS	12.3322	10.3114	16.4556	15.5057	19.0415	20.1691	8.39951	11.2849	11.6936
	44901	44950	CCNA_00041	protein translation initiation factor 2 IF-2	-	CDS	13.4356	12.27	16.7548	16.0445	20.7185	21.7302	7.91954	13.0985	12.8737
	44951	45000	CCNA_00041	protein translation initiation factor 2 IF-2	-	CDS	6.49062	6.85505	9.81352	9.57878	12.2255	13.7375	4.67973	8.73233	9.22618
	45001	45050	CCNA_00041	protein translation initiation factor 2 IF-2	-	CDS	1.94719	1.44014	2.3337	2.81377	4.16533	4.68324	1.19993	3.82879	2.03834
	45051	45100	CCNA_00041	protein translation initiation factor 2 IF-2	-	CDS	0	0.115211	0.239354	0.0598674	0.216381	0.437102	0.119993	0.604546	0.268203
	45101	45150	CCNA_00041	protein translation initiation factor 2 IF-2	-	CDS	0	0	0	0	0.0540952	0.0624432	0	0.134344	0.0536406
	45151	45200	CCNA_00041	protein translation initiation factor 2 IF-2	-	CDS	0.324531	0.63366	0.478708	0.299337	0.540952	0.624432	0.359979	0.873233	0.268203
	45201	45250	CCNA_00041	protein translation initiation factor 2 IF-2	-	CDS	1.55775	1.61295	1.79516	1.49668	3.02933	2.3104	1.43992	3.69445	1.23373
	45251	45300	CCNA_00041	protein translation initiation factor 2 IF-2	-	CDS	3.1155	3.28351	3.4108	2.87363	5.57181	4.87057	1.43992	4.23182	1.82378
	45301	45350	CCNA_00041	protein translation initiation factor 2 IF-2	-	CDS	2.01209	2.36182	2.39354	2.27496	4.05714	3.55926	1.6799	3.49293	1.39465
	45351	45400	CCNA_00041	protein translation initiation factor 2 IF-2	-	CDS	1.36303	1.78577	1.61564	2.09536	3.62438	3.05972	0.839951	2.88839	1.18009
	45401	45450	CCNA_00041	protein translation initiation factor 2 IF-2	-	CDS	8.04837	7.25829	12.8653	8.80051	12.2255	13.4253	6.71961	8.26213	9.54802
	45451	45500	CCNA_00041	protein translation initiation factor 2 IF-2	-	CDS	25.5731	17.1664	28.0643	21.0135	26.9935	28.0994	18.7189	16.5243	17.755
	45501	45550	CCNA_00041	protein translation initiation factor 2 IF-2	-	CDS	47.1219	27.017	43.2034	30.8317	38.3535	39.0894	33.4781	24.1147	25.372
	45551	45600	CCNA_00041	protein translation initiation factor 2 IF-2	-	CDS	60.8171	35.8306	56.3081	38.7941	43.4926	42.0867	57.2367	29.2197	28.9659
	45601	45650	CCNA_00041	protein translation initiation factor 2 IF-2	-	CDS	82.1713	44.7019	74.0801	45.4394	42.1402	36.4668	89.9948	34.2576	35.3491
	45651	45700					109.821	55.8197	91.7923	56.7543	40.5173	30.2849	96.4744	40.9076	38.9967
	45701	45750					108.848	56.6262	91.1341	57.5326	39.76	30.4723	90.7147	46.4829	37.2802
	45751	45800					96.7103	55.7045	86.1675	58.1312	40.7878	32.5953	77.0355	43.6616	40.9814
	45801	45850					87.9479	55.1285	84.6715	57.772	44.4122	42.8985	63.4763	41.848	41.7323
	45851	45900	CCNA_00042	RNA-binding protein, YlxR family	-	CDS	88.0128	55.7621	86.347	57.2931	49.1726	49.8296	70.7959	41.7137	41.3569
	45901	45950	CCNA_00042	RNA-binding protein, YlxR family	-	CDS	88.8566	60.0249	83.2953	54.7787	47.4956	47.8939	88.9148	39.094	36.2074
	45951	46000	CCNA_00042	RNA-binding protein, YlxR family	-	CDS	95.8665	73.735	78.7475	56.0359	47.8202	48.0812	89.6348	35.6682	32.077
	46001	46050	CCNA_00042	RNA-binding protein, YlxR family	-	CDS	81.8467	69.7026	69.3529	50.4682	48.0366	48.893	85.795	35.9369	36.7438
	46051	46100	CCNA_00042	RNA-binding protein, YlxR family	-	CDS	52.7039	48.2158	52.2989	40.1112	46.7383	49.2052	56.6367	31.1005	34.169
	46101	46150	CCNA_00042	RNA-binding protein, YlxR family	-	CDS	36.672	32.7199	40.75	34.0645	41.3829	44.5844	28.4383	24.9879	28.2686
	46151	46200	CCNA_00042	RNA-binding protein, YlxR family	-	CDS	24.0153	21.8325	28.4831	25.9226	32.349	38.3401	11.2793	17.8005	24.031
	46201	46250	CCNA_00042	RNA-binding protein, YlxR family	-	CDS	14.9933	16.7632	23.9953	24.9647	30.8343	38.9645	7.31957	16.2556	24.5137
	46251	46300	CCNA_00042	RNA-binding protein, YlxR family	-	CDS	13.7601	15.9567	24.1149	27.8383	32.944	42.5238	9.71943	18.2707	24.4065
	46301	46350	CCNA_00042	RNA-binding protein, YlxR family	-	CDS	21.1594	22.8694	29.6201	31.61	37.5962	50.3916	14.5192	18.2707	25.2111
	46351	46400	CCNA_00042	RNA-binding protein, YlxR family	-	CDS	28.7535	27.5354	32.5522	31.8495	40.2469	52.4523	18.4789	21.898	29.0195
	46401	46450	CCNA_00042	RNA-binding protein, YlxR family	-	CDS	32.8425	30.1277	36.9802	32.6876	43.9794	57.4477	22.4387	24.3162	29.0732
	46451	46500	CCNA_00042	RNA-binding protein, YlxR family	-	CDS	36.8667	33.9296	41.5878	35.202	43.2762	54.2631	23.2786	27.5404	33.2035
	46501	46550	CCNA_00042	RNA-binding protein, YlxR family	-	CDS	39.5928	36.4067	44.9388	36.8184	43.3844	51.8903	23.6386	26.8687	34.6518
	46551	46600					42.9679	36.4067	47.3921	38.7941	44.8991	49.2052	22.3187	26.8015	34.169
	46601	46650	nusA	N utilization substance protein A NusA	-	CDS	41.4751	36.6371	46.2552	39.9914	43.0057	45.7708	23.1587	29.8914	35.6173
	46651	46700	nusA	N utilization substance protein A NusA	-	CDS	35.5686	30.5309	39.8525	36.1	38.4617	44.7717	17.879	26.8015	29.5023
	46701	46750	nusA	N utilization substance protein A NusA	-	CDS	31.8041	29.6092	40.391	35.1422	38.8404	45.5211	20.0388	23.846	26.2839
	46751	46800	nusA	N utilization substance protein A NusA	-	CDS	34.4652	31.5678	44.3404	37.2375	42.4107	50.0794	20.5188	27.8091	32.6671
	46801	46850	nusA	N utilization substance protein A NusA	-	CDS	41.1505	36.1762	45.8363	40.65	47.4415	57.4477	22.3187	30.3616	35.6173
	46851	46900	nusA	N utilization substance protein A NusA	-	CDS	48.42	38.8261	47.2725	41.4282	48.3071	59.6957	25.4385	31.2349	35.8319
	46901	46950	nusA	N utilization substance protein A NusA	-	CDS	49.9778	40.4391	49.666	38.6743	48.7398	59.5708	30.2382	31.8394	36.1537
	46951	47000	nusA	N utilization substance protein A NusA	-	CDS	49.5884	41.9368	50.2045	40.3506	50.3627	60.445	31.5582	31.0334	37.012
	47001	47050	nusA	N utilization substance protein A NusA	-	CDS	50.497	42.4552	52.1792	41.1289	51.5528	50.4541	30.3582	33.1157	35.5637
	47051	47100	nusA	N utilization substance protein A NusA	-	CDS	52.0548	41.6488	52.8374	44.0025	50.9577	46.7075	30.1182	34.6606	35.9928
	47101	47150	nusA	N utilization substance protein A NusA	-	CDS	50.3672	39.9782	46.315	41.967	48.4152	47.3319	30.8382	35.0637	36.4219
	47151	47200	nusA	N utilization substance protein A NusA	-	CDS	49.0042	37.2131	45.7765	40.5302	48.253	52.4523	22.6787	30.4288	35.671
	47201	47250	nusA	N utilization substance protein A NusA	-	CDS	50.3023	35.9458	47.452	41.0092	47.8743	52.5771	23.3986	31.9738	35.7246
	47251	47300	nusA	N utilization substance protein A NusA	-	CDS	48.2253	36.1762	48.2299	39.5723	48.848	47.2695	33.1181	28.145	31.4334
	47301	47350	nusA	N utilization substance protein A NusA	-	CDS	46.7974	39.4598	48.9479	38.7941	45.5482	46.645	33.1181	30.7647	31.487
	47351	47400	nusA	N utilization substance protein A NusA	-	CDS	44.5906	40.0358	46.0158	39.6322	41.7615	36.0921	29.8783	33.7874	33.4181
	47401	47450	nusA	N utilization substance protein A NusA	-	CDS	44.0064	38.5957	43.2034	40.8296	41.9238	33.7817	23.2786	28.7495	32.1843
	47451	47500	nusA	N utilization substance protein A NusA	-	CDS	37.5158	34.0448	41.5878	39.1533	40.5714	40.9627	16.559	24.0475	30.9506
	47501	47550	nusA	N utilization substance protein A NusA	-	CDS	36.2177	29.7244	45.5371	42.2664	42.2484	48.9554	14.8791	22.6369	31.9698
	47551	47600	nusA	N utilization substance protein A NusA	-	CDS	39.3332	32.7199	43.3829	41.548	42.6811	48.1437	23.0387	22.5697	31.1652
	47601	47650	nusA	N utilization substance protein A NusA	-	CDS	47.5114	43.953	45.2978	42.8651	40.5173	50.1419	30.3582	27.003	37.5484
	47651	47700	nusA	N utilization substance protein A NusA	-	CDS	52.1197	54.2644	50.6234	46.1578	42.6811	51.3283	28.9183	32.1081	38.0312
	47701	47750	nusA	N utilization substance protein A NusA	-	CDS	55.1054	53.0547	51.7005	45.8584	43.8712	53.0767	33.3581	34.9965	38.0312
	47751	47800	nusA	N utilization substance protein A NusA	-	CDS	57.2473	48.9071	51.8202	46.6367	45.9269	49.9545	25.9185	33.9889	39.9622
	47801	47850	nusA	N utilization substance protein A NusA	-	CDS	58.6103	46.8333	53.9145	46.6367	45.9269	50.2043	23.9986	32.444	41.2496
	47851	47900	nusA	N utilization substance protein A NusA	-	CDS	58.9349	47.9278	57.5647	47.415	49.9299	44.1473	35.7579	31.1677	39.2112
	47901	47950	nusA	N utilization substance protein A NusA	-	CDS	56.1439	44.241	54.2137	44.4216	50.4709	44.6469	38.9977	35.1308	39.1576
	47951	48000	nusA	N utilization substance protein A NusA	-	CDS	57.1175	40.6119	54.5728	42.1466	51.8773	47.4568	38.3978	36.6758	42.7515
	48001	48050	nusA	N utilization substance protein A NusA	-	CDS	57.8964	41.8216	56.1884	41.4881	54.528	47.769	40.3176	40.3702	46.56
	48051	48100	nusA	N utilization substance protein A NusA	-	CDS	54.8458	40.4391	50.9226	38.4349	49.2808	44.522	35.9979	34.795	39.9622
	48101	48150	nusA	N utilization substance protein A NusA	-	CDS	55.7544	40.6695	52.4784	38.375	49.1185	45.8333	43.3175	30.2945	35.2955
	48151	48200	nusA	N utilization substance protein A NusA	-	CDS	59.3892	41.9368	53.6153	39.2131	47.3333	47.5817	39.5977	32.9142	37.8702
	48201	48250	nusA	N utilization substance protein A NusA	-	CDS	57.2473	43.0313	54.5129	42.2664	45.44	43.2731	42.1175	33.5187	39.3185
	48251	48300	nusA	N utilization substance protein A NusA	-	CDS	56.7929	45.2779	56.5474	42.3262	47.712	42.274	46.5573	33.5187	37.7093
	48301	48350	CCNA_00044	ribosome maturation protein RimP	-	CDS	52.3793	43.5498	54.3932	38.6743	48.253	46.5202	35.158	30.7647	35.0273
	48351	48400	CCNA_00044	ribosome maturation protein RimP	-	CDS	50.9514	39.575	53.4358	38.4349	46.6842	47.8315	25.7985	27.6748	35.0273
	48401	48450	CCNA_00044	ribosome maturation protein RimP	-	CDS	46.408	35.9458	52.1792	40.5901	45.1695	50.5165	16.679	25.0551	31.5406
	48451	48500	CCNA_00044	ribosome maturation protein RimP	-	CDS	44.7853	36.6371	49.7857	41.967	43.3844	54.7627	20.8788	31.6379	33.579
	48501	48550	CCNA_00044	ribosome maturation protein RimP	-	CDS	46.7974	38.7685	51.8202	40.5302	41.4911	54.8875	26.7584	33.5859	34.2227
	48551	48600	CCNA_00044	ribosome maturation protein RimP	-	CDS	50.1076	38.3653	52.8973	40.171	44.3581	54.5753	27.8384	31.6379	31.9161
	48601	48650	CCNA_00044	ribosome maturation protein RimP	-	CDS	51.4057	36.4067	53.1965	41.0092	48.3611	53.5138	36.8379	33.1828	38.7285
	48651	48700	CCNA_00044	ribosome maturation protein RimP	-	CDS	49.7182	33.0656	52.5981	40.65	47.3333	52.2025	33.838	32.1081	39.9086
	48701	48750	CCNA_00044	ribosome maturation protein RimP	-	CDS	47.2517	35.0241	54.3932	39.5723	45.6564	49.2677	31.6782	30.6303	34.3836
	48751	48800	CCNA_00044	ribosome maturation protein RimP	-	CDS	56.4684	42.1672	58.8811	44.7209	45.2236	43.398	38.1578	35.3323	34.7591
	48801	48850	CCNA_00044	ribosome maturation protein RimP	-	CDS	78.1471	58.9304	69.3529	54.4793	48.7939	40.9003	51.957	35.7354	34.1154
	48851	48900					143.443	110.43	109.265	81.6591	49.4431	42.0243	84.2351	37.7505	37.8166
	48901	48950					226.068	212.391	155.401	112.431	43.2221	41.712	118.553	47.4904	39.3185
	48951	49000					222.563	236.586	156.179	113.509	46.3596	37.8406	110.274	47.2889	38.0848
	49001	49050					144.806	155.938	114.77	79.6835	48.0907	39.4016	86.275	37.8849	35.2955
	49051	49100					93.4001	71.0852	80.6025	55.8563	46.7924	41.712	52.077	33.0485	35.1346
	49101	49150	CCNA_00045	inorganic pyrophosphatase	+	CDS	86.3902	52.2482	73.1227	51.905	47.1711	39.7763	37.1978	36.3399	38.5139
	49151	49200	CCNA_00045	inorganic pyrophosphatase	+	CDS	74.9018	45.4507	68.2159	50.0491	46.035	37.7157	32.9981	38.7581	36.6901
	49201	49250	CCNA_00045	inorganic pyrophosphatase	+	CDS	56.3386	36.9827	57.0261	45.4394	46.1973	40.4632	35.7579	35.7354	37.3338
	49251	49300	CCNA_00045	inorganic pyrophosphatase	+	CDS	45.8238	31.5102	46.4347	41.1289	42.573	37.9654	31.4382	27.7419	31.9161
	49301	49350	CCNA_00045	inorganic pyrophosphatase	+	CDS	37.9052	31.107	44.6396	38.1355	42.1943	44.6469	19.1989	21.5621	25.0501
	49351	49400	CCNA_00045	inorganic pyrophosphatase	+	CDS	38.6192	33.9296	47.2126	37.1178	44.1958	49.2052	20.7588	25.2566	29.8778
	49401	49450	CCNA_00045	inorganic pyrophosphatase	+	CDS	46.6027	37.962	47.9905	37.2974	42.4107	45.7708	30.2382	29.4884	34.3836
	49451	49500	CCNA_00045	inorganic pyrophosphatase	+	CDS	56.4684	42.3976	50.6833	39.9914	40.1387	37.7157	36.1179	31.4364	35.671
	49501	49550	CCNA_00045	inorganic pyrophosphatase	+	CDS	66.7885	48.5614	58.7615	44.4815	43.168	34.5311	42.4775	40.6389	42.3224
	49551	49600	CCNA_00045	inorganic pyrophosphatase	+	CDS	63.4783	49.8288	60.0181	44.3019	44.4663	35.3428	54.3568	46.2142	43.4488
	49601	49650	CCNA_00045	inorganic pyrophosphatase	+	CDS	70.0987	51.5569	65.4634	50.9471	50.0381	37.2161	51.357	41.445	41.5714
	49651	49700	CCNA_00046	hypothetical protein	-	CDS	63.6081	43.953	61.0952	45.9782	46.9006	38.9645	42.7175	36.0712	38.1921
	49701	49750	CCNA_00046	hypothetical protein	-	CDS	63.2187	43.1465	61.0952	47.7143	49.3349	44.6469	35.6379	36.5414	38.9967
	49751	49800	CCNA_00046	hypothetical protein	-	CDS	59.4541	38.9989	59.8385	42.7453	46.3055	45.3962	38.8777	35.8025	38.4066
	49801	49850	CCNA_00046	hypothetical protein	-	CDS	54.2616	35.8306	54.2137	35.681	43.2762	46.9573	35.6379	27.6748	34.8127
	49851	49900	CCNA_00046	hypothetical protein	-	CDS	55.3001	40.0934	52.4784	37.7763	43.7631	49.3301	35.7579	31.0334	33.5253
	49901	49950	CCNA_00046	hypothetical protein	-	CDS	53.6774	41.7064	53.4358	43.5236	44.7909	47.769	43.4375	36.9445	36.4219
	49951	50000	CCNA_00046	hypothetical protein	-	CDS	58.5454	43.2041	53.3161	42.6854	45.3318	39.4641	46.9173	37.6162	38.8894
	50001	50050	CCNA_00046	hypothetical protein	-	CDS	55.9492	42.2248	52.2989	40.0513	45.8728	39.4016	43.5575	32.7798	35.8319
	50051	50100					50.8216	38.8837	46.9134	36.998	44.2499	44.0224	41.6376	30.8318	33.4181
	50101	50150	CCNA_00047	tRNA m7-G46 methyltransferase	-	CDS	44.4608	34.9089	43.9813	35.6211	44.1958	44.522	31.4382	28.6152	32.5062
	50151	50200	CCNA_00047	tRNA m7-G46 methyltransferase	-	CDS	41.2804	31.6254	41.3484	34.6632	44.4663	48.2686	25.0785	29.8914	35.4564
	50201	50250	CCNA_00047	tRNA m7-G46 methyltransferase	-	CDS	34.3354	29.3788	38.8352	32.4481	44.845	51.3907	26.2785	27.5404	33.1499
	50251	50300	CCNA_00047	tRNA m7-G46 methyltransferase	-	CDS	29.792	30.1277	37.0999	34.4237	47.0088	52.702	20.2788	24.3833	28.7513
	50301	50350	CCNA_00047	tRNA m7-G46 methyltransferase	-	CDS	27.1308	28.2267	34.8859	33.7652	44.5745	56.1988	21.4787	26.197	30.5751
	50351	50400	CCNA_00047	tRNA m7-G46 methyltransferase	-	CDS	29.7271	27.7082	33.2104	33.9448	45.981	56.8857	20.6388	27.1374	32.238
	50401	50450	CCNA_00047	tRNA m7-G46 methyltransferase	-	CDS	29.2078	28.2267	31.4152	31.131	45.0613	55.2622	15.4791	25.5253	30.5751
	50451	50500	CCNA_00047	tRNA m7-G46 methyltransferase	-	CDS	27.5851	27.8811	31.0562	31.0712	41.3829	50.7663	12.7193	22.9727	26.2302
	50501	50550	CCNA_00047	tRNA m7-G46 methyltransferase	-	CDS	22.7821	24.9432	31.3554	34.4237	39.9764	50.3292	11.5193	23.9803	25.7475
	50551	50600	CCNA_00047	tRNA m7-G46 methyltransferase	-	CDS	18.6281	21.8901	29.261	34.304	40.5714	49.5174	11.7593	23.7116	26.4984
	50601	50650	CCNA_00047	tRNA m7-G46 methyltransferase	-	CDS	22.9768	23.0422	28.0643	33.3461	40.896	49.3301	20.7588	23.7788	27.0348
	50651	50700	CCNA_00047	tRNA m7-G46 methyltransferase	-	CDS	29.8569	29.782	31.3554	33.4659	42.6811	49.5799	24.5986	27.4732	28.4295
	50701	50750	CCNA_00047	tRNA m7-G46 methyltransferase	-	CDS	36.2177	32.8351	36.8007	35.202	44.1958	51.2658	23.1587	27.5404	32.1307
	50751	50800	CCNA_00047	tRNA m7-G46 methyltransferase	-	CDS	41.1505	35.8306	39.673	37.7165	42.7893	48.893	29.3983	34.7278	34.8664
	50801	50850	CCNA_00047	tRNA m7-G46 methyltransferase	-	CDS	51.925	46.9485	47.6913	40.5901	40.8419	38.1528	37.0778	39.8329	34.3836
	50851	50900					54.4563	56.9142	50.2045	40.4105	38.6781	32.9075	45.1174	38.1536	36.3147
	50901	50950	metK	S-adenosylmethionine synthetase	-	CDS	54.7809	55.3013	51.162	41.4282	43.3303	38.8396	30.5982	33.1828	33.6326
	50951	51000	metK	S-adenosylmethionine synthetase	-	CDS	44.7853	39.2869	47.7512	37.477	44.6827	48.1437	26.6384	30.0258	33.8472
	51001	51050	metK	S-adenosylmethionine synthetase	-	CDS	35.5037	29.5516	46.7339	34.3639	45.5482	54.8251	25.4385	25.0551	33.3644
	51051	51100	metK	S-adenosylmethionine synthetase	-	CDS	37.5807	28.8603	43.5625	36.3994	45.0613	54.4504	22.1987	25.1222	33.4717
	51101	51150	metK	S-adenosylmethionine synthetase	-	CDS	42.189	30.1853	42.6649	33.9448	41.3829	49.6423	23.2786	28.145	30.897
	51151	51200	metK	S-adenosylmethionine synthetase	-	CDS	40.8909	29.6092	43.6821	34.0047	35.8651	48.2061	24.8386	25.7268	26.1229
	51201	51250	metK	S-adenosylmethionine synthetase	-	CDS	27.7799	22.1205	32.1931	26.7009	28.4541	39.9636	20.3988	22.5697	24.2455
	51251	51300	metK	S-adenosylmethionine synthetase	-	CDS	14.0847	11.4059	18.6696	18.9181	22.2872	25.1022	8.99948	15.9869	16.2531
	51301	51350	metK	S-adenosylmethionine synthetase	-	CDS	15.5126	11.1179	20.9435	18.499	24.9379	21.6678	10.7994	11.2177	14.6439
	51351	51400	metK	S-adenosylmethionine synthetase	-	CDS	32.9724	21.7173	30.3381	24.7252	30.9966	28.599	18.4789	17.599	19.7397
	51401	51450	metK	S-adenosylmethionine synthetase	-	CDS	45.2396	32.6623	41.528	30.4725	38.8404	34.7184	26.9984	28.6823	27.2494
	51451	51500	metK	S-adenosylmethionine synthetase	-	CDS	51.211	37.674	48.8283	36.0402	46.9547	41.4623	30.4782	32.3096	33.4717
	51501	51550	metK	S-adenosylmethionine synthetase	-	CDS	53.9371	37.0979	52.9571	37.2974	50.2004	45.084	35.5179	32.1081	37.7629
	51551	51600	metK	S-adenosylmethionine synthetase	-	CDS	54.9107	35.6002	55.7695	38.9138	51.661	46.1455	26.9984	29.4212	36.3147
	51601	51650	metK	S-adenosylmethionine synthetase	-	CDS	51.0163	33.872	53.1366	34.6632	47.712	46.5202	27.8384	25.5924	31.4334
	51651	51700	metK	S-adenosylmethionine synthetase	-	CDS	50.8216	34.6785	51.4013	35.3218	43.2221	46.2704	30.5982	25.3238	32.6135
	51701	51750	metK	S-adenosylmethionine synthetase	-	CDS	52.8986	37.2131	54.9318	37.2375	43.6008	45.3962	38.6377	29.2869	36.3683
	51751	51800	metK	S-adenosylmethionine synthetase	-	CDS	51.925	33.9872	53.7949	36.1	40.4632	38.2777	42.3575	31.2349	34.1154
	51801	51850	metK	S-adenosylmethionine synthetase	-	CDS	56.3386	38.4229	57.2057	41.1289	42.8975	33.0324	38.5178	32.1081	35.1882
	51851	51900	metK	S-adenosylmethionine synthetase	-	CDS	52.8337	36.4643	51.8202	40.65	40.6255	35.7175	37.1978	31.9066	36.5829
	51901	51950	metK	S-adenosylmethionine synthetase	-	CDS	52.3793	35.3698	54.4531	42.1466	43.2762	41.5871	26.2785	29.0182	36.1001
	51951	52000	metK	S-adenosylmethionine synthetase	-	CDS	54.3265	34.6785	58.8811	42.446	45.0613	46.1455	25.0785	28.8839	35.9392
	52001	52050	metK	S-adenosylmethionine synthetase	-	CDS	59.3892	34.7361	67.1987	42.3262	43.6549	45.3962	34.678	29.0182	38.4066
	52051	52100	metK	S-adenosylmethionine synthetase	-	CDS	86.0007	36.8675	86.7061	43.2243	40.7878	35.2179	38.2778	33.1828	39.5867
	52101	52150	metK	S-adenosylmethionine synthetase	-	CDS	183.295	47.3517	137.329	46.3374	41.0042	31.3465	47.8772	35.5339	36.7974
	52151	52200					205.883	44.9899	140.92	41.548	34.9996	27.5999	54.9568	35.601	39.3185
	52201	52250	hipB	HTH transcriptional regulator	-	CDS	145.909	43.953	111.18	41.3684	36.8389	24.4777	60.5965	37.2132	43.6634
	52251	52300	hipB	HTH transcriptional regulator	-	CDS	80.4188	43.1465	72.9432	40.7697	41.7615	31.284	62.7563	39.1611	44.1462
	52301	52350	hipB	HTH transcriptional regulator	-	CDS	61.9854	40.0934	60.2574	41.6078	45.2236	36.7166	51.477	38.8253	42.8588
	52351	52400	hipB	HTH transcriptional regulator	-	CDS	57.8964	39.1141	55.4703	44.7808	48.1989	38.3401	33.1181	37.4147	43.5025
	52401	52450	hipB	HTH transcriptional regulator	-	CDS	55.4948	36.9251	53.2563	42.8052	49.9299	39.2143	30.9582	33.8546	40.7668
	52451	52500	hipB	HTH transcriptional regulator	-	CDS	54.3914	37.7316	52.9571	42.9848	48.6857	42.3989	40.7976	34.5263	39.2112
	52501	52550	hipB	HTH transcriptional regulator	-	CDS	52.7039	42.4552	54.6326	43.7631	46.576	41.4623	42.8375	36.4071	38.9967
	52551	52600	hipB	HTH transcriptional regulator	-	CDS	47.9657	41.9944	52.1792	39.6322	43.9794	39.589	55.6768	41.0419	39.8013
	52601	52650	hipB	HTH transcriptional regulator	-	CDS	53.5476	45.1051	54.4531	41.1289	43.9253	35.7175	65.0362	43.1243	41.5714
	52651	52700	hipB	HTH transcriptional regulator	-	CDS	61.4013	44.9323	55.7695	44.1223	38.624	23.2289	111.593	47.8935	46.1845
	52701	52750	CCNA_00050	apolipoprotein N-acyltransferase	-	CDS	64.9711	49.1951	58.1032	44.242	32.5653	12.8633	149.751	56.0212	50.1003
	52751	52800	CCNA_00050	apolipoprotein N-acyltransferase	-	CDS	67.1779	51.9025	57.2655	44.1223	30.9966	15.4235	151.911	56.0884	39.4258
	52801	52850	CCNA_00050	apolipoprotein N-acyltransferase	-	CDS	60.3628	47.0061	53.376	43.1045	35.7029	18.2334	143.392	50.1101	38.1384
	52851	52900	CCNA_00050	apolipoprotein N-acyltransferase	-	CDS	45.4344	36.1762	42.0665	42.0868	38.9486	25.6017	108.714	35.198	37.5484
	52901	52950	CCNA_00050	apolipoprotein N-acyltransferase	-	CDS	27.7799	23.3878	31.2956	36.4592	38.083	34.9682	45.1174	27.5404	31.2724
	52951	53000	CCNA_00050	apolipoprotein N-acyltransferase	-	CDS	23.8206	23.5606	30.9365	31.8495	36.0815	41.0252	17.999	26.3313	29.9851
	53001	53050	CCNA_00050	apolipoprotein N-acyltransferase	-	CDS	36.2826	29.782	31.6546	33.7053	36.893	39.1519	28.7983	26.0626	28.4295
	53051	53100	CCNA_00050	apolipoprotein N-acyltransferase	-	CDS	43.3574	35.197	34.6465	34.4237	42.4107	40.6505	36.1179	30.2273	29.8241
	53101	53150	CCNA_00050	apolipoprotein N-acyltransferase	-	CDS	49.9778	40.4967	40.1517	39.2131	46.035	43.0858	39.1177	31.8394	33.4717
	53151	53200	CCNA_00050	apolipoprotein N-acyltransferase	-	CDS	48.6148	39.4022	43.8617	37.6566	47.9825	43.6478	46.5573	30.8318	37.7093
	53201	53250	CCNA_00050	apolipoprotein N-acyltransferase	-	CDS	50.6918	40.3238	46.1954	41.6677	47.9825	40.4632	53.9969	31.5707	39.4258
	53251	53300	CCNA_00050	apolipoprotein N-acyltransferase	-	CDS	52.4442	40.8423	50.7431	42.9848	48.6316	43.0233	49.5571	32.3768	40.5523
	53301	53350	CCNA_00050	apolipoprotein N-acyltransferase	-	CDS	49.9778	40.2086	47.5118	40.5302	45.3318	45.2713	40.9176	29.9586	35.7246
	53351	53400	CCNA_00050	apolipoprotein N-acyltransferase	-	CDS	47.8359	51.1537	48.0504	44.9005	45.9269	49.7672	37.7978	29.6899	31.8088
	53401	53450	CCNA_00050	apolipoprotein N-acyltransferase	-	CDS	47.9657	60.601	46.2552	47.2354	45.2777	53.5762	32.5181	29.6227	33.4181
	53451	53500	CCNA_00050	apolipoprotein N-acyltransferase	-	CDS	47.6412	59.4489	45.4175	44.3617	41.437	47.3319	28.5583	28.548	32.828
	53501	53550	CCNA_00050	apolipoprotein N-acyltransferase	-	CDS	46.0834	48.331	44.9986	40.9493	42.6271	40.0885	31.7981	27.6076	32.2916
	53551	53600	CCNA_00050	apolipoprotein N-acyltransferase	-	CDS	43.3574	45.3931	41.9468	39.0934	41.7074	37.0288	24.8386	30.2273	28.2149
	53601	53650	CCNA_00050	apolipoprotein N-acyltransferase	-	CDS	34.3354	36.8099	31.8341	32.0291	33.3227	31.6587	23.0387	28.2793	24.031
	53651	53700	CCNA_00050	apolipoprotein N-acyltransferase	-	CDS	18.693	20.4499	17.7122	20.0556	20.8267	18.5456	17.159	16.1212	16.7895
	53701	53750	CCNA_00050	apolipoprotein N-acyltransferase	-	CDS	4.67325	6.22139	6.76176	9.33931	13.1992	12.6135	3.83978	7.52324	8.68977
	53751	53800	CCNA_00050	apolipoprotein N-acyltransferase	-	CDS	8.69743	8.23759	9.87336	11.6741	15.9581	14.237	3.3598	11.8894	9.86986
	53801	53850	CCNA_00050	apolipoprotein N-acyltransferase	-	CDS	16.1616	13.2493	17.772	18.978	26.0198	24.5402	8.99948	16.1212	13.1956
	53851	53900	CCNA_00050	apolipoprotein N-acyltransferase	-	CDS	14.6039	13.1917	17.413	18.6188	28.5623	27.0379	10.6794	17.196	14.2147
	53901	53950	CCNA_00050	apolipoprotein N-acyltransferase	-	CDS	9.3465	8.69843	12.5661	17.3615	24.1265	23.5411	6.71961	14.3748	15.1803
	53951	54000	CCNA_00050	apolipoprotein N-acyltransferase	-	CDS	8.43781	9.4473	11.3095	17.3017	22.2331	25.2895	6.11964	13.9046	14.5902
	54001	54050	CCNA_00050	apolipoprotein N-acyltransferase	-	CDS	14.7986	13.4797	17.6524	19.9358	26.3985	32.0958	12.2393	17.8677	15.2339
	54051	54100	CCNA_00050	apolipoprotein N-acyltransferase	-	CDS	23.7557	19.7587	25.0724	24.1266	32.349	37.2786	12.9592	17.5318	18.3987
	54101	54150	CCNA_00050	apolipoprotein N-acyltransferase	-	CDS	22.7172	19.0674	24.833	22.9292	30.1851	34.9057	12.3593	18.8753	20.4907
	54151	54200	CCNA_00050	apolipoprotein N-acyltransferase	-	CDS	12.8514	11.7515	14.5408	15.0267	19.3661	22.0424	8.03953	15.248	15.3412
	54201	54250	CCNA_00050	apolipoprotein N-acyltransferase	-	CDS	3.37512	3.62915	5.86418	8.20183	8.92571	8.61716	3.83978	7.25455	8.09972
	54251	54300	CCNA_00050	apolipoprotein N-acyltransferase	-	CDS	4.86797	6.16379	6.88143	10.4768	11.6846	10.9276	4.67973	7.72475	9.11889
	54301	54350	corC	magnesium and cobalt efflux protein CorC	-	CDS	9.47631	11.0603	13.8825	16.8826	21.9086	21.2307	6.59962	12.0909	12.6055
	54351	54400	corC	magnesium and cobalt efflux protein CorC	-	CDS	13.0462	14.9774	18.6696	21.4325	29.4819	30.16	5.39969	16.7258	16.4676
	54401	54450	corC	magnesium and cobalt efflux protein CorC	-	CDS	14.4741	16.7056	20.8238	21.9713	27.859	29.4107	5.51968	16.5914	18.3451
	54451	54500	corC	magnesium and cobalt efflux protein CorC	-	CDS	11.6831	12.5004	16.3958	20.8339	24.9379	27.2877	6.11964	13.5687	17.4868
	54501	54550	corC	magnesium and cobalt efflux protein CorC	-	CDS	9.15178	9.96575	14.4809	19.8161	25.7493	27.9745	3.4798	15.5167	18.3987
	54551	54600	corC	magnesium and cobalt efflux protein CorC	-	CDS	14.0847	13.1917	20.2853	21.7319	29.536	30.6596	5.39969	17.8005	19.7397
	54601	54650	corC	magnesium and cobalt efflux protein CorC	-	CDS	24.2749	21.7749	27.5856	27.6587	35.4324	37.1537	14.0392	19.4798	23.9773
	54651	54700	corC	magnesium and cobalt efflux protein CorC	-	CDS	34.2056	30.4157	37.9975	32.508	40.896	46.5202	22.0787	23.0399	30.6288
	54701	54750	corC	magnesium and cobalt efflux protein CorC	-	CDS	36.6071	34.7361	44.101	36.8184	45.2777	55.512	21.9587	28.2121	34.5445
	54751	54800	corC	magnesium and cobalt efflux protein CorC	-	CDS	37.4509	34.4481	42.8444	38.6145	43.5467	63.3174	18.4789	28.8839	35.671
	54801	54850	corC	magnesium and cobalt efflux protein CorC	-	CDS	41.7996	35.0241	45.7765	39.9914	46.4137	61.0694	23.8786	27.2046	34.92
	54851	54900	corC	magnesium and cobalt efflux protein CorC	-	CDS	45.7589	36.9251	44.7592	37.7763	45.44	48.893	28.6783	28.2121	33.6863
	54901	54950	corC	magnesium and cobalt efflux protein CorC	-	CDS	47.5114	38.8261	41.6476	36.8783	42.8434	42.0243	22.9187	28.8167	30.5215
	54951	55000	corC	magnesium and cobalt efflux protein CorC	-	CDS	39.6577	28.918	35.9031	28.9758	37.488	35.9048	19.7988	23.846	24.8892
	55001	55050	corC	magnesium and cobalt efflux protein CorC	-	CDS	29.2078	23.6759	29.5004	23.4081	29.8065	31.284	18.7189	19.547	19.2033
	55051	55100	corC	magnesium and cobalt efflux protein CorC	-	CDS	12.8514	11.5787	12.985	12.0932	14.9844	15.7981	11.6393	13.5687	11.9082
	55101	55150	corC	magnesium and cobalt efflux protein CorC	-	CDS	8.308	9.3897	12.6858	13.6498	11.2518	14.5493	5.87966	8.26213	9.9235
	55151	55200	corC	magnesium and cobalt efflux protein CorC	-	CDS	21.4191	21.4868	22.619	27.8383	20.989	23.9157	17.159	14.845	16.3604
	55201	55250	corC	magnesium and cobalt efflux protein CorC	-	CDS	41.4751	43.2041	38.1172	45.9782	35.4865	35.5926	29.3983	23.5101	22.0999
	55251	55300	CCNA_00052	metal-dependent hydrolase/metalloproteinase	-	CDS	51.7303	57.5479	43.0239	51.007	41.437	41.2749	37.9178	30.2273	29.7169
	55301	55350	CCNA_00052	metal-dependent hydrolase/metalloproteinase	-	CDS	58.9998	65.7279	48.7086	56.1556	46.0891	43.398	34.678	31.9066	36.3683
	55351	55400	CCNA_00052	metal-dependent hydrolase/metalloproteinase	-	CDS	55.6895	58.5848	50.1447	48.6722	49.1726	44.6469	38.1578	33.1828	39.3722
	55401	55450	CCNA_00052	metal-dependent hydrolase/metalloproteinase	-	CDS	53.0933	45.854	47.452	43.5835	48.5234	43.1482	31.1982	31.2349	36.8511
	55451	55500	CCNA_00052	metal-dependent hydrolase/metalloproteinase	-	CDS	49.4585	41.8216	44.3404	41.4282	44.0335	41.0876	27.4784	31.9066	36.3683
	55501	55550	CCNA_00052	metal-dependent hydrolase/metalloproteinase	-	CDS	45.0449	40.6119	43.0239	41.7874	44.5745	30.3474	23.7586	30.2273	34.8664
	55551	55600	CCNA_00052	metal-dependent hydrolase/metalloproteinase	-	CDS	33.7512	34.4481	39.4934	37.8362	40.896	30.5972	23.7586	26.6	31.0579
	55601	55650	CCNA_00052	metal-dependent hydrolase/metalloproteinase	-	CDS	24.4696	27.1322	40.2115	36.7586	39.6518	33.9691	16.679	21.9652	25.4256
	55651	55700	CCNA_00052	metal-dependent hydrolase/metalloproteinase	-	CDS	27.9097	28.5723	41.0492	40.3506	37.0011	32.6578	20.7588	28.2121	29.0195
	55701	55750	phoH	phosphate starvation-inducible protein PhoH	-	CDS	41.4751	37.2708	45.0584	41.4282	39.76	34.7184	29.5183	29.2197	32.6671
	55751	55800	phoH	phosphate starvation-inducible protein PhoH	-	CDS	45.1098	39.2293	44.3404	42.3262	41.3829	40.9627	25.9185	26.8015	31.7016
	55801	55850	phoH	phosphate starvation-inducible protein PhoH	-	CDS	37.1264	37.2131	39.6131	40.3506	41.8156	50.2667	16.319	23.846	32.4525
	55851	55900	phoH	phosphate starvation-inducible protein PhoH	-	CDS	30.441	30.9341	37.6384	36.9382	40.7337	48.5808	17.039	20.2187	28.2686
	55901	55950	phoH	phosphate starvation-inducible protein PhoH	-	CDS	30.5708	29.3788	37.6384	35.8606	38.8404	46.4577	15.1191	20.5546	26.0157
	55951	56000	phoH	phosphate starvation-inducible protein PhoH	-	CDS	35.5686	31.7982	38.536	36.7586	41.3829	43.0858	15.4791	26.3313	29.2341
	56001	56050	phoH	phosphate starvation-inducible protein PhoH	-	CDS	39.2034	32.0287	36.322	33.8849	40.5173	43.8975	19.3189	27.6748	30.3606
	56051	56100	phoH	phosphate starvation-inducible protein PhoH	-	CDS	40.6313	31.1646	39.9721	35.202	42.573	43.4604	18.5989	24.7192	26.9812
	56101	56150	phoH	phosphate starvation-inducible protein PhoH	-	CDS	39.8524	31.0494	39.3139	37.7763	41.6533	41.3998	20.2788	24.0475	26.713
	56151	56200	phoH	phosphate starvation-inducible protein PhoH	-	CDS	30.3761	27.305	33.0309	34.0047	37.8126	39.4016	18.9589	22.5025	28.5368
	56201	56250	phoH	phosphate starvation-inducible protein PhoH	-	CDS	20.2507	22.5237	29.261	31.5501	37.4339	38.0903	16.919	22.3682	26.6594
	56251	56300	phoH	phosphate starvation-inducible protein PhoH	-	CDS	19.5368	19.0674	27.2265	27.7186	38.5699	35.5926	13.9192	22.6369	25.6938
	56301	56350	phoH	phosphate starvation-inducible protein PhoH	-	CDS	25.7029	19.9315	26.2093	24.9647	34.675	29.9103	11.0394	22.9056	23.7091
	56351	56400	phoH	phosphate starvation-inducible protein PhoH	-	CDS	23.4311	17.8001	21.9607	19.397	26.9935	26.6632	10.4394	18.2707	17.1113
	56401	56450	phoH	phosphate starvation-inducible protein PhoH	-	CDS	14.1496	11.8091	14.4809	11.6143	18.8251	19.8569	5.51968	13.2328	10.889
	56451	56500	phoH	phosphate starvation-inducible protein PhoH	-	CDS	4.73815	5.12689	6.70192	5.02886	10.4945	9.80358	3.59979	7.92627	6.65143
	56501	56550	phoH	phosphate starvation-inducible protein PhoH	-	CDS	5.38722	7.3159	10.1127	9.81825	13.1451	14.7366	3.59979	8.73233	9.97714
	56551	56600	phoH	phosphate starvation-inducible protein PhoH	-	CDS	11.6831	13.7101	19.268	20.0556	25.3707	30.0976	9.11947	15.651	15.9849
	56601	56650	phoH	phosphate starvation-inducible protein PhoH	-	CDS	17.9141	20.6228	25.1322	27.4791	33.5931	41.8369	12.2393	19.0096	21.6708
	56651	56700	phoH	phosphate starvation-inducible protein PhoH	-	CDS	25.4432	26.0377	32.9112	32.0889	38.2453	47.7066	13.3192	22.301	26.3375
	56701	56750	CCNA_00054	tRNA 2-methylthioadenosine synthase	-	CDS	34.4652	31.1646	39.8525	41.4881	46.4678	53.2016	19.4389	25.8611	28.5904
	56751	56800	CCNA_00054	tRNA 2-methylthioadenosine synthase	-	CDS	35.4388	30.5885	39.7926	39.3329	46.6842	54.5129	18.9589	25.3238	29.0195
	56801	56850	CCNA_00054	tRNA 2-methylthioadenosine synthase	-	CDS	34.0758	31.5102	41.6476	36.5191	45.5482	53.8885	18.1189	28.4808	30.897
	56851	56900	CCNA_00054	tRNA 2-methylthioadenosine synthase	-	CDS	31.9339	31.7982	40.6902	36.8184	44.2499	52.7645	20.1588	31.5707	30.4678
	56901	56950	CCNA_00054	tRNA 2-methylthioadenosine synthase	-	CDS	29.6621	31.2798	39.9721	37.2974	43.8171	54.95	20.8788	28.951	31.5406
	56951	57000	CCNA_00054	tRNA 2-methylthioadenosine synthase	-	CDS	31.8041	30.1853	39.9721	38.2553	44.304	56.4486	20.5188	26.0626	32.3989
	57001	57050	CCNA_00054	tRNA 2-methylthioadenosine synthase	-	CDS	36.2177	30.3005	41.8271	38.1355	45.1154	56.6359	18.7189	26.9359	34.33
	57051	57100	CCNA_00054	tRNA 2-methylthioadenosine synthase	-	CDS	42.7732	30.3005	42.4854	38.4947	49.7676	54.388	23.9986	27.4061	36.3147
	57101	57150	CCNA_00054	tRNA 2-methylthioadenosine synthase	-	CDS	47.3166	33.4112	46.8536	39.3329	49.9299	49.0803	35.9979	29.0854	38.353
	57151	57200	CCNA_00054	tRNA 2-methylthioadenosine synthase	-	CDS	49.134	38.0772	49.1274	39.5125	48.6857	48.3935	44.9974	36.9445	40.3377
	57201	57250	CCNA_00054	tRNA 2-methylthioadenosine synthase	-	CDS	49.4585	38.9989	47.9905	39.1533	49.1726	50.2043	36.2379	34.5935	37.012
	57251	57300	CCNA_00054	tRNA 2-methylthioadenosine synthase	-	CDS	52.9635	39.2293	45.6568	39.7519	50.3086	52.0152	37.9178	30.3616	36.4219
	57301	57350	CCNA_00054	tRNA 2-methylthioadenosine synthase	-	CDS	51.6654	39.7478	44.6396	39.0934	49.6053	46.3953	32.6381	34.1233	37.1729
	57351	57400	CCNA_00054	tRNA 2-methylthioadenosine synthase	-	CDS	49.4585	37.386	42.0665	38.2553	48.0907	45.2089	32.9981	32.1753	36.5292
	57401	57450	CCNA_00054	tRNA 2-methylthioadenosine synthase	-	CDS	45.5642	33.872	40.3312	35.6211	44.5204	48.7681	26.0385	27.8763	33.0426
	57451	57500	CCNA_00054	tRNA 2-methylthioadenosine synthase	-	CDS	40.112	31.8558	36.2023	30.4126	39.3272	43.6478	22.7987	26.0626	26.7666
	57501	57550	CCNA_00054	tRNA 2-methylthioadenosine synthase	-	CDS	32.7127	26.2681	30.9365	26.1022	33.1604	35.0306	15.1191	22.301	21.2953
	57551	57600	CCNA_00054	tRNA 2-methylthioadenosine synthase	-	CDS	15.1881	14.3438	17.5925	16.1043	21.584	23.666	5.87966	14.9121	14.9121
	57601	57650	CCNA_00054	tRNA 2-methylthioadenosine synthase	-	CDS	9.21668	8.00716	12.9251	14.0688	19.1497	18.8578	4.19976	10.7475	11.5864
	57651	57700	CCNA_00054	tRNA 2-methylthioadenosine synthase	-	CDS	18.0439	14.6894	21.2427	20.5345	25.587	23.8533	9.95942	15.3152	16.8431
	57701	57750	CCNA_00054	tRNA 2-methylthioadenosine synthase	-	CDS	36.4124	26.6137	35.0056	31.131	36.2979	31.9709	18.8389	22.9727	27.6785
	57751	57800	CCNA_00054	tRNA 2-methylthioadenosine synthase	-	CDS	45.3045	32.7775	44.4002	36.0402	37.9208	31.4089	29.6383	28.8839	33.2571
	57801	57850	CCNA_00054	tRNA 2-methylthioadenosine synthase	-	CDS	51.5355	35.5426	48.7086	38.4349	37.7044	25.8515	46.6773	32.6455	36.3147
	57851	57900	CCNA_00054	tRNA 2-methylthioadenosine synthase	-	CDS	57.9613	37.674	52.6579	41.7874	41.437	29.4107	47.5172	32.0409	37.2802
	57901	57950	CCNA_00054	tRNA 2-methylthioadenosine synthase	-	CDS	70.3583	41.5336	59.5992	44.1821	43.6008	37.4659	52.077	32.7798	39.9622
	57951	58000	CCNA_00054	tRNA 2-methylthioadenosine synthase	-	CDS	81.9766	47.5245	63.7879	45.4992	42.6811	34.5935	54.9568	35.5339	40.8741
	58001	58050	CCNA_00054	tRNA 2-methylthioadenosine synthase	-	CDS	76.0052	46.8333	61.9329	43.4039	41.2206	39.4641	43.7974	34.1233	34.4909
	58051	58100					58.6752	44.9323	55.1113	43.7032	42.1943	42.2116	50.1571	27.8763	30.0924
	58101	58150					54.651	44.0106	46.7339	46.6966	42.9516	38.0279	45.1174	30.0929	30.5215
	58151	58200					55.3001	44.529	46.0158	48.0136	43.709	35.4677	37.1978	34.5935	33.0962
	58201	58250	CCNA_00055	ferric uptake regulation protein	-	CDS	50.0427	43.2617	48.3495	44.6611	44.4663	34.656	39.4777	37.4147	35.9928
	58251	58300	CCNA_00055	ferric uptake regulation protein	-	CDS	55.8194	45.6812	50.4439	47.4748	48.6857	35.0306	47.6372	41.848	37.8702
	58301	58350	CCNA_00055	ferric uptake regulation protein	-	CDS	57.9613	45.5083	51.2218	44.6012	45.7646	36.1546	52.077	41.2435	39.4258
	58351	58400	CCNA_00055	ferric uptake regulation protein	-	CDS	54.3914	50.5776	50.9824	46.4571	45.9269	41.5871	41.1576	36.8101	35.2955
	58401	58450	CCNA_00055	ferric uptake regulation protein	-	CDS	47.6412	48.4462	50.9226	47.4748	47.9825	44.0224	34.798	35.8025	38.0312
	58451	58500	CCNA_00055	ferric uptake regulation protein	-	CDS	41.4751	40.8423	52.2989	47.2354	44.4663	45.5211	26.6384	30.9662	36.0465
	58501	58550	CCNA_00055	ferric uptake regulation protein	-	CDS	45.7589	44.9899	57.6844	52.803	42.9516	41.0252	26.2785	30.8318	34.0081
	58551	58600	CCNA_00055	ferric uptake regulation protein	-	CDS	69.4497	74.1383	67.9766	64.7166	42.8975	34.9057	33.2381	38.3551	37.0656
	58601	58650	CCNA_00055	ferric uptake regulation protein	-	CDS	82.7554	89.1157	65.583	55.3773	42.3025	32.1582	41.2776	38.0192	33.0426
	58651	58700	CCNA_00056	ribosomal-protein-S18-alanine acetyltransferase	-	CDS	73.6686	77.4218	56.0687	48.5525	39.4895	35.8424	45.9573	35.2652	33.4181
	58701	58750	CCNA_00056	ribosomal-protein-S18-alanine acetyltransferase	-	CDS	49.9129	47.755	42.1862	38.0158	37.4339	36.3419	34.078	29.1525	28.2149
	58751	58800	CCNA_00056	ribosomal-protein-S18-alanine acetyltransferase	-	CDS	26.9361	23.2726	24.8928	22.6897	26.6149	27.5999	19.9188	18.7409	18.4524
	58801	58850	CCNA_00056	ribosomal-protein-S18-alanine acetyltransferase	-	CDS	9.93065	8.92885	11.13	9.75838	13.037	13.3628	6.23964	9.06819	9.3871
	58851	58900	CCNA_00056	ribosomal-protein-S18-alanine acetyltransferase	-	CDS	2.98569	3.34112	4.06902	6.52555	8.16838	8.55471	1.91989	5.2394	6.32959
	58901	58950	CCNA_00056	ribosomal-protein-S18-alanine acetyltransferase	-	CDS	9.54121	10.5994	12.6259	15.6853	22.0709	22.9791	9.47945	11.2177	14.5366
	58951	59000	CCNA_00056	ribosomal-protein-S18-alanine acetyltransferase	-	CDS	19.2122	19.413	20.5246	23.4081	32.944	36.3419	15.1191	14.9121	20.0616
	59001	59050	CCNA_00056	ribosomal-protein-S18-alanine acetyltransferase	-	CDS	26.1572	24.0791	26.5085	26.7607	36.0274	38.0279	18.8389	20.6889	23.6555
	59051	59100	CCNA_00056	ribosomal-protein-S18-alanine acetyltransferase	-	CDS	28.1044	23.8487	28.184	25.9226	33.4309	32.0958	17.399	27.3389	24.2992
	59101	59150	CCNA_00056	ribosomal-protein-S18-alanine acetyltransferase	-	CDS	20.1858	16.8784	20.6443	17.7806	22.9364	19.4198	18.7189	21.4278	18.2378
	59151	59200	CCNA_00057	tRNA threonylcarbamoyl adenosine modification protein, YeaZ family	-	CDS	6.68534	5.70294	7.3003	5.92687	8.33067	8.80449	7.19958	6.24697	6.27594
	59201	59250	CCNA_00057	tRNA threonylcarbamoyl adenosine modification protein, YeaZ family	-	CDS	2.66116	1.84338	4.12886	4.31045	5.95048	4.87057	1.31992	4.63485	3.21843
	59251	59300	CCNA_00057	tRNA threonylcarbamoyl adenosine modification protein, YeaZ family	-	CDS	7.52912	6.73984	9.57417	11.8537	15.363	15.1737	3.4798	10.7475	8.90433
	59301	59350	CCNA_00057	tRNA threonylcarbamoyl adenosine modification protein, YeaZ family	-	CDS	18.1088	16.5904	20.5845	22.2108	29.2655	31.0967	11.1593	16.1884	16.3067
	59351	59400	CCNA_00057	tRNA threonylcarbamoyl adenosine modification protein, YeaZ family	-	CDS	25.3134	24.1367	28.7225	25.9824	33.7554	36.779	18.7189	20.1515	20.8125
	59401	59450	CCNA_00057	tRNA threonylcarbamoyl adenosine modification protein, YeaZ family	-	CDS	30.9603	28.1691	32.8514	27.7186	34.1341	37.6532	22.0787	26.1298	21.939
	59451	59500	CCNA_00057	tRNA threonylcarbamoyl adenosine modification protein, YeaZ family	-	CDS	34.2056	26.3833	34.5867	27.4791	36.5143	36.217	22.0787	27.4061	21.2953
	59501	59550	CCNA_00057	tRNA threonylcarbamoyl adenosine modification protein, YeaZ family	-	CDS	25.4432	18.3762	25.2519	22.2108	30.1311	30.4723	13.9192	17.3975	18.1841
	59551	59600	CCNA_00057	tRNA threonylcarbamoyl adenosine modification protein, YeaZ family	-	CDS	11.4884	9.90814	12.7456	14.7274	20.7726	21.2307	3.11982	10.2773	13.1419
	59601	59650	CCNA_00057	tRNA threonylcarbamoyl adenosine modification protein, YeaZ family	-	CDS	5.71175	6.79745	8.49707	11.6143	16.2286	17.8587	2.27987	10.0086	9.81622
	59651	59700	CCNA_00057	tRNA threonylcarbamoyl adenosine modification protein, YeaZ family	-	CDS	8.11328	9.3897	11.6685	15.7451	21.0971	22.9166	4.43974	12.3596	11.8546
	59701	59750	CCNA_00057	tRNA threonylcarbamoyl adenosine modification protein, YeaZ family	-	CDS	11.4235	13.5373	20.7041	21.6121	28.2918	33.4071	5.99965	14.3076	15.2339
	59751	59800	CCNA_00058	hypothetical protein	-	CDS	16.3564	17.7425	25.9101	24.5456	33.5391	40.9627	7.79955	18.6066	19.0424
	59801	59850	CCNA_00058	hypothetical protein	-	CDS	25.5081	24.7704	32.7317	30.9514	39.0027	47.769	13.4392	23.846	25.4256
	59851	59900	CCNA_00058	hypothetical protein	-	CDS	30.0516	31.8558	34.9457	32.9271	41.3288	48.0812	11.5193	24.0475	27.6249
	59901	59950	CCNA_00058	hypothetical protein	-	CDS	29.3376	33.0079	32.0136	33.6455	41.437	48.893	9.23946	22.0323	28.5368
	59951	60000	CCNA_00058	hypothetical protein	-	CDS	25.8327	29.494	32.5522	37.8362	43.8712	50.9536	11.5193	19.8828	27.8394
	60001	60050	CCNA_00058	hypothetical protein	-	CDS	22.9768	24.3671	32.0136	38.6145	43.5467	49.2052	13.9192	20.2187	28.5368
	60051	60100	CCNA_00058	hypothetical protein	-	CDS	29.9218	28.5147	36.322	40.1112	45.4941	48.2061	16.439	25.0551	29.9851
	60101	60150	CCNA_00058	hypothetical protein	-	CDS	37.9052	32.4319	37.5188	38.0158	42.3566	46.3953	21.9587	29.8914	28.2686
	60151	60200	CCNA_00058	hypothetical protein	-	CDS	36.2826	32.3743	38.8951	36.579	43.7631	48.5183	23.1587	27.4061	29.395
	60201	60250	CCNA_00058	hypothetical protein	-	CDS	29.6621	29.9549	35.3047	37.4171	44.5204	51.8903	16.679	20.8904	28.8586
	60251	60300	CCNA_00058	hypothetical protein	-	CDS	27.9746	29.2636	33.9285	36.7586	41.8697	50.7038	15.3591	22.8384	31.2188
	60301	60350	CCNA_00058	hypothetical protein	-	CDS	32.3233	30.4157	35.3646	38.5546	41.7615	43.0233	16.559	23.846	29.4487
	60351	60400	CCNA_00058	hypothetical protein	-	CDS	35.8282	32.0863	33.3301	36.1599	36.6766	33.7193	18.5989	27.9435	27.1958
	60401	60450					29.8569	28.3995	29.6201	37.5369	36.5684	29.9727	20.9988	30.8318	30.736
	60451	60500					23.6908	24.5975	26.5085	34.6632	38.2453	35.5302	16.319	24.3833	27.464
	60501	60550	CCNA_00059	malonic semialdehyde reductase	-	CDS	26.5466	27.6506	32.7317	36.8184	43.1139	39.9636	14.7591	23.0399	27.8394
	60551	60600	CCNA_00059	malonic semialdehyde reductase	-	CDS	34.9195	31.5678	39.5533	37.9559	45.8728	39.027	23.9986	27.003	34.169
	60601	60650	CCNA_00059	malonic semialdehyde reductase	-	CDS	42.3838	36.2915	47.3921	43.2841	49.389	41.4623	28.0784	30.4288	37.6557
	60651	60700	CCNA_00059	malonic semialdehyde reductase	-	CDS	45.8887	37.3284	46.1954	43.1644	47.2792	52.9518	28.1984	31.6379	35.7782
	60701	60750	CCNA_00059	malonic semialdehyde reductase	-	CDS	48.6797	41.2455	48.4094	42.3262	49.1726	61.2567	33.3581	33.9217	35.8319
	60751	60800	CCNA_00059	malonic semialdehyde reductase	-	CDS	49.0042	42.2248	47.9307	44.242	49.2808	59.3834	27.2384	33.3172	37.0656
	60801	60850	CCNA_00059	malonic semialdehyde reductase	-	CDS	50.3672	47.8702	48.5889	43.4637	48.848	52.2025	24.7186	32.9813	37.5484
	60851	60900	CCNA_00059	malonic semialdehyde reductase	-	CDS	52.7688	51.1537	49.9652	45.6788	48.3611	45.1464	28.4383	32.1081	38.0312
	60901	60950	CCNA_00059	malonic semialdehyde reductase	-	CDS	53.3529	48.2158	51.4013	46.0979	48.848	49.8921	34.798	30.2273	36.3683
	60951	61000	CCNA_00059	malonic semialdehyde reductase	-	CDS	47.771	42.9737	44.8789	43.344	49.0103	49.8921	40.1977	30.2273	34.33
	61001	61050	CCNA_00059	malonic semialdehyde reductase	-	CDS	52.1846	42.1096	49.3668	45.0801	51.8773	50.579	51.597	34.1233	36.5829
	61051	61100	CCNA_00059	malonic semialdehyde reductase	-	CDS	57.7665	46.2572	53.3161	48.1932	49.7676	39.4016	58.1966	38.8924	41.9469
	61101	61150	CCNA_00059	malonic semialdehyde reductase	-	CDS	56.8579	47.0061	54.5728	48.4327	44.4663	34.4062	76.5555	38.4894	45.3263
	61151	61200	CCNA_00060	mitochondrial-type Fe-S cluster assembly protein NFU	-	CDS	58.156	47.8702	54.8719	49.8097	44.1958	36.5293	63.5963	40.4374	42.9124
	61201	61250	CCNA_00060	mitochondrial-type Fe-S cluster assembly protein NFU	-	CDS	57.442	43.7226	52.7776	47.9538	44.5204	41.9618	45.9573	41.6465	40.8741
	61251	61300	CCNA_00060	mitochondrial-type Fe-S cluster assembly protein NFU	-	CDS	50.497	42.3976	48.9479	44.3019	45.1695	47.9563	37.9178	32.3768	37.3875
	61301	61350	CCNA_00060	mitochondrial-type Fe-S cluster assembly protein NFU	-	CDS	51.0812	47.2365	50.0849	45.0203	49.0644	52.7645	30.4782	29.4212	35.671
	61351	61400	CCNA_00060	mitochondrial-type Fe-S cluster assembly protein NFU	-	CDS	43.5521	42.6857	41.7075	39.9315	42.9516	45.0215	22.9187	28.3465	34.33
	61401	61450	CCNA_00060	mitochondrial-type Fe-S cluster assembly protein NFU	-	CDS	43.8117	40.7271	43.0838	42.5058	44.7368	42.4613	19.5589	28.8839	34.0618
	61451	61500	CCNA_00060	mitochondrial-type Fe-S cluster assembly protein NFU	-	CDS	44.266	39.5174	40.6902	38.6145	43.2221	43.3356	21.5987	27.4732	32.238
	61501	61550	CCNA_00060	mitochondrial-type Fe-S cluster assembly protein NFU	-	CDS	43.8117	42.9737	44.5199	41.6677	45.7105	48.4559	23.2786	25.4581	30.7897
	61551	61600	CCNA_00060	mitochondrial-type Fe-S cluster assembly protein NFU	-	CDS	35.3739	38.7685	39.6131	37.7165	43.3844	46.8324	23.3986	27.4732	31.3797
	61601	61650	CCNA_00060	mitochondrial-type Fe-S cluster assembly protein NFU	-	CDS	24.4047	31.5678	36.2023	36.7586	42.7352	50.4541	17.519	25.8611	30.3069
	61651	61700	CCNA_00060	mitochondrial-type Fe-S cluster assembly protein NFU	-	CDS	26.9361	31.683	40.4509	39.7519	42.8975	46.5826	24.1186	24.8536	29.2341
	61701	61750	CCNA_00060	mitochondrial-type Fe-S cluster assembly protein NFU	-	CDS	39.8524	36.8099	46.7339	41.4282	39.4354	35.5926	37.3178	29.8914	29.7169
	61751	61800	CCNA_00060	mitochondrial-type Fe-S cluster assembly protein NFU	-	CDS	54.3265	49.2527	50.025	43.0447	42.6271	31.5338	41.5176	34.6606	37.4411
	61801	61850					61.8556	64.5182	56.6073	48.4327	49.4971	31.6587	42.3575	43.6616	44.5753
	61851	61900	CCNA_00061	cytochrome p450	+	CDS	59.519	60.8314	53.6752	48.6722	49.2808	34.1564	43.6775	43.9975	42.8052
	61901	61950	CCNA_00061	cytochrome p450	+	CDS	61.3364	57.4327	55.949	52.1445	51.0659	37.6532	51.357	41.445	41.8396
	61951	62000	CCNA_00061	cytochrome p450	+	CDS	54.9107	50.4624	54.2137	46.5768	46.2514	39.027	59.5165	41.5121	40.7668
	62001	62050	CCNA_00061	cytochrome p450	+	CDS	56.2737	52.421	56.3081	48.1932	47.1711	37.1537	50.757	43.5945	41.3569
	62051	62100	CCNA_00061	cytochrome p450	+	CDS	49.9129	52.133	52.7178	45.3795	45.4941	36.2795	38.1578	41.9152	39.2649
	62101	62150	CCNA_00061	cytochrome p450	+	CDS	49.7831	60.3706	48.7086	46.936	45.3318	38.7772	43.5575	41.1091	42.5906
	62151	62200	CCNA_00061	cytochrome p450	+	CDS	52.6389	66.4767	47.8708	47.3551	49.7676	41.3998	48.3572	40.1015	41.5178
	62201	62250	CCNA_00061	cytochrome p450	+	CDS	51.3408	55.7621	45.8962	40.0513	47.117	43.398	51.357	36.8773	39.9086
	62251	62300	CCNA_00061	cytochrome p450	+	CDS	50.6269	44.3562	49.9053	41.4881	48.6857	49.2052	41.8776	30.4288	39.3185
	62301	62350	CCNA_00061	cytochrome p450	+	CDS	45.6291	39.7478	46.5544	41.2486	47.6579	47.8315	37.5578	30.6303	35.8855
	62351	62400	CCNA_00061	cytochrome p450	+	CDS	40.826	37.1555	42.0067	39.9315	47.3333	46.0206	39.5977	33.3844	36.6365
	62401	62450	CCNA_00061	cytochrome p450	+	CDS	34.6599	33.9872	41.528	37.1178	46.7924	49.8296	28.6783	27.4061	32.2916
	62451	62500	CCNA_00061	cytochrome p450	+	CDS	30.7656	31.7406	41.2886	36.4592	43.9794	49.2677	20.1588	24.652	29.6096
	62501	62550	CCNA_00061	cytochrome p450	+	CDS	37.386	32.1439	41.887	35.8007	44.1958	44.2722	29.5183	26.2642	33.2035
	62551	62600	CCNA_00061	cytochrome p450	+	CDS	43.3574	34.3905	42.1263	38.0158	43.4926	42.274	35.8779	27.4732	34.169
	62601	62650	CCNA_00061	cytochrome p450	+	CDS	45.0449	37.6164	42.0665	39.0335	45.6564	45.0215	34.558	28.4137	31.2188
	62651	62700	CCNA_00061	cytochrome p450	+	CDS	46.0834	39.1141	40.5705	39.0934	44.1958	43.96	35.8779	29.9586	30.3606
	62701	62750	CCNA_00061	cytochrome p450	+	CDS	48.2902	38.6533	41.6476	41.6078	46.2514	45.7708	30.2382	30.5632	33.5253
	62751	62800	CCNA_00061	cytochrome p450	+	CDS	45.7589	40.151	47.452	41.3085	49.2808	48.2061	25.5585	33.5859	37.4947
	62801	62850	CCNA_00061	cytochrome p450	+	CDS	43.9415	41.0151	48.2299	40.1112	49.2808	47.207	31.1982	34.8621	38.5139
	62851	62900	CCNA_00061	cytochrome p450	+	CDS	45.3045	38.0196	45.597	38.7342	45.7105	41.3374	25.9185	35.198	41.3032
	62901	62950	CCNA_00061	cytochrome p450	+	CDS	48.6797	36.3491	46.7937	40.5302	46.1432	43.7102	27.4784	30.2945	37.4411
	62951	63000	CCNA_00061	cytochrome p450	+	CDS	48.0306	37.1555	47.811	41.0092	42.7893	42.836	47.8772	32.7798	37.7093
	63001	63050	CCNA_00061	cytochrome p450	+	CDS	50.2374	40.3814	51.2218	43.1045	42.7352	34.4686	45.8373	35.9369	42.8052
	63051	63100	CCNA_00061	cytochrome p450	+	CDS	49.848	41.2455	46.7339	41.8473	39.4354	29.9103	44.0374	36.2056	45.2726
	63101	63150	CCNA_00061	cytochrome p450	+	CDS	48.8744	38.0772	44.9986	38.3151	40.896	31.7836	44.9974	33.9889	36.6365
	63151	63200	CCNA_00061	cytochrome p450	+	CDS	44.98	34.4481	41.2886	33.8251	39.3272	35.655	30.8382	22.6369	24.4065
	63201	63250					45.9536	35.6578	42.6649	35.7408	39.8682	39.589	19.5589	22.5697	25.1574
	63251	63300					44.2011	35.8882	38.7155	35.9204	35.757	33.8442	25.6785	24.7864	25.6938
	63301	63350	trpS	tryptophanyl-tRNA synthetase	-	CDS	36.0879	32.2015	37.818	29.9337	32.349	31.9085	23.0387	25.6596	26.6057
	63351	63400	trpS	tryptophanyl-tRNA synthetase	-	CDS	20.056	19.5283	24.3543	20.9536	24.8838	26.7257	13.0792	19.4126	22.69
	63401	63450	trpS	tryptophanyl-tRNA synthetase	-	CDS	7.78875	10.081	12.985	14.8471	18.8792	18.0461	6.8396	12.9641	16.4676
	63451	63500	trpS	tryptophanyl-tRNA synthetase	-	CDS	8.308	10.3114	10.5914	16.2839	20.1775	22.6044	6.59962	11.6207	17.2723
	63501	63550	trpS	tryptophanyl-tRNA synthetase	-	CDS	21.484	23.3302	22.2001	24.9647	31.5375	36.5293	13.6792	17.7333	23.9773
	63551	63600	trpS	tryptophanyl-tRNA synthetase	-	CDS	34.9195	35.5426	31.7743	32.3883	40.1387	47.2695	22.9187	22.0323	27.6785
	63601	63650	trpS	tryptophanyl-tRNA synthetase	-	CDS	41.9294	40.8423	38.1172	36.0402	45.2236	48.5183	29.0383	27.6076	30.736
	63651	63700	trpS	tryptophanyl-tRNA synthetase	-	CDS	48.6148	44.9323	44.9388	40.4704	48.0366	46.645	31.9181	31.7722	35.671
	63701	63750	trpS	tryptophanyl-tRNA synthetase	-	CDS	53.4178	42.7433	48.17	41.9072	48.0366	46.2079	38.1578	31.302	36.3683
	63751	63800	trpS	tryptophanyl-tRNA synthetase	-	CDS	51.1461	38.4229	47.0331	39.4526	48.7939	45.646	46.6773	35.2652	35.7246
	63801	63850	trpS	tryptophanyl-tRNA synthetase	-	CDS	48.6797	39.575	48.0504	40.5302	49.1726	43.1482	51.237	36.4071	36.6901
	63851	63900	trpS	tryptophanyl-tRNA synthetase	-	CDS	46.2781	37.7892	43.6223	36.7586	48.6316	38.9645	48.8372	36.8101	36.2074
	63901	63950	trpS	tryptophanyl-tRNA synthetase	-	CDS	51.211	39.2293	46.315	40.1112	50.9036	41.2125	44.7574	35.5339	34.92
	63951	64000	trpS	tryptophanyl-tRNA synthetase	-	CDS	43.6819	33.4112	40.032	36.9382	44.3581	41.4623	34.318	31.302	32.1843
	64001	64050	trpS	tryptophanyl-tRNA synthetase	-	CDS	37.5807	29.0332	33.8088	31.9093	39.2191	42.1491	24.9585	26.9359	29.9314
	64051	64100	trpS	tryptophanyl-tRNA synthetase	-	CDS	30.1165	26.3833	29.3807	32.3284	39.2191	43.398	20.3988	22.301	29.8241
	64101	64150	trpS	tryptophanyl-tRNA synthetase	-	CDS	19.7315	21.4292	26.2691	30.2929	37.6503	44.3346	13.1992	22.8384	31.0579
	64151	64200	trpS	tryptophanyl-tRNA synthetase	-	CDS	22.1979	20.6228	26.8077	29.5745	39.0568	43.2107	16.799	23.9131	29.3414
	64201	64250	trpS	tryptophanyl-tRNA synthetase	-	CDS	29.0131	24.1943	32.7317	30.2929	40.4091	43.2107	23.7586	25.8611	31.9161
	64251	64300	trpS	tryptophanyl-tRNA synthetase	-	CDS	36.2177	29.0908	37.5786	34.4237	42.8434	50.3916	26.8784	26.1298	34.3836
	64301	64350	trpS	tryptophanyl-tRNA synthetase	-	CDS	43.0328	31.395	42.5452	36.1	42.7352	48.3935	25.9185	27.1374	32.3453
	64351	64400	trpS	tryptophanyl-tRNA synthetase	-	CDS	46.2132	33.0079	45.4175	36.579	42.6271	42.7111	15.7191	27.2717	30.5751
	64401	64450	CCNA_03913	hypothetical protein	-	CDS	51.4706	33.872	47.8708	38.3151	39.5977	41.5871	15.2391	23.4429	25.8011
	64451	64500	CCNA_03913	hypothetical protein	-	CDS	44.2011	28.3419	38.7754	34.9626	34.2423	40.151	11.8793	20.8232	22.2072
	64501	64550	mviN	MviN-family integral membrane protein	-	CDS	22.6523	16.0143	23.0378	23.7075	25.6411	28.1619	5.51968	15.5838	16.7359
	64551	64600	mviN	MviN-family integral membrane protein	-	CDS	11.6182	9.96575	13.9424	16.703	22.72	22.6044	7.31957	12.7626	14.1611
	64601	64650	mviN	MviN-family integral membrane protein	-	CDS	14.0847	11.3483	14.4211	15.6254	22.4495	20.5438	9.47945	12.2253	13.3565
	64651	64700	mviN	MviN-family integral membrane protein	-	CDS	11.9427	11.8091	15.9171	15.9846	23.8019	22.3547	8.75949	11.5535	10.9427
	64701	64750	mviN	MviN-family integral membrane protein	-	CDS	7.2695	9.21688	13.5834	13.1708	19.853	19.9194	7.43957	11.4864	11.1572
	64751	64800	mviN	MviN-family integral membrane protein	-	CDS	6.81515	8.12237	10.4119	12.7518	16.7695	18.1085	5.99965	12.0237	11.64
	64801	64850	mviN	MviN-family integral membrane protein	-	CDS	10.1903	11.4059	12.8054	14.7872	20.2857	21.9176	5.87966	12.6955	13.0347
	64851	64900	mviN	MviN-family integral membrane protein	-	CDS	14.1496	13.3645	16.8745	18.3793	24.7756	27.475	7.55956	14.9793	16.0385
	64901	64950	mviN	MviN-family integral membrane protein	-	CDS	17.7843	16.7056	19.8664	23.2884	30.1311	34.2189	12.1193	18.002	19.6324
	64951	65000	mviN	MviN-family integral membrane protein	-	CDS	18.3685	19.8163	21.3624	26.0423	35.1078	38.9645	14.6391	19.6142	23.6018
	65001	65050	mviN	MviN-family integral membrane protein	-	CDS	18.7579	19.5283	22.0804	27.539	34.3505	36.9039	15.4791	21.7637	21.939
	65051	65100	mviN	MviN-family integral membrane protein	-	CDS	22.9119	19.7587	22.4993	25.6232	31.9162	33.5944	14.6391	23.3758	18.5596
	65101	65150	mviN	MviN-family integral membrane protein	-	CDS	20.1858	17.6273	19.5074	22.3904	28.1836	28.6614	15.2391	18.8081	15.3948
	65151	65200	mviN	MviN-family integral membrane protein	-	CDS	9.54121	9.90814	10.4717	12.0932	15.309	16.8597	8.6395	9.00102	9.60166
	65201	65250	mviN	MviN-family integral membrane protein	-	CDS	1.55775	3.22591	2.57306	6.40581	7.62743	8.49227	1.31992	5.30657	5.9541
	65251	65300	mviN	MviN-family integral membrane protein	-	CDS	8.11328	7.3735	9.75368	10.2972	13.7943	16.6723	4.67973	9.60556	10.3526
	65301	65350	mviN	MviN-family integral membrane protein	-	CDS	15.1231	13.6525	16.9343	16.1043	25.0461	27.5374	7.67955	15.5838	11.6936
	65351	65400	mviN	MviN-family integral membrane protein	-	CDS	16.616	14.8622	17.7122	16.7629	27.859	29.3483	12.2393	14.7106	13.2492
	65401	65450	mviN	MviN-family integral membrane protein	-	CDS	10.2552	10.081	13.0448	15.805	24.1265	24.665	11.9993	13.9717	17.2186
	65451	65500	mviN	MviN-family integral membrane protein	-	CDS	8.24309	9.3897	13.1046	17.4813	22.4495	24.9148	5.99965	16.2556	19.6861
	65501	65550	mviN	MviN-family integral membrane protein	-	CDS	17.1352	17.8577	20.8238	21.672	27.264	30.7845	12.2393	18.3379	21.2417
	65551	65600	mviN	MviN-family integral membrane protein	-	CDS	28.9482	27.2474	28.9619	26.5811	35.1078	39.7139	18.4789	21.2934	24.8356
	65601	65650	mviN	MviN-family integral membrane protein	-	CDS	36.6071	32.6623	35.5441	31.9692	37.6503	42.1491	20.5188	26.9359	28.3222
	65651	65700	mviN	MviN-family integral membrane protein	-	CDS	41.0207	36.1186	41.0492	35.5014	40.9501	39.589	26.9984	29.7571	33.2035
	65701	65750	mviN	MviN-family integral membrane protein	-	CDS	39.2683	33.1232	39.9123	34.304	44.7368	39.2143	29.5183	30.2945	34.5982
	65751	65800	mviN	MviN-family integral membrane protein	-	CDS	36.4124	30.5309	37.5786	35.3218	45.1154	45.2713	27.1184	28.3465	30.5215
	65801	65850	mviN	MviN-family integral membrane protein	-	CDS	33.6863	29.8972	37.8778	35.5014	41.3288	50.2043	19.0789	25.4581	29.8778
	65851	65900	mviN	MviN-family integral membrane protein	-	CDS	36.2826	32.7199	39.6131	34.9027	44.6286	52.7645	18.7189	26.6	29.5559
	65901	65950	mviN	MviN-family integral membrane protein	-	CDS	36.9316	31.6254	40.9296	35.2619	47.8743	52.0152	22.3187	29.4884	29.8241
	65951	66000	mviN	MviN-family integral membrane protein	-	CDS	42.254	34.1601	44.0412	35.7408	48.1448	48.893	23.6386	29.8243	28.8586
	66001	66050	mviN	MviN-family integral membrane protein	-	CDS	49.2638	36.2915	48.8283	38.2553	44.2499	46.2079	29.6383	32.1081	33.2571
	66051	66100	mviN	MviN-family integral membrane protein	-	CDS	58.156	38.9989	53.735	39.9315	45.3859	45.084	39.1177	33.5859	37.2802
	66101	66150					63.1538	39.9782	55.5302	39.8118	44.6827	42.274	33.1181	30.2945	36.261
	66151	66200					62.4398	42.2248	57.9836	40.2908	46.0891	41.2749	28.4383	27.4061	31.3797
	66201	66250					57.442	40.4967	56.6671	41.1289	41.437	31.2216	24.9585	21.6293	25.6402
	66251	66300					45.7589	35.6002	47.811	33.5856	29.1032	16.6099	23.1587	26.9359	29.5559
	66301	66350	CCNA_00064	methyl-accepting chemotaxis protein	-	CDS	38.9437	31.7982	40.2713	31.61	30.1851	20.3565	26.9984	29.6227	31.9698
	66351	66400	CCNA_00064	methyl-accepting chemotaxis protein	-	CDS	36.6071	33.5264	38.9549	35.5612	37.2716	32.7202	25.4385	27.4732	32.0234
	66401	66450	CCNA_00064	methyl-accepting chemotaxis protein	-	CDS	42.3189	38.8261	41.528	41.4282	40.7337	39.4641	29.1583	30.496	35.671
	66451	66500	CCNA_00064	methyl-accepting chemotaxis protein	-	CDS	40.4366	37.386	40.8099	38.0158	40.2469	32.7202	27.8384	30.3616	34.0081
	66501	66550	CCNA_00064	methyl-accepting chemotaxis protein	-	CDS	36.1528	35.3122	41.528	34.6632	44.0335	40.5881	18.7189	24.8536	28.1613
	66551	66600	CCNA_00064	methyl-accepting chemotaxis protein	-	CDS	29.2078	31.1646	39.5533	35.5612	43.1139	44.522	16.0791	22.0323	25.1574
	66601	66650	CCNA_00064	methyl-accepting chemotaxis protein	-	CDS	25.1836	25.8073	32.0136	32.2685	41.2206	42.7111	13.4392	22.6369	25.4256
	66651	66700	CCNA_00064	methyl-accepting chemotaxis protein	-	CDS	18.3685	20.4499	24.1149	30.233	38.1371	37.0912	10.9194	18.8081	25.9084
	66701	66750	CCNA_00064	methyl-accepting chemotaxis protein	-	CDS	18.6281	16.1871	22.6788	27.0002	32.403	31.9085	18.2389	19.2783	25.0501
	66751	66800	CCNA_00064	methyl-accepting chemotaxis protein	-	CDS	22.5225	18.4914	21.9009	24.7851	30.3474	27.475	20.3988	22.5697	23.9237
	66801	66850	CCNA_00064	methyl-accepting chemotaxis protein	-	CDS	20.8349	19.3554	18.7295	20.7141	26.2362	24.2279	20.5188	22.0323	21.8317
	66851	66900	CCNA_00064	methyl-accepting chemotaxis protein	-	CDS	12.8514	12.9612	13.344	14.009	17.6891	17.9836	16.439	15.3152	15.0194
	66901	66950	CCNA_00064	methyl-accepting chemotaxis protein	-	CDS	5.12759	7.08548	6.82159	7.84263	11.4682	11.4895	4.43974	6.58283	7.50968
	66951	67000	CCNA_00064	methyl-accepting chemotaxis protein	-	CDS	5.90647	5.53013	5.98385	7.54329	10.7109	10.5529	3.71978	7.05303	6.49051
	67001	67050	CCNA_00064	methyl-accepting chemotaxis protein	-	CDS	8.3729	7.43111	9.81352	13.3504	16.6072	18.9827	4.19976	12.4268	11.6936
	67051	67100	CCNA_00064	methyl-accepting chemotaxis protein	-	CDS	13.7601	14.0557	15.0793	19.3372	25.1002	29.5356	7.91954	17.2631	18.506
	67101	67150	CCNA_00064	methyl-accepting chemotaxis protein	-	CDS	23.4961	20.5076	21.8411	24.7252	33.3768	35.9048	13.1992	21.0919	20.8125
	67151	67200	CCNA_00064	methyl-accepting chemotaxis protein	-	CDS	26.1572	22.5814	26.0896	24.845	37.2175	36.8415	17.519	22.301	20.3298
	67201	67250	CCNA_00064	methyl-accepting chemotaxis protein	-	CDS	21.3541	18.8946	25.6109	26.4015	37.3257	37.4659	13.0792	20.4874	20.9735
	67251	67300	CCNA_00064	methyl-accepting chemotaxis protein	-	CDS	13.0462	15.035	22.2001	25.4436	35.7029	37.5283	7.79955	18.0692	23.7628
	67301	67350	CCNA_00064	methyl-accepting chemotaxis protein	-	CDS	16.7458	15.2655	21.3624	27.2397	35.1078	35.5926	12.8393	19.4126	22.6363
	67351	67400	CCNA_00064	methyl-accepting chemotaxis protein	-	CDS	22.0681	17.3969	21.0632	23.8272	31.213	30.722	15.4791	20.2187	19.9543
	67401	67450	CCNA_00064	methyl-accepting chemotaxis protein	-	CDS	21.0296	18.0881	21.123	24.0667	29.1032	27.1628	15.2391	18.7409	18.9888
	67451	67500	CCNA_00064	methyl-accepting chemotaxis protein	-	CDS	11.3586	11.0026	14.2416	18.0201	22.2872	20.9185	9.23946	14.5763	17.7014
	67501	67550	CCNA_00064	methyl-accepting chemotaxis protein	-	CDS	7.78875	8.00716	11.0103	16.2839	22.3954	21.4804	7.55956	11.4864	15.6094
	67551	67600	CCNA_00064	methyl-accepting chemotaxis protein	-	CDS	17.9141	13.7101	18.3704	20.0556	28.1295	31.0967	8.6395	14.5763	19.2033
	67601	67650	CCNA_00064	methyl-accepting chemotaxis protein	-	CDS	26.5466	23.503	25.9699	23.3483	33.9177	37.7781	17.519	20.8232	22.529
	67651	67700	CCNA_00064	methyl-accepting chemotaxis protein	-	CDS	33.4267	32.3167	33.8686	31.1909	41.7074	45.2713	20.1588	28.4137	29.6096
	67701	67750	CCNA_00064	methyl-accepting chemotaxis protein	-	CDS	38.4245	39.2869	41.0492	37.7165	44.5745	52.3898	20.1588	29.9586	31.9161
	67751	67800	CCNA_00064	methyl-accepting chemotaxis protein	-	CDS	40.8909	50.6352	45.1781	42.446	46.7924	56.0115	27.4784	27.7419	32.7207
	67801	67850	CCNA_00064	methyl-accepting chemotaxis protein	-	CDS	44.8502	82.1454	44.1609	51.1268	44.4663	54.7002	39.5977	28.4808	34.7054
	67851	67900	CCNA_00064	methyl-accepting chemotaxis protein	-	CDS	52.6389	175.409	43.9813	64.537	39.9764	51.2034	36.8379	32.9813	34.0618
	67901	67950	CCNA_00064	methyl-accepting chemotaxis protein	-	CDS	53.8073	231.516	41.8271	68.9074	38.2453	44.6469	30.7182	36.5414	32.3989
	67951	68000	CCNA_00064	methyl-accepting chemotaxis protein	-	CDS	40.177	169.418	33.4497	52.5636	33.8095	38.5274	23.7586	28.0778	25.1574
	68001	68050	CCNA_00064	methyl-accepting chemotaxis protein	-	CDS	15.6424	43.4921	16.0966	20.774	19.3661	20.0443	11.0394	15.7854	13.6783
	68051	68100	CCNA_00064	methyl-accepting chemotaxis protein	-	CDS	10.8393	15.2655	14.4211	13.7096	14.9844	12.9257	12.3593	10.3445	12.7128
	68101	68150	CCNA_00064	methyl-accepting chemotaxis protein	-	CDS	29.0131	24.3095	25.8503	20.5944	22.6659	14.3619	43.0775	23.1071	24.9965
	68151	68200	CCNA_03914	hypothetical protein	-	CDS	51.0812	43.2617	41.2288	35.0224	29.4819	17.3592	59.6365	39.9	37.012
	68201	68250					56.9228	43.8954	46.9134	38.6145	26.128	17.2343	58.3166	50.6475	43.127
	68251	68300	CCNA_00065	S-adenosylmethionine-dependent methyltransferase	-	CDS	66.9832	42.4552	62.1723	46.936	30.7802	19.6696	90.5947	49.5728	47.2037
	68301	68350	CCNA_00065	S-adenosylmethionine-dependent methyltransferase	-	CDS	66.2693	39.9782	60.3173	46.8163	36.1897	30.3474	80.8753	42.8556	42.7515
	68351	68400	CCNA_00065	S-adenosylmethionine-dependent methyltransferase	-	CDS	57.3771	37.9044	50.2644	44.6611	42.9516	41.0876	84.4751	38.5566	38.6212
	68401	68450	CCNA_00065	S-adenosylmethionine-dependent methyltransferase	-	CDS	55.8194	38.4805	49.307	45.1999	45.6564	43.1482	101.394	43.0571	41.1423
	68451	68500	CCNA_00065	S-adenosylmethionine-dependent methyltransferase	-	CDS	50.1076	38.7109	46.0757	40.9493	45.4941	41.3998	71.0359	40.7061	38.6748
	68501	68550	CCNA_00065	S-adenosylmethionine-dependent methyltransferase	-	CDS	54.5212	43.2041	50.3841	42.2664	48.1989	39.0894	53.2769	41.1763	38.6212
	68551	68600	CCNA_00065	S-adenosylmethionine-dependent methyltransferase	-	CDS	56.5982	44.6443	51.8202	43.7032	48.7939	38.7772	42.4775	44.0647	42.6979
	68601	68650	CCNA_00065	S-adenosylmethionine-dependent methyltransferase	-	CDS	52.5091	41.4183	48.6487	41.8473	49.0103	41.8369	40.3176	41.7808	41.9469
	68651	68700	CCNA_00065	S-adenosylmethionine-dependent methyltransferase	-	CDS	48.0955	41.2455	47.7512	41.3684	48.3071	47.7066	34.558	39.2955	37.1729
	68701	68750	CCNA_00065	S-adenosylmethionine-dependent methyltransferase	-	CDS	36.023	35.9458	42.9641	37.4171	41.8156	45.0215	23.2786	33.6531	34.0618
	68751	68800	CCNA_00065	S-adenosylmethionine-dependent methyltransferase	-	CDS	26.1572	29.206	35.9031	36.0402	43.3303	49.3925	19.5589	26.197	30.6288
	68801	68850	CCNA_00065	S-adenosylmethionine-dependent methyltransferase	-	CDS	23.8206	27.0746	35.1851	32.9869	46.1432	49.0179	14.1592	23.3086	30.4142
	68851	68900	CCNA_00065	S-adenosylmethionine-dependent methyltransferase	-	CDS	24.7942	24.0215	32.5522	30.8916	43.709	48.7681	12.5993	24.5177	28.6977
	68901	68950	CCNA_00065	S-adenosylmethionine-dependent methyltransferase	-	CDS	28.1693	25.116	32.3128	30.4725	39.8141	46.3328	13.7992	23.7788	26.6057
	68951	69000	CCNA_00065	S-adenosylmethionine-dependent methyltransferase	-	CDS	34.2056	29.206	35.6039	32.3284	39.8682	46.3953	17.639	23.7788	27.5712
	69001	69050	CCNA_00065	S-adenosylmethionine-dependent methyltransferase	-	CDS	42.3189	35.2546	39.9721	34.4836	38.8945	43.4604	18.5989	24.3833	26.8203
	69051	69100	CCNA_00065	S-adenosylmethionine-dependent methyltransferase	-	CDS	41.9294	37.4436	36.681	29.6942	33.485	36.7166	16.439	25.1222	23.2264
	69101	69150	CCNA_00066	Rieske (2Fe-2S) domain protein	-	CDS	28.5587	26.7866	26.4486	21.3727	25.2625	27.5999	14.5192	17.1288	17.4868
	69151	69200	CCNA_00066	Rieske (2Fe-2S) domain protein	-	CDS	12.2673	11.4635	14.7203	13.7096	19.6907	19.1701	5.75966	9.53839	13.732
	69201	69250	CCNA_00066	Rieske (2Fe-2S) domain protein	-	CDS	8.95706	6.68224	9.21514	13.5899	18.9333	17.609	6.8396	9.13536	12.0155
	69251	69300	CCNA_00066	Rieske (2Fe-2S) domain protein	-	CDS	11.3586	9.27448	14.3613	16.0445	24.7756	24.2279	9.71943	10.8818	13.8393
	69301	69350	CCNA_00066	Rieske (2Fe-2S) domain protein	-	CDS	9.21668	9.85054	14.3613	16.0445	23.8019	22.7918	6.71961	12.8298	14.6975
	69351	69400	CCNA_00066	Rieske (2Fe-2S) domain protein	-	CDS	10.3201	10.5418	13.8227	18.2596	23.9642	23.4786	5.1597	13.0313	16.5749
	69401	69450	CCNA_00066	Rieske (2Fe-2S) domain protein	-	CDS	13.5005	11.0603	15.3187	20.7141	25.533	27.7248	5.27969	14.5091	20.9735
	69451	69500	CCNA_00066	Rieske (2Fe-2S) domain protein	-	CDS	15.902	15.0926	19.5074	23.947	31.213	36.2795	8.5195	20.7561	22.9045
	69501	69550	CCNA_00067	YciI-like protein	-	CDS	18.4334	19.3554	21.6616	26.0423	34.8914	40.9627	12.4793	21.7637	22.7972
	69551	69600	CCNA_00067	YciI-like protein	-	CDS	21.8734	22.4661	23.5764	26.4015	35.2701	44.0224	14.1592	21.5621	21.939
	69601	69650	CCNA_00067	YciI-like protein	-	CDS	26.6765	24.4247	28.6627	30.9514	37.9208	44.522	12.9592	24.7192	24.6747
	69651	69700	CCNA_00067	YciI-like protein	-	CDS	28.2342	24.3671	28.0643	31.2508	35.1078	42.9609	11.0394	23.2414	22.9045
	69701	69750	CCNA_00067	YciI-like protein	-	CDS	26.6765	22.1205	27.2864	27.2397	34.5669	39.7763	13.6792	18.9424	20.9198
	69751	69800	CCNA_00067	YciI-like protein	-	CDS	22.847	19.0098	24.9527	24.9048	32.1326	35.9673	13.1992	19.0768	20.598
	69801	69850	gpsA	NAD(P)H-dependent glycerol-3-phosphate dehydrogenase	-	CDS	12.6567	11.1755	16.0966	18.08	23.4773	24.7275	6.47962	13.6359	12.8201
	69851	69900	gpsA	NAD(P)H-dependent glycerol-3-phosphate dehydrogenase	-	CDS	3.76456	4.26281	7.18063	9.51892	12.2796	12.8633	3.95977	6.91869	5.6859
	69901	69950	gpsA	NAD(P)H-dependent glycerol-3-phosphate dehydrogenase	-	CDS	2.14191	2.88027	3.82967	4.49005	7.30286	6.11943	1.6799	4.16465	3.21843
	69951	70000	gpsA	NAD(P)H-dependent glycerol-3-phosphate dehydrogenase	-	CDS	9.02197	8.06477	7.47982	9.39918	13.5238	13.9248	4.19976	9.00102	8.207
	70001	70050	gpsA	NAD(P)H-dependent glycerol-3-phosphate dehydrogenase	-	CDS	13.9548	12.4428	11.6087	12.632	20.6103	19.9818	5.27969	12.8298	11.05
	70051	70100	gpsA	NAD(P)H-dependent glycerol-3-phosphate dehydrogenase	-	CDS	10.0605	9.3897	9.51433	11.4347	17.7973	16.1103	4.67973	10.2101	10.9427
	70101	70150	gpsA	NAD(P)H-dependent glycerol-3-phosphate dehydrogenase	-	CDS	5.71175	5.12689	6.40272	9.57878	13.3074	10.6153	2.63985	9.87425	10.6208
	70151	70200	gpsA	NAD(P)H-dependent glycerol-3-phosphate dehydrogenase	-	CDS	6.2959	6.85505	7.18063	11.4347	14.6598	14.3619	2.75984	10.4116	9.81622
	70201	70250	gpsA	NAD(P)H-dependent glycerol-3-phosphate dehydrogenase	-	CDS	9.47631	10.4842	10.7111	14.9668	21.5299	21.6678	4.91971	11.4864	11.4254
	70251	70300	gpsA	NAD(P)H-dependent glycerol-3-phosphate dehydrogenase	-	CDS	8.17818	9.4473	10.7111	13.0511	20.2316	20.6062	4.67973	12.4268	10.9963
	70301	70350	gpsA	NAD(P)H-dependent glycerol-3-phosphate dehydrogenase	-	CDS	3.95928	4.78126	5.68466	6.88475	10.3863	11.2398	1.31992	8.93384	7.56332
	70351	70400	gpsA	NAD(P)H-dependent glycerol-3-phosphate dehydrogenase	-	CDS	1.49284	2.47704	3.17144	4.01112	6.65371	6.18187	0.599965	5.57526	4.50581
	70401	70450	gpsA	NAD(P)H-dependent glycerol-3-phosphate dehydrogenase	-	CDS	4.93287	4.32041	4.60757	6.40581	9.57486	8.30494	1.7999	6.11263	5.09585
	70451	70500	gpsA	NAD(P)H-dependent glycerol-3-phosphate dehydrogenase	-	CDS	5.71175	5.2421	5.56498	7.18409	10.819	9.1167	2.99983	6.51566	6.11502
	70501	70550	gpsA	NAD(P)H-dependent glycerol-3-phosphate dehydrogenase	-	CDS	3.76456	4.32041	4.00918	5.80714	9.62895	8.36738	3.83978	6.85152	5.52498
	70551	70600	gpsA	NAD(P)H-dependent glycerol-3-phosphate dehydrogenase	-	CDS	7.07478	7.54632	6.04369	7.18409	12.2255	11.7393	5.87966	9.2697	6.27594
	70601	70650	gpsA	NAD(P)H-dependent glycerol-3-phosphate dehydrogenase	-	CDS	12.0726	11.8091	10.0529	11.0156	16.6613	16.9221	6.35963	12.0237	7.83152
	70651	70700	gpsA	NAD(P)H-dependent glycerol-3-phosphate dehydrogenase	-	CDS	8.24309	8.23759	8.25772	8.74064	11.2518	11.3022	4.67973	8.86667	6.81235
	70701	70750	gpsA	NAD(P)H-dependent glycerol-3-phosphate dehydrogenase	-	CDS	4.2189	3.62915	5.14612	5.5078	9.30438	7.55562	3.71978	4.70202	5.04221
	70751	70800	gpsA	NAD(P)H-dependent glycerol-3-phosphate dehydrogenase	-	CDS	6.68534	7.25829	8.43723	9.15971	13.7402	9.80358	5.87966	9.73991	9.01161
	70801	70850	gpsA	NAD(P)H-dependent glycerol-3-phosphate dehydrogenase	-	CDS	8.95706	11.2331	12.5661	16.3438	22.0168	17.4216	7.19958	13.703	12.391
	70851	70900	CCNA_00069	O-sialoglycoprotein endopeptidase	-	CDS	9.21668	12.4428	14.9596	18.3793	24.1806	22.9791	6.23964	14.3748	14.322
	70901	70950	CCNA_00069	O-sialoglycoprotein endopeptidase	-	CDS	11.099	11.9243	14.3613	17.601	24.0183	24.4153	6.71961	15.7182	15.3412
	70951	71000	CCNA_00069	O-sialoglycoprotein endopeptidase	-	CDS	10.6446	11.5211	12.6259	16.1043	23.0987	23.9782	8.5195	14.0389	14.7512
	71001	71050	CCNA_00069	O-sialoglycoprotein endopeptidase	-	CDS	7.00987	8.00716	10.3521	16.5234	22.125	20.4189	5.1597	10.1429	12.0691
	71051	71100	CCNA_00069	O-sialoglycoprotein endopeptidase	-	CDS	7.13968	7.60392	10.3521	16.2839	19.2038	18.4832	7.19958	10.546	9.86986
	71101	71150	CCNA_00069	O-sialoglycoprotein endopeptidase	-	CDS	6.03628	6.04858	6.5224	9.03998	10.9272	11.552	5.27969	7.65758	7.29511
	71151	71200	CCNA_00069	O-sialoglycoprotein endopeptidase	-	CDS	3.1804	3.1683	4.24854	5.3282	6.816	6.74386	2.87983	5.2394	4.13032
	71201	71250	CCNA_00069	O-sialoglycoprotein endopeptidase	-	CDS	5.1925	5.12689	5.86418	6.82488	8.43886	9.5538	5.51968	9.33687	6.27594
	71251	71300	CCNA_00069	O-sialoglycoprotein endopeptidase	-	CDS	6.42572	6.50942	7.36014	9.51892	13.8484	13.7375	5.27969	11.6879	9.76258
	71301	71350	CCNA_00069	O-sialoglycoprotein endopeptidase	-	CDS	8.50272	8.23759	10.9505	14.3083	18.8251	20.9185	5.1597	12.6283	13.0883
	71351	71400	CCNA_00069	O-sialoglycoprotein endopeptidase	-	CDS	13.0462	12.846	16.2162	19.0378	26.1821	26.7257	6.71961	15.9869	16.9504
	71401	71450	CCNA_00069	O-sialoglycoprotein endopeptidase	-	CDS	15.8371	15.5535	19.9262	20.7141	29.2114	27.2877	6.59962	17.6662	18.1841
	71451	71500	CCNA_00069	O-sialoglycoprotein endopeptidase	-	CDS	14.7337	15.0926	17.6524	19.9358	27.6968	27.3501	10.1994	17.0616	17.4332
	71501	71550	CCNA_00069	O-sialoglycoprotein endopeptidase	-	CDS	9.80084	10.4842	13.1046	17.4214	22.3413	23.8533	8.15952	13.6359	13.2492
	71551	71600	CCNA_00069	O-sialoglycoprotein endopeptidase	-	CDS	4.154	5.47252	7.18063	10.2373	12.1714	13.238	3.59979	6.91869	7.29511
	71601	71650	CCNA_00069	O-sialoglycoprotein endopeptidase	-	CDS	1.94719	2.76506	2.99193	4.60979	5.7341	5.0579	2.51985	2.75404	3.27207
	71651	71700	CCNA_00069	O-sialoglycoprotein endopeptidase	-	CDS	2.01209	3.28351	4.12886	4.43019	6.59962	6.05699	1.55991	5.30657	5.25677
	71701	71750	CCNA_00069	O-sialoglycoprotein endopeptidase	-	CDS	7.78875	9.62012	11.4292	9.93799	15.2549	15.2361	2.27987	11.6879	12.8201
	71751	71800	CCNA_00069	O-sialoglycoprotein endopeptidase	-	CDS	23.0417	20.1043	22.9182	21.4325	29.5901	25.9139	11.1593	19.0768	18.8278
	71801	71850	CCNA_00069	O-sialoglycoprotein endopeptidase	-	CDS	34.7248	26.2681	32.971	29.2752	35.757	26.4759	24.5986	27.0702	24.5137
	71851	71900	CCNA_00069	O-sialoglycoprotein endopeptidase	-	CDS	51.7952	34.1025	46.9733	33.8251	37.9208	22.2922	28.7983	30.1601	33.0962
	71901	71950	CCNA_00069	O-sialoglycoprotein endopeptidase	-	CDS	63.6081	36.2915	52.4186	35.8606	37.4339	25.8515	30.9582	31.5036	37.2265
	71951	72000	CCNA_00070	porphobilinogen deaminase	+	CDS	58.4805	33.9296	48.5889	39.8717	40.8419	31.846	28.3183	31.8394	33.7935
	72001	72050	CCNA_00070	porphobilinogen deaminase	+	CDS	41.0856	29.6092	41.2288	39.3329	40.8419	40.151	21.9587	31.8394	30.736
	72051	72100	CCNA_00070	porphobilinogen deaminase	+	CDS	32.6478	27.1898	35.4843	36.998	41.7615	44.3971	20.7588	26.3985	27.464
	72101	72150	CCNA_00070	porphobilinogen deaminase	+	CDS	31.869	26.7289	32.0735	37.1777	44.2499	43.0858	22.7987	21.0919	25.5865
	72151	72200	CCNA_00070	porphobilinogen deaminase	+	CDS	32.2584	28.1691	29.1414	35.0224	42.4648	41.712	21.7187	23.6445	26.8203
	72201	72250	CCNA_00070	porphobilinogen deaminase	+	CDS	25.0538	23.0998	24.833	27.1199	35.6488	37.2786	17.639	22.7041	23.3873
	72251	72300	CCNA_00070	porphobilinogen deaminase	+	CDS	14.3443	13.7101	16.6351	20.8339	27.859	27.475	8.5195	17.3975	15.6094
	72301	72350	CCNA_00070	porphobilinogen deaminase	+	CDS	6.81515	7.89195	10.4119	15.4458	23.0446	19.0452	5.1597	13.0985	13.5174
	72351	72400	CCNA_00070	porphobilinogen deaminase	+	CDS	7.52912	7.77674	9.33481	13.5899	21.584	20.5438	3.23981	12.4268	14.322
	72401	72450	CCNA_00070	porphobilinogen deaminase	+	CDS	12.0077	11.8091	13.6432	17.9003	26.5608	24.8524	5.27969	16.1212	16.8431
	72451	72500	CCNA_00070	porphobilinogen deaminase	+	CDS	16.0967	14.8046	16.7548	19.5168	29.4819	29.0361	8.03953	16.1884	18.3451
	72501	72550	CCNA_00070	porphobilinogen deaminase	+	CDS	16.1616	13.5373	15.4982	20.0556	27.6968	24.2279	7.19958	13.3	16.1458
	72551	72600	CCNA_00070	porphobilinogen deaminase	+	CDS	11.099	9.85054	10.7709	15.5057	21.8004	20.856	5.87966	10.8818	11.5327
	72601	72650	CCNA_00070	porphobilinogen deaminase	+	CDS	5.90647	5.29971	6.22321	9.21958	13.6861	11.8642	2.39986	7.32172	7.08055
	72651	72700	CCNA_00070	porphobilinogen deaminase	+	CDS	1.62266	2.47704	2.27386	5.867	7.24876	5.86966	1.19993	3.96313	4.29124
	72701	72750	CCNA_00070	porphobilinogen deaminase	+	CDS	3.63475	5.41492	4.72725	6.46568	9.84533	8.99182	2.15987	6.71718	6.43687
	72751	72800	CCNA_00070	porphobilinogen deaminase	+	CDS	8.43781	8.3528	8.01837	8.80051	14.8221	15.1112	4.55973	10.8147	8.42157
	72801	72850	CCNA_00070	porphobilinogen deaminase	+	CDS	8.3729	6.97026	7.00111	8.56104	14.173	14.5493	4.91971	9.87425	7.08055
	72851	72900	CCNA_00070	porphobilinogen deaminase	+	CDS	4.54344	3.39872	3.70999	4.60979	9.57486	8.42983	2.51985	6.91869	4.88129
	72901	72950	CCNA_00070	porphobilinogen deaminase	+	CDS	1.75247	1.61295	2.45338	3.77165	5.7341	4.30858	0.959944	4.50051	2.84295
	72951	73000	CCNA_00071	uroporphyrinogen-III synthase	+	CDS	4.2189	4.08999	5.7445	8.20183	9.57486	10.1158	3.95977	6.78435	5.90046
	73001	73050	CCNA_00071	uroporphyrinogen-III synthase	+	CDS	11.2937	10.8874	13.344	14.6675	17.7973	19.7945	8.03953	12.897	11.5864
	73051	73100	CCNA_00071	uroporphyrinogen-III synthase	+	CDS	21.0945	18.9522	21.7214	23.5878	28.7787	32.2207	12.5993	19.4126	17.755
	73101	73150	CCNA_00071	uroporphyrinogen-III synthase	+	CDS	25.8976	23.215	26.2691	28.1975	37.2716	41.2749	18.9589	21.7637	21.5635
	73151	73200	CCNA_00071	uroporphyrinogen-III synthase	+	CDS	23.1715	20.6228	24.474	27.4791	36.8389	41.5247	13.5592	21.4278	20.7053
	73201	73250	CCNA_00071	uroporphyrinogen-III synthase	+	CDS	15.902	14.9774	19.0287	22.2707	30.1851	33.0324	6.23964	17.7333	16.5213
	73251	73300	CCNA_00071	uroporphyrinogen-III synthase	+	CDS	8.04837	7.60392	10.5914	12.632	15.5794	19.6696	4.43974	11.0162	10.6208
	73301	73350	CCNA_00071	uroporphyrinogen-III synthase	+	CDS	1.81737	2.24661	3.4108	4.90913	6.32914	6.93119	1.91989	3.76162	4.34488
	73351	73400	CCNA_00071	uroporphyrinogen-III synthase	+	CDS	1.29812	1.72816	2.87225	3.1131	5.78819	4.62079	2.75984	3.22424	2.41382
	73401	73450	CCNA_00071	uroporphyrinogen-III synthase	+	CDS	4.2189	4.43562	5.68466	7.78276	10.6568	9.92846	3.11982	6.24697	5.09585
	73451	73500	CCNA_00071	uroporphyrinogen-III synthase	+	CDS	6.16609	7.3159	9.57417	11.6143	14.6057	15.361	2.75984	9.40405	9.81622
	73501	73550	CCNA_00071	uroporphyrinogen-III synthase	+	CDS	12.9812	14.2286	17.7122	17.5411	22.7741	26.6632	9.47945	14.7106	15.6094
	73551	73600	CCNA_00071	uroporphyrinogen-III synthase	+	CDS	22.0032	23.1574	24.8928	25.0246	31.3752	38.2152	13.3192	20.0172	21.2953
	73601	73650	CCNA_00071	uroporphyrinogen-III synthase	+	CDS	31.7391	36.061	30.4578	31.4304	35.1619	40.9627	14.2792	24.5177	25.1038
	73651	73700	CCNA_00072	hypothetical protein	+	CDS	31.8041	40.151	30.9964	34.783	35.7029	38.9645	17.399	22.2339	25.2647
	73701	73750	CCNA_00072	hypothetical protein	+	CDS	25.5081	32.4895	27.1069	35.2619	34.0259	37.0912	11.8793	19.6142	23.2264
	73751	73800	CCNA_00072	hypothetical protein	+	CDS	16.2915	19.9891	20.2254	32.7475	28.2918	29.5981	5.63967	17.7333	18.1841
	73801	73850	CCNA_00072	hypothetical protein	+	CDS	8.04837	9.56251	10.3521	19.6365	14.0648	16.6099	4.07976	10.7475	9.76258
	73851	73900	CCNA_00072	hypothetical protein	+	CDS	2.46644	3.39872	3.76983	6.52555	4.65219	5.80721	1.7999	3.62727	2.95023
	73901	73950	CCNA_00072	hypothetical protein	+	CDS	3.50494	2.76506	2.75257	3.17297	4.00305	2.7475	2.39986	3.76162	1.9847
	73951	74000	CCNA_00072	hypothetical protein	+	CDS	7.3344	6.97026	6.04369	6.64528	7.73562	6.93119	6.47962	6.78435	4.61309
	74001	74050	CCNA_00072	hypothetical protein	+	CDS	6.94497	7.48871	5.92402	7.36369	7.46514	7.36829	4.67973	5.77677	4.82765
	74051	74100	CCNA_00072	hypothetical protein	+	CDS	3.56984	5.53013	4.24854	6.88475	6.11276	6.30676	1.6799	5.44091	3.21843
	74101	74150	CCNA_00072	hypothetical protein	+	CDS	2.85587	3.45633	3.05177	5.56767	4.4899	4.80812	2.75984	5.44091	2.52111
	74151	74200	CCNA_00072	hypothetical protein	+	CDS	2.27172	2.88027	2.45338	4.25058	4.27352	5.12034	2.15987	3.76162	2.46747
	74201	74250	CCNA_00072	hypothetical protein	+	CDS	6.88006	7.43111	6.70192	8.86037	10.819	11.6769	9.11947	7.52324	6.70507
	74251	74300	CCNA_00072	hypothetical protein	+	CDS	15.0582	15.035	15.558	17.4813	19.6907	20.6062	12.9592	12.8298	12.1228
	74301	74350	CCNA_00072	hypothetical protein	+	CDS	15.5126	15.8991	15.4383	17.9003	19.6366	21.2307	8.5195	14.6434	14.0538
	74351	74400	CCNA_00072	hypothetical protein	+	CDS	9.21668	11.0603	10.1127	13.0511	14.8221	17.1094	5.87966	11.2177	12.0155
	74401	74450	CCNA_00072	hypothetical protein	+	CDS	3.63475	4.83886	6.10353	8.98011	10.1699	11.3647	1.91989	7.99344	6.97327
	74451	74500	CCNA_00072	hypothetical protein	+	CDS	3.1155	3.68675	4.42805	6.22621	6.97829	7.11852	1.19993	6.58283	4.93493
	74501	74550	CCNA_00072	hypothetical protein	+	CDS	1.29812	1.90098	2.93209	3.65191	3.94895	3.24704	0.479972	3.02273	2.52111
	74551	74600	CCNA_00072	hypothetical protein	+	CDS	3.50494	2.53464	4.54773	3.83151	7.24876	4.87057	0.359979	3.5601	4.07668
	74601	74650	CCNA_00073	HemY domain membrane protein	+	CDS	7.3344	6.73984	9.87336	10.1775	15.0926	14.237	3.11982	8.26213	8.42157
	74651	74700	CCNA_00073	HemY domain membrane protein	+	CDS	10.5148	12.0395	11.2496	14.6675	20.7726	21.1058	6.35963	11.8894	9.01161
	74701	74750	CCNA_00073	HemY domain membrane protein	+	CDS	7.52912	10.7146	8.25772	12.2129	19.3661	17.7339	5.51968	10.0086	7.77788
	74751	74800	CCNA_00073	HemY domain membrane protein	+	CDS	3.31022	6.39421	4.84692	7.00448	10.819	8.30494	3.23981	4.7692	5.09585
	74801	74850	CCNA_00073	HemY domain membrane protein	+	CDS	2.46644	2.99549	2.87225	4.01112	7.30286	4.74568	1.7999	3.89596	2.89659
	74851	74900	CCNA_00073	HemY domain membrane protein	+	CDS	2.79097	3.1107	3.1116	2.81377	6.05867	5.24523	2.15987	5.44091	2.73567
	74901	74950	CCNA_00073	HemY domain membrane protein	+	CDS	1.36303	1.61295	1.91483	2.09536	4.43581	4.12125	1.43992	3.15707	1.7165
	74951	75000	CCNA_00073	HemY domain membrane protein	+	CDS	4.67325	4.26281	3.47064	5.02886	8.22248	7.8054	1.7999	3.5601	3.80848
	75001	75050	CCNA_00073	HemY domain membrane protein	+	CDS	9.60612	9.15927	8.31756	9.57878	14.3893	13.1131	3.23981	8.93384	6.70507
	75051	75100	CCNA_00073	HemY domain membrane protein	+	CDS	8.69743	8.3528	8.13804	8.2617	11.7387	10.99	3.11982	9.80708	6.27594
	75101	75150	CCNA_00073	HemY domain membrane protein	+	CDS	3.24531	3.45633	4.36821	4.66966	5.95048	5.9321	1.7999	4.50051	3.75484
	75151	75200	CCNA_00073	HemY domain membrane protein	+	CDS	2.79097	2.18901	3.59031	2.99337	5.89638	4.80812	1.43992	2.82121	1.9847
	75201	75250	CCNA_00073	HemY domain membrane protein	+	CDS	2.66116	2.18901	3.23128	3.1131	6.92419	5.37011	1.43992	4.29899	2.09198
	75251	75300	CCNA_00073	HemY domain membrane protein	+	CDS	5.77665	4.89647	5.32563	7.48342	9.68305	8.55471	2.15987	6.58283	5.36406
	75301	75350	CCNA_00073	HemY domain membrane protein	+	CDS	11.748	9.96575	10.7709	15.9846	19.0956	19.1701	3.95977	10.6131	12.23
	75351	75400	CCNA_00073	HemY domain membrane protein	+	CDS	14.7337	14.6318	17.054	20.4746	28.0213	27.9121	5.75966	14.9793	16.1458
	75401	75450	CCNA_00073	HemY domain membrane protein	+	CDS	13.6952	15.9567	18.7295	21.7917	30.6179	29.6605	7.91954	16.8601	17.8087
	75451	75500	CCNA_00073	HemY domain membrane protein	+	CDS	11.2937	13.1917	15.6179	18.2596	26.5608	25.9764	8.99948	15.248	15.9849
	75501	75550	CCNA_00073	HemY domain membrane protein	+	CDS	7.07478	8.17998	9.99304	12.2129	19.2579	18.2958	5.63967	11.8894	11.9082
	75551	75600	CCNA_00073	HemY domain membrane protein	+	CDS	2.46644	2.93788	4.48789	5.26833	10.2781	8.74204	2.39986	6.51566	5.20313
	75601	75650	CCNA_00073	HemY domain membrane protein	+	CDS	0.649062	1.15211	1.07709	1.43682	3.19162	1.81085	1.91989	2.1495	0.590046
	75651	75700	CCNA_00073	HemY domain membrane protein	+	CDS	0.194719	0.576055	0.658224	0.658541	1.35238	0.749318	1.07994	2.21667	0.750968
	75701	75750	CCNA_00073	HemY domain membrane protein	+	CDS	2.79097	3.22591	6.10353	6.52555	9.62895	8.42983	2.27987	8.3293	5.57862
	75751	75800	CCNA_00073	HemY domain membrane protein	+	CDS	11.099	10.2538	14.7801	15.9846	22.2872	19.9194	7.07959	15.3152	12.6592
	75801	75850	CCNA_00073	HemY domain membrane protein	+	CDS	19.9262	19.1826	23.7559	22.8693	32.1326	31.5962	10.9194	17.2631	17.5941
	75851	75900	CCNA_00073	HemY domain membrane protein	+	CDS	24.4696	22.7542	26.0896	26.0423	35.1078	38.5899	15.2391	18.7409	22.69
	75901	75950	CCNA_00073	HemY domain membrane protein	+	CDS	22.847	20.5076	24.9527	26.1022	34.621	39.7139	13.9192	20.2187	23.1727
	75951	76000	CCNA_00073	HemY domain membrane protein	+	CDS	14.9933	16.4176	19.8664	26.641	29.6442	32.1582	9.71943	18.8081	18.9888
	76001	76050	CCNA_00073	HemY domain membrane protein	+	CDS	19.0175	25.692	28.8422	32.0291	28.7787	29.2234	7.43957	17.3975	18.2378
	76051	76100	CCNA_00073	HemY domain membrane protein	+	CDS	77.3033	61.6955	74.9179	45.0801	29.7524	28.1619	19.1989	21.495	22.0999
	76101	76150	CCNA_00073	HemY domain membrane protein	+	CDS	149.804	84.2192	131.645	55.1379	33.4309	27.475	46.6773	30.0258	27.8394
	76151	76200					170.054	72.6981	153.366	55.976	32.0785	22.1673	66.3561	37.3475	34.4909
	76201	76250					140.392	65.9007	132.423	53.3418	31.0507	16.9221	81.4753	46.0798	43.0197
	76251	76300					110.016	55.8773	101.905	47.9538	33.8636	17.9836	88.0749	44.4005	44.0925
	76301	76350					93.8544	50.0016	84.7314	45.3196	37.1093	21.2931	75.9556	42.9228	43.878
	76351	76400					68.6059	42.1672	63.3092	44.4815	42.032	31.0967	54.8368	41.5793	41.5714
	76401	76450					51.7952	36.5219	52.8374	43.0447	45.2777	39.9012	44.3974	37.0788	35.671
	76451	76500	CCNA_00074	multifunctional fatty acid oxidation complex subunit alpha FadJ	-	CDS	38.9437	31.971	45.0584	38.2553	44.2499	44.0849	28.4383	29.1525	33.2571
	76501	76550	CCNA_00074	multifunctional fatty acid oxidation complex subunit alpha FadJ	-	CDS	32.2584	29.494	41.2886	37.0579	43.6549	47.2695	16.1991	26.2642	32.1843
	76551	76600	CCNA_00074	multifunctional fatty acid oxidation complex subunit alpha FadJ	-	CDS	24.5346	25.8649	34.7662	32.3883	41.7074	46.645	11.8793	24.1147	28.4831
	76601	76650	CCNA_00074	multifunctional fatty acid oxidation complex subunit alpha FadJ	-	CDS	18.9526	22.0053	27.7052	30.5324	41.2747	43.2107	11.1593	21.1591	24.031
	76651	76700	CCNA_00074	multifunctional fatty acid oxidation complex subunit alpha FadJ	-	CDS	16.8756	18.6642	23.2772	27.0002	41.5451	43.4604	9.83943	20.7561	25.5865
	76701	76750	CCNA_00074	multifunctional fatty acid oxidation complex subunit alpha FadJ	-	CDS	17.6545	20.3347	26.2093	27.8982	39.8141	42.6487	6.59962	21.7637	29.4487
	76751	76800	CCNA_00074	multifunctional fatty acid oxidation complex subunit alpha FadJ	-	CDS	26.287	25.692	32.8514	29.6344	42.032	43.398	12.3593	22.8384	27.1421
	76801	76850	CCNA_00074	multifunctional fatty acid oxidation complex subunit alpha FadJ	-	CDS	33.4916	31.3374	35.0654	33.6455	42.6271	44.2722	23.8786	26.0626	30.4142
	76851	76900	CCNA_00074	multifunctional fatty acid oxidation complex subunit alpha FadJ	-	CDS	42.1241	39.1141	41.887	39.7519	46.0891	43.8975	30.8382	36.9445	35.1346
	76901	76950	CCNA_00074	multifunctional fatty acid oxidation complex subunit alpha FadJ	-	CDS	46.6676	43.3769	46.315	41.3684	45.1154	39.3392	38.5178	39.4298	37.4411
	76951	77000	CCNA_00074	multifunctional fatty acid oxidation complex subunit alpha FadJ	-	CDS	47.3166	42.5129	45.3576	43.8828	41.9779	35.655	30.9582	35.601	38.1384
	77001	77050	CCNA_00074	multifunctional fatty acid oxidation complex subunit alpha FadJ	-	CDS	43.0977	38.0772	45.8962	42.5657	40.1928	39.9636	24.5986	31.1677	35.51
	77051	77100	CCNA_00074	multifunctional fatty acid oxidation complex subunit alpha FadJ	-	CDS	40.7611	37.386	46.0158	39.7519	43.0598	44.2722	25.6785	30.0258	35.7782
	77101	77150	CCNA_00074	multifunctional fatty acid oxidation complex subunit alpha FadJ	-	CDS	42.9679	40.7271	49.666	42.6256	45.7646	42.0867	28.6783	36.4743	39.4794
	77151	77200	CCNA_00074	multifunctional fatty acid oxidation complex subunit alpha FadJ	-	CDS	49.6533	44.0106	50.0849	45.1999	46.7383	34.4062	41.3976	43.2586	41.3569
	77201	77250	CCNA_00074	multifunctional fatty acid oxidation complex subunit alpha FadJ	-	CDS	52.5091	51.7873	52.0595	47.9538	46.4137	30.5347	45.2374	41.445	44.0389
	77251	77300	CCNA_00074	multifunctional fatty acid oxidation complex subunit alpha FadJ	-	CDS	54.2616	52.133	53.3161	45.2597	46.035	32.97	45.2374	42.1167	44.5217
	77301	77350	CCNA_00074	multifunctional fatty acid oxidation complex subunit alpha FadJ	-	CDS	51.3408	45.9116	51.88	42.3262	50.2545	40.9627	42.9575	39.0268	42.8588
	77351	77400	CCNA_00074	multifunctional fatty acid oxidation complex subunit alpha FadJ	-	CDS	46.8623	41.8792	48.7684	41.1888	50.9036	47.9563	38.0378	31.9066	39.2649
	77401	77450	CCNA_00074	multifunctional fatty acid oxidation complex subunit alpha FadJ	-	CDS	43.2275	40.5543	42.5452	39.0335	46.035	49.6423	33.4781	29.2869	35.6173
	77451	77500	CCNA_00074	multifunctional fatty acid oxidation complex subunit alpha FadJ	-	CDS	46.8623	43.3769	43.8018	39.273	42.9516	50.8287	30.4782	28.8167	34.7591
	77501	77550	CCNA_00074	multifunctional fatty acid oxidation complex subunit alpha FadJ	-	CDS	47.5114	41.4183	44.0412	39.8717	43.3303	53.7636	24.3586	29.8914	33.5253
	77551	77600	CCNA_00074	multifunctional fatty acid oxidation complex subunit alpha FadJ	-	CDS	43.0328	41.2455	43.6223	42.6256	45.7646	50.6414	23.8786	30.899	34.2763
	77601	77650	CCNA_00074	multifunctional fatty acid oxidation complex subunit alpha FadJ	-	CDS	39.2034	41.6488	43.2633	41.1289	48.5234	50.3292	30.8382	31.9738	36.4219
	77651	77700	CCNA_00074	multifunctional fatty acid oxidation complex subunit alpha FadJ	-	CDS	38.1649	38.9989	41.528	39.8118	46.1432	51.3907	32.1581	30.5632	33.4181
	77701	77750	CCNA_00074	multifunctional fatty acid oxidation complex subunit alpha FadJ	-	CDS	33.0373	38.7109	42.5452	41.4881	44.0876	50.7663	29.3983	30.496	32.1307
	77751	77800	CCNA_00074	multifunctional fatty acid oxidation complex subunit alpha FadJ	-	CDS	34.7897	39.2869	42.605	40.8894	43.9794	44.0849	41.9976	36.0041	36.3683
	77801	77850	CCNA_00074	multifunctional fatty acid oxidation complex subunit alpha FadJ	-	CDS	44.5257	41.476	44.3404	41.9072	48.253	40.4007	44.0374	33.7874	35.5637
	77851	77900	CCNA_00074	multifunctional fatty acid oxidation complex subunit alpha FadJ	-	CDS	48.9393	41.5336	45.6568	40.5302	46.4137	36.4668	42.1175	33.25	36.3147
	77901	77950	CCNA_00074	multifunctional fatty acid oxidation complex subunit alpha FadJ	-	CDS	50.8865	43.6074	48.5889	40.8894	49.4431	39.3392	52.077	35.8697	36.3147
	77951	78000	CCNA_00074	multifunctional fatty acid oxidation complex subunit alpha FadJ	-	CDS	46.4729	40.8423	45.2379	37.6566	49.1726	42.4613	47.8772	31.302	33.4181
	78001	78050	CCNA_00074	multifunctional fatty acid oxidation complex subunit alpha FadJ	-	CDS	43.8117	41.1879	41.3484	36.2796	45.8187	42.8985	42.3575	24.8536	32.9353
	78051	78100	CCNA_00074	multifunctional fatty acid oxidation complex subunit alpha FadJ	-	CDS	41.3453	40.2662	35.1252	35.6211	38.8404	37.7781	32.6381	24.1147	31.2724
	78101	78150	CCNA_00074	multifunctional fatty acid oxidation complex subunit alpha FadJ	-	CDS	29.9218	28.8027	26.2691	27.6587	30.3474	30.8469	16.0791	21.2263	23.9773
	78151	78200	CCNA_00074	multifunctional fatty acid oxidation complex subunit alpha FadJ	-	CDS	10.7095	12.0395	12.1472	14.5478	17.635	16.9221	6.35963	11.2849	11.2645
	78201	78250	CCNA_00074	multifunctional fatty acid oxidation complex subunit alpha FadJ	-	CDS	4.02419	5.76055	5.98385	10.1176	12.9288	13.4253	3.71978	7.52324	8.36793
	78251	78300	CCNA_00074	multifunctional fatty acid oxidation complex subunit alpha FadJ	-	CDS	7.07478	9.4473	9.03562	12.9314	16.7154	18.5456	4.31975	10.0758	10.1917
	78301	78350	CCNA_00074	multifunctional fatty acid oxidation complex subunit alpha FadJ	-	CDS	8.04837	10.945	10.3521	15.4458	21.2053	22.1673	3.23981	10.546	8.52885
	78351	78400	CCNA_00074	multifunctional fatty acid oxidation complex subunit alpha FadJ	-	CDS	5.51703	7.54632	6.40272	10.2972	14.8762	13.6751	2.87983	7.79192	6.00774
	78401	78450	CCNA_00074	multifunctional fatty acid oxidation complex subunit alpha FadJ	-	CDS	1.49284	2.93788	2.93209	3.83151	6.05867	4.30858	2.03988	3.82879	3.00387
	78451	78500	CCNA_00074	multifunctional fatty acid oxidation complex subunit alpha FadJ	-	CDS	10.7095	10.1962	10.1127	9.75838	12.2796	11.8642	10.6794	9.87425	11.1036
	78501	78550	CCNA_00074	multifunctional fatty acid oxidation complex subunit alpha FadJ	-	CDS	29.8569	24.0215	24.1748	24.366	28.3459	24.4153	25.1985	23.5773	22.2072
	78551	78600	CCNA_00074	multifunctional fatty acid oxidation complex subunit alpha FadJ	-	CDS	44.5906	39.5174	35.1851	36.579	40.301	33.2198	37.5578	33.1828	29.6632
	78601	78650	CCNA_00074	multifunctional fatty acid oxidation complex subunit alpha FadJ	-	CDS	49.3287	47.4669	40.6902	42.446	41.2206	31.9709	38.0378	35.3995	36.1537
	78651	78700	CCNA_00074	multifunctional fatty acid oxidation complex subunit alpha FadJ	-	CDS	48.8744	49.0223	42.4854	46.038	39.4354	29.4107	40.4376	35.1308	40.8205
	78701	78750	CCNA_00075	3-ketoacyl-CoA thiolase	-	CDS	39.3981	39.5174	38.5959	42.9848	40.6255	31.284	38.7577	27.1374	35.1346
	78751	78800	CCNA_00075	3-ketoacyl-CoA thiolase	-	CDS	34.6599	36.9827	42.1862	43.8229	50.2004	40.9003	25.5585	24.9879	29.8778
	78801	78850	CCNA_00075	3-ketoacyl-CoA thiolase	-	CDS	33.6214	35.6578	37.8778	41.0092	47.1711	42.8985	24.4786	25.3238	29.1268
	78851	78900	CCNA_00075	3-ketoacyl-CoA thiolase	-	CDS	38.9437	39.7478	38.5959	41.6078	45.2236	41.2125	31.5582	25.4581	32.077
	78901	78950	CCNA_00075	3-ketoacyl-CoA thiolase	-	CDS	42.189	42.6857	40.5107	44.4216	42.8975	35.4053	33.958	31.4364	33.9008
	78951	79000	CCNA_00075	3-ketoacyl-CoA thiolase	-	CDS	40.9558	39.4022	37.0401	41.069	39.76	32.6578	31.9181	29.6899	30.897
	79001	79050	CCNA_00075	3-ketoacyl-CoA thiolase	-	CDS	33.4916	32.4895	32.5522	35.8007	36.4602	34.5935	23.0387	21.3606	26.3375
	79051	79100	CCNA_00075	3-ketoacyl-CoA thiolase	-	CDS	22.9768	22.8694	27.2265	31.131	37.2175	40.0885	14.7591	19.2111	26.2839
	79101	79150	CCNA_00075	3-ketoacyl-CoA thiolase	-	CDS	20.1858	20.6228	24.8928	29.4548	36.2979	39.4016	13.5592	19.8828	27.1421
	79151	79200	CCNA_00075	3-ketoacyl-CoA thiolase	-	CDS	28.0395	26.6713	29.3807	30.6521	35.757	38.8396	19.6789	21.6293	24.5137
	79201	79250	CCNA_00075	3-ketoacyl-CoA thiolase	-	CDS	36.0879	31.8558	33.9883	34.2441	38.7322	41.712	23.7586	24.652	28.0004
	79251	79300	CCNA_00075	3-ketoacyl-CoA thiolase	-	CDS	40.7611	34.3905	36.0228	35.5014	41.5992	45.3337	27.1184	27.6748	29.5559
	79301	79350	CCNA_00075	3-ketoacyl-CoA thiolase	-	CDS	37.386	31.7982	33.3899	35.0224	39.3272	46.0206	26.6384	25.4581	29.6096
	79351	79400	CCNA_00075	3-ketoacyl-CoA thiolase	-	CDS	30.5708	28.1691	28.3036	32.1488	35.5406	45.8957	16.919	23.5101	27.3567
	79401	79450	CCNA_00075	3-ketoacyl-CoA thiolase	-	CDS	26.6765	27.017	29.0815	31.7896	35.2701	43.8351	12.7193	21.898	21.939
	79451	79500	CCNA_00075	3-ketoacyl-CoA thiolase	-	CDS	18.8877	19.5859	21.0033	25.743	30.4015	32.2831	11.1593	16.5243	16.7359
	79501	79550	CCNA_00075	3-ketoacyl-CoA thiolase	-	CDS	10.1254	9.4473	10.0529	15.1464	19.7448	19.6072	3.3598	10.2773	11.1036
	79551	79600	CCNA_00075	3-ketoacyl-CoA thiolase	-	CDS	8.63253	8.17998	9.09546	12.8715	17.04	20.1067	3.59979	11.4864	13.6783
	79601	79650	CCNA_00075	3-ketoacyl-CoA thiolase	-	CDS	17.1352	15.9567	18.1311	19.9358	26.8853	29.8478	7.43957	17.196	20.2225
	79651	79700	CCNA_00075	3-ketoacyl-CoA thiolase	-	CDS	20.8349	21.1988	24.4141	24.7851	34.5128	37.5908	8.5195	20.9576	23.7091
	79701	79750	CCNA_00075	3-ketoacyl-CoA thiolase	-	CDS	22.5225	23.2726	26.329	29.0956	39.5977	44.2722	9.71943	21.9652	24.9965
	79751	79800	CCNA_00075	3-ketoacyl-CoA thiolase	-	CDS	20.77	22.9846	27.2265	32.3284	41.8156	48.3935	15.1191	23.1743	27.7858
	79801	79850	CCNA_00075	3-ketoacyl-CoA thiolase	-	CDS	22.7821	24.828	29.5602	34.6034	43.3303	50.8287	14.6391	25.1222	28.1076
	79851	79900	CCNA_00075	3-ketoacyl-CoA thiolase	-	CDS	30.2463	31.0494	32.6718	37.0579	44.0876	49.0803	19.6789	31.3692	34.1154
	79901	79950	CCNA_00075	3-ketoacyl-CoA thiolase	-	CDS	40.7611	35.7154	36.9204	39.8717	46.9006	48.7681	21.2388	31.8394	35.7782
	79951	80000	CCNA_00076	hypothetical protein	-	CDS	41.0856	33.9296	37.1597	39.7519	43.6008	45.5211	16.679	26.5328	33.3644
	80001	80050	CCNA_00076	hypothetical protein	-	CDS	30.8305	29.6668	32.7915	36.579	39.3813	43.7727	15.4791	23.9131	29.0732
	80051	80100	CCNA_00076	hypothetical protein	-	CDS	22.5874	24.4823	31.9538	34.0047	38.2994	43.5853	11.2793	21.6965	26.9276
	80101	80150	CCNA_00076	hypothetical protein	-	CDS	17.2651	18.7218	25.3117	28.3173	34.4046	38.0903	10.5594	21.4278	28.1613
	80151	80200	CCNA_00076	hypothetical protein	-	CDS	12.7216	15.6687	19.5074	25.0844	28.0754	31.284	10.4394	19.0096	24.6747
	80201	80250	CCNA_00076	hypothetical protein	-	CDS	7.13968	9.21688	11.9079	15.9247	19.7989	20.9185	7.19958	15.1808	18.4524
	80251	80300	CCNA_00076	hypothetical protein	-	CDS	4.93287	6.79745	8.43723	11.734	12.9829	14.5493	5.1597	9.94142	11.3718
	80301	80350	CCNA_00076	hypothetical protein	-	CDS	13.5654	14.1133	13.2842	17.0622	16.499	14.4244	18.2389	11.352	14.9657
	80351	80400	CCNA_00076	hypothetical protein	-	CDS	32.2584	35.485	29.5602	31.7896	28.2918	19.1076	31.3182	22.6369	25.1574
	80401	80450	CCNA_00077	acyl-CoA dehydrogenase, long-chain specific	-	CDS	46.2781	57.4903	39.4934	43.0447	39.165	23.5411	34.558	32.444	33.8472
	80451	80500	CCNA_00077	acyl-CoA dehydrogenase, long-chain specific	-	CDS	51.9899	66.4191	41.3484	46.4571	43.7631	29.0985	48.1172	38.0864	41.5714
	80501	80550	CCNA_00077	acyl-CoA dehydrogenase, long-chain specific	-	CDS	50.9514	61.5227	45.6568	45.8584	46.4678	35.2179	53.2769	37.8177	42.4297
	80551	80600	CCNA_00077	acyl-CoA dehydrogenase, long-chain specific	-	CDS	50.3672	54.3796	50.0849	45.8584	50.2004	35.655	50.0371	37.8849	41.9469
	80601	80650	CCNA_00077	acyl-CoA dehydrogenase, long-chain specific	-	CDS	49.134	46.2572	50.9226	44.3019	47.1711	33.5944	39.7177	39.2955	39.7477
	80651	80700	CCNA_00077	acyl-CoA dehydrogenase, long-chain specific	-	CDS	52.1197	46.142	52.5382	46.1578	46.0891	34.656	41.0376	37.0788	40.1231
	80701	80750	CCNA_00077	acyl-CoA dehydrogenase, long-chain specific	-	CDS	52.0548	43.8954	47.6315	41.6078	45.0613	43.0858	40.7976	34.7278	42.7515
	80751	80800	CCNA_00077	acyl-CoA dehydrogenase, long-chain specific	-	CDS	54.5861	45.7964	48.6487	44.8407	47.4956	45.0215	43.3175	37.6834	42.2688
	80801	80850	CCNA_00077	acyl-CoA dehydrogenase, long-chain specific	-	CDS	50.2374	43.3193	48.5291	46.517	45.0613	42.3365	36.4779	39.3627	40.6059
	80851	80900	CCNA_00077	acyl-CoA dehydrogenase, long-chain specific	-	CDS	52.3144	44.5867	49.7258	48.0735	47.5497	44.0849	29.5183	36.3399	40.3377
	80901	80950	CCNA_00077	acyl-CoA dehydrogenase, long-chain specific	-	CDS	47.5763	41.4183	47.811	46.038	46.4137	47.8315	30.7182	35.3995	37.602
	80951	81000	CCNA_00077	acyl-CoA dehydrogenase, long-chain specific	-	CDS	44.0713	42.1096	45.1183	42.0868	45.5482	49.2052	27.5984	31.1677	37.012
	81001	81050	CCNA_00077	acyl-CoA dehydrogenase, long-chain specific	-	CDS	44.9151	40.2086	42.5452	37.5967	44.3581	45.8957	26.7584	28.6823	39.5867
	81051	81100	CCNA_00077	acyl-CoA dehydrogenase, long-chain specific	-	CDS	46.5378	34.7937	42.3059	37.2375	43.1139	40.2758	30.5982	29.2869	35.7246
	81101	81150	CCNA_00077	acyl-CoA dehydrogenase, long-chain specific	-	CDS	45.4993	33.5264	43.0838	35.4415	42.0861	42.8985	23.0387	27.4061	31.1115
	81151	81200	CCNA_00077	acyl-CoA dehydrogenase, long-chain specific	-	CDS	51.7303	38.0196	47.7512	38.4947	43.5467	48.331	23.3986	29.3541	31.4334
	81201	81250	CCNA_00077	acyl-CoA dehydrogenase, long-chain specific	-	CDS	49.0691	38.4805	46.315	37.7763	42.3566	45.8957	24.8386	28.6152	33.2035
	81251	81300	CCNA_00077	acyl-CoA dehydrogenase, long-chain specific	-	CDS	38.2298	34.1601	42.246	39.6921	45.6564	51.5156	19.9188	28.4137	31.0042
	81301	81350	CCNA_00077	acyl-CoA dehydrogenase, long-chain specific	-	CDS	30.3112	29.9549	37.3393	38.6743	43.0598	53.8885	15.5991	24.7864	26.8739
	81351	81400	CCNA_00077	acyl-CoA dehydrogenase, long-chain specific	-	CDS	32.7127	29.9549	36.9802	38.0158	44.304	48.1437	18.2389	28.8167	31.0042
	81401	81450	CCNA_00077	acyl-CoA dehydrogenase, long-chain specific	-	CDS	40.8909	35.8306	42.9641	38.7342	47.3333	44.8966	28.5583	35.8025	40.3913
	81451	81500	CCNA_00077	acyl-CoA dehydrogenase, long-chain specific	-	CDS	45.694	41.2455	46.315	41.069	48.0907	41.2749	36.4779	43.8632	44.9508
	81501	81550	CCNA_00077	acyl-CoA dehydrogenase, long-chain specific	-	CDS	50.1725	46.6028	51.6407	45.5591	50.3627	41.8994	39.3577	48.1622	43.6098
	81551	81600	CCNA_00078	acyl-CoA dehydrogenase	-	CDS	50.0427	46.4876	46.4347	43.8828	51.0118	43.2107	41.0376	42.1167	42.8588
	81601	81650	CCNA_00078	acyl-CoA dehydrogenase	-	CDS	47.8359	45.3931	44.8789	45.4992	49.5512	45.084	35.038	39.1611	41.1423
	81651	81700	CCNA_00078	acyl-CoA dehydrogenase	-	CDS	42.5785	39.4598	40.75	39.5723	44.304	46.9573	25.0785	32.444	35.2955
	81701	81750	CCNA_00078	acyl-CoA dehydrogenase	-	CDS	42.189	37.0403	41.1091	39.8717	45.2777	47.6441	27.1184	29.0182	32.5062
	81751	81800	CCNA_00078	acyl-CoA dehydrogenase	-	CDS	43.8766	37.7892	45.2978	41.0092	49.4431	48.0812	32.0381	31.1005	32.8817
	81801	81850	CCNA_00078	acyl-CoA dehydrogenase	-	CDS	48.8095	43.5498	47.2725	46.3374	48.6857	43.2107	34.318	35.5339	34.7591
	81851	81900	CCNA_00078	acyl-CoA dehydrogenase	-	CDS	51.8601	44.1834	46.6741	47.7143	44.5204	37.7781	35.9979	37.0116	37.1729
	81901	81950	CCNA_00078	acyl-CoA dehydrogenase	-	CDS	45.7589	40.4967	43.8617	41.8473	42.032	40.4632	36.9578	32.847	36.7438
	81951	82000	CCNA_00078	acyl-CoA dehydrogenase	-	CDS	44.5906	38.1924	44.2805	40.5302	46.035	49.8296	32.1581	33.9217	35.7246
	82001	82050	CCNA_00078	acyl-CoA dehydrogenase	-	CDS	41.8645	37.3284	43.3829	38.3151	47.2792	50.7038	31.0782	34.7278	34.5445
	82051	82100	CCNA_00078	acyl-CoA dehydrogenase	-	CDS	41.2155	39.0565	41.4083	36.579	45.3318	41.8994	27.2384	31.8394	34.1154
	82101	82150	CCNA_00078	acyl-CoA dehydrogenase	-	CDS	39.5928	43.953	39.4934	35.9204	41.1665	38.6523	30.7182	32.847	32.7207
	82151	82200	CCNA_00078	acyl-CoA dehydrogenase	-	CDS	37.1264	43.665	38.5959	37.3573	40.9501	39.1519	28.4383	30.3616	29.7169
	82201	82250	CCNA_00078	acyl-CoA dehydrogenase	-	CDS	33.232	34.6785	35.1851	35.0224	40.5173	41.6496	22.7987	23.1743	24.9965
	82251	82300	CCNA_00078	acyl-CoA dehydrogenase	-	CDS	26.6765	25.8649	31.5349	29.6942	38.7863	39.9636	15.7191	20.7561	22.2608
	82301	82350	CCNA_00078	acyl-CoA dehydrogenase	-	CDS	18.3036	18.549	24.2346	28.6765	33.2686	35.4677	9.59944	20.2187	19.9543
	82351	82400	CCNA_00078	acyl-CoA dehydrogenase	-	CDS	14.8635	16.1295	19.627	26.2219	29.1032	30.16	8.99948	19.0096	20.3298
	82401	82450	CCNA_00078	acyl-CoA dehydrogenase	-	CDS	22.0681	22.5237	23.5764	27.3594	30.8343	26.7257	20.8788	22.1667	25.4793
	82451	82500	CCNA_00078	acyl-CoA dehydrogenase	-	CDS	35.309	35.3698	33.8088	34.3639	36.7848	29.0361	32.9981	29.4212	30.0387
	82501	82550	CCNA_00078	acyl-CoA dehydrogenase	-	CDS	40.177	38.8837	35.9031	37.8961	41.0583	34.4062	45.5973	34.5263	32.5062
	82551	82600	CCNA_00078	acyl-CoA dehydrogenase	-	CDS	43.0977	40.4391	38.177	41.0092	43.5467	44.4595	39.7177	36.6758	36.2074
	82601	82650	CCNA_00078	acyl-CoA dehydrogenase	-	CDS	42.189	38.1924	38.177	41.548	45.6564	50.3916	22.6787	30.6975	35.8855
	82651	82700	CCNA_00078	acyl-CoA dehydrogenase	-	CDS	36.2826	35.0241	37.818	38.8539	44.1417	49.5174	24.4786	27.1374	31.7552
	82701	82750	CCNA_00078	acyl-CoA dehydrogenase	-	CDS	36.7369	35.2546	39.9721	40.4105	47.9284	49.455	25.5585	32.9813	35.4564
	82751	82800	CCNA_00078	acyl-CoA dehydrogenase	-	CDS	39.0086	36.0034	41.1689	40.5302	48.4693	51.3283	28.3183	34.8621	35.9392
	82801	82850	CCNA_00078	acyl-CoA dehydrogenase	-	CDS	41.3453	38.9989	41.9468	39.0335	47.2251	49.455	25.9185	32.2424	34.33
	82851	82900	CCNA_00078	acyl-CoA dehydrogenase	-	CDS	45.2396	42.2248	44.5797	39.3927	47.712	49.7672	31.3182	33.8546	36.8511
	82901	82950	CCNA_00078	acyl-CoA dehydrogenase	-	CDS	43.0977	40.7847	44.1609	37.8961	47.4415	51.1409	36.9578	31.0334	36.7974
	82951	83000	CCNA_00078	acyl-CoA dehydrogenase	-	CDS	39.7875	38.8837	43.8018	38.6743	47.4956	50.579	24.2386	27.2717	34.9736
	83001	83050	CCNA_00078	acyl-CoA dehydrogenase	-	CDS	36.4124	33.5264	39.7328	39.6322	46.035	49.7048	17.039	27.003	34.0081
	83051	83100	CCNA_00078	acyl-CoA dehydrogenase	-	CDS	34.5301	35.8306	39.9123	42.5657	44.7368	54.2631	17.999	27.1374	35.8319
	83101	83150	CCNA_00078	acyl-CoA dehydrogenase	-	CDS	31.869	34.9665	35.5441	39.3927	44.5745	51.2034	18.9589	25.6596	31.0579
	83151	83200	CCNA_00078	acyl-CoA dehydrogenase	-	CDS	30.8305	33.2384	35.7236	37.477	43.2221	51.4532	21.1188	24.8536	26.2839
	83201	83250	CCNA_00078	acyl-CoA dehydrogenase	-	CDS	33.2969	32.7199	34.7662	35.7408	41.8156	46.3953	21.4787	27.0702	25.4793
	83251	83300	CCNA_00078	acyl-CoA dehydrogenase	-	CDS	34.9195	31.107	31.8341	33.406	34.9996	31.6587	17.639	27.7419	23.4409
	83301	83350	CCNA_00078	acyl-CoA dehydrogenase	-	CDS	22.3926	21.314	20.5845	21.2529	21.4758	20.5438	13.1992	20.4202	18.506
	83351	83400					7.85365	7.43111	7.89869	8.6209	7.30286	9.61625	6.23964	8.06061	7.9388
	83401	83450	CCNA_00079	MerR-family transcriptional regulator	-	CDS	1.16831	1.67056	1.01726	4.54992	4.16533	4.62079	0.359979	3.22424	2.68203
	83451	83500	CCNA_00079	MerR-family transcriptional regulator	-	CDS	3.95928	6.10618	6.10353	12.1531	11.955	13.3004	1.31992	7.25455	7.18783
	83501	83550	CCNA_00079	MerR-family transcriptional regulator	-	CDS	15.1881	15.6687	15.9769	20.1753	21.3135	27.0379	5.87966	13.3	14.3757
	83551	83600	CCNA_00079	MerR-family transcriptional regulator	-	CDS	27.6501	25.7497	25.5511	29.6942	33.1604	36.9664	15.4791	20.353	21.8853
	83601	83650	CCNA_00079	MerR-family transcriptional regulator	-	CDS	35.8931	33.1808	35.0654	35.2619	40.896	43.398	32.5181	25.5924	27.303
	83651	83700	CCNA_00079	MerR-family transcriptional regulator	-	CDS	41.6698	36.8675	43.2034	37.3573	44.5745	46.1455	39.9577	35.3995	34.0081
	83701	83750	CCNA_00079	MerR-family transcriptional regulator	-	CDS	41.9294	40.3238	41.4681	38.4947	43.6549	48.3935	44.8774	39.2955	36.6365
	83751	83800	CCNA_00079	MerR-family transcriptional regulator	-	CDS	44.7853	44.8171	42.3059	43.2243	44.7909	49.2052	45.9573	36.5414	40.2304
	83801	83850	CCNA_00079	MerR-family transcriptional regulator	-	CDS	51.0163	54.4948	48.9479	49.4505	47.6579	45.2713	36.5979	37.2132	40.1231
	83851	83900	CCNA_00079	MerR-family transcriptional regulator	-	CDS	54.651	58.2392	49.9053	50.109	46.4137	39.2143	37.3178	34.1233	33.7399
	83901	83950					72.6301	89.2885	57.9237	56.9938	45.8187	32.4704	57.3567	36.1384	35.8319
	83951	84000					84.8324	118.091	68.3356	61.9029	41.3288	23.5411	65.7562	45.6096	43.9316
	84001	84050					104.174	148.449	77.4311	64.9561	39.4354	22.9791	65.7562	45.744	45.9163
	84051	84100	CCNA_00080	LexA-related transcriptional repressor	+	CDS	91.5827	129.67	68.9938	59.149	41.4911	30.3474	47.6372	34.3248	37.9239
	84101	84150	CCNA_00080	LexA-related transcriptional repressor	+	CDS	59.2594	76.3849	50.2644	46.2775	41.437	37.0288	30.4782	29.6899	32.2916
	84151	84200	CCNA_00080	LexA-related transcriptional repressor	+	CDS	31.869	34.3329	34.1678	35.7408	35.216	35.9048	19.9188	22.6369	24.0846
	84201	84250	CCNA_00080	LexA-related transcriptional repressor	+	CDS	19.5368	20.1619	24.5936	28.3173	27.4263	31.6587	11.2793	18.8081	19.2033
	84251	84300	CCNA_00080	LexA-related transcriptional repressor	+	CDS	11.748	11.1179	13.1046	18.1997	16.9859	19.8569	9.11947	13.2328	12.9274
	84301	84350	CCNA_00080	LexA-related transcriptional repressor	+	CDS	4.93287	5.18449	4.9666	7.18409	8.38476	8.11761	5.27969	6.58283	3.75484
	84351	84400	CCNA_00080	LexA-related transcriptional repressor	+	CDS	2.85587	3.57154	5.50515	6.16634	9.79124	7.55562	3.71978	6.24697	4.77401
	84401	84450	CCNA_00080	LexA-related transcriptional repressor	+	CDS	5.77665	7.48871	10.2922	11.3149	17.1482	15.7357	6.8396	9.47122	8.90433
	84451	84500	CCNA_00080	LexA-related transcriptional repressor	+	CDS	10.1903	10.4842	13.7629	16.0445	20.448	21.98	8.87948	12.6283	11.3718
	84501	84550	CCNA_00080	LexA-related transcriptional repressor	+	CDS	11.6182	11.9819	15.199	18.7385	21.584	23.0415	8.75949	15.5838	13.0883
	84551	84600	CCNA_00080	LexA-related transcriptional repressor	+	CDS	10.385	10.7146	14.9596	18.08	20.9349	20.6062	9.83943	18.5394	16.2531
	84601	84650	CCNA_00080	LexA-related transcriptional repressor	+	CDS	12.1375	13.3069	16.695	22.57	25.587	25.4768	16.1991	22.7041	19.7397
	84651	84700	CCNA_00080	LexA-related transcriptional repressor	+	CDS	18.2386	18.0305	21.9607	27.1798	28.6705	29.4107	25.6785	25.3238	20.6516
	84701	84750	CCNA_00080	LexA-related transcriptional repressor	+	CDS	24.3398	23.9063	29.0815	31.9692	32.2949	35.4053	32.1581	28.7495	21.4562
	84751	84800	CCNA_00081	hypothetical protein	-	CDS	24.7942	29.6092	33.2702	38.6145	38.624	38.2777	33.4781	29.7571	24.5674
	84801	84850	CCNA_00081	hypothetical protein	-	CDS	27.7799	36.3491	37.6384	42.3262	41.2747	41.3374	47.1573	31.6379	28.4295
	84851	84900	CCNA_00081	hypothetical protein	-	CDS	38.749	42.2824	44.101	44.1223	41.0583	40.9627	56.6367	41.1763	30.3069
	84901	84950	CCNA_00081	hypothetical protein	-	CDS	55.8843	51.6721	53.9744	45.14	40.4091	31.284	65.8762	44.8707	36.261
	84951	85000	CCNA_00081	hypothetical protein	-	CDS	62.2451	54.2644	56.8466	44.242	36.0815	21.1682	72.9557	45.0051	41.1423
	85001	85050					63.9326	60.1401	57.2057	46.8163	31.8621	19.7945	67.4361	41.3106	41.6251
	85051	85100					66.3991	61.0618	61.3345	51.486	36.2979	32.7827	58.6766	37.8849	40.7668
	85101	85150					62.8292	54.0916	57.086	49.3906	40.5714	41.6496	40.9176	32.6455	35.1882
	85151	85200					59.6488	48.4462	54.3334	46.9959	40.0846	41.7745	36.2379	28.3465	32.1843
	85201	85250	lysS	class 1 lysyl-tRNA synthetase	-	CDS	57.3771	52.7666	54.9916	43.9427	44.6827	49.2052	28.0784	27.4732	32.5062
	85251	85300	lysS	class 1 lysyl-tRNA synthetase	-	CDS	47.3166	46.142	48.7086	38.4349	42.0861	52.8894	20.9988	27.0702	32.1843
	85301	85350	lysS	class 1 lysyl-tRNA synthetase	-	CDS	41.9294	40.8423	46.3749	38.3151	46.9006	55.512	27.7184	30.4288	34.169
	85351	85400	lysS	class 1 lysyl-tRNA synthetase	-	CDS	44.266	41.476	44.5797	40.7697	46.576	54.2007	29.1583	33.1157	36.7974
	85401	85450	lysS	class 1 lysyl-tRNA synthetase	-	CDS	44.2011	38.7685	46.3749	42.0868	46.9547	52.0776	29.2783	32.7126	36.261
	85451	85500	lysS	class 1 lysyl-tRNA synthetase	-	CDS	45.5642	38.8837	45.2978	40.7697	44.6827	46.5826	31.6782	31.302	34.92
	85501	85550	lysS	class 1 lysyl-tRNA synthetase	-	CDS	48.6148	42.2248	49.307	42.1466	47.2251	44.1473	38.1578	31.3692	35.9392
	85551	85600	lysS	class 1 lysyl-tRNA synthetase	-	CDS	47.057	37.386	43.6821	37.6566	44.4663	43.2107	35.3979	33.7202	34.5445
	85601	85650	lysS	class 1 lysyl-tRNA synthetase	-	CDS	47.9657	37.1555	48.4094	39.4526	46.4678	46.3328	36.8379	31.9066	35.0273
	85651	85700	lysS	class 1 lysyl-tRNA synthetase	-	CDS	45.0449	35.6002	46.1954	38.5546	45.6023	44.2722	33.958	30.7647	36.4756
	85701	85750	lysS	class 1 lysyl-tRNA synthetase	-	CDS	47.2517	38.8837	45.8363	41.4881	47.3874	43.2107	29.2783	32.1753	34.4372
	85751	85800	lysS	class 1 lysyl-tRNA synthetase	-	CDS	52.0548	42.4552	44.8789	42.0269	43.2762	37.7781	44.9974	37.3475	39.0503
	85801	85850	lysS	class 1 lysyl-tRNA synthetase	-	CDS	55.3001	47.5821	51.521	45.14	42.7352	33.6569	43.1975	38.8253	40.3913
	85851	85900	lysS	class 1 lysyl-tRNA synthetase	-	CDS	52.9635	47.4093	53.1965	44.4815	38.4617	28.599	40.7976	40.9076	40.3377
	85901	85950	lysS	class 1 lysyl-tRNA synthetase	-	CDS	58.805	48.9647	55.1711	45.0801	40.7878	23.8533	52.4369	40.1015	42.8588
	85951	86000	lysS	class 1 lysyl-tRNA synthetase	-	CDS	57.1824	47.9854	51.8202	43.4039	43.3844	31.1591	53.8769	38.5566	43.0734
	86001	86050	lysS	class 1 lysyl-tRNA synthetase	-	CDS	55.6246	45.1627	49.9652	44.7209	46.7924	41.3374	46.3173	36.3399	41.2496
	86051	86100	lysS	class 1 lysyl-tRNA synthetase	-	CDS	49.848	40.7847	47.6315	43.1045	46.5219	43.6478	36.3579	34.1904	36.9583
	86101	86150	lysS	class 1 lysyl-tRNA synthetase	-	CDS	48.0955	37.4436	46.1355	43.8828	48.0907	43.2731	35.2779	33.3172	34.0618
	86151	86200	lysS	class 1 lysyl-tRNA synthetase	-	CDS	48.6797	37.7316	45.8363	43.6433	50.1463	43.7727	42.5975	31.7051	33.6326
	86201	86250	lysS	class 1 lysyl-tRNA synthetase	-	CDS	46.9921	36.7523	45.0584	37.6566	49.7135	49.7672	31.1982	28.145	31.0579
	86251	86300	lysS	class 1 lysyl-tRNA synthetase	-	CDS	43.4872	34.8513	44.6396	33.3461	45.5482	52.4523	21.2388	23.9131	31.0579
	86301	86350	lysS	class 1 lysyl-tRNA synthetase	-	CDS	44.331	34.1025	45.2379	34.0645	42.573	46.2704	20.6388	29.0182	31.8625
	86351	86400	lysS	class 1 lysyl-tRNA synthetase	-	CDS	47.8359	35.8306	46.0158	36.579	43.9253	46.4577	21.7187	33.1828	34.0081
	86401	86450	lysS	class 1 lysyl-tRNA synthetase	-	CDS	44.8502	38.25	43.9215	39.9914	45.7646	49.455	18.9589	29.6227	33.3108
	86451	86500	lysS	class 1 lysyl-tRNA synthetase	-	CDS	45.4993	37.5588	41.1091	40.8296	45.3859	48.8306	22.3187	24.9879	33.2035
	86501	86550	lysS	class 1 lysyl-tRNA synthetase	-	CDS	43.0977	41.1879	41.4083	43.8229	45.1695	44.6469	22.5587	27.7419	33.9008
	86551	86600	lysS	class 1 lysyl-tRNA synthetase	-	CDS	35.3739	35.7154	38.5959	39.3329	41.7615	45.2089	17.399	27.6076	29.8778
	86601	86650	lysS	class 1 lysyl-tRNA synthetase	-	CDS	28.8833	28.1691	36.4417	36.6987	38.7322	45.9582	13.9192	22.5025	25.8547
	86651	86700	lysS	class 1 lysyl-tRNA synthetase	-	CDS	26.2221	23.0998	29.9193	30.1133	33.4309	40.0261	11.5193	18.1364	21.8853
	86701	86750	lysS	class 1 lysyl-tRNA synthetase	-	CDS	17.8492	15.4959	21.1828	21.2529	25.3166	27.2877	11.3993	16.0541	17.755
	86751	86800	lysS	class 1 lysyl-tRNA synthetase	-	CDS	7.78875	7.48871	9.39465	12.0333	13.5779	13.6751	7.19958	9.60556	10.5672
	86801	86850	lysS	class 1 lysyl-tRNA synthetase	-	CDS	12.2673	7.71914	11.6685	9.93799	13.091	12.9257	5.75966	8.06061	8.31429
	86851	86900	lysS	class 1 lysyl-tRNA synthetase	-	CDS	22.1979	14.5742	20.7041	18.3194	22.8282	22.7918	11.7593	14.845	13.3565
	86901	86950					20.9647	16.7632	22.8583	23.6476	29.3737	28.599	9.11947	16.7258	16.0922
	86951	87000					13.0462	14.6318	19.9262	24.845	32.1867	30.0976	6.47962	12.9641	17.3259
	87001	87050	CCNA_00083	phosphoglucomutase/phosphomannomutase	-	CDS	14.7986	15.5535	21.2427	27.7785	35.1619	31.9085	13.6792	17.3303	22.1535
	87051	87100	CCNA_00083	phosphoglucomutase/phosphomannomutase	-	CDS	22.7821	19.2978	22.9182	28.8561	30.8343	27.0379	17.759	21.1591	26.5521
	87101	87150	CCNA_00083	phosphoglucomutase/phosphomannomutase	-	CDS	26.287	23.0422	26.4486	31.0113	31.8621	29.7854	14.9991	22.3682	26.9812
	87151	87200	CCNA_00083	phosphoglucomutase/phosphomannomutase	-	CDS	16.5511	17.7425	19.9861	25.1443	30.4015	30.3474	11.7593	22.6369	22.9582
	87201	87250	CCNA_00083	phosphoglucomutase/phosphomannomutase	-	CDS	9.47631	12.5004	13.5235	19.5766	27.2099	26.2886	5.51968	16.3227	19.3642
	87251	87300	CCNA_00083	phosphoglucomutase/phosphomannomutase	-	CDS	6.75025	8.81364	9.45449	15.9247	20.989	19.7945	3.95977	14.3748	16.0385
	87301	87350	CCNA_00083	phosphoglucomutase/phosphomannomutase	-	CDS	6.2959	7.54632	8.67659	14.7872	19.4743	20.856	6.23964	13.2328	12.9274
	87351	87400	CCNA_00083	phosphoglucomutase/phosphomannomutase	-	CDS	9.86575	9.73533	12.2669	17.7806	24.5051	25.789	12.5993	14.3748	15.2876
	87401	87450	CCNA_00083	phosphoglucomutase/phosphomannomutase	-	CDS	16.0967	14.6894	19.4475	22.6897	30.4015	34.4062	16.559	19.95	22.5827
	87451	87500	CCNA_00083	phosphoglucomutase/phosphomannomutase	-	CDS	18.7579	18.4914	26.6282	26.7607	37.4339	41.2749	13.5592	20.8904	24.6747
	87501	87550	CCNA_00083	phosphoglucomutase/phosphomannomutase	-	CDS	21.8085	23.0998	26.8077	29.5146	37.7585	44.3971	15.1191	19.8828	24.3528
	87551	87600	CCNA_00083	phosphoglucomutase/phosphomannomutase	-	CDS	28.1693	25.2888	28.8422	32.2685	41.5451	45.9582	24.5986	26.3313	26.8739
	87601	87650	CCNA_00083	phosphoglucomutase/phosphomannomutase	-	CDS	32.4531	26.4985	31.7144	33.9448	44.0335	48.5183	25.7985	26.8015	29.1268
	87651	87700	CCNA_00083	phosphoglucomutase/phosphomannomutase	-	CDS	30.3112	23.9063	29.5602	31.1909	38.3535	42.2116	18.8389	21.7637	27.7858
	87701	87750	CCNA_00083	phosphoglucomutase/phosphomannomutase	-	CDS	22.7821	19.9891	25.5511	30.7718	36.352	38.3401	15.9591	19.7485	23.3336
	87751	87800	CCNA_00083	phosphoglucomutase/phosphomannomutase	-	CDS	17.7194	17.6849	22.8583	28.9159	35.3783	35.8424	12.3593	18.3379	21.0271
	87801	87850	CCNA_00083	phosphoglucomutase/phosphomannomutase	-	CDS	22.7821	18.8946	22.619	27.0601	34.3505	30.6596	8.6395	17.7333	19.4715
	87851	87900	CCNA_00083	phosphoglucomutase/phosphomannomutase	-	CDS	28.5587	21.314	23.2772	24.6055	30.4556	27.1003	13.4392	19.0768	18.2378
	87901	87950	CCNA_00083	phosphoglucomutase/phosphomannomutase	-	CDS	18.3685	13.6525	16.3359	17.9003	22.8282	21.5429	10.3194	16.2556	14.1075
	87951	88000	CCNA_00083	phosphoglucomutase/phosphomannomutase	-	CDS	6.81515	5.01168	8.43723	10.2373	13.5779	13.7375	2.99983	8.19495	6.91963
	88001	88050	CCNA_00083	phosphoglucomutase/phosphomannomutase	-	CDS	6.10119	5.18449	6.40272	9.03998	11.36	13.9873	3.83978	8.26213	7.24147
	88051	88100	CCNA_00083	phosphoglucomutase/phosphomannomutase	-	CDS	11.9427	9.56251	10.4717	11.8537	15.8499	20.6062	5.75966	11.7551	10.0844
	88101	88150	CCNA_00083	phosphoglucomutase/phosphomannomutase	-	CDS	9.99556	8.00716	8.79627	10.8959	14.227	17.3592	5.03971	11.2849	8.90433
	88151	88200	CCNA_00083	phosphoglucomutase/phosphomannomutase	-	CDS	3.95928	5.64534	7.65933	9.15971	13.3074	14.9239	2.75984	8.19495	7.45604
	88201	88250	CCNA_00083	phosphoglucomutase/phosphomannomutase	-	CDS	4.86797	7.3159	8.25772	9.57878	14.9303	14.6741	2.87983	8.59799	8.58249
	88251	88300	CCNA_00083	phosphoglucomutase/phosphomannomutase	-	CDS	6.75025	8.64082	9.39465	12.2129	18.5547	16.8597	2.87983	11.5535	10.9427
	88301	88350	CCNA_00083	phosphoglucomutase/phosphomannomutase	-	CDS	7.91856	7.54632	8.79627	15.2662	21.584	19.4198	3.4798	12.4268	13.4101
	88351	88400	CCNA_00083	phosphoglucomutase/phosphomannomutase	-	CDS	10.8393	11.1179	12.8653	19.876	28.2918	25.6017	8.03953	14.4419	17.4332
	88401	88450	CCNA_00083	phosphoglucomutase/phosphomannomutase	-	CDS	19.0824	18.837	21.7214	27.0002	33.9718	36.779	15.9591	16.7929	20.8125
	88451	88500	CCNA_00083	phosphoglucomutase/phosphomannomutase	-	CDS	28.4938	26.6713	30.6373	31.3106	36.6766	44.3971	21.3588	19.7485	23.9237
	88501	88550	CCNA_00083	phosphoglucomutase/phosphomannomutase	-	CDS	35.8931	33.2384	38.7155	35.1422	40.2469	42.274	29.2783	27.6076	30.5215
	88551	88600	CCNA_00083	phosphoglucomutase/phosphomannomutase	-	CDS	43.8766	36.8675	43.3829	37.9559	43.7631	38.9645	34.918	35.3323	37.1729
	88601	88650	CCNA_00083	phosphoglucomutase/phosphomannomutase	-	CDS	50.8865	41.4183	47.7512	39.0335	45.2236	36.9664	39.4777	37.4147	37.4947
	88651	88700	CCNA_00083	phosphoglucomutase/phosphomannomutase	-	CDS	53.4178	43.3193	49.6062	38.3151	43.5467	30.6596	60.1165	39.2955	37.7629
	88701	88750					54.9756	43.5498	49.0078	38.8539	40.1387	27.2252	62.1564	41.7808	41.4105
	88751	88800					53.6774	44.4138	48.17	38.375	38.8404	22.6044	48.3572	39.2283	37.7093
	88801	88850					41.1505	33.9296	37.6384	28.6166	31.1048	21.9176	27.2384	23.5773	26.2302
	88851	88900					39.3981	29.4364	32.3727	24.3062	28.941	23.0415	25.1985	16.5243	20.3834
	88901	88950					63.1538	40.4391	45.1183	31.131	31.267	29.2234	28.3183	20.5546	22.1535
	88951	89000					74.3825	45.5659	55.8892	35.9204	36.2438	34.7184	24.2386	22.7712	22.9582
	89001	89050					50.3672	30.0125	44.2805	27.4193	29.9688	31.2216	17.999	17.8005	17.2723
	89051	89100	purH	phosphoribosylaminoimidazolecarboxamide formyltransferase/IMP cyclohydrolase	+	CDS	29.4674	20.1043	31.116	20.8339	24.5051	28.9736	11.6393	14.7106	15.2876
	89101	89150	purH	phosphoribosylaminoimidazolecarboxamide formyltransferase/IMP cyclohydrolase	+	CDS	18.693	15.6111	22.978	20.7141	27.264	31.4714	6.59962	16.4571	18.6133
	89151	89200	purH	phosphoribosylaminoimidazolecarboxamide formyltransferase/IMP cyclohydrolase	+	CDS	13.4356	15.1502	19.0287	24.845	30.5638	32.4704	9.47945	18.7409	19.7397
	89201	89250	purH	phosphoribosylaminoimidazolecarboxamide formyltransferase/IMP cyclohydrolase	+	CDS	16.0318	18.9522	23.2772	30.4725	33.8095	35.9673	10.6794	19.8157	21.2417
	89251	89300	purH	phosphoribosylaminoimidazolecarboxamide formyltransferase/IMP cyclohydrolase	+	CDS	19.6017	22.9846	27.4659	35.2619	36.893	39.5265	10.6794	21.3606	22.0999
	89301	89350	purH	phosphoribosylaminoimidazolecarboxamide formyltransferase/IMP cyclohydrolase	+	CDS	22.7172	23.5606	30.398	37.4171	40.4632	38.9645	11.9993	23.3086	23.4946
	89351	89400	purH	phosphoribosylaminoimidazolecarboxamide formyltransferase/IMP cyclohydrolase	+	CDS	29.9218	28.6875	36.5614	36.998	41.2206	34.8433	15.2391	27.0702	26.7666
	89401	89450	purH	phosphoribosylaminoimidazolecarboxamide formyltransferase/IMP cyclohydrolase	+	CDS	35.6984	30.7613	37.8778	36.4592	39.76	35.2804	24.3586	25.3238	26.3375
	89451	89500	purH	phosphoribosylaminoimidazolecarboxamide formyltransferase/IMP cyclohydrolase	+	CDS	34.6599	28.8603	35.0056	34.6034	37.7044	35.5302	26.2785	24.3162	25.4793
	89501	89550	purH	phosphoribosylaminoimidazolecarboxamide formyltransferase/IMP cyclohydrolase	+	CDS	27.8448	23.215	27.8848	28.2574	34.8373	34.5935	17.639	24.7192	25.1574
	89551	89600	purH	phosphoribosylaminoimidazolecarboxamide formyltransferase/IMP cyclohydrolase	+	CDS	15.902	14.2286	19.0885	21.6121	26.4526	25.6017	8.75949	20.2859	22.0999
	89601	89650	purH	phosphoribosylaminoimidazolecarboxamide formyltransferase/IMP cyclohydrolase	+	CDS	8.308	9.62012	15.6179	17.4813	22.8282	25.6017	8.03953	15.651	19.4179
	89651	89700	purH	phosphoribosylaminoimidazolecarboxamide formyltransferase/IMP cyclohydrolase	+	CDS	16.6809	15.9567	22.619	21.4325	28.5082	34.3437	12.1193	17.2631	19.7397
	89701	89750	purH	phosphoribosylaminoimidazolecarboxamide formyltransferase/IMP cyclohydrolase	+	CDS	24.4047	22.1205	28.4233	25.0246	35.6488	40.4632	11.8793	20.1515	20.1688
	89751	89800	purH	phosphoribosylaminoimidazolecarboxamide formyltransferase/IMP cyclohydrolase	+	CDS	31.4795	25.9225	31.1759	28.8561	38.7322	42.4613	20.0388	24.3833	24.8356
	89801	89850	purH	phosphoribosylaminoimidazolecarboxamide formyltransferase/IMP cyclohydrolase	+	CDS	32.7127	24.6551	29.8594	29.0956	38.7863	40.8378	21.3588	25.3238	25.6402
	89851	89900	purH	phosphoribosylaminoimidazolecarboxamide formyltransferase/IMP cyclohydrolase	+	CDS	22.0681	17.9153	21.5419	28.2574	34.7291	37.7781	15.8391	25.5253	22.9582
	89901	89950	purH	phosphoribosylaminoimidazolecarboxamide formyltransferase/IMP cyclohydrolase	+	CDS	13.825	13.7677	16.4556	27.7186	32.8358	34.9057	8.99948	21.0248	22.529
	89951	90000	purH	phosphoribosylaminoimidazolecarboxamide formyltransferase/IMP cyclohydrolase	+	CDS	12.1375	14.8622	18.6696	26.162	33.1063	34.5935	9.11947	19.2783	24.8356
	90001	90050	purH	phosphoribosylaminoimidazolecarboxamide formyltransferase/IMP cyclohydrolase	+	CDS	21.7436	21.4292	26.2691	24.9647	33.5931	36.4668	14.7591	22.5025	23.7091
	90051	90100	purH	phosphoribosylaminoimidazolecarboxamide formyltransferase/IMP cyclohydrolase	+	CDS	31.9988	27.5354	32.8514	28.0778	39.165	37.9654	19.1989	26.5328	27.9467
	90101	90150	purH	phosphoribosylaminoimidazolecarboxamide formyltransferase/IMP cyclohydrolase	+	CDS	38.1649	29.6668	38.177	33.1067	41.6533	44.8342	28.6783	28.0778	33.7399
	90151	90200	purH	phosphoribosylaminoimidazolecarboxamide formyltransferase/IMP cyclohydrolase	+	CDS	42.254	33.0079	41.9468	33.8849	41.6533	53.3889	41.2776	29.6227	34.33
	90201	90250	purH	phosphoribosylaminoimidazolecarboxamide formyltransferase/IMP cyclohydrolase	+	CDS	42.254	33.7568	40.1517	30.9514	42.6811	53.2016	36.3579	29.4212	30.3606
	90251	90300	purH	phosphoribosylaminoimidazolecarboxamide formyltransferase/IMP cyclohydrolase	+	CDS	40.6962	30.0701	36.8007	27.5989	40.301	43.4604	25.4385	28.548	26.2839
	90301	90350	purH	phosphoribosylaminoimidazolecarboxamide formyltransferase/IMP cyclohydrolase	+	CDS	36.023	26.1529	33.2702	23.2884	34.7832	33.9691	17.159	22.9056	21.7781
	90351	90400	purH	phosphoribosylaminoimidazolecarboxamide formyltransferase/IMP cyclohydrolase	+	CDS	19.1473	17.4545	21.8411	19.6964	26.3444	29.3483	8.27952	15.5838	18.7742
	90401	90450	purH	phosphoribosylaminoimidazolecarboxamide formyltransferase/IMP cyclohydrolase	+	CDS	18.2386	17.9729	22.0804	20.295	28.3459	29.5981	13.0792	16.9945	19.847
	90451	90500	purH	phosphoribosylaminoimidazolecarboxamide formyltransferase/IMP cyclohydrolase	+	CDS	29.8569	27.7082	33.7489	25.6831	33.2686	37.4659	16.0791	21.5621	24.0846
	90501	90550	purH	phosphoribosylaminoimidazolecarboxamide formyltransferase/IMP cyclohydrolase	+	CDS	36.2177	35.6002	42.246	29.9936	39.0568	41.8369	21.1188	25.9283	28.5904
	90551	90600	purH	phosphoribosylaminoimidazolecarboxamide formyltransferase/IMP cyclohydrolase	+	CDS	41.9943	52.8818	41.5878	34.783	40.896	39.9012	23.5186	28.4808	30.4678
	90601	90650	purH	phosphoribosylaminoimidazolecarboxamide formyltransferase/IMP cyclohydrolase	+	CDS	48.8744	64.691	41.1091	37.6566	40.6796	34.7808	26.7584	30.2273	31.5943
	90651	90700	CCNA_00085	dienelactone hydrolase-related protein	+	CDS	46.2781	53.1123	36.5015	33.7053	37.4339	33.4071	23.7586	28.0106	30.5751
	90701	90750	CCNA_00085	dienelactone hydrolase-related protein	+	CDS	31.4146	34.2177	28.0044	25.6831	32.5112	31.4089	16.559	20.4874	25.4256
	90751	90800	CCNA_00085	dienelactone hydrolase-related protein	+	CDS	16.0967	17.8001	18.6098	20.2352	25.533	26.6008	7.19958	16.9945	21.7781
	90801	90850	CCNA_00085	dienelactone hydrolase-related protein	+	CDS	11.2288	12.7308	16.5753	20.0556	25.587	25.9764	7.43957	16.9945	20.3298
	90851	90900	CCNA_00085	dienelactone hydrolase-related protein	+	CDS	17.2651	15.9567	20.6443	22.2108	29.5901	32.7827	11.5193	18.1364	20.437
	90901	90950	CCNA_00085	dienelactone hydrolase-related protein	+	CDS	25.9625	22.8694	27.3462	27.5989	35.5947	42.0867	12.3593	20.353	23.3873
	90951	91000	CCNA_00085	dienelactone hydrolase-related protein	+	CDS	28.8833	27.017	30.398	29.6942	39.8141	47.5192	17.879	22.8384	25.9084
	91001	91050	CCNA_00085	dienelactone hydrolase-related protein	+	CDS	29.078	28.0539	32.4923	32.8073	41.0042	46.7075	17.639	22.5697	25.4793
	91051	91100	CCNA_00085	dienelactone hydrolase-related protein	+	CDS	25.9625	25.1736	30.6373	30.1133	37.7044	45.2713	18.3589	22.1667	26.0157
	91101	91150	CCNA_00085	dienelactone hydrolase-related protein	+	CDS	23.1066	23.4454	28.4831	31.8495	35.0537	41.6496	15.7191	21.7637	27.4103
	91151	91200	CCNA_00085	dienelactone hydrolase-related protein	+	CDS	21.1594	20.9108	27.2864	32.508	35.1619	44.9591	14.9991	25.3238	26.8739
	91201	91250	CCNA_00085	dienelactone hydrolase-related protein	+	CDS	25.3134	21.8901	30.5775	36.6987	39.6518	48.2686	17.039	27.8091	25.6938
	91251	91300	CCNA_00085	dienelactone hydrolase-related protein	+	CDS	32.7127	26.8442	33.9285	36.6388	41.0583	51.1409	24.4786	26.7344	26.2302
	91301	91350	CCNA_00085	dienelactone hydrolase-related protein	+	CDS	43.3574	34.6785	41.8271	40.0513	42.3025	53.9509	25.6785	28.8167	30.5751
	91351	91400	CCNA_00085	dienelactone hydrolase-related protein	+	CDS	47.771	39.3446	44.6396	39.0335	42.0861	47.1446	26.2785	32.3768	35.6173
	91401	91450	CCNA_00085	dienelactone hydrolase-related protein	+	CDS	45.4344	36.8675	42.1263	39.6921	40.1928	38.7772	29.3983	27.8091	31.0042
	91451	91500	gdhZ	NAD-specific glutamate dehydrogenase GdhZ	-	CDS	35.8282	30.9918	35.2449	33.6455	34.675	36.6541	18.4789	22.7041	26.4984
	91501	91550	gdhZ	NAD-specific glutamate dehydrogenase GdhZ	-	CDS	27.5851	24.0215	29.1414	29.1554	30.7802	35.9673	15.8391	19.6813	21.5635
	91551	91600	gdhZ	NAD-specific glutamate dehydrogenase GdhZ	-	CDS	13.8899	13.8253	16.2162	20.8339	21.3135	24.9773	8.27952	15.248	13.6247
	91601	91650	gdhZ	NAD-specific glutamate dehydrogenase GdhZ	-	CDS	12.3322	11.8091	12.1472	16.0445	19.0415	16.2352	5.51968	11.0162	8.85069
	91651	91700	gdhZ	NAD-specific glutamate dehydrogenase GdhZ	-	CDS	14.6688	14.1133	12.8054	14.428	17.3105	15.6108	8.5195	10.3445	9.22618
	91701	91750	gdhZ	NAD-specific glutamate dehydrogenase GdhZ	-	CDS	9.28159	9.3897	9.69384	12.3925	13.6861	13.1755	7.31957	9.00102	8.68977
	91751	91800	gdhZ	NAD-specific glutamate dehydrogenase GdhZ	-	CDS	5.32231	6.62463	8.19788	11.3748	14.1189	16.0479	3.3598	10.6803	8.42157
	91801	91850	gdhZ	NAD-specific glutamate dehydrogenase GdhZ	-	CDS	8.24309	10.5418	12.2669	15.5057	19.7448	21.7927	4.07976	13.9717	12.7128
	91851	91900	gdhZ	NAD-specific glutamate dehydrogenase GdhZ	-	CDS	13.3707	16.8784	17.8319	20.7141	27.9131	30.8469	6.35963	16.3899	15.9312
	91901	91950	gdhZ	NAD-specific glutamate dehydrogenase GdhZ	-	CDS	15.3179	19.125	20.5246	21.6121	33.5391	32.7202	7.79955	16.2556	15.1266
	91951	92000	gdhZ	NAD-specific glutamate dehydrogenase GdhZ	-	CDS	13.3707	14.459	16.7548	19.1576	29.7524	30.4723	6.47962	12.897	14.8584
	92001	92050	gdhZ	NAD-specific glutamate dehydrogenase GdhZ	-	CDS	8.308	10.1962	11.7882	17.9003	24.1806	23.8533	3.3598	10.6131	13.8393
	92051	92100	gdhZ	NAD-specific glutamate dehydrogenase GdhZ	-	CDS	7.20459	9.3897	12.0275	19.2174	22.179	24.0406	4.43974	12.2924	15.8776
	92101	92150	gdhZ	NAD-specific glutamate dehydrogenase GdhZ	-	CDS	14.9284	15.8991	19.4475	26.0423	29.6442	31.7836	10.1994	15.8525	17.165
	92151	92200	gdhZ	NAD-specific glutamate dehydrogenase GdhZ	-	CDS	22.2628	23.3878	25.9699	31.6698	35.216	35.7175	14.0392	17.7333	18.506
	92201	92250	gdhZ	NAD-specific glutamate dehydrogenase GdhZ	-	CDS	20.6402	26.0953	29.5602	33.1665	38.4617	39.4641	16.799	19.2111	22.4218
	92251	92300	gdhZ	NAD-specific glutamate dehydrogenase GdhZ	-	CDS	22.847	25.8649	30.5775	34.6034	41.3829	43.6478	15.2391	21.6965	25.8011
	92301	92350	gdhZ	NAD-specific glutamate dehydrogenase GdhZ	-	CDS	33.1671	29.6092	34.467	36.4592	41.2206	45.4586	19.3189	27.3389	29.9851
	92351	92400	gdhZ	NAD-specific glutamate dehydrogenase GdhZ	-	CDS	40.177	33.584	41.7673	39.7519	44.4663	49.6423	24.7186	30.8318	31.4334
	92401	92450	gdhZ	NAD-specific glutamate dehydrogenase GdhZ	-	CDS	36.9965	32.7199	38.8951	34.1244	42.3025	50.2667	25.6785	27.4061	33.9008
	92451	92500	gdhZ	NAD-specific glutamate dehydrogenase GdhZ	-	CDS	37.1264	31.9134	39.7926	36.6388	43.9794	49.8921	26.1585	26.8015	35.6173
	92501	92550	gdhZ	NAD-specific glutamate dehydrogenase GdhZ	-	CDS	34.8546	31.2798	42.0067	36.8783	44.7368	51.0785	19.0789	27.2717	32.5062
	92551	92600	gdhZ	NAD-specific glutamate dehydrogenase GdhZ	-	CDS	37.9052	31.4526	43.6223	36.7586	45.8187	48.6432	22.9187	26.5328	30.897
	92601	92650	gdhZ	NAD-specific glutamate dehydrogenase GdhZ	-	CDS	47.5114	35.4274	45.8962	42.3262	50.2004	44.3971	32.5181	29.6899	36.3683
	92651	92700	gdhZ	NAD-specific glutamate dehydrogenase GdhZ	-	CDS	53.7424	40.8999	49.0078	43.4637	49.9299	39.8387	37.5578	34.9965	41.035
	92701	92750	gdhZ	NAD-specific glutamate dehydrogenase GdhZ	-	CDS	53.8073	41.5336	48.9479	43.5835	48.3611	42.0243	41.9976	33.25	39.8013
	92751	92800	gdhZ	NAD-specific glutamate dehydrogenase GdhZ	-	CDS	51.1461	40.6119	48.7684	41.0092	48.5775	42.7111	36.8379	32.5111	34.7054
	92801	92850	gdhZ	NAD-specific glutamate dehydrogenase GdhZ	-	CDS	45.3045	38.1924	48.2299	37.477	46.6301	49.2052	24.1186	30.9662	32.9889
	92851	92900	gdhZ	NAD-specific glutamate dehydrogenase GdhZ	-	CDS	40.6313	36.4067	46.9733	38.4947	48.9021	50.6414	22.9187	26.9359	32.6135
	92901	92950	gdhZ	NAD-specific glutamate dehydrogenase GdhZ	-	CDS	41.4751	34.6785	46.1954	39.0934	46.9547	54.1382	21.7187	27.7419	33.9008
	92951	93000	gdhZ	NAD-specific glutamate dehydrogenase GdhZ	-	CDS	40.7611	38.25	44.6396	40.171	44.7909	48.7057	25.4385	29.0182	34.0081
	93001	93050	gdhZ	NAD-specific glutamate dehydrogenase GdhZ	-	CDS	43.9415	40.4967	45.6568	40.65	44.7909	44.2098	31.1982	28.4137	34.4372
	93051	93100	gdhZ	NAD-specific glutamate dehydrogenase GdhZ	-	CDS	43.0328	38.7109	41.6476	37.9559	43.6549	39.7139	25.7985	29.2197	35.9392
	93101	93150	gdhZ	NAD-specific glutamate dehydrogenase GdhZ	-	CDS	44.0713	37.5012	41.528	37.1178	45.0072	44.1473	24.8386	29.4884	34.169
	93151	93200	gdhZ	NAD-specific glutamate dehydrogenase GdhZ	-	CDS	43.617	35.6578	40.0918	34.7231	44.1958	47.8315	32.8781	31.5707	32.5598
	93201	93250	gdhZ	NAD-specific glutamate dehydrogenase GdhZ	-	CDS	43.2275	36.6371	40.8099	34.783	43.709	53.7636	26.3985	28.6152	29.8241
	93251	93300	gdhZ	NAD-specific glutamate dehydrogenase GdhZ	-	CDS	40.7611	35.5426	41.5878	34.6632	42.7352	50.7663	24.5986	26.1298	31.487
	93301	93350	gdhZ	NAD-specific glutamate dehydrogenase GdhZ	-	CDS	43.0977	35.2546	44.101	37.5369	45.7105	49.455	29.2783	28.6823	33.0426
	93351	93400	gdhZ	NAD-specific glutamate dehydrogenase GdhZ	-	CDS	39.0086	32.3167	42.3059	36.8783	44.2499	49.0803	21.7187	28.4808	30.6824
	93401	93450	gdhZ	NAD-specific glutamate dehydrogenase GdhZ	-	CDS	36.6071	30.8189	39.6131	37.9559	42.6811	53.3889	18.5989	23.9131	29.6632
	93451	93500	gdhZ	NAD-specific glutamate dehydrogenase GdhZ	-	CDS	35.5037	33.2384	39.673	39.7519	45.3318	57.1355	17.759	24.9879	28.5368
	93501	93550	gdhZ	NAD-specific glutamate dehydrogenase GdhZ	-	CDS	33.1022	34.3905	40.6902	36.9382	45.4941	56.9482	14.0392	26.0626	31.0042
	93551	93600	gdhZ	NAD-specific glutamate dehydrogenase GdhZ	-	CDS	36.9316	34.9665	39.9721	36.0402	44.1417	52.8269	16.799	24.1147	30.5215
	93601	93650	gdhZ	NAD-specific glutamate dehydrogenase GdhZ	-	CDS	41.7996	35.2546	41.4083	36.2198	40.0305	44.522	23.7586	26.9359	30.4678
	93651	93700	gdhZ	NAD-specific glutamate dehydrogenase GdhZ	-	CDS	45.0449	37.7892	42.8444	37.7165	40.7878	41.6496	30.1182	30.2273	32.6135
	93701	93750	gdhZ	NAD-specific glutamate dehydrogenase GdhZ	-	CDS	41.9943	36.4643	44.5199	38.8539	42.7893	48.2686	33.1181	26.3985	32.1843
	93751	93800	gdhZ	NAD-specific glutamate dehydrogenase GdhZ	-	CDS	43.4223	36.8099	47.0929	39.5723	44.2499	47.3319	25.5585	26.0626	31.7016
	93801	93850	gdhZ	NAD-specific glutamate dehydrogenase GdhZ	-	CDS	37.2562	36.9251	43.8617	39.7519	44.1958	41.3374	19.9188	28.548	32.3989
	93851	93900	gdhZ	NAD-specific glutamate dehydrogenase GdhZ	-	CDS	30.8305	35.3122	40.9894	36.8783	44.5204	45.5835	17.279	28.145	32.238
	93901	93950	gdhZ	NAD-specific glutamate dehydrogenase GdhZ	-	CDS	29.792	34.8513	43.0239	38.0757	44.6827	51.8278	14.8791	25.3238	28.6977
	93951	94000	gdhZ	NAD-specific glutamate dehydrogenase GdhZ	-	CDS	28.7535	31.1646	34.4072	33.8251	40.1387	41.0876	23.1587	24.249	29.3414
	94001	94050	gdhZ	NAD-specific glutamate dehydrogenase GdhZ	-	CDS	25.1836	28.5723	29.7398	32.6876	39.0568	35.1555	22.1987	23.1743	24.0846
	94051	94100	gdhZ	NAD-specific glutamate dehydrogenase GdhZ	-	CDS	18.3685	21.1988	23.8756	32.9869	37.1093	33.7817	12.1193	20.7561	23.28
	94101	94150	gdhZ	NAD-specific glutamate dehydrogenase GdhZ	-	CDS	25.0538	22.4661	27.4659	35.0224	35.757	33.9066	14.7591	24.1818	26.0157
	94151	94200	gdhZ	NAD-specific glutamate dehydrogenase GdhZ	-	CDS	39.6577	34.6209	36.9802	40.1112	39.0027	34.1564	26.3985	30.4288	29.8241
	94201	94250	gdhZ	NAD-specific glutamate dehydrogenase GdhZ	-	CDS	49.0042	44.0682	42.0665	45.3196	46.5219	37.2786	32.1581	31.5707	32.4525
	94251	94300	gdhZ	NAD-specific glutamate dehydrogenase GdhZ	-	CDS	47.8359	45.1051	44.5199	42.0868	49.1726	42.1491	43.9174	30.3616	32.5062
	94301	94350	gdhZ	NAD-specific glutamate dehydrogenase GdhZ	-	CDS	48.2902	45.854	47.1528	43.5236	50.5791	43.4604	45.2374	35.3323	38.0312
	94351	94400	gdhZ	NAD-specific glutamate dehydrogenase GdhZ	-	CDS	55.1054	49.944	49.0676	46.9959	49.0644	37.9654	41.7576	41.3106	43.9316
	94401	94450	gdhZ	NAD-specific glutamate dehydrogenase GdhZ	-	CDS	56.3386	51.0385	47.3921	46.8762	46.4678	35.0306	52.4369	41.848	43.9316
	94451	94500	gdhZ	NAD-specific glutamate dehydrogenase GdhZ	-	CDS	52.1197	49.3679	46.8536	42.3262	45.8728	35.9673	49.6771	41.6465	39.9622
	94501	94550	gdhZ	NAD-specific glutamate dehydrogenase GdhZ	-	CDS	48.1604	42.6857	46.0757	40.3506	43.709	39.7763	38.3978	41.1763	39.1576
	94551	94600	gdhZ	NAD-specific glutamate dehydrogenase GdhZ	-	CDS	50.2374	39.4598	45.8962	41.1289	46.2514	49.8921	34.558	35.2652	38.0312
	94601	94650	gdhZ	NAD-specific glutamate dehydrogenase GdhZ	-	CDS	48.2253	36.061	47.5716	39.4526	46.6842	50.9536	31.0782	33.9217	37.5484
	94651	94700	gdhZ	NAD-specific glutamate dehydrogenase GdhZ	-	CDS	44.5257	35.6002	47.1528	41.4881	45.3859	46.8948	27.1184	33.7202	38.943
	94701	94750	gdhZ	NAD-specific glutamate dehydrogenase GdhZ	-	CDS	45.1098	38.3653	49.666	44.7209	46.6842	41.7745	26.1585	33.7202	38.7821
	94751	94800	gdhZ	NAD-specific glutamate dehydrogenase GdhZ	-	CDS	39.2683	38.7685	44.7592	44.0025	45.6564	44.3346	21.9587	31.9738	36.3683
	94801	94850	gdhZ	NAD-specific glutamate dehydrogenase GdhZ	-	CDS	27.8448	31.3374	38.177	40.3506	41.3288	45.7084	16.919	23.4429	31.6479
	94851	94900	gdhZ	NAD-specific glutamate dehydrogenase GdhZ	-	CDS	30.5708	32.4319	41.887	41.1888	42.5189	46.5202	26.1585	26.197	34.0618
	94901	94950	gdhZ	NAD-specific glutamate dehydrogenase GdhZ	-	CDS	38.1649	38.9413	44.3404	43.9427	44.6286	42.7736	28.1984	31.7051	36.1537
	94951	95000	gdhZ	NAD-specific glutamate dehydrogenase GdhZ	-	CDS	43.617	47.5245	49.0676	47.2354	44.7368	44.8966	24.1186	31.1005	34.8127
	95001	95050	gdhZ	NAD-specific glutamate dehydrogenase GdhZ	-	CDS	47.1868	46.4876	48.8881	45.9782	41.8697	45.084	21.3588	29.2197	31.8625
	95051	95100	gdhZ	NAD-specific glutamate dehydrogenase GdhZ	-	CDS	52.8986	44.7595	53.4358	47.2354	46.6842	48.0812	26.2785	30.0929	33.0962
	95101	95150	gdhZ	NAD-specific glutamate dehydrogenase GdhZ	-	CDS	49.4585	39.2869	53.8547	42.6854	45.44	48.893	28.9183	34.1233	34.8127
	95151	95200	gdhZ	NAD-specific glutamate dehydrogenase GdhZ	-	CDS	47.4464	39.1717	50.6833	40.1112	45.8728	48.893	29.6383	36.0041	38.6748
	95201	95250	gdhZ	NAD-specific glutamate dehydrogenase GdhZ	-	CDS	45.8238	37.7892	48.6487	40.5901	44.9531	52.5771	25.5585	31.2349	35.0809
	95251	95300	gdhZ	NAD-specific glutamate dehydrogenase GdhZ	-	CDS	44.5906	36.5219	45.597	40.4704	44.4122	55.1998	30.1182	29.3541	31.6479
	95301	95350	gdhZ	NAD-specific glutamate dehydrogenase GdhZ	-	CDS	48.42	40.2662	46.4946	43.4039	44.9531	54.95	29.2783	30.4288	30.5751
	95351	95400	gdhZ	NAD-specific glutamate dehydrogenase GdhZ	-	CDS	49.4585	41.3031	45.0584	42.5657	44.0876	51.6405	24.4786	32.9142	31.9161
	95401	95450	gdhZ	NAD-specific glutamate dehydrogenase GdhZ	-	CDS	50.6269	41.8216	46.7339	44.3019	47.1711	52.4523	23.1587	33.1828	34.7054
	95451	95500	gdhZ	NAD-specific glutamate dehydrogenase GdhZ	-	CDS	48.485	41.476	46.315	44.0025	46.1973	49.8921	22.3187	31.3692	36.4219
	95501	95550	gdhZ	NAD-specific glutamate dehydrogenase GdhZ	-	CDS	46.7325	39.6902	44.2207	43.0447	43.7631	43.96	26.2785	36.6086	39.3185
	95551	95600	gdhZ	NAD-specific glutamate dehydrogenase GdhZ	-	CDS	46.9921	40.8999	43.9215	43.6433	43.2221	41.6496	29.1583	38.2879	37.3338
	95601	95650	gdhZ	NAD-specific glutamate dehydrogenase GdhZ	-	CDS	48.0306	43.5498	46.6741	43.5835	46.8465	44.8342	38.2778	35.8697	38.1384
	95651	95700	gdhZ	NAD-specific glutamate dehydrogenase GdhZ	-	CDS	46.5378	42.5129	46.5544	42.7453	44.6827	41.5247	38.6377	35.5339	39.5867
	95701	95750	gdhZ	NAD-specific glutamate dehydrogenase GdhZ	-	CDS	45.1098	37.5012	45.4175	39.6921	44.304	39.589	36.3579	29.0854	36.2074
	95751	95800	gdhZ	NAD-specific glutamate dehydrogenase GdhZ	-	CDS	49.2638	48.1006	47.7512	46.5768	47.3333	42.8985	35.5179	35.198	36.9583
	95801	95850	gdhZ	NAD-specific glutamate dehydrogenase GdhZ	-	CDS	54.4563	58.4696	48.4094	53.4017	43.9253	36.5293	44.9974	43.6616	42.537
	95851	95900	gdhZ	NAD-specific glutamate dehydrogenase GdhZ	-	CDS	57.2473	59.8521	49.9652	52.4438	46.6842	34.9057	47.8772	41.7137	40.7132
	95901	95950	gdhZ	NAD-specific glutamate dehydrogenase GdhZ	-	CDS	54.9756	52.9971	51.2218	47.9538	49.1726	38.6523	48.4772	41.848	40.8205
	95951	96000	gdhZ	NAD-specific glutamate dehydrogenase GdhZ	-	CDS	45.1098	43.5498	43.8617	43.9427	43.7631	40.7129	44.1574	39.497	41.4105
	96001	96050	gdhZ	NAD-specific glutamate dehydrogenase GdhZ	-	CDS	38.6841	39.1717	39.4336	44.7808	44.0876	45.5835	31.9181	33.5187	37.7093
	96051	96100	gdhZ	NAD-specific glutamate dehydrogenase GdhZ	-	CDS	31.4795	32.6047	38.536	41.3684	42.8434	48.7057	23.1587	29.3541	36.9047
	96101	96150	gdhZ	NAD-specific glutamate dehydrogenase GdhZ	-	CDS	33.8811	33.584	40.8099	42.8052	43.4385	47.769	41.2776	32.2424	35.2418
	96151	96200	gdhZ	NAD-specific glutamate dehydrogenase GdhZ	-	CDS	44.266	43.0889	45.8962	48.4327	45.0072	44.522	117.593	41.3106	39.2112
	96201	96250	gdhZ	NAD-specific glutamate dehydrogenase GdhZ	-	CDS	59.7786	54.4948	53.5555	48.5525	42.4648	32.3456	220.547	55.2152	42.0006
	96251	96300	gdhZ	NAD-specific glutamate dehydrogenase GdhZ	-	CDS	68.8006	60.1977	59.9582	50.109	33.2145	18.4207	293.503	69.6571	43.3416
	96301	96350					79.3154	67.8017	64.0871	52.1445	27.6968	10.9276	498.451	120.305	58.0927
	96351	96400					78.6014	72.0069	59.1205	53.282	29.9688	14.1122	483.092	116.207	52.8896
	96401	96450					51.3408	51.3265	40.3312	36.5191	23.856	10.7402	269.264	57.2303	28.6977
	96451	96500					15.7722	19.6435	15.0195	17.7207	11.5223	9.99091	80.8753	16.2556	12.6055
	96501	96550					16.2915	25.4616	16.9343	21.4325	16.445	17.609	26.0385	14.3748	14.9121
	96551	96600					32.9075	44.1258	32.1931	34.3639	29.5901	29.4107	40.5576	22.0323	19.847
	96601	96650	CCNA_00087	PerM-family permease	-	CDS	41.0856	48.9071	40.4509	40.65	36.4602	34.1564	38.9977	29.2197	24.9965
	96651	96700	CCNA_00087	PerM-family permease	-	CDS	42.9679	41.476	40.0918	40.5302	38.3535	39.589	21.2388	30.2273	27.5176
	96701	96750	CCNA_00087	PerM-family permease	-	CDS	44.98	39.7478	38.9549	40.2309	42.6811	45.084	23.7586	28.6823	27.6785
	96751	96800	CCNA_00087	PerM-family permease	-	CDS	43.7468	37.8468	41.528	37.3573	43.7631	44.6469	27.7184	29.8914	28.4295
	96801	96850	CCNA_00087	PerM-family permease	-	CDS	45.2396	41.764	43.3231	41.6078	44.5745	41.8369	31.0782	32.9142	35.51
	96851	96900	CCNA_00087	PerM-family permease	-	CDS	49.1989	50.7504	47.2126	44.7209	46.9547	40.4632	35.8779	31.9066	37.1729
	96901	96950	CCNA_00087	PerM-family permease	-	CDS	49.3287	52.5938	46.0158	43.0447	44.0335	43.0233	32.7581	35.0637	33.4717
	96951	97000	CCNA_00087	PerM-family permease	-	CDS	48.6797	49.7135	44.8789	44.3019	43.5467	39.8387	33.2381	33.9217	34.2763
	97001	97050	CCNA_00087	PerM-family permease	-	CDS	51.6654	53.5731	50.1447	47.9538	47.6579	35.655	44.9974	41.5793	42.9661
	97051	97100	CCNA_00087	PerM-family permease	-	CDS	54.1967	56.3958	51.9399	53.4616	50.5791	36.4668	49.4371	45.8783	43.8243
	97101	97150	CCNA_00087	PerM-family permease	-	CDS	58.9998	56.223	52.4784	54.0004	53.5002	39.1519	55.3168	50.3788	47.15
	97151	97200	CCNA_00087	PerM-family permease	-	CDS	57.1824	48.1582	52.8973	45.9183	53.6625	34.4062	54.5968	43.1243	44.1998
	97201	97250	CCNA_00087	PerM-family permease	-	CDS	51.5355	47.2941	51.9399	45.3196	50.3086	39.9012	40.3176	37.4147	41.0887
	97251	97300	CCNA_00087	PerM-family permease	-	CDS	52.4442	45.7964	47.8708	44.6012	45.5482	41.0876	42.7175	38.2207	43.6098
	97301	97350	CCNA_00087	PerM-family permease	-	CDS	56.079	45.7964	50.3841	43.5236	47.117	39.5265	45.5973	36.1384	40.1768
	97351	97400	CCNA_00087	PerM-family permease	-	CDS	56.9228	47.5821	49.0676	43.2243	45.5482	36.779	32.1581	37.0116	37.4947
	97401	97450	CCNA_00087	PerM-family permease	-	CDS	55.8843	45.3355	45.8962	43.7032	44.2499	28.2243	24.8386	34.4591	38.8358
	97451	97500	CCNA_00087	PerM-family permease	-	CDS	48.7446	40.6119	42.7846	41.4282	38.9486	26.2886	20.7588	29.4884	36.9047
	97501	97550	CCNA_00087	PerM-family permease	-	CDS	46.2781	38.6533	42.246	41.0092	39.6518	34.5311	21.5987	28.4808	32.238
	97551	97600	CCNA_00087	PerM-family permease	-	CDS	41.7347	37.386	40.8697	40.65	42.3566	43.2731	17.879	29.4212	31.8088
	97601	97650	CCNA_00087	PerM-family permease	-	CDS	37.2562	39.0565	41.3484	40.65	42.6271	45.8333	16.679	30.9662	32.6671
	97651	97700	CCNA_00087	PerM-family permease	-	CDS	38.6841	45.0475	45.597	47.5347	47.6579	47.8939	19.5589	29.4884	32.4525
	97701	97750	CCNA_00087	PerM-family permease	-	CDS	42.0592	56.4534	50.6234	50.7675	49.5512	44.2098	30.4782	29.4212	33.0962
	97751	97800					49.9129	72.6981	52.8374	55.1977	47.4956	41.3998	36.2379	33.5859	36.7974
	97801	97850	CCNA_00088	HerA helicase-related ATPase	+	CDS	55.8194	77.8826	56.2482	56.3951	46.6842	41.5247	30.4782	33.4515	37.602
	97851	97900	CCNA_00088	HerA helicase-related ATPase	+	CDS	47.9008	54.61	47.5716	47.1755	43.4926	40.8378	30.3582	30.2273	36.2074
	97901	97950	CCNA_00088	HerA helicase-related ATPase	+	CDS	39.7226	40.3814	43.3829	40.9493	43.168	47.0821	17.279	25.1222	32.0234
	97951	98000	CCNA_00088	HerA helicase-related ATPase	+	CDS	39.5928	37.0403	44.9986	42.2065	46.2514	53.264	15.7191	25.1894	30.1996
	98001	98050	CCNA_00088	HerA helicase-related ATPase	+	CDS	34.7248	35.9458	43.2633	39.6322	44.9531	50.0794	19.9188	25.3238	31.1115
	98051	98100	CCNA_00088	HerA helicase-related ATPase	+	CDS	39.3332	35.0241	43.1436	39.6322	47.4956	53.7636	17.279	25.6596	33.1499
	98101	98150	CCNA_00088	HerA helicase-related ATPase	+	CDS	39.9173	30.7037	40.5107	38.375	45.981	47.3944	26.7584	29.2197	31.8088
	98151	98200	CCNA_00088	HerA helicase-related ATPase	+	CDS	42.4487	37.386	40.1517	39.0934	45.1695	43.8351	34.078	29.7571	30.897
	98201	98250	CCNA_00088	HerA helicase-related ATPase	+	CDS	44.331	41.764	43.6223	41.069	46.5219	41.0876	39.8377	31.1005	33.3108
	98251	98300	CCNA_00088	HerA helicase-related ATPase	+	CDS	44.9151	41.8792	43.0239	38.7941	45.4941	38.7772	40.5576	35.3323	38.5139
	98301	98350	CCNA_00088	HerA helicase-related ATPase	+	CDS	45.2396	40.9575	44.101	39.6322	45.6564	41.15	39.4777	36.3399	40.1231
	98351	98400	CCNA_00088	HerA helicase-related ATPase	+	CDS	43.3574	42.6857	45.6568	37.7763	45.3318	43.398	34.558	35.9369	35.3491
	98401	98450	CCNA_00088	HerA helicase-related ATPase	+	CDS	44.6555	40.6695	44.4002	36.9382	47.117	43.2107	31.9181	33.1157	34.33
	98451	98500	CCNA_00088	HerA helicase-related ATPase	+	CDS	46.2781	37.7316	42.3059	38.2553	46.9547	37.7781	36.4779	33.7202	37.602
	98501	98550	CCNA_00088	HerA helicase-related ATPase	+	CDS	45.694	40.151	41.5878	39.5723	43.7631	35.0931	39.8377	39.3627	41.0887
	98551	98600	CCNA_00088	HerA helicase-related ATPase	+	CDS	47.3815	42.2824	43.3829	42.6854	42.8975	30.4098	52.197	45.3409	42.6979
	98601	98650	CCNA_00088	HerA helicase-related ATPase	+	CDS	50.8865	43.7802	44.7592	43.1644	45.7646	35.1555	52.4369	45.5425	42.376
	98651	98700	CCNA_00088	HerA helicase-related ATPase	+	CDS	52.1846	45.6235	45.7167	44.0624	46.8465	38.0903	42.8375	42.251	40.7668
	98701	98750	CCNA_00088	HerA helicase-related ATPase	+	CDS	46.9272	42.5705	44.6396	40.4704	44.4663	36.779	38.8777	41.1763	40.3377
	98751	98800	CCNA_00088	HerA helicase-related ATPase	+	CDS	40.6962	37.6164	42.7846	41.548	44.9531	39.9012	43.0775	33.5187	33.7399
	98801	98850	CCNA_00088	HerA helicase-related ATPase	+	CDS	37.1264	33.4688	40.75	40.0513	46.576	42.836	36.5979	27.0702	29.0732
	98851	98900	CCNA_00088	HerA helicase-related ATPase	+	CDS	30.1165	27.7082	33.5694	33.8849	42.7893	44.8342	25.9185	24.3162	28.2149
	98901	98950	CCNA_00088	HerA helicase-related ATPase	+	CDS	25.4432	25.3464	29.261	31.4304	39.76	47.3944	18.8389	22.0995	26.9812
	98951	99000	CCNA_00088	HerA helicase-related ATPase	+	CDS	17.8492	18.9522	25.192	30.1133	36.9471	45.9582	12.3593	19.8828	24.9429
	99001	99050	CCNA_00088	HerA helicase-related ATPase	+	CDS	15.1881	15.5535	20.9435	26.4015	33.2145	36.5917	7.67955	17.5318	21.1344
	99051	99100	CCNA_00088	HerA helicase-related ATPase	+	CDS	14.4092	16.0143	17.5327	22.0911	27.5886	27.9745	5.1597	15.651	15.824
	99101	99150	CCNA_00088	HerA helicase-related ATPase	+	CDS	9.54121	11.1755	11.1898	13.4103	18.1219	16.2977	4.31975	9.60556	9.9235
	99151	99200	CCNA_00088	HerA helicase-related ATPase	+	CDS	3.05059	3.91717	3.82967	5.74727	7.84381	6.49409	3.83978	3.76162	5.25677
	99201	99250	CCNA_00088	HerA helicase-related ATPase	+	CDS	3.82947	4.89647	6.10353	9.09984	11.8469	10.0533	3.23981	8.26213	8.04608
	99251	99300	CCNA_00088	HerA helicase-related ATPase	+	CDS	14.0197	15.1502	16.6351	18.3793	25.7493	24.8524	9.47945	16.0541	16.3067
	99301	99350	CCNA_00088	HerA helicase-related ATPase	+	CDS	26.9361	26.2105	28.1241	28.1975	36.2438	38.2152	16.559	20.5546	20.3298
	99351	99400	CCNA_00088	HerA helicase-related ATPase	+	CDS	34.6599	33.9296	29.5004	31.6698	38.624	39.8387	20.8788	23.9803	25.0501
	99401	99450					38.1	40.0358	34.9457	33.4659	40.7878	41.0252	23.8786	29.0854	31.8625
	99451	99500	CCNA_00089	MHYT/PAS-family GGDEF/EAL protein	-	CDS	33.7512	35.7154	36.9802	37.4171	41.8156	44.4595	20.6388	27.8091	29.2877
	99501	99550	CCNA_00089	MHYT/PAS-family GGDEF/EAL protein	-	CDS	24.1451	27.305	31.1759	36.3395	37.6503	45.646	14.2792	22.1667	26.3375
	99551	99600	CCNA_00089	MHYT/PAS-family GGDEF/EAL protein	-	CDS	25.2485	25.9225	33.7489	36.7586	38.8404	44.0849	13.6792	23.2414	30.5215
	99601	99650	CCNA_00089	MHYT/PAS-family GGDEF/EAL protein	-	CDS	33.5565	30.5309	38.1172	39.9315	43.0057	41.5247	19.5589	28.2121	31.9698
	99651	99700	CCNA_00089	MHYT/PAS-family GGDEF/EAL protein	-	CDS	40.5015	35.0241	42.1862	41.967	40.0305	36.8415	24.4786	32.5783	34.92
[truncated: 78,865 more rows]

## Sheet: MACS2 WTvsDcdnL (M2+G)
	MACS2 analysis on Dataset:	ChIP-Seq CdnL(M2+G)	versus	ChIP-Seq ΔcdnL(M2+G)
		AIYT-335		AIYT-362
	Description:
	Lists the peak intervals, peak summits and statistics (-log10 of p- and q- values, fold enrichment) for all CdnL statistical peaks detected (q = 0.05).
	Peaks are rank-ordered according to the fold enrichment. The 107 statistical peaks with a fold enrichment greater than 2 are highlighted in dark blue and were retained for further analysis.
	Surrounding Feature/Description are also indicated. Feature orientation, light blue (-) and orange (+).
	Peak #	start	end	length	abs_summit	pileup	-LOG10(pvalue)	fold_enrichment	-LOG10(qvalue)	Gene	Description	Gene	Description	Gene	Description
	peak_685	2577395	2577950	556	2577624	3656.87	1185.96	4.60689	1181.59	CCNA_02436	hypothetical protein	CCNA_R0059
	peak_492	1870263	1871106	844	1870675	3372.8	1093.09	4.60273	1088.9	CCNA_01741	SSU ribosomal protein S6P	CCNA_01742	hypothetical protein
	peak_976	3906026	3906723	698	3906523	3231.56	997.858	4.39804	993.828	CCNA_R0091		CCNA_03736	YGGT family membrane protein
	peak_329	1056805	1057337	533	1057046	4558.48	1359.53	4.26518	1354.58	CCNA_00976	signal peptide peptidase A	CCNA_R0021		CCNA_R0022
	peak_3	4675	5073	399	4897	5066.63	1509.39	4.26209	1503.48	CCNA_R0095		CCNA_00007	SSU ribosomal protein S20P
	peak_233	581828	582253	426	582034	3546.43	992.386	4.03117	988.376	CCNA_00565	gamma-glutamyltranspeptidase	CCNA_R0008
	peak_297	872052	872550	499	872348	2552.96	702.606	3.97195	699.143	CCNA_00807	ribonuclease P protein component	CCNA_00808	LSU ribosomal protein L34P
	peak_381	1294420	1294780	361	1294595	2700.57	739.646	3.95545	736.109	CCNA_01174	LysR-family transcriptional regulator	CCNA_R0134		CCNA_01175	uroporphyrin-III C-methyltransferase
	peak_198	498903	499376	474	499207	2948.54	801.782	3.93272	798.141	CCNA_R0007
	peak_120	271406	271756	351	271585	1821.8	468.303	3.74907	465.272	CCNA_00257	adenosylhomocysteinase
	peak_319	996052	996693	642	996238	2220.57	561.532	3.70261	558.338	CCNA_00919	hypothetical protein
	peak_218	542147	542983	837	542341	2529.07	627.005	3.64563	623.69	CCNA_00530	LSU ribosomal protein L10P
	peak_819	3443755	3444147	393	3443955	2634.2	646.951	3.61978	643.597	CCNA_R0075
	peak_258	734424	735310	887	735099	1690.65	413.91	3.60539	410.989	CCNA_00678	LSU ribosomal protein L11P
	peak_843	3556561	3557465	905	3557149	2354.91	563.492	3.54805	560.294	CCNA_03383	multidrug/protein/lipid ABC transporter family, ATP-binding and permease protein	CCNA_03384	LSU ribosomal protein L31P
	peak_470	1741463	1741854	392	1741625	1526.04	364.241	3.53114	361.417	CCNA_01621	DNA-directed RNA polymerase omega chain
	peak_483	1815768	1816447	680	1815934	2620.4	611.502	3.48127	608.217	CCNA_01689	inosine-5'-monophosphate dehydrogenase
	peak_287	842109	842477	369	842287	2727.12	615.913	3.39741	612.621	CCNA_R0015
	peak_400	1422847	1423642	796	1423113	3419.52	765.922	3.37996	762.345	CCNA_01297	23S rRNA Gm2251 methyltransferase	CCNA_R0030		CCNA_R0031
	peak_666	2534868	2535239	372	2535051	2354.37	525.038	3.36482	521.911	CCNA_R0056		CCNA_02391	oxidoreductase
	peak_417	1491589	1492456	868	1491802	3411.03	730.395	3.27136	726.875	CCNA_R0032		CCNA_R0033		CCNA_R0034
	peak_143	335450	336002	553	335814	3388.73	722.502	3.26249	718.998	CCNA_00321	LSU ribosomal protein L21P	CCNA_00322	hypothetical protein
	peak_856	3593792	3594345	554	3594173	3224.12	679.575	3.23483	676.154	CCNA_03430	LSU ribosomal protein L36P	CCNA_03431	membrane-bound lytic murein transglycosylase B
	peak_500	1901822	1902261	440	1901980	1661.97	338.898	3.15555	336.118	CCNA_01775	phosphoribosylformylglycinamidine cyclo-ligase	CCNA_01776	ribonuclease D
	peak_780	3184575	3184994	420	3184770	1959.85	390.38	3.10754	387.511	CCNA_03029	3-deoxy-manno-octulosonate cytidylyltransferase	CCNA_03030	cytochrome c2
	peak_171	382253	383194	942	382692	2464.29	482.634	3.07392	479.574	CCNA_00365	ornithine decarboxylase	CCNA_00366	phosphonates transport ATP-binding protein phnC
	peak_134	303627	304526	900	304367	1883.92	367.656	3.06492	364.826	CCNA_00290	autotransporter protein	CCNA_00291	phosphate regulon sensor protein phoR
	peak_681	2568455	2568966	512	2568759	2943.76	573.069	3.06427	569.854	CCNA_R0058
	peak_288	843922	844518	597	844330	2854.03	552.199	3.05024	549.023	CCNA_00782	aminobenzoyl-glutamate transport protein	CCNA_R0016
	peak_962	3874175	3874687	513	3874365	4897.25	937.251	3.03297	933.366	CCNA_R0089
	peak_754	2998096	2998614	519	2998238	1261.61	229.321	2.91967	226.772	CCNA_02845	two-component response regulator
	peak_965	3882576	3883035	460	3882853	4938.66	878.952	2.89547	875.194	CCNA_03717	ribonuclease D	CCNA_R0090		CCNA_03718	NADH-ubiquinone oxidoreductase subunit
	peak_837	3535868	3536326	459	3536054	1819.14	317.063	2.84843	314.326	CCNA_03357	hypothetical protein	CCNA_03358	glyceraldehyde 3-phosphate dehydrogenase
	peak_1019	3975576	3975955	380	3975764	2308.71	401.342	2.84798	398.449	CCNA_03811	LysR-family transcriptional regulator	CCNA_03812	AhpD-family alkylhydroperoxidase
	peak_761	3086479	3086926	448	3086725	1215.42	208.231	2.81285	205.738	CCNA_02924	hypothetical protein	CCNA_02925	carbamoyl-phosphate synthase small chain
	peak_262	757848	758534	687	758030	2311.36	384.576	2.77262	381.717	CCNA_00698	hypothetical protein	CCNA_00699	LSU ribosomal protein L28P
	peak_691	2597137	2597598	462	2597377	1722.51	279.993	2.73139	277.335	CCNA_02455	conserved integral membrane protein
	peak_704	2692013	2692376	364	2692198	2584.29	418.632	2.72998	415.7	CCNA_02543	LSU ribosomal protein L33P
	peak_644	2468875	2469607	733	2469270	1998.09	321.519	2.71615	318.772	CCNA_02326	acetylornithine aminotransferase/succinyldiaminopimelate aminotransferase
	peak_569	2176420	2178150	1731	2177658	2946.42	471.386	2.71152	468.348	CCNA_02033	NADH-quinone oxidoreductase chain A	CCNA_R0045		CCNA_R0046
	peak_851	3573742	3574204	463	3573969	2754.2	438	2.70118	435.03	CCNA_03405	Ubiquinone biosynthesis protein COQ9	CCNA_03406	SSU ribosomal protein S21P
	peak_830	3487305	3487758	454	3487519	2674.03	424.894	2.69932	421.95	CCNA_R0076		CCNA_03312	hypothetical protein
	peak_629	2421714	2422051	338	2421897	1477.19	231.09	2.66822	228.537	CCNA_R0053		CCNA_02269	L-aminopeptidase/D-esterase dmpA
	peak_431	1549185	1549556	372	1549365	1930.12	300.626	2.66508	297.926	CCNA_R0035
	peak_696	2656258	2656693	436	2656512	2658.1	406.436	2.64061	403.53	CCNA_R0062		CCNA_02507	polyisoprenylphosphate hexose-1-phosphotransferase hfsE
	peak_378	1291541	1291866	326	1291700	4192.1	638.04	2.63717	634.703	CCNA_R0028		CCNA_01171	histidine phosphotransferase ShpA
	peak_775	3149792	3150381	590	3150197	1686.4	252.285	2.60401	249.687	CCNA_02994	carbamoyl-phosphate synthase large chain	CCNA_02995	glutathione S-transferase
	peak_999	3945841	3946378	538	3946011	2233.31	318.371	2.53899	315.631	CCNA_03779	hypothetical protein	CCNA_R0088		CCNA_R0092
	peak_197	471369	471983	615	471487	1408.16	194.569	2.49092	192.112	CCNA_00459	Na+/H+ antiporter nhaA
	peak_66	140149	141153	1005	140980	1660.38	227.613	2.48338	225.069	CCNA_00130	Kup system potassium uptake protein	CCNA_00131	Rrf2 family protein
	peak_211	528834	529297	464	529010	1579.14	214.932	2.47283	212.421	CCNA_00515	5-methyltetrahydropteroyltriglutamate--homocysteine methyltransferase
	peak_919	3752551	3752944	394	3752726	1712.95	232.063	2.46967	229.507	CCNA_03995	hypothetical protein	CCNA_03599	aspartate-semialdehyde dehydrogenase
	peak_27	51979	52322	344	52163	2315.08	311.876	2.46392	309.152	CCNA_00048	S-adenosylmethionine synthetase metK
	peak_517	1995873	1996162	290	1996028	1944.99	258.994	2.44901	256.382	CCNA_01861	hypothetical protein
	peak_746	2960458	2960969	512	2960620	1698.08	223.445	2.43073	220.914	CCNA_02805	hypothetical protein
	peak_892	3676399	3676708	310	3676577	2166.41	282.859	2.42439	280.195	CCNA_03518	cytochrome c oxidase polypeptide II coxB	CCNA_03519	PadR-family transcriptional regulator
	peak_626	2408690	2409142	453	2408958	2284.28	297.322	2.42085	294.63	CCNA_02256	Mg2+ transporter mgtE	CCNA_R0052
	peak_146	337796	338658	863	338444	2095.26	272.865	2.42062	270.221	CCNA_00324	ExbD-family protein	CCNA_00326	vegetatible incompatibility protein HET-E-1
	peak_349	1162602	1163222	621	1162956	1412.94	181.104	2.39814	178.684	CCNA_01060	type I protein secretion ATP-binding protein RsaD
	peak_429	1544807	1545214	408	1545020	1743.21	222.851	2.3959	220.321	CCNA_01427	beta-barrel assembly machine (BAM) protein BamE	CCNA_01429	ubiquinol-cytochrome C reductase chaperone
	peak_94	211362	212448	1087	212111	1913.66	242.52	2.38736	239.941	CCNA_00198	tRNA (guanine-N1)-methyltransferase	CCNA_00199	TadG/vWA-family protein CpaL
	peak_442	1566289	1566680	392	1566433	1470.82	185.309	2.37774	182.878	CCNA_R0036		CCNA_R0037
	peak_523	2067923	2068265	343	2068085	2371.37	296.966	2.37474	294.275	CCNA_01922	SAM-dependent methyltransferase	CCNA_01923	ATP-dependent RNA helicase RhlB
	peak_787	3256381	3256722	342	3256549	1209.05	152.306	2.37264	149.963	CCNA_03105	DnaJ domain protein	CCNA_03106	BolA protein
	peak_308	938697	939125	429	938948	2297.03	287.074	2.37155	284.401	CCNA_00860	holdfast inhibitor protein HfiA	CCNA_R0124
	peak_877	3637465	3638354	890	3637580	1019.49	127.205	2.35978	124.927	CCNA_03909	hypothetical protein	CCNA_03471	4-hydroxy-3-methylbut-2-enyl diphosphate reductase
	peak_677	2563209	2563840	632	2563429	2408.53	295.386	2.35077	292.697	CCNA_R0057
	peak_640	2456814	2457120	307	2456956	1014.18	125.339	2.3475	123.067	CCNA_R0054		CCNA_02311	hypothetical protein
	peak_362	1213496	1214019	524	1213708	3191.73	385.499	2.33558	382.639	CCNA_01108	nucleoside-diphosphate-sugar epimerase	CCNA_R0026		CCNA_R0027
	peak_886	3666305	3666680	376	3666490	2167.47	261.076	2.32918	258.46	CCNA_03507	GGDEF/EAL phosphodiesterase PdeA
	peak_952	3857748	3858006	259	3857879	1075.24	129.515	2.31948	127.229	CCNA_03691	bifunctional regulator KidO	CCNA_03692	xanthine and CO dehydrogenases maturation factor, XdhC/CoxF family
	peak_533	2103378	2104406	1029	2103839	1307.28	155.305	2.30737	152.955	CCNA_01958	ThiaminS ubiquitin-like sulfur carrier protein ThiS	CCNA_01959	3-dehydroquinate dehydratase
	peak_336	1094390	1094692	303	1094539	1128.34	131.174	2.28149	128.883	CCNA_R0023
	peak_344	1141737	1142217	481	1141896	1522.33	174.428	2.27023	172.026	CCNA_01046	peptide methionine sulfoxide reductase msrA	CCNA_R0024
	peak_191	430406	430713	308	430548	1247.81	139.925	2.24606	137.612	CCNA_00417	conserved hypothetical membrane protein	CCNA_00419	fasciclin domain cell surface protein
	peak_596	2279035	2279480	446	2279284	2230.66	247.391	2.24062	244.802	CCNA_02125	polar development protein podJ	CCNA_02126	hypothetical protein
	peak_504	1919411	1919753	343	1919590	2213.13	244.127	2.23424	241.545	CCNA_01792	LSU ribosomal protein L32P
	peak_930	3763748	3764302	555	3764124	3498.64	381.969	2.22765	379.115	CCNA_03609	outer membrane protein
	peak_125	281768	282133	366	281956	1662.5	180.357	2.21505	177.939	CCNA_00267	MutT-like protein	CCNA_R0005
	peak_651	2479643	2479929	287	2479785	1091.7	117.09	2.19859	114.842	CCNA_02339	methyltransferase
	peak_479	1781868	1782370	503	1782037	1583.92	168.905	2.19822	166.517	CCNA_01660	hypothetical protein	CCNA_R0041
	peak_396	1399812	1400147	336	1400005	1007.8	105.016	2.16947	102.803	CCNA_01273	EMG2 protein	CCNA_R0029
	peak_221	547360	548541	1182	547601	2222.69	225.898	2.15474	223.36	CCNA_00536	DNA-directed RNA polymerase beta chain
	peak_441	1564696	1565259	564	1564987	2767.48	275.285	2.13617	272.637	CCNA_R0036		CCNA_R0037
	peak_274	796638	796921	284	796792	918.6	91.6524	2.12648	89.4805	CCNA_00737	isoleucyl-tRNA synthetase
	peak_178	388918	391077	2160	390232	2232.25	219.783	2.12488	217.26	CCNA_00374	putative ATP synthase protein I	CCNA_00375	hypothetical protein
	peak_93	210468	210934	467	210767	2868.36	280.484	2.12074	277.824	CCNA_R0004		CCNA_00196	3-isopropylmalate dehydratase large subunit
	peak_855	3592257	3592655	399	3592466	2020.92	196.779	2.11498	194.316	CCNA_03426	MarR family repressor protein
	peak_502	1917117	1917373	257	1917237	1410.82	137.355	2.1111	135.049	CCNA_01791	CTP synthase
	peak_188	424270	424619	350	424417	909.57	88.7103	2.10561	86.5483	CCNA_00408	antiporter protein	CCNA_00409	hypothetical protein	CCNA_00410	acetyltransferase
	peak_1	6	467	462	195	1539.32	148.24	2.10139	145.906	CCNA_R0094		CCNA_00001	ATP/GTP-binding protein
	peak_402	1430939	1431292	354	1431111	4343.96	413.252	2.09902	410.333	CCNA_01304	hypothetical protein	CCNA_01305	SSU ribosomal protein S10P
	peak_573	2188082	2188732	651	2188597	1305.68	125.352	2.09741	123.08	CCNA_R0048		CCNA_02043	sugar kinase
	peak_1023	3986979	3987454	476	3987133	2205.17	206.728	2.08129	204.24	CCNA_R0199
	peak_357	1203212	1204217	1006	1204038	1988.53	185.993	2.07892	183.56	CCNA_01098	LSU ribosomal protein L35P
	peak_520	2044295	2044618	324	2044463	1853.66	171.655	2.06993	169.261	CCNA_01901	lipoprotein	CCNA_R0043
	peak_1047	4021500	4021804	305	4021637	1253.65	115.821	2.06357	113.576	CCNA_03857	Tim44-like domain protein	CCNA_03858	protein translocase subunit secB
	peak_908	3720662	3721023	362	3720826	1394.36	127.871	2.05805	125.591	CCNA_03993	hypothetical protein	CCNA_03567	acyl-CoA dehydrogenase
	peak_713	2732244	2732568	325	2732423	886.21	81.3674	2.05159	79.2348	CCNA_02583	phosphoribosylformylglycinamidine synthase I
	peak_525	2087965	2088337	373	2088109	1085.33	98.5078	2.04581	96.3144	CCNA_01945	anhydro-N-acetylmuramic acid kinase	CCNA_03958	hypothetical protein
	peak_633	2435330	2435821	492	2435662	2326.76	206.95	2.03832	204.462	CCNA_02286	hypothetical protein	CCNA_02287	TetR-family transcriptional regulator
	peak_750	2974120	2974428	309	2974288	2434.55	214.931	2.03234	212.42	CCNA_02817	hypothetical protein	CCNA_02818	hypothetical protein
	peak_845	3565294	3565562	269	3565425	875.59	77.9462	2.02703	75.8293	CCNA_03395	two-component receiver domain protein
	peak_692	2607825	2608207	383	2607996	1508.52	132.452	2.02349	130.158	CCNA_02464	UDP-glucose 6-dehydrogenase	CCNA_R0060
	peak_412	1442857	1443589	733	1443307	3388.2	292.501	2.01618	289.818	CCNA_01328	SSU ribosomal protein S13P
	peak_334	1081753	1082076	324	1081925	1509.05	130.541	2.01072	128.253	CCNA_00999	PAS-family motility and cell cycle regulatory protein MopJ
	peak_498	1891702	1891967	266	1891834	893.11	77.003	2.00025	74.8901	CCNA_01762	YjgP/YjgQ family membrane permease	CCNA_01763	multifunctional aminopeptidase
	peak_450	1644170	1644429	260	1644286	922.85	77.924	1.98677	75.8073
	peak_249	668075	668454	380	668256	1267.45	105.43	1.97887	103.215
	peak_1003	3949808	3950278	471	3950128	1457.01	120.117	1.97296	117.86
	peak_181	396514	396956	443	396788	1713.48	139.925	1.9684	137.612
	peak_907	3719067	3719487	421	3719258	1714.01	139.377	1.9645	137.065
	peak_526	2090095	2090434	340	2090255	2884.29	232.523	1.96279	229.966
	peak_38	75993	76318	326	76175	2022.51	162.712	1.95887	160.342
	peak_571	2185138	2185418	281	2185253	2239.68	179.461	1.95693	177.046
	peak_204	520101	520441	341	520265	2099.5	168.133	1.95578	165.747
	peak_313	964594	965007	414	964851	1286.04	103.445	1.95302	101.236
	peak_913	3740667	3740981	315	3740763	841.08	67.7532	1.94722	65.6823
	peak_486	1850379	1850668	290	1850531	839.48	67.1719	1.94354	65.1039
	peak_700	2676448	2676721	274	2676557	1372.59	107.367	1.93463	105.147
	peak_278	815281	815839	559	815406	1006.21	78.3081	1.92583	76.1897
	peak_841	3550510	3551190	681	3550757	1300.38	98.5206	1.91098	96.3272
	peak_46	88821	89083	263	88950	884.62	67.1275	1.90701	65.0597
	peak_499	1898063	1898737	675	1898232	1088.51	81.9792	1.90474	79.8441
	peak_772	3131745	3132096	352	3131909	969.04	72.2283	1.89461	70.1372
	peak_164	361318	361687	370	361546	922.32	67.7213	1.88432	65.6507
	peak_646	2473769	2474256	488	2473903	1186.74	85.8796	1.87934	83.7289
	peak_1049	4022743	4023075	333	4022903	923.38	67.2268	1.87882	65.1585
	peak_1037	4002269	4002620	352	4002460	1079.49	76.785	1.86613	74.673
	peak_103	232454	232706	253	232561	893.64	63.5872	1.86384	61.5373
	peak_1021	3981263	3982069	807	3981934	804.97	57.336	1.86373	55.3188
	peak_578	2200244	2200483	240	2200395	850.63	60.5773	1.86353	58.5427
	peak_1000	3946927	3947361	435	3947152	1119.31	78.9776	1.86098	76.8561
	peak_371	1266722	1267045	324	1266880	1690.65	117.547	1.85691	115.298
	peak_781	3197630	3197860	231	3197743	876.12	61.611	1.85438	59.5713
	peak_756	3000210	3000458	249	3000341	929.75	65.0767	1.85408	63.0189
	peak_524	2085310	2085646	337	2085463	1125.68	77.6116	1.84702	75.4961
	peak_828	3484064	3484434	371	3484237	4275.47	288.991	1.8449	286.314
	peak_938	3818305	3818553	249	3818445	871.87	59.8997	1.8415	57.8686
	peak_708	2724337	2724755	419	2724544	799.66	55.0409	1.8406	53.0372
	peak_485	1845682	1846146	465	1845869	850.63	58.4186	1.84018	56.3955
	peak_210	527894	528419	526	528090	967.98	65.643	1.83519	63.5824
	peak_961	3873566	3873879	314	3873718	2051.18	135.463	1.82579	133.16
	peak_1051	4024614	4025447	834	4025269	2166.94	142.588	1.82486	140.268
	peak_969	3896054	3896319	266	3896192	905.86	59.8095	1.81735	57.7787
	peak_75	163172	163632	461	163364	1322.15	86.4334	1.81501	84.2805
	peak_467	1726603	1726854	252	1726742	820.37	54.0633	1.81317	52.0657
	peak_434	1552659	1553069	411	1552814	2295.44	148.014	1.8125	145.682
	peak_970	3896487	3897021	535	3896896	909.57	59.4983	1.811	57.4692
	peak_991	3936852	3937243	392	3937011	2481.81	158.668	1.80831	156.309
	peak_122	276181	276403	223	276266	892.58	57.9751	1.80645	55.9543
	peak_923	3760123	3760401	279	3760258	927.09	59.4971	1.79863	57.468
	peak_807	3362772	3363255	484	3363127	1368.34	86.6863	1.79703	84.5322
	peak_323	1037957	1038203	247	1038092	782.14	49.8914	1.79207	47.9184
	peak_514	1985301	1985645	345	1985438	1141.08	71.7844	1.79009	69.6955
	peak_346	1159472	1159827	356	1159630	4374.23	269.24	1.78873	266.605
	peak_675	2551719	2552042	324	2551897	1075.77	66.7476	1.78273	64.6817
	peak_912	3739651	3740265	615	3739862	871.87	53.8919	1.77774	51.8951
	peak_306	927437	927708	272	927577	1017.36	62.7088	1.77725	60.6634
	peak_710	2727473	2727866	394	2727663	2172.78	129.569	1.7673	127.284
	peak_538	2108059	2108284	226	2108157	763.02	46.6533	1.76673	44.7011
	peak_453	1653293	1653590	298	1653483	761.96	46.1561	1.76427	44.2074
	peak_443	1571722	1572124	403	1571945	1583.92	93.8028	1.76102	91.6243
	peak_870	3629320	3629959	640	3629499	1407.1	83.5729	1.76013	81.4316
	peak_815	3429910	3430313	404	3430142	1452.77	86.0451	1.76001	83.8938
	peak_637	2445584	2445939	356	2445752	1424.09	84.1165	1.75721	81.9726
	peak_539	2114279	2114619	341	2114443	1047.63	62.1259	1.7565	60.0834
	peak_613	2348380	2348586	207	2348497	764.61	45.7174	1.756	43.7724
	peak_773	3142266	3142544	279	3142429	758.24	45.4146	1.75568	43.4718
	peak_943	3834094	3834435	342	3834265	1199.49	70.7575	1.7551	68.6734
	peak_37	71817	72107	291	71929	799.66	47.3889	1.75199	45.4317
	peak_684	2576861	2577137	277	2577002	756.12	44.923	1.75076	42.9837
	peak_598	2285304	2285716	413	2285564	1281.26	74.7353	1.74933	72.6326
	peak_934	3803527	3803832	306	3803700	1031.17	60.1804	1.74648	58.1478
	peak_284	837645	837967	323	837821	1308.34	75.7634	1.74579	73.6562
	peak_586	2234512	2234778	267	2234669	915.41	53.4588	1.74555	51.4644
	peak_214	533698	533965	268	533824	1395.95	80.3109	1.74401	78.1829
	peak_978	3910271	3910731	461	3910582	973.82	56.4939	1.74387	54.4817
	peak_480	1790488	1790832	345	1790633	1075.24	62.0893	1.74149	60.0469
	peak_601	2300490	2300800	311	2300651	2017.2	113.028	1.73236	110.792
	peak_53	107205	107419	215	107306	762.49	43.2846	1.72735	41.3587
	peak_548	2144963	2145457	495	2145110	1261.61	70.239	1.72488	68.1572
	peak_240	626352	626734	383	626591	1132.05	63.2847	1.72459	61.2363
	peak_899	3704670	3704935	266	3704826	832.05	46.6072	1.72068	44.6555
	peak_18	38297	38887	591	38689	1666.75	91.2615	1.71933	89.0908
	peak_777	3159458	3159717	260	3159599	1313.65	71.2344	1.71178	69.1481
	peak_177	388496	388842	347	388681	1086.39	59.0037	1.70973	56.9769
	peak_869	3627540	3627749	210	3627648	734.88	39.6679	1.70165	37.773
	peak_155	353855	354317	463	354142	870.28	46.2271	1.69483	44.278
	peak_64	137743	138684	942	138478	1037.54	54.6789	1.69419	52.6773
	peak_994	3938698	3939349	652	3938873	1072.05	56.0654	1.68985	54.0556
	peak_950	3850268	3850550	283	3850378	728.51	38.2835	1.68692	36.4013
	peak_680	2565640	2565992	353	2565829	1914.72	97.3412	1.68341	95.1512
	peak_918	3750109	3750408	300	3750255	1116.66	57.4096	1.68322	55.3919
	peak_782	3207159	3207468	310	3207309	723.73	37.1461	1.67587	35.2745
	peak_933	3797800	3798387	588	3798017	6953.21	343.462	1.67571	340.675
	peak_491	1868988	1869971	984	1869572	853.82	43.5108	1.67546	41.583
	peak_257	733778	734160	383	733970	930.28	47.1758	1.67316	45.2201
	peak_445	1616613	1617012	400	1616792	897.89	45.2275	1.6708	43.2861
	peak_537	2107687	2107985	299	2107830	732.22	37.2427	1.67021	35.3701
	peak_325	1041920	1042256	337	1042085	744.97	37.589	1.66883	35.7134
	peak_397	1412519	1412757	239	1412635	720.54	36.31	1.66638	34.4472
	peak_862	3615998	3616229	232	3616151	718.95	36.0237	1.66481	34.1637
	peak_757	3066324	3066697	374	3066571	953.64	46.2575	1.65335	44.3082
	peak_60	130858	131129	272	130987	1692.24	80.4637	1.65033	78.3349
	peak_131	296467	297630	1164	296660	771.52	37.4474	1.6499	35.5729
	peak_737	2888990	2889247	258	2889165	1085.86	51.6156	1.64626	49.632
	peak_136	308929	309208	280	309082	749.22	35.8223	1.64161	33.9641
	peak_107	237413	237725	313	237572	708.86	33.8238	1.64149	31.9866
	peak_808	3363690	3363991	302	3363838	708.86	33.8238	1.64149	31.9866
	peak_857	3597759	3598102	344	3597885	710.98	33.8224	1.64052	31.9856
	peak_932	3781309	3781631	323	3781484	2556.68	117.73	1.63954	115.48
	peak_743	2934301	2934526	226	2934448	1106.57	51.5259	1.63662	49.5428
	peak_421	1513280	1513605	326	1513414	704.61	32.8087	1.62959	30.9831
	peak_205	520815	521185	371	520962	1117.19	50.2268	1.62056	48.2518
	peak_216	539575	539800	226	539684	876.65	39.3139	1.6169	37.4222
	peak_794	3278640	3278954	315	3278809	970.64	43.3589	1.6167	41.4325
	peak_701	2681026	2681337	312	2681170	1445.86	63.8018	1.61661	61.7506
	peak_657	2493203	2493682	480	2493454	799.13	36.0321	1.61642	34.172
	peak_618	2370282	2370757	476	2370606	726.91	32.5642	1.614	30.7412
	peak_951	3856737	3856972	236	3856890	696.12	31.2641	1.61202	29.4551
	peak_293	867421	868007	587	867813	1431	62.2779	1.61079	60.2347
	peak_430	1548286	1548641	356	1548461	953.64	41.684	1.60714	39.7721
	peak_838	3540369	3540602	234	3540468	692.4	30.4308	1.60342	28.6316
	peak_795	3283926	3284237	312	3284111	757.18	33.1516	1.60292	31.3221
	peak_796	3294395	3294655	261	3294501	2052.25	87.1561	1.60285	85.0002
	peak_363	1226053	1226567	515	1226167	691.87	30.2239	1.60219	28.4272
	peak_814	3428292	3428763	472	3428405	1087.98	46.6467	1.60144	44.6948
	peak_32	58384	58766	383	58626	1010.99	43.42	1.60125	41.493
	peak_543	2128622	2129329	708	2128807	1082.67	46.4067	1.6007	44.4563
	peak_86	200065	200381	317	200204	1747.46	73.4314	1.59735	71.335
	peak_56	119771	120218	448	119906	846.92	36.2233	1.59683	34.3615
	peak_126	283886	284347	462	283980	696.12	30.0573	1.59523	28.2625
	peak_454	1654799	1655008	210	1654917	688.68	29.6073	1.59483	27.8177
	peak_1002	3949371	3949637	267	3949517	809.75	34.3938	1.59282	32.5507
	peak_24	48761	49186	426	48947	2674.03	109.694	1.59038	107.467
	peak_436	1557538	1557789	252	1557670	875.06	36.9399	1.58994	35.0703
	peak_265	765372	765586	215	765479	729.57	30.8894	1.58923	29.0849
	peak_893	3684613	3684964	352	3684819	720.54	30.2772	1.58581	28.4799
	peak_201	511749	512413	665	512077	1020.55	42.0875	1.58379	40.1718
	peak_940	3820176	3820657	482	3820542	1014.71	41.6471	1.5821	39.7354
	peak_259	748868	749232	365	748937	1607.81	64.889	1.58068	62.832
	peak_276	811127	811367	241	811227	812.93	33.2055	1.57739	31.3752
	peak_495	1876892	1877443	552	1876987	1484.63	59.3268	1.57576	57.2986
	peak_929	3763234	3763559	326	3763371	937.18	38.0182	1.57519	36.1385
	peak_13	29096	29837	742	29459	938.78	37.8646	1.57416	35.9862
	peak_165	363964	364406	443	364251	886.21	35.8347	1.57307	33.9764
	peak_239	622659	623084	426	622843	1436.31	56.791	1.57083	54.7769
	peak_1055	4039835	4040168	334	4039925	1124.62	44.7307	1.57078	42.7931
	peak_111	252133	252739	607	252420	1502.15	58.8361	1.56741	56.8104
	peak_296	871539	871833	295	871698	944.09	37.5507	1.56731	35.6755
	peak_888	3671506	3672027	522	3671891	946.21	37.5964	1.56719	35.7208
	peak_809	3366710	3366978	269	3366824	775.76	30.888	1.56606	29.0835
	peak_854	3590888	3591357	470	3591199	675.41	27.0003	1.56413	25.2425
	peak_461	1684635	1684915	281	1684764	871.34	34.3721	1.56334	32.5292
	peak_54	111447	111746	300	111608	823.55	32.1381	1.5587	30.3196
	peak_767	3119619	3119891	273	3119767	866.56	33.643	1.55756	31.8078
	peak_212	531346	531581	236	531458	672.22	26.4138	1.55676	24.6635
	peak_741	2910688	2910988	301	2910811	672.22	26.4138	1.55676	24.6635
	peak_928	3762720	3763042	323	3762878	1219.67	46.4392	1.55499	44.4885
	peak_993	3938302	3938509	208	3938432	670.63	26.0261	1.55308	24.281
	peak_549	2147042	2147419	378	2147236	2272.07	84.804	1.55264	82.6574
	peak_608	2321827	2322112	286	2321937	670.1	26.0261	1.55185	24.281
	peak_59	127674	128032	359	127864	1119.31	42.1907	1.54953	40.2742
	peak_268	783616	783937	322	783784	975.94	36.7269	1.54825	34.8594
	peak_5	11092	11725	634	11497	875.06	33.1972	1.54781	31.367
	peak_447	1639184	1639499	316	1639332	1475.07	54.8297	1.54724	52.8272
	peak_460	1676735	1677000	266	1676834	860.19	32.4874	1.54612	30.6653
	peak_432	1550011	1550525	515	1550160	938.78	35.17	1.54568	33.3188
	peak_439	1560572	1560919	348	1560747	851.16	31.9663	1.54378	30.1497
	peak_926	3761617	3761972	356	3761813	900.55	33.4238	1.5411	31.5912
	peak_738	2895087	2895473	387	2895385	678.6	25.504	1.54103	23.7657
	peak_682	2570804	2571115	312	2570932	1123.56	41.047	1.53838	39.1407
	peak_513	1983629	1983938	310	1983790	1044.44	38.1771	1.53741	36.2959
	peak_228	568615	568853	239	568721	689.75	25.4561	1.53499	23.7183
	peak_148	339683	340036	354	339813	662.67	24.5007	1.53466	22.7765
	peak_235	610997	611374	378	611147	909.04	33.2345	1.53464	31.4039
	peak_269	784966	785179	214	785050	662.13	24.5007	1.53344	22.7765
	peak_652	2482477	2482807	331	2482667	1035.95	37.194	1.53168	35.3219
	peak_176	387932	388134	203	388032	738.07	26.996	1.53117	25.2385
	peak_392	1375753	1375976	224	1375906	1027.45	36.8643	1.53043	34.9956
	peak_1038	4004066	4004504	439	4004234	928.69	33.2876	1.52909	31.4564
	peak_115	260837	261157	321	260976	1026.39	36.6781	1.52885	34.8114
	peak_964	3879739	3880098	360	3880021	1234	43.6172	1.52673	41.6887
	peak_963	3876918	3877260	343	3877065	1374.18	48.3024	1.52628	46.3394
	peak_882	3655079	3655504	426	3655224	826.21	29.6149	1.52621	27.8251
	peak_863	3616460	3616779	320	3616656	658.95	23.7534	1.52607	22.0404
	peak_958	3869417	3870355	939	3869545	1264.27	44.3115	1.52442	42.3771
	peak_277	813987	814320	334	814152	1399.67	48.3249	1.52081	46.3618
	peak_452	1648874	1649195	322	1649020	655.76	23.1997	1.5187	21.4955
	peak_34	64275	64488	214	64356	687.09	24.2247	1.51655	22.5049
	peak_481	1793342	1793662	321	1793500	787.45	27.4692	1.51624	25.7057
	peak_689	2589637	2589931	295	2589833	915.41	31.5822	1.51473	29.7698
	peak_137	322768	323000	233	322895	858.6	29.5591	1.51338	27.7702
	peak_163	360057	360419	363	360334	897.36	30.7896	1.51239	28.9862
	peak_607	2317094	2317345	252	2317227	806.56	27.7679	1.51229	26.0007
	peak_169	380207	380667	461	380548	957.89	32.6363	1.51197	30.8126
	peak_996	3941470	3941751	282	3941628	841.08	28.9479	1.51181	27.1659
	peak_55	114337	114618	282	114458	652.58	22.652	1.51133	20.9565
	peak_68	146580	146885	306	146723	679.66	23.3821	1.50922	21.6756
	peak_511	1950850	1951320	471	1951098	1070.46	35.8719	1.50698	34.0134
	peak_516	1988463	1988791	329	1988624	650.45	22.2902	1.50642	20.6006
	peak_521	2061121	2061362	242	2061264	729.04	24.8143	1.50523	23.0857
	peak_910	3727871	3728142	272	3727975	782.67	26.3407	1.50416	24.5916
	peak_455	1658585	1658886	302	1658721	1673.66	54.6338	1.50328	52.6327
	peak_242	633900	634242	343	634080	648.86	21.931	1.50274	20.2479
	peak_864	3617283	3617496	214	3617388	670.63	22.6531	1.50253	20.9575
	peak_801	3322742	3323020	279	3322839	855.41	28.529	1.50195	26.7521
	peak_369	1247578	1247874	297	1247669	1685.34	54.5729	1.5003	52.572
	peak_916	3745635	3745933	299	3745822	647.27	21.7524	1.49906	20.0725
	peak_399	1422004	1422256	253	1422121	901.08	29.5142	1.49598	27.7257
	peak_788	3256813	3257059	247	3256970	674.35	22.3856	1.49592	20.6947
	peak_478	1776352	1776586	235	1776479	708.86	23.3144	1.49507	21.6087
	peak_922	3758650	3758896	247	3758782	662.13	21.8881	1.49355	20.2062
	peak_286	841661	841895	235	841788	899.48	29.1613	1.49334	27.377
	peak_735	2885647	2885918	272	2885785	861.25	27.8895	1.49179	26.1207
	peak_619	2371106	2371790	685	2371678	643.55	21.0446	1.49046	19.3775
	peak_588	2238210	2238752	543	2238427	976.48	31.2314	1.49005	29.4231
	peak_261	751210	751440	231	751347	643.02	21.0446	1.48923	19.3775
	peak_729	2824174	2824560	387	2824324	922.32	29.5282	1.48922	27.7396
	peak_931	3777354	3777650	297	3777482	1051.88	33.3829	1.48922	31.5509
	peak_589	2250069	2250336	268	2250236	641.96	20.6947	1.48678	19.034
	peak_966	3893848	3894153	306	3893974	657.89	21.0127	1.48398	19.3467
	peak_717	2744223	2744509	287	2744331	1076.3	33.6738	1.48389	31.8384
	peak_345	1149936	1150387	452	1150196	651.51	20.8567	1.48353	19.1936
	peak_12	26499	26734	236	26580	849.04	26.6556	1.48091	24.9023
	peak_968	3895451	3895711	261	3895584	690.28	21.8439	1.48025	20.1626
	peak_623	2395907	2396219	313	2396084	884.09	27.6196	1.48008	25.854
	peak_373	1273908	1274168	261	1274052	638.77	20.1748	1.47941	18.5243
	peak_438	1559202	1559470	269	1559389	638.77	20.1748	1.47941	18.5243
	peak_624	2397001	2397209	209	2397135	638.77	20.1748	1.47941	18.5243
	peak_266	779861	780139	279	779977	853.82	26.5007	1.47893	24.7493
	peak_471	1744929	1745153	225	1745028	638.24	20.1748	1.47818	18.5243
	peak_709	2725573	2725795	223	2725698	638.24	20.1748	1.47818	18.5243
	peak_755	2999085	2999780	696	2999494	704.08	22.1459	1.47816	20.4591
	peak_281	825413	825786	374	825521	774.17	24.0768	1.47652	22.3595
	peak_121	272577	272804	228	272706	708.33	22.0176	1.47507	20.3332
	peak_765	3109107	3109421	315	3109260	715.76	22.144	1.47482	20.4573
	peak_664	2530141	2530371	231	2530241	636.65	19.8316	1.4745	18.1885
	peak_982	3916340	3916558	219	3916457	636.12	19.8316	1.47327	18.1885
	peak_529	2096936	2097250	315	2097096	1574.36	46.8324	1.4723	44.8789
	peak_914	3741926	3742187	262	3742059	635.59	19.661	1.47204	18.0217
	peak_878	3639680	3639991	312	3639840	920.19	27.9184	1.47155	26.1492
	peak_739	2897028	2897227	200	2897160	678.6	20.8365	1.47098	19.1737
	peak_641	2463247	2463683	437	2463491	803.38	24.4369	1.47052	22.7139
	peak_16	37060	37421	362	37332	814.53	24.6998	1.47011	22.9727
	peak_597	2281267	2281499	233	2281355	633.99	19.3218	1.46836	17.6897
	peak_699	2673424	2673887	464	2673621	633.99	19.3218	1.46836	17.6897
	peak_1008	3957513	3957925	413	3957816	1100.19	32.7599	1.46826	30.9349
	peak_255	728393	728778	386	728585	661.07	20.2306	1.46801	18.5792
	peak_167	371163	371447	285	371286	1264.27	37.3687	1.46783	35.495
	peak_142	334779	335294	516	335130	1312.59	38.6718	1.4677	36.7861
	peak_372	1272402	1272705	304	1272519	1690.65	49.3096	1.46717	47.3401
	peak_528	2095009	2095750	742	2095707	710.45	21.5028	1.46692	19.8277
	peak_245	641547	642053	507	641935	872.4	25.9948	1.46544	24.2506
	peak_243	634842	635169	328	634986	756.12	22.6806	1.46445	20.9846
	peak_44	83922	84179	258	84039	1245.68	36.2285	1.46324	34.3667
	peak_271	792944	793203	260	793098	1656.66	47.7021	1.46307	45.7425
	peak_534	2104790	2105210	421	2104898	631.34	18.9853	1.46222	17.3603
	peak_900	3705759	3706039	281	3705880	728.51	21.6618	1.46194	19.9838
	peak_895	3687894	3688175	282	3688024	689.75	20.4322	1.46035	18.7769
	peak_110	250900	251163	264	250999	658.42	19.5224	1.45889	17.8865
	peak_960	3871143	3871720	578	3871473	1540.91	43.7993	1.45876	41.869
	peak_350	1164829	1165036	208	1164934	628.68	18.4857	1.45608	16.8717
	peak_632	2433974	2434209	236	2434066	940.37	26.7888	1.45273	25.0339
	peak_967	3894249	3894528	280	3894408	627.09	18.3205	1.4524	16.7103
	peak_416	1465565	1465828	264	1465689	697.18	20.1486	1.45152	18.4992
	peak_462	1694379	1694737	359	1694570	998.78	28.1452	1.45106	26.3732
	peak_663	2529276	2529485	210	2529414	1165.51	32.653	1.45088	30.8292
	peak_510	1941182	1941481	300	1941309	724.26	20.7992	1.45052	19.137
	peak_222	548749	549393	645	549207	836.3	23.7326	1.44956	22.0204
	peak_459	1665673	1665926	254	1665775	974.35	27.3929	1.44926	25.6306
	peak_541	2119095	2119319	225	2119203	749.22	21.3207	1.44829	19.6488
	peak_816	3434757	3434993	237	3434855	735.41	20.9178	1.44826	19.2534
	peak_312	963872	964238	367	963997	624.97	17.829	1.44749	16.2301
	peak_566	2173231	2174549	1319	2174173	744.97	21.0193	1.44736	19.3533
	peak_1012	3966076	3966426	351	3966305	633.99	18.0038	1.44645	16.4011
	peak_849	3568669	3568930	262	3568788	1117.72	30.7582	1.44537	28.9551
	peak_540	2115238	2115499	262	2115390	970.1	26.9403	1.4451	25.1835
	peak_605	2313799	2314002	204	2313918	668.51	18.7769	1.4429	17.157
	peak_424	1536477	1536807	331	1536618	1573.83	42.2729	1.44215	40.3557
	peak_622	2394441	2394724	284	2394607	726.91	20.1422	1.44141	18.4929
	peak_391	1336686	1336920	235	1336795	695.59	19.235	1.43923	17.6049
	peak_594	2259991	2260355	365	2260188	797.53	21.8491	1.4388	20.1678
	peak_231	575304	575815	512	575694	784.26	21.5065	1.43821	19.8313
	peak_1034	3998387	3998895	509	3998590	1005.68	27.1295	1.43811	25.3702
	peak_133	301796	302500	705	302322	831.52	22.656	1.43785	20.9604
	peak_217	539988	540217	230	540137	1123.03	30.1715	1.43737	28.3758
	peak_320	1001153	1001451	299	1001349	638.24	17.6416	1.4365	16.0478
	peak_62	135356	135557	202	135462	724.26	19.8219	1.43616	18.1797
	peak_166	368968	369399	432	369183	1659.85	43.29	1.43424	41.3641
	peak_558	2164796	2165702	907	2165333	676.47	18.3544	1.43283	16.7436
	peak_295	870760	871098	339	870845	762.49	20.4998	1.43244	18.8434
	peak_304	920424	920885	462	920760	743.37	19.9697	1.43149	18.3241
	peak_116	265596	266130	535	265784	893.11	23.6247	1.42966	21.914
	peak_61	131731	132120	390	132005	689.21	18.4311	1.42837	16.8189
	peak_398	1415627	1415993	367	1415758	615.94	16.3916	1.42661	14.8275
	peak_611	2344335	2344574	240	2344471	615.41	16.3916	1.42539	14.8275
	peak_786	3239062	3239276	215	3239161	615.41	16.3916	1.42539	14.8275
	peak_1040	4006535	4006907	373	4006763	692.93	18.0556	1.42281	16.4519
	peak_154	353019	353711	693	353156	900.01	23.2172	1.4225	21.5127
	peak_726	2774741	2774963	223	2774879	613.82	16.0797	1.4217	14.5234
	peak_359	1206584	1206834	251	1206753	1244.62	31.2358	1.42032	29.4274
	peak_26	51439	51902	464	51515	800.19	20.6003	1.4203	18.9417
	peak_995	3939588	3939787	200	3939690	653.64	16.9758	1.42004	15.3978
	peak_207	522351	522562	212	522470	975.94	24.6913	1.41998	22.9643
	peak_51	103254	103462	209	103342	612.75	15.9249	1.41925	14.3725
	peak_1015	3968589	3968894	306	3968751	745.5	19.1573	1.4192	17.5286
	peak_784	3228597	3228925	329	3228824	786.38	20.1221	1.41871	18.4731
	peak_955	3862851	3863103	253	3862984	612.22	15.9249	1.41802	14.3725
	peak_683	2571567	2572001	435	2571812	611.69	15.7708	1.41679	14.2227
	peak_742	2928584	2928827	244	2928750	789.04	20.0314	1.41584	18.384
	peak_728	2800578	2800877	300	2800694	794.35	20.064	1.41521	18.416
	peak_128	286559	286909	351	286769	943.02	23.4577	1.41321	21.7496
	peak_388	1322828	1323100	273	1322989	624.43	15.8662	1.41245	14.3158
	peak_915	3744640	3744998	359	3744879	1606.22	38.814	1.41232	36.927
	peak_2	551	1123	573	660	774.17	19.3841	1.41197	17.7508
	peak_253	708173	708422	250	708253	1829.76	43.8034	1.41154	41.8731
	peak_328	1052797	1053217	421	1053029	927.63	22.8428	1.41129	21.1443
	peak_639	2451239	2451501	263	2451335	609.04	15.4646	1.41065	13.9247
	peak_873	3634792	3635151	360	3634955	609.04	15.4646	1.41065	13.9247
	peak_340	1123013	1123255	243	1123114	907.45	22.3463	1.41063	20.6559
	peak_435	1553224	1553912	689	1553407	925.5	22.6852	1.40977	20.9892
	peak_602	2307283	2307497	215	2307342	672.75	16.7726	1.40953	15.1995
	peak_84	197885	198112	228	198038	608.51	15.3125	1.40942	13.7769
	peak_725	2772991	2773345	355	2773183	1978.97	46.8196	1.40923	44.8662
	peak_839	3545991	3546388	398	3546138	740.19	18.3934	1.4091	16.7818
	peak_503	1917798	1918106	309	1917910	972.23	23.6893	1.40843	21.9777
	peak_244	640875	641114	240	641019	718.42	17.7736	1.40786	16.1765
	peak_821	3460626	3460850	225	3460753	662.13	16.4873	1.40733	14.9211
	peak_82	190922	191277	356	191073	671.69	16.6215	1.40731	15.0523
	peak_806	3361222	3361780	559	3361710	950.46	22.8934	1.4054	21.194
	peak_542	2121602	2121917	316	2121761	638.24	15.7814	1.40492	14.233
	peak_196	464071	464675	605	464233	1013.11	24.2945	1.40459	22.5738
	peak_1029	3992232	3992521	290	3992354	979.13	23.4877	1.4042	21.7792
	peak_572	2186826	2187089	264	2186898	1283.38	30.0942	1.40217	28.299
	peak_906	3718369	3718810	442	3718648	1124.62	26.4603	1.40177	24.7094
	peak_472	1748972	1749228	257	1749125	781.07	18.822	1.40157	17.2005
	peak_769	3127913	3128165	253	3128087	654.7	15.8592	1.40107	14.309
	peak_927	3762177	3762427	251	3762322	1292.94	30.0178	1.40037	28.2235
	peak_463	1695033	1695276	244	1695188	604.26	14.7112	1.3996	13.1923
	peak_636	2444101	2444301	201	2444174	603.73	14.5626	1.39837	13.0482
	peak_659	2502171	2502502	332	2502373	603.73	14.5626	1.39837	13.0482
	peak_348	1161883	1162130	248	1162008	789.04	18.7735	1.3983	17.1536
	peak_662	2528246	2528696	451	2528320	642.49	15.4545	1.39828	13.9157
	peak_986	3919671	3919911	241	3919794	651.51	15.6187	1.39773	14.0745
	peak_832	3512486	3513105	620	3512673	763.55	18.0933	1.39772	16.4888
	peak_157	355165	355443	279	355271	850.1	20.0594	1.39754	18.4115
	peak_109	247773	248207	435	248035	895.77	20.9125	1.39683	19.2482
	peak_270	789593	789838	246	789703	602.66	14.4148	1.39592	12.9045
	peak_333	1077103	1077395	293	1077180	602.13	14.4148	1.39469	12.9045
	peak_555	2162767	2163072	306	2162933	679.13	16.0417	1.3937	14.487
	peak_29	55243	55553	311	55329	800.19	18.6448	1.39337	17.0278
	peak_230	571474	571717	244	571557	687.09	16.1708	1.3929	14.6125
	peak_939	3819245	3819551	307	3819384	664.26	15.5823	1.39175	14.0398
	peak_793	3267947	3268169	223	3268044	1180.37	26.6613	1.39149	24.9079
	peak_562	2169565	2169787	223	2169706	677	15.8738	1.3914	14.3232
	peak_531	2100223	2100653	431	2100293	600.54	14.1213	1.39101	12.6195
	peak_74	161070	161442	373	161219	827.8	18.9514	1.39061	17.3277
	peak_904	3716181	3716698	518	3716323	891.52	20.3291	1.39022	18.676
	peak_820	3458916	3459144	229	3459044	869.22	19.8873	1.39012	18.2432
	peak_129	293091	293318	228	293168	610.63	14.2748	1.39007	12.7688
	peak_370	1252835	1253296	462	1253014	618.59	14.4393	1.38985	12.9285
	peak_127	285151	285451	301	285300	837.89	19.0271	1.38889	17.4014
	peak_1035	4001166	4001521	356	4001333	671.69	15.504	1.38883	13.9633
	peak_403	1432026	1432285	260	1432121	995.59	22.3512	1.38801	20.6607
	peak_604	2310041	2310243	203	2310121	598.95	13.8305	1.38732	12.3372
	peak_897	3693380	3693658	279	3693559	598.95	13.8305	1.38732	12.3372
	peak_77	164953	165156	204	165046	768.86	17.4387	1.38714	15.8498
	peak_1006	3955103	3955366	264	3955251	789.57	17.9073	1.38697	16.3069
	peak_584	2226871	2227359	489	2227232	657.36	15.0678	1.38578	13.5391
	peak_759	3068026	3068480	455	3068427	733.29	16.6	1.38456	15.0313
	peak_347	1160292	1160701	410	1160586	778.42	17.5161	1.3844	15.9247
	peak_1054	4027659	4028139	481	4028000	807.62	17.9453	1.38226	16.3442
	peak_17	37602	38092	491	38001	946.21	20.8206	1.38158	19.1581
	peak_90	207375	207688	314	207491	674.88	14.9781	1.37934	13.4523
	peak_992	3937643	3938149	507	3937883	832.05	18.3112	1.37922	16.702
	peak_768	3127202	3127713	512	3127580	595.23	13.3998	1.37873	11.9191
	peak_232	578144	578547	404	578375	762.49	16.7509	1.37814	15.1783
	peak_380	1293325	1293648	324	1293537	693.46	15.3305	1.3779	13.7945
	peak_747	2963204	2963454	251	2963349	594.7	13.2576	1.3775	11.7814
	peak_428	1540437	1540643	207	1540541	837.89	18.1842	1.37749	16.5775
	peak_959	3870545	3870842	298	3870735	967.45	20.853	1.3772	19.19
	peak_1036	4001808	4002103	296	4001944	981.79	21.0321	1.37645	19.3657
	peak_299	888499	888722	224	888578	593.64	13.1162	1.37504	11.6442
	peak_457	1663571	1663828	258	1663638	593.64	13.025	1.3733	11.5562
	peak_241	631502	631828	327	631698	784.79	16.6974	1.37136	15.1267
	peak_254	710327	710621	295	710462	1042.32	21.8236	1.37098	20.1426
	peak_766	3117231	3117476	246	3117388	804.97	17.026	1.3707	15.4465
	peak_599	2289080	2289426	347	2289174	1201.08	24.9521	1.37067	23.2214
	peak_10	24981	25212	232	25121	590.98	12.6961	1.3689	11.2367
	peak_189	425203	425425	223	425348	590.98	12.6961	1.3689	11.2367
	peak_764	3104240	3104531	292	3104334	621.78	13.322	1.36875	11.8441
	peak_365	1233311	1233720	410	1233485	695.59	14.7857	1.36854	13.2651
	peak_252	690207	690525	319	690379	836.83	17.5128	1.36846	15.9215
	peak_603	2308346	2308588	243	2308486	711.52	15.0492	1.36759	13.5208
	peak_264	763263	763466	204	763394	861.78	17.9218	1.36733	16.321
	peak_1053	4027084	4027327	244	4027196	729.04	15.4267	1.36711	13.8885
	peak_1025	3988402	3988743	342	3988478	693.46	14.6714	1.36705	13.1545
	peak_909	3722136	3722467	332	3722303	734.35	15.4688	1.36682	13.9287
	peak_58	122577	122881	305	122684	589.92	12.5576	1.36645	11.1025
	peak_1045	4016835	4017456	622	4017089	905.32	18.645	1.36495	17.0281
	peak_208	522760	523140	381	522963	965.33	19.7912	1.36487	18.1496
	peak_105	235933	236195	263	236121	659.48	13.8681	1.36463	12.3739
	peak_423	1534627	1534892	266	1534714	1020.55	20.7349	1.36388	19.0736
	peak_545	2140824	2141073	250	2140935	879.31	17.9766	1.3627	16.3748
	peak_585	2232615	2232958	344	2232745	1084.27	21.7868	1.36169	20.1062
	peak_182	398576	398779	204	398681	614.35	12.8421	1.36139	11.3785
	peak_315	966041	966694	654	966376	830.46	16.8899	1.36081	15.3136
	peak_911	3730780	3731125	346	3730964	840.54	16.9752	1.35952	15.3973
	peak_184	400577	400876	300	400726	892.05	17.9916	1.35928	16.3895
	peak_654	2484671	2484874	204	2484759	586.74	12.1462	1.35908	10.7051
	peak_311	954904	955148	245	955031	2351.19	45.116	1.35886	43.1756
	peak_988	3923267	3923481	215	3923356	593.64	12.2148	1.35762	10.7719
	peak_138	326520	326787	268	326654	735.94	14.8054	1.35717	13.2844
	peak_937	3815133	3815599	467	3815462	766.21	15.4521	1.35693	13.9134
	peak_260	750552	751106	555	750973	585.67	12.0105	1.35663	10.5742
	peak_712	2731584	2731917	334	2731676	585.67	12.0105	1.35663	10.5742
	peak_427	1539312	1539596	285	1539411	723.73	14.5027	1.35549	12.9906
	peak_87	203614	203852	239	203700	805.5	16.0418	1.35546	14.487
	peak_660	2504483	2504709	227	2504612	584.61	11.8755	1.35417	10.444
	peak_185	416589	416881	293	416798	1096.48	21.1984	1.35324	19.5291
	peak_317	991084	991365	282	991237	612.75	12.2552	1.35188	10.8113
	peak_1039	4004621	4004936	316	4004835	865.5	16.8783	1.3518	15.3024
	peak_153	352669	352892	224	352740	836.3	16.3754	1.35179	14.8123
	peak_135	306554	306809	256	306664	583.55	11.7414	1.35171	10.3146
	peak_702	2687933	2688298	366	2688064	687.62	13.5403	1.35024	12.0561
	peak_1028	3991389	3992017	629	3991526	782.14	15.3097	1.35024	13.7746
	peak_410	1440114	1440404	291	1440278	1292.41	24.4293	1.35012	22.7065
	peak_366	1234082	1234545	464	1234503	604.79	11.9665	1.34919	10.5324
	peak_206	521330	522213	884	521708	982.85	18.6212	1.34774	17.0047
	peak_866	3618551	3618846	296	3618651	695.59	13.5189	1.34736	12.0352
	peak_627	2410630	2410947	318	2410812	588.33	11.6071	1.34673	10.1856
	peak_199	507582	507875	294	507683	587.27	11.5705	1.34621	10.15
	peak_753	2988362	2988598	237	2988490	588.33	11.4841	1.34427	10.066
	peak_957	3868856	3869214	359	3869079	1029.57	19.1333	1.34364	17.5057
	peak_693	2610212	2610443	232	2610347	752.4	14.275	1.34296	12.7689
	peak_880	3652273	3652648	376	3652535	588.33	11.3923	1.34243	9.97793
	peak_616	2357891	2358112	222	2357980	639.3	12.2812	1.34235	10.8367
	peak_546	2143040	2143260	221	2143126	630.81	12.0171	1.34142	10.5806
	peak_100	227071	227317	247	227131	949.93	17.5065	1.34122	15.9154
	peak_707	2716409	2716621	213	2716500	646.74	12.284	1.34107	10.8382
	peak_714	2737348	2737655	308	2737470	578.77	11.0812	1.34066	9.67784
	peak_579	2214194	2214646	453	2214493	726.91	13.6159	1.34054	12.1291
	peak_173	385540	385943	404	385685	821.96	15.2328	1.34033	13.6993
	peak_1043	4014801	4015057	257	4014882	965.33	17.7714	1.34026	16.1744
	peak_202	515230	515580	351	515349	703.02	13.1957	1.33844	11.7218
	peak_638	2448572	2448839	268	2448656	577.71	10.9513	1.33821	9.55265
	peak_583	2221611	2221940	330	2221793	621.25	11.7539	1.33817	10.3268
	peak_670	2543252	2543594	343	2543416	786.92	14.4637	1.33772	12.9523
	peak_256	729562	730006	445	729735	715.76	13.2455	1.33725	11.7704
	peak_1020	3976384	3976698	315	3976564	1262.68	22.4999	1.33722	20.8071
	peak_229	571092	571313	222	571171	577.18	10.9513	1.33698	9.55265
	peak_147	339012	339264	253	339181	688.68	12.7584	1.3366	11.2973
	peak_149	340770	341005	236	340933	697.71	12.8711	1.33597	11.4069
	peak_337	1105438	1106248	811	1105830	576.65	10.8222	1.33575	9.42839
	peak_343	1139916	1140241	326	1139980	1237.19	21.9754	1.33569	20.2916
	peak_1010	3964704	3965165	462	3964853	704.08	13.0249	1.33538	11.5561
	peak_920	3754078	3754285	208	3754173	631.87	11.6964	1.33517	10.272
	peak_858	3603352	3603588	237	3603429	777.36	14.2027	1.33509	12.6991
	peak_282	829100	829371	272	829260	702.49	12.9173	1.33489	11.4519
	peak_331	1066777	1067135	359	1066854	742.31	13.5836	1.33449	12.0976
	peak_783	3218065	3218359	295	3218258	602.66	11.148	1.33353	9.7428
	peak_544	2140383	2140622	240	2140502	665.85	12.1306	1.33264	10.691
	peak_956	3863535	3863834	300	3863685	626.56	11.5017	1.3324	10.0832
	peak_418	1496489	1496809	321	1496629	581.43	10.7275	1.33156	9.33765
	peak_95	215219	215459	241	215333	962.67	16.9446	1.33104	15.3673
	peak_718	2746169	2746375	207	2746310	574.52	10.5662	1.33084	9.1822
	peak_551	2156252	2156504	253	2156424	715.76	12.7442	1.32882	11.2834
	peak_234	597267	597640	374	597384	621.78	11.1615	1.32789	9.75588
	peak_924	3760498	3760776	279	3760626	914.88	15.8582	1.32737	14.308
	peak_868	3624524	3624743	220	3624623	806.56	14.0633	1.32605	12.5639
	peak_669	2539093	2539434	342	2539246	572.4	10.3132	1.32593	8.93886
	peak_20	40590	40923	334	40812	686.03	12.1607	1.32544	10.7192
	peak_977	3908331	3908568	238	3908501	586.74	10.3953	1.32373	9.01833
	peak_745	2959473	2959676	204	2959570	606.38	10.7298	1.32327	9.33988
	peak_1030	3994290	3994510	221	3994473	1081.08	18.233	1.32284	16.6253
	peak_810	3377739	3378105	367	3377914	895.24	15.2201	1.32188	13.687
	peak_393	1381874	1382248	375	1382034	607.97	10.5674	1.32099	9.18333
	peak_803	3326130	3326333	204	3326255	646.21	11.2545	1.32083	9.84513
	peak_420	1512201	1512567	367	1512432	1040.72	17.3061	1.32031	15.7204
	peak_587	2237415	2237868	454	2237610	859.66	14.4803	1.32003	12.9686
	peak_324	1040659	1040942	284	1040751	569.74	9.93918	1.31979	8.57961
	peak_351	1165640	1165927	288	1165844	595.23	10.3668	1.31909	8.99073
	peak_535	2105599	2105849	251	2105692	569.21	9.93918	1.31856	8.57961
	peak_628	2413251	2413484	234	2413426	714.7	12.1041	1.31805	10.6652
	peak_723	2770748	2771202	455	2771024	602.66	10.3772	1.31805	9.00084
	peak_921	3754813	3755077	265	3754944	969.04	16.0935	1.31799	14.5368
	peak_730	2825747	2825990	244	2825890	589.39	10.1954	1.31783	8.82581
	peak_14	34378	34644	267	34500	809.22	13.6013	1.31777	12.1149
	peak_778	3170240	3170571	332	3170459	614.35	10.5778	1.31766	9.19348
	peak_379	1292954	1293244	291	1293080	568.68	9.81595	1.31733	8.46125
	peak_1014	3968091	3968457	367	3968136	590.45	10.1768	1.31727	8.80895
	peak_973	3900430	3900935	506	3900546	764.08	12.8659	1.31684	11.4018
	peak_727	2775683	2775922	240	2775836	1112.94	18.0768	1.31671	16.4727
	peak_690	2596521	2596779	259	2596641	568.15	9.81595	1.31611	8.46125
	peak_21	43609	43810	202	43710	804.44	13.2508	1.31393	11.7755
	peak_39	76862	77064	203	76946	674.35	11.2977	1.31391	9.88706
	peak_827	3482918	3483172	255	3483080	1247.81	19.8432	1.3137	18.1998
	peak_894	3687020	3687367	348	3687284	686.03	11.4974	1.31363	10.079
	peak_898	3699771	3700030	260	3699934	787.98	12.8642	1.31277	11.4
	peak_840	3548338	3548556	219	3548496	738.07	12.2237	1.31273	10.7806
	peak_614	2351891	2352359	469	2352161	832.05	13.5773	1.31189	12.0914
	peak_518	1999016	1999453	438	1999057	918.6	14.796	1.31184	13.2752
	peak_554	2162030	2162370	341	2162192	616.47	10.2581	1.31092	8.88651
	peak_606	2316025	2316400	376	2316205	883.55	14.1816	1.31045	12.6785
	peak_519	2003223	2003433	211	2003366	565.5	9.45078	1.30997	8.11136
	peak_981	3915826	3916048	223	3915870	670.63	10.9538	1.30922	9.55506
	peak_302	916825	917272	448	916925	611.69	10.0737	1.30917	8.70899
	peak_101	228602	229103	502	228704	632.4	10.3896	1.30868	9.01273
	peak_159	356718	357144	427	356874	858.6	13.5286	1.30638	12.0447
	peak_440	1561069	1561433	365	1561376	563.9	9.21098	1.30628	7.88082
	peak_8	21406	22504	1099	21947	753.46	11.9577	1.3053	10.5239
	peak_368	1236617	1236875	259	1236763	779.48	12.321	1.30515	10.8743
	peak_376	1280232	1280535	304	1280409	563.37	9.21098	1.30506	7.88082
	peak_292	861107	861306	200	861237	638.24	10.2844	1.30457	8.91205
	peak_35	65625	66520	896	66139	870.28	13.592	1.30431	12.1058
	peak_575	2193031	2193452	422	2193332	759.3	11.9357	1.30323	10.5024
	peak_790	3259357	3259574	218	3259534	715.76	11.2595	1.30321	9.84992
	peak_975	3904153	3904372	220	3904178	913.82	14.0682	1.30316	12.5686
	peak_593	2259176	2259441	266	2259282	562.31	9.09227	1.3026	7.76702
	peak_643	2467908	2468256	349	2468216	568.15	9.18562	1.3024	7.85727
	peak_648	2476886	2477141	256	2476976	586.2	9.41798	1.302	8.08016
	peak_688	2587938	2588253	316	2588119	561.78	8.97439	1.30137	7.65431
	peak_28	54749	54974	226	54906	636.65	10.0377	1.30111	8.67515
	peak_505	1921695	1921911	217	1921798	757.18	11.7548	1.30048	10.3276
	peak_91	208460	209058	599	208670	828.33	12.6965	1.29989	11.237
	peak_560	2167018	2167479	462	2167328	837.36	12.8118	1.29978	11.3494
	peak_881	3654229	3654557	329	3654433	674.88	10.479	1.29977	9.09838
	peak_971	3897369	3897778	410	3897456	628.15	9.88848	1.29936	8.53164
	peak_316	977065	977391	327	977146	560.72	8.85713	1.29892	7.5421
	peak_73	160239	160669	431	160407	784.79	11.9684	1.29883	10.5343
	peak_484	1835588	1836014	427	1835755	671.69	10.3959	1.29863	9.01883
	peak_721	2767512	2767788	277	2767565	560.19	8.85713	1.29769	7.5421
	peak_744	2953409	2953693	285	2953621	567.09	8.93361	1.29701	7.61606
	peak_705	2701795	2702398	604	2702244	843.2	12.7124	1.29677	11.2524
	peak_661	2523125	2523542	418	2523407	959.48	14.2303	1.2962	12.726
	peak_494	1875706	1875912	207	1875850	654.7	10.0148	1.29585	8.65306
	peak_990	3934047	3934494	448	3934333	769.92	11.556	1.29567	10.136
	peak_493	1874063	1874368	306	1874199	685.5	10.4296	1.29528	9.05145
	peak_1046	4018977	4019184	208	4019070	887.27	13.1758	1.29486	11.7024
	peak_559	2166350	2166763	414	2166607	840.54	12.499	1.29468	11.0466
	peak_250	671899	672120	222	672041	688.15	10.4673	1.29457	9.08695
	peak_847	3566978	3567189	212	3567112	567.62	8.74825	1.29408	7.43796
	peak_715	2739224	2739485	262	2739329	917.54	13.474	1.29371	11.9916
	peak_464	1698445	1698882	438	1698766	610.63	9.28501	1.29309	7.95241
	peak_805	3347623	3347938	316	3347751	607.97	9.20253	1.29294	7.87377
	peak_383	1298438	1298675	238	1298552	558.06	8.6249	1.29278	7.31995
	peak_1026	3989057	3989280	224	3989174	698.24	10.4806	1.2925	9.09998
	peak_972	3899180	3899467	288	3899313	686.56	10.2823	1.29241	8.90998
	peak_150	347722	347982	261	347910	701.43	10.4587	1.2917	9.07864
	peak_852	3579427	3579803	377	3579511	766.74	11.2889	1.29158	9.87858
	peak_364	1227987	1228672	686	1228086	557.53	8.50991	1.29155	7.20994
	peak_785	3233073	3233278	206	3233218	569.74	8.6375	1.29128	7.33211
	peak_367	1235000	1235247	248	1235188	623.9	9.33768	1.29112	8.00246
	peak_338	1107871	1108148	278	1108006	668.51	9.95123	1.29059	8.59134
	peak_802	3325774	3325985	212	3325892	577.18	8.77028	1.29057	7.45921
	peak_656	2490353	2490602	250	2490508	699.3	10.3347	1.28969	8.95968
	peak_390	1331673	1331935	263	1331758	577.18	8.69224	1.28885	7.38492
	peak_752	2987979	2988282	304	2988126	629.21	9.37225	1.28878	8.03585
	peak_358	1205237	1205615	379	1205301	608.51	9.0569	1.28859	7.73399
	peak_414	1448606	1448821	216	1448696	652.05	9.65571	1.28806	8.30827
	peak_674	2551327	2551586	260	2551454	605.32	8.97503	1.2873	7.65491
	peak_576	2194985	2195186	202	2195074	589.39	8.68984	1.2858	7.38263
	peak_437	1558205	1558508	304	1558274	941.43	13.2267	1.28572	11.7521
	peak_89	206192	206472	281	206413	554.88	8.16962	1.28541	6.88425
	peak_496	1880769	1881224	456	1880950	554.88	8.16962	1.28541	6.88425
	peak_156	354478	354866	389	354674	1132.58	15.6227	1.28524	14.0784
	peak_275	807234	807534	301	807369	622.31	9.0959	1.28518	7.77057
	peak_466	1723138	1723633	496	1723270	554.35	8.16962	1.28418	6.88425
	peak_322	1034986	1035288	303	1035147	603.73	8.75024	1.28392	7.4399
	peak_817	3436512	3436906	395	3436649	706.74	9.97247	1.28213	8.61194
	peak_139	327193	327454	262	327278	607.97	8.69	1.28205	7.38278
	peak_236	613999	614327	329	614182	620.72	8.87274	1.28189	7.55715
	peak_168	374341	374575	235	374426	611.16	8.75583	1.28067	7.44524
	peak_469	1736232	1736464	233	1736347	552.75	7.94656	1.2805	6.67157
	peak_612	2345575	2345886	312	2345668	552.75	7.94656	1.2805	6.67157
	peak_22	46888	47385	498	47077	747.62	10.3861	1.28009	9.00935
	peak_375	1275504	1275954	451	1275766	557	8.05426	1.27982	6.77534
	peak_591	2253297	2253564	268	2253439	905.86	12.2633	1.27906	10.8192
	peak_30	57247	57471	225	57334	740.72	10.218	1.27883	8.84769
	peak_564	2171365	2171866	502	2171447	655.23	9.20396	1.27871	7.87512
	peak_846	3566288	3566557	270	3566434	1451.7	18.8527	1.27766	17.2306
	peak_303	919016	919245	230	919173	551.16	7.83608	1.27682	6.56626
	peak_861	3615549	3615756	208	3615628	551.16	7.83608	1.27682	6.56626
	peak_172	383619	383968	350	383923	838.95	11.2635	1.27652	9.85382
	peak_473	1754845	1755059	215	1754927	550.63	7.72647	1.27559	6.46161
	peak_482	1797407	1797669	263	1797559	560.19	7.88485	1.27542	6.61328
	peak_425	1537894	1538201	308	1538062	867.09	11.5823	1.27473	10.1615
	peak_446	1621846	1622060	215	1622012	632.4	8.69664	1.27445	7.38914
	peak_833	3513712	3513918	207	3513788	646.21	8.86447	1.27403	7.5492
	peak_140	328122	328343	222	328220	593.64	8.14944	1.27331	6.86599
	peak_763	3103390	3103643	254	3103528	753.99	9.91037	1.27103	8.55292
	peak_226	560796	561001	206	560911	693.99	9.17519	1.27055	7.84723
	peak_405	1434179	1434394	216	1434312	1029.04	13.1815	1.27009	11.7079
	peak_620	2372887	2373171	285	2373087	605.85	8.1026	1.26956	6.82088
	peak_476	1772194	1772450	257	1772303	547.97	7.40213	1.26945	6.15236
	peak_290	851073	851648	576	851456	909.04	11.7197	1.26923	10.2947
	peak_695	2653331	2653541	211	2653396	671.69	8.87751	1.26923	7.56178
	peak_1027	3990756	3991149	394	3990865	547.44	7.40213	1.26822	6.15236
	peak_1024	3987697	3987966	270	3987855	707.8	9.22301	1.26798	7.8924
	peak_834	3514221	3514469	249	3514376	809.22	10.459	1.26794	9.07898
	peak_574	2192369	2192590	222	2192492	950.99	11.9711	1.26729	10.5369
	peak_884	3663909	3664174	266	3664072	904.79	11.4306	1.26684	10.0151
	peak_771	3129594	3129935	342	3129773	576.65	7.65937	1.26677	6.39817
	peak_69	148985	149297	313	149138	658.95	8.57632	1.2667	7.27418
	peak_831	3489383	3489750	368	3489610	765.15	9.86549	1.26636	8.50938
	peak_314	965514	965822	309	965657	782.67	9.99193	1.26602	8.63082
	peak_97	221427	221755	329	221556	872.4	11.0323	1.2658	9.63142
	peak_298	875429	875961	533	875585	757.18	9.736	1.26574	8.38496
	peak_384	1303072	1303291	220	1303174	597.89	7.82365	1.2655	6.55547
	peak_360	1207926	1208185	260	1208028	1359.31	16.5344	1.26541	14.9674
	peak_33	60588	60946	359	60922	795.94	10.0782	1.26539	8.71336
	peak_1004	3952910	3953179	270	3953016	646.74	8.38149	1.26511	7.0876
	peak_1048	4021983	4022659	677	4022163	874	10.9013	1.26445	9.50505
	peak_220	545719	545990	272	545937	600.54	7.8263	1.26406	6.55804
	peak_413	1443846	1444686	841	1443887	1107.1	13.4328	1.26207	11.9514
	peak_433	1551329	1551545	217	1551460	621.78	7.92537	1.26151	6.65234
	peak_901	3706584	3707466	883	3706693	658.42	8.34053	1.26084	7.04803
	peak_719	2754862	2755308	447	2754944	626.03	8.00994	1.26061	6.73255
	peak_36	67694	67907	214	67856	710.45	8.82982	1.25921	7.51692
	peak_1041	4010811	4011205	395	4010954	710.45	8.82982	1.25921	7.51692
	peak_671	2547334	2547592	259	2547487	555.41	7.11064	1.25884	5.87629
	peak_67	145711	145999	289	145889	664.79	8.26268	1.25858	6.97401
	peak_1007	3956132	3956613	482	3956344	708.33	8.73989	1.25768	7.43058
	peak_706	2713834	2714357	524	2714229	578.77	7.27968	1.25764	6.03714
	peak_774	3149394	3149635	242	3149512	656.29	8.13389	1.25678	6.85103
	peak_758	3067481	3067714	234	3067598	648.86	7.97277	1.2563	6.69678
	peak_630	2423493	2423789	297	2423726	743.37	8.98622	1.25527	7.6657
	peak_547	2144297	2144536	240	2144491	541.6	6.77404	1.25471	5.5572
	peak_113	258256	258553	298	258449	735.41	8.85819	1.25453	7.54311
	peak_404	1432848	1433418	571	1433270	1064.09	12.3743	1.25452	10.9263
	peak_740	2899624	2900120	497	2899903	998.78	11.6072	1.25443	10.1858
	peak_694	2652922	2653125	204	2653056	572.4	7.01075	1.25196	5.78158
	peak_223	549533	549813	281	549677	853.82	9.89332	1.25157	8.53632
	peak_174	386690	386904	215	386780	644.08	7.77405	1.25147	6.50755
	peak_850	3572227	3572767	541	3572520	1090.64	12.2819	1.25044	10.8369
	peak_577	2195932	2196161	230	2196095	641.43	7.65949	1.25034	6.39829
	peak_642	2465081	2465320	240	2465225	1229.22	13.7263	1.25023	12.2363
	peak_1013	3967149	3967523	375	3967411	648.86	7.66463	1.24973	6.40327
	peak_565	2172462	2172862	401	2172696	797	9.2269	1.24883	7.89619
	peak_247	656843	657173	331	657007	613.28	7.30138	1.24855	6.0567
	peak_273	795823	796196	374	796122	538.42	6.47055	1.24735	5.26952
	peak_812	3419292	3419503	212	3419474	743.37	8.54752	1.24707	7.24628
	peak_732	2851435	2851689	255	2851520	596.29	7.05763	1.24696	5.82661
	peak_7	20462	20878	417	20729	1142.14	12.5499	1.24661	11.0961
	peak_792	3264607	3264959	353	3264782	769.39	8.78267	1.24659	7.4712
	peak_615	2352832	2353037	206	2352987	1878.08	19.7057	1.24525	18.0656
	peak_285	838415	838753	339	838531	658.95	7.54652	1.24519	6.29071
	peak_530	2097542	2097790	249	2097622	776.83	8.70097	1.24452	7.39336
	peak_791	3260150	3260376	227	3260296	723.2	8.21947	1.24433	6.93234
	peak_451	1647021	1647231	211	1647165	575.05	6.75021	1.24418	5.53565
	peak_527	2092514	2092784	271	2092624	536.82	6.272	1.24366	5.08222
	peak_465	1714804	1715027	224	1714896	700.37	7.9377	1.24356	6.66425
	peak_246	650150	650481	332	650292	632.4	7.23292	1.24293	5.99225
	peak_106	236456	236658	203	236528	662.67	7.50054	1.24282	6.24708
	peak_896	3691606	3691832	227	3691721	536.29	6.272	1.24244	5.08222
	peak_941	3823114	3823392	279	3823255	671.16	7.61563	1.24244	6.35734
	peak_944	3834828	3835114	287	3834962	595.23	6.84836	1.24215	5.62849
	peak_31	57825	58150	326	57999	1068.34	11.4449	1.24197	10.0291
	peak_409	1439355	1439611	257	1439497	936.65	10.1134	1.24163	8.74756
	peak_797	3298260	3298480	221	3298373	813.46	8.93108	1.24156	7.61358
	peak_448	1641927	1642263	337	1642143	653.11	7.38541	1.24119	6.13747
	peak_294	868735	869076	342	868950	639.3	7.21824	1.2409	5.97813
	peak_582	2220636	2220903	268	2220733	722.14	8.01316	1.24037	6.73571
	peak_1018	3974014	3974373	360	3974162	633.99	7.06945	1.24022	5.83795
	peak_389	1324192	1324443	252	1324300	535.23	6.17397	1.23998	4.98967
	peak_227	562366	562568	203	562404	1411.35	14.4603	1.2389	12.949
	peak_468	1735631	1735936	306	1735686	534.7	6.07661	1.23875	4.8978
	peak_798	3308387	3308592	206	3308494	595.23	6.63139	1.23699	5.4231
	peak_1052	4025694	4026137	444	4026076	982.85	10.1589	1.23599	8.79171
	peak_698	2669502	2669892	391	2669812	626.56	6.82548	1.23535	5.60652
	peak_6	17520	18106	587	17674	752.4	8.00277	1.23508	6.72567
	peak_556	2163610	2164039	430	2163778	680.72	7.30049	1.235	6.05584
	peak_673	2550564	2550780	217	2550679	595.23	6.5246	1.23443	5.32133
	peak_81	175042	175258	217	175171	1164.97	11.7009	1.23425	10.2764
	peak_224	550219	550490	272	550369	832.05	8.72218	1.23415	7.41386
	peak_225	554066	554358	293	554091	1013.11	10.3506	1.23371	8.97508
	peak_590	2252743	2252979	237	2252896	618.06	6.70013	1.23319	5.48761
	peak_145	336918	337554	637	337085	800.72	8.3088	1.23304	7.01736
	peak_353	1178840	1179259	420	1179128	678.6	7.19141	1.23285	5.9523
	peak_213	533024	533498	475	533415	914.88	9.31493	1.23268	7.9816
	peak_762	3090806	3091033	228	3090925	532.04	5.88426	1.23261	4.71684
	peak_1056	4040867	4041236	370	4041142	732.22	7.69118	1.23231	6.42884
	peak_508	1927947	1928287	341	1928117	698.77	7.31889	1.23199	6.07347
	peak_760	3083092	3083379	288	3083115	563.9	6.04405	1.23126	4.86819
	peak_195	462224	462542	319	462374	621.78	6.56338	1.23079	5.35855
	peak_289	850477	850735	259	850615	626.56	6.6152	1.23051	5.40759
	peak_667	2536171	2536581	411	2536417	647.27	6.81201	1.23011	5.59362
	peak_200	510297	510529	233	510460	655.76	6.83274	1.22989	5.6135
	peak_215	535761	536277	517	536224	811.34	8.19458	1.22859	6.90834
	peak_799	3317792	3318083	292	3317962	629.21	6.58408	1.22849	5.37777
	peak_411	1440772	1441230	459	1441070	1049.22	10.1857	1.22689	8.81762
	peak_489	1865113	1865323	211	1865204	529.39	5.60172	1.22647	4.45035
	peak_114	259682	259906	225	259740	706.21	7.1538	1.22609	5.91763
	peak_1044	4015661	4016531	871	4016019	927.09	9.07971	1.22602	7.75608
	peak_52	105650	106043	394	105970	604.26	6.2219	1.22522	5.0356
	peak_335	1085900	1086100	201	1085991	632.4	6.45093	1.22514	5.25207
	peak_945	3839090	3839311	222	3839290	819.84	8.03318	1.22513	6.75502
	peak_872	3632989	3633246	258	3633082	729.04	7.30971	1.2249	6.06467
	peak_108	241816	242235	420	241949	618.06	6.28553	1.22344	5.09513
	peak_272	793535	793751	217	793595	653.11	6.54625	1.22263	5.34216
	peak_947	3842169	3842843	675	3842348	760.37	7.40729	1.2221	6.15738
	peak_119	270913	271225	313	271079	819.31	7.83315	1.22069	6.56471
	peak_736	2887773	2887974	202	2887872	562.31	5.67675	1.22066	4.52216
	peak_475	1771480	1771901	422	1771641	609.57	6.05114	1.22065	4.87497
	peak_625	2403618	2403839	222	2403726	526.73	5.32616	1.22033	4.1913
	peak_187	422360	422606	247	422491	600.54	5.95816	1.22016	4.78741
	peak_871	3632242	3632735	494	3632660	582.49	5.79188	1.21966	4.63003
	peak_1011	3965452	3965809	358	3965613	695.06	6.7387	1.21901	5.52462
	peak_203	519153	519549	397	519447	732.76	6.98063	1.21886	5.75278
	peak_124	279233	279588	356	279420	680.19	6.58445	1.21858	5.37809
	peak_401	1424111	1424798	688	1424189	955.24	8.80867	1.21814	7.49638
	peak_263	762467	762735	269	762559	592.04	5.82947	1.2176	4.66591
	peak_865	3617947	3618305	359	3618112	1187.28	10.6398	1.2175	9.2536
	peak_842	3554933	3555223	291	3555036	651.51	6.26644	1.21738	5.07822
	peak_237	621455	621827	373	621477	614.88	5.92453	1.21715	4.75531
	peak_835	3527915	3528169	255	3528071	1554.18	13.5358	1.21689	12.0518
	peak_385	1315455	1315769	315	1315608	639.83	6.08403	1.216	4.90499
	peak_1050	4023613	4023982	370	4023914	747.62	6.93882	1.2153	5.71393
	peak_522	2062816	2063099	284	2062852	524.08	5.14637	1.2142	4.02257
	peak_1001	3947619	3948698	1080	3948139	811.87	7.32246	1.21324	6.07688
	peak_635	2442055	2442335	281	2442275	557	5.37514	1.21304	4.23802
	peak_382	1296245	1296680	436	1296323	660.01	6.18318	1.21286	4.99851
	peak_70	150727	150955	229	150910	799.13	7.2383	1.21232	5.99742
	peak_301	913722	914017	296	913915	562.31	5.32969	1.21142	4.1946
	peak_580	2217111	2217445	335	2217329	554.35	5.22781	1.21043	4.10031
	peak_553	2161589	2161795	207	2161688	639.3	5.89065	1.2104	4.72294
	peak_678	2564156	2564564	409	2564317	1074.71	9.1736	1.21002	7.84568
	peak_567	2174697	2175588	892	2175466	780.54	6.93077	1.20982	5.70619
	peak_954	3861873	3862118	246	3861993	611.16	5.6608	1.2098	4.50686
	peak_634	2440997	2441384	388	2441173	759.84	6.73615	1.20959	5.52216
	peak_507	1926867	1927072	206	1926877	870.81	7.56209	1.20917	6.30574
	peak_251	672523	672917	395	672849	746.03	6.66071	1.20879	5.45124
	peak_386	1317235	1317442	208	1317251	567.09	5.28492	1.2087	4.1534
	peak_497	1887001	1887248	248	1887124	787.98	6.87012	1.20823	5.64933
	peak_1005	3953824	3954059	236	3953896	521.42	4.88269	1.20806	3.77479
	peak_19	39486	39739	254	39546	737.53	6.45634	1.20675	5.2573
	peak_279	817354	817607	254	817538	615.41	5.53099	1.20628	4.38404
	peak_267	782899	783270	372	782917	698.24	6.13404	1.20559	4.95286
	peak_352	1169464	1169744	281	1169600	588.33	5.29212	1.20517	4.16028
	peak_804	3332241	3332471	231	3332403	593.11	5.34339	1.20509	4.20773
	peak_515	1987198	1987441	244	1987350	519.83	4.71089	1.20437	3.61419
	peak_561	2167868	2168080	213	2167903	803.38	6.82794	1.20416	5.6089
	peak_997	3942420	3942711	292	3942445	746.56	6.3804	1.2038	5.18455
	peak_41	81454	81700	247	81553	729.57	6.24494	1.20357	5.0576
	peak_874	3635962	3636358	397	3636063	749.75	6.35559	1.20312	5.16229
	peak_631	2424270	2424778	509	2424619	700.9	5.93288	1.20188	4.76326
	peak_942	3824421	3824982	562	3824803	825.68	6.74031	1.19982	5.52615
	peak_458	1663956	1664277	322	1664189	632.4	5.38956	1.19962	4.25182
	peak_645	2473350	2473588	239	2473524	588.33	5.06992	1.19928	3.95115
	peak_144	336427	336660	234	336633	808.15	6.60499	1.19875	5.39778
	peak_653	2483883	2484257	375	2484078	1048.69	8.20195	1.19828	6.91543
	peak_647	2474897	2475134	238	2475089	517.18	4.54216	1.19823	3.45642
	peak_506	1923680	1923917	238	1923727	1376.84	10.4298	1.19812	9.05168
	peak_449	1642934	1643135	202	1643106	628.68	5.24048	1.19712	4.11097
	peak_748	2963783	2964058	276	2964048	525.67	4.51909	1.19698	3.43602
	peak_419	1498491	1498730	240	1498565	630.81	5.22489	1.1966	4.09752
	peak_326	1047218	1047475	258	1047392	540.01	4.65019	1.19629	3.55782
	peak_536	2106270	2106565	296	2106299	649.39	5.34532	1.19557	4.20955
	peak_92	209572	209803	232	209780	578.24	4.8489	1.195	3.74425
	peak_422	1521272	1521606	335	1521510	600.01	5.01089	1.19485	3.89623
	peak_9	23480	23765	286	23597	785.85	6.16137	1.19401	4.97906
	peak_844	3563104	3563473	370	3563142	609.04	5.03052	1.19381	3.91501
	peak_307	934854	935278	425	935096	871.34	6.7393	1.19335	5.5252
	peak_672	2548509	2548935	427	2548840	601.6	4.91418	1.19327	3.80483
	peak_219	544952	545259	308	545048	637.18	5.17095	1.19286	4.04601
	peak_487	1850873	1851075	203	1851007	851.7	6.54045	1.19258	5.33661
	peak_987	3920844	3921094	251	3921024	713.11	5.652	1.19217	4.49842
	peak_824	3476322	3476609	288	3476446	627.09	5.0703	1.19182	3.9515
	peak_83	196665	197035	371	196747	593.64	4.79821	1.19166	3.69596
	peak_374	1274802	1275063	262	1274982	567.09	4.64158	1.19096	3.54961
	peak_749	2971346	2971650	305	2971510	798.6	6.06549	1.18988	4.88867
	peak_751	2987172	2987414	243	2987337	616.47	4.88964	1.18973	3.78146
	peak_192	442858	443096	239	442975	703.02	5.46502	1.18922	4.32235
	peak_953	3859335	3860016	682	3859882	682.31	5.27303	1.18837	4.14209
	peak_917	3747736	3747951	216	3747828	1171.88	8.32751	1.18833	7.03553
	peak_394	1383002	1383214	213	1383108	782.67	5.83798	1.18737	4.67407
	peak_4	6134	6423	290	6247	929.75	6.74665	1.18718	5.5322
	peak_668	2538352	2538673	322	2538528	848.51	6.21931	1.18647	5.03315
	peak_722	2768907	2769234	328	2769170	545.85	4.28085	1.18622	3.2136
	peak_974	3902540	3902754	215	3902606	576.65	4.49048	1.18618	3.40884
	peak_509	1929934	1930469	536	1930217	667.98	5.03831	1.18613	3.92244
	peak_875	3636665	3636907	243	3636891	625.5	4.73933	1.1843	3.64126
	peak_25	49501	50126	626	49593	966.39	6.82484	1.18407	5.60592
	peak_160	357241	357784	544	357384	789.57	5.70534	1.18349	4.54795
	peak_557	2164314	2164540	227	2164462	738.07	5.38722	1.1825	4.24961
	peak_658	2498909	2499154	246	2499032	561.78	4.25412	1.18231	3.18819
	peak_716	2740548	2741032	485	2740864	734.35	5.33135	1.18223	4.19619
	peak_356	1202382	1202694	313	1202636	604.26	4.54734	1.18214	3.46132
	peak_180	395318	395703	386	395590	709.39	5.16788	1.18202	4.04305
	peak_595	2275999	2276243	245	2276127	646.74	4.7629	1.182	3.66372
	peak_563	2170703	2171067	365	2170975	678.6	4.96234	1.1819	3.85071
	peak_332	1072923	1073482	560	1073476	607.44	4.52685	1.18144	3.44337
	peak_879	3647755	3648018	264	3647915	656.82	4.77872	1.18101	3.67892
	peak_980	3915002	3915252	251	3915156	739.13	5.29774	1.18043	4.16563
	peak_1017	3972503	3972820	318	3972636	735.41	5.24178	1.18014	4.11219
	peak_209	525589	526025	437	525957	738.6	5.22219	1.17958	4.095
	peak_63	136104	136304	201	136206	590.98	4.30884	1.17925	3.2394
	peak_1033	3997532	3998050	519	3997803	810.28	5.64721	1.17918	4.49385
	peak_183	399439	399758	320	399720	989.75	6.59068	1.17806	5.38404
	peak_444	1602124	1602343	220	1602182	508.15	3.82258	1.17736	2.78701
	peak_836	3533952	3534156	205	3534086	803.38	5.49792	1.17702	4.35386
	peak_665	2530740	2530939	200	2530847	576.65	4.15435	1.17647	3.09492
	peak_118	267048	267476	429	267168	682.31	4.6912	1.17408	3.59685
	peak_687	2583098	2583367	270	2583111	567.09	4.04959	1.17374	2.9988
	peak_309	939421	939688	268	939567	639.3	4.4006	1.17271	3.32499
	peak_406	1434618	1435148	531	1434689	1026.39	6.44118	1.17148	5.24275
	peak_42	81828	82178	351	81859	691.34	4.63521	1.17147	3.54351
	peak_280	820491	820959	469	820877	788.51	5.14627	1.17138	4.02257
	peak_151	349324	350017	694	349348	736.47	4.8342	1.17059	3.73018
	peak_158	356056	356333	278	356185	841.61	5.37434	1.17029	4.23727
	peak_88	205128	205481	354	205233	620.19	4.19975	1.16984	3.13811
	peak_477	1773836	1774328	493	1774047	633.99	4.20031	1.16942	3.13863
	peak_78	167469	167683	215	167562	824.08	5.24273	1.16867	4.11309
	peak_776	3155081	3155633	553	3155127	721.6	4.65891	1.16851	3.56612
	peak_318	995093	995338	246	995097	617	4.13932	1.16824	3.08065
	peak_891	3675729	3676256	528	3676117	1073.65	6.47254	1.16809	5.27142
	peak_703	2689289	2689810	522	2689614	559.66	3.78038	1.16803	2.74867
	peak_355	1199182	1199398	217	1199216	1932.24	10.8253	1.16742	9.43151
	peak_327	1051724	1052255	532	1052189	886.21	5.49548	1.16738	4.35152
	peak_550	2155359	2155622	264	2155492	594.7	3.93404	1.16717	2.89092
	peak_592	2258788	2259016	229	2258918	503.37	3.4508	1.16631	2.44307
	peak_905	3716996	3718194	1199	3717116	977.54	5.88495	1.16631	4.7175
	peak_568	2176049	2176332	284	2176058	930.28	5.62316	1.16556	4.47081
	peak_96	216165	216739	575	216269	677	4.32969	1.16495	3.25918
	peak_935	3804028	3804247	220	3804149	741.78	4.55983	1.16387	3.4732
	peak_867	3622418	3622817	400	3622427	681.25	4.27657	1.16345	3.2095
	peak_48	92615	92829	215	92706	758.24	4.63084	1.1627	3.5394
	peak_193	450770	450969	200	450901	776.83	4.6807	1.16267	3.58688
	peak_117	266620	266834	215	266642	699.83	4.282	1.16225	3.21465
	peak_818	3438132	3438394	263	3438201	923.91	5.36398	1.16195	4.22736
	peak_300	907928	908168	241	908022	607.97	3.73839	1.15995	2.71051
	peak_822	3469011	3469999	989	3469945	641.43	3.92699	1.15961	2.88426
	peak_283	833271	833632	362	833595	552.75	3.43889	1.15848	2.43346
	peak_65	138952	139279	328	139167	829.39	4.76597	1.15815	3.66669
	peak_903	3714176	3715660	1485	3714460	1076.83	5.86722	1.15771	4.70211
	peak_984	3918000	3918309	310	3918171	782.67	4.50191	1.15756	3.41975
	peak_43	82573	83051	479	82593	628.68	3.77492	1.15751	2.74352
	peak_80	174018	174239	222	174200	998.25	5.52302	1.15737	4.3764
	peak_655	2487490	2487930	441	2487801	587.8	3.54936	1.15677	2.53435
	peak_609	2337035	2337258	224	2337151	611.69	3.64403	1.15602	2.62297
	peak_170	381257	381911	655	381633	740.72	4.2129	1.15533	3.15038
	peak_617	2365282	2365608	327	2365298	699.83	3.98979	1.15459	2.94217
	peak_321	1026930	1027296	367	1026937	692.4	3.95332	1.15374	2.90917
	peak_305	924696	925062	367	925056	538.95	3.21873	1.15373	2.23047
	peak_902	3713784	3714045	262	3713875	1517.02	7.60975	1.15351	6.35165
	peak_474	1765492	1765724	233	1765554	932.94	4.95974	1.15301	3.84829
	peak_826	3481513	3482009	497	3481730	1065.15	5.56973	1.15259	4.4211
	peak_1032	3996459	3997046	588	3996803	723.73	4.01304	1.15219	2.96414
	peak_488	1856356	1856574	219	1856362	858.07	4.61984	1.15156	3.53039
	peak_829	3486487	3487106	620	3486954	1115.06	5.67583	1.15058	4.52131
	peak_291	856079	856428	350	856326	593.64	3.37585	1.15017	2.37548
	peak_731	2833567	2833877	311	2833761	547.44	3.17433	1.14977	2.18856
	peak_76	164125	164592	468	164575	730.1	3.97924	1.14953	2.93216
	peak_341	1125086	1125327	242	1125086	593.11	3.37585	1.14914	2.37548
	peak_377	1287747	1288023	277	1287880	586.2	3.339	1.14913	2.34066
	peak_85	198957	199296	340	199292	624.43	3.4659	1.14843	2.45726
	peak_408	1438848	1439244	397	1439005	953.11	4.86045	1.14815	3.75524
	peak_512	1982440	1982710	271	1982571	528.86	2.9838	1.14688	2.01308
	peak_190	429576	429887	312	429886	610.1	3.36488	1.14653	2.36517
	peak_724	2772250	2772625	376	2772296	672.75	3.56077	1.14584	2.5451
	peak_1042	4012993	4013334	342	4013085	578.77	3.16789	1.14579	2.18254
	peak_621	2390585	2390976	392	2390953	652.05	3.51512	1.14569	2.50382
	peak_552	2157850	2158301	452	2158003	669.04	3.57421	1.14536	2.55779
	peak_949	3845840	3846104	265	3845956	676.47	3.54256	1.14438	2.52795
	peak_825	3479695	3480222	528	3480186	950.99	4.60561	1.14422	3.51685
	peak_99	226313	226584	272	226480	888.86	4.3466	1.14378	3.27525
	peak_581	2219984	2220309	326	2220165	719.48	3.68811	1.14362	2.66301
	peak_141	333786	334077	292	333926	772.05	3.92273	1.14356	2.88026
	peak_686	2579689	2579919	231	2579806	590.98	3.11406	1.14282	2.13334
	peak_123	276587	276794	208	276669	639.83	3.30264	1.14231	2.30797
	peak_179	391842	392165	324	392013	583.55	3.07762	1.1417	2.10073
	peak_47	90106	90318	213	90204	640.36	3.23208	1.13919	2.24308
	peak_98	221935	222275	341	221942	649.39	3.25981	1.13904	2.26758
	peak_789	3257613	3257828	216	3257776	733.29	3.56244	1.13843	2.54664
	peak_733	2874858	2875153	296	2875125	662.67	3.27126	1.13836	2.27836
	peak_11	25510	25837	328	25834	860.72	4.0085	1.13834	2.95986
	peak_983	3916934	3917147	214	3917044	680.72	3.32645	1.1381	2.3288
	peak_361	1209713	1210000	288	1209876	633.99	3.1304	1.13798	2.14875
	peak_130	294544	295488	945	294938	758.77	3.58916	1.13739	2.57193
	peak_238	622112	622555	444	622531	791.69	3.71173	1.13729	2.68535
	peak_45	86156	86577	422	86165	687.62	3.29811	1.13634	2.30368
	peak_57	120371	120752	382	120590	746.56	3.50945	1.13611	2.49844
	peak_650	2478604	2478818	215	2478605	654.17	3.17443	1.13548	2.18865
	peak_407	1438060	1438373	314	1438341	1004.62	4.38448	1.13501	3.30978
	peak_860	3608317	3608665	349	3608338	601.6	2.93692	1.13484	1.97069
	peak_186	420048	420296	249	420066	544.79	2.714	1.13469	1.76609
	peak_532	2101107	2101335	229	2101119	561.78	2.77516	1.13464	1.82186
	peak_989	3930130	3930605	476	3930394	850.63	3.79549	1.134	2.76306
	peak_876	3637005	3637327	323	3637109	808.15	3.64482	1.13327	2.62371
	peak_501	1903172	1903451	280	1903352	733.29	3.3709	1.13316	2.37081
	peak_883	3655887	3656093	207	3655952	770.45	3.47857	1.13283	2.46927
	peak_800	3320569	3320814	246	3320588	1112.94	4.59164	1.13205	3.50352
	peak_848	3567717	3567965	249	3567795	654.7	2.98511	1.13052	2.0143
	peak_132	298715	299055	341	298917	800.19	3.48968	1.13003	2.47973
	peak_885	3664637	3665016	380	3664875	678.06	3.0812	1.12989	2.10406
	peak_415	1460822	1461023	202	1461017	592.04	2.78185	1.12961	1.82811
	peak_925	3761276	3761527	252	3761526	726.91	3.09035	1.1268	2.11272
	peak_49	95033	95240	208	95047	701.43	3.01833	1.1263	2.04561
	peak_490	1866649	1866881	233	1866751	519.3	2.43103	1.12619	1.50841
	peak_985	3918511	3918830	320	3918674	693.46	2.96616	1.12555	1.99645
	peak_998	3943817	3944057	241	3944007	699.83	2.94546	1.12493	1.97871
	peak_1009	3958347	3958625	279	3958622	672.75	2.86013	1.1248	1.90007
	peak_853	3587992	3588324	333	3588107	594.7	2.59153	1.12396	1.65434
	peak_734	2877781	2878008	228	2877798	571.87	2.49119	1.12327	1.56374
	peak_936	3805859	3806099	241	3805997	604.26	2.61698	1.12293	1.67826
	peak_395	1387802	1388156	355	1387934	707.27	2.91866	1.12245	1.95349
	peak_600	2299328	2299622	295	2299473	590.45	2.54562	1.1223	1.6131
	peak_339	1120284	1120627	344	1120438	584.61	2.50668	1.12186	1.57824
	peak_649	2477844	2478240	397	2478100	774.17	3.10392	1.12181	2.12381
	peak_342	1126498	1126735	238	1126500	672.75	2.7431	1.12106	1.79339
	peak_71	157448	157718	271	157596	801.25	3.13143	1.12046	2.14973
	peak_354	1180997	1181248	252	1180997	561.25	2.40627	1.12002	1.48525
	peak_979	3913888	3914349	462	3914186	665.85	2.65072	1.11888	1.70826
	peak_248	657264	657477	214	657264	551.69	2.32218	1.11881	1.41031
	peak_823	3470587	3470861	275	3470634	615.41	2.52224	1.11871	1.59116
	peak_711	2728455	2728716	262	2728528	691.34	2.73928	1.11848	1.78979
	peak_1031	3994583	3994848	266	3994630	1078.96	3.78401	1.11797	2.75214
	peak_310	944981	945199	219	945007	575.58	2.36146	1.11741	1.44518
	peak_23	47602	48367	766	48219	857.01	3.18225	1.11719	2.196
	peak_456	1662916	1663115	200	1663029	559.66	2.29689	1.11684	1.38658
	peak_79	171586	172126	541	171829	1547.28	4.99629	1.11628	3.88231
	peak_50	102832	103073	242	102950	684.97	2.5927	1.11539	1.65545
	peak_104	232924	233133	210	233113	812.4	2.93059	1.11425	1.9647
	peak_387	1318951	1319178	228	1318951	552.75	2.20498	1.11419	1.30425
	peak_112	257131	257650	520	257648	757.71	2.76338	1.11411	1.81241
	peak_40	80730	81255	526	80731	767.27	2.78875	1.11343	1.83459
	peak_610	2343572	2343904	333	2343851	562.31	2.23135	1.11326	1.32713
	peak_1016	3969187	3969581	395	3969557	660.01	2.49775	1.11281	1.56988
	peak_330	1063710	1063924	215	1063921	710.98	2.57205	1.11248	1.63787
	peak_779	3171962	3172206	245	3171973	644.08	2.43424	1.11221	1.51139
	peak_811	3378294	3378557	264	3378557	658.42	2.44884	1.112	1.525
	peak_813	3425788	3426007	220	3425929	628.15	2.37065	1.11158	1.4537
	peak_720	2760474	2760797	324	2760725	629.21	2.36781	1.11149	1.45107
	peak_859	3606760	3607026	267	3607026	727.98	2.57865	1.11124	1.64233
	peak_72	158989	159405	417	159209	666.38	2.42621	1.11045	1.50389
	peak_102	231177	231481	305	231177	630.81	2.31085	1.11038	1.39969
	peak_770	3128528	3128792	265	3128790	729.04	2.57303	1.10948	1.6388
	peak_697	2668303	2668626	324	2668377	636.12	2.2946	1.10803	1.38445
	peak_161	358315	358956	642	358956	798.6	2.65083	1.10747	1.70836
	peak_946	3839947	3840318	372	3839947	721.07	2.48884	1.10747	1.56155
	peak_194	454224	454461	238	454460	849.57	2.67474	1.10464	1.73084
	peak_152	350535	350762	228	350762	693.46	2.30207	1.10407	1.39146
	peak_1022	3985452	3985718	267	3985462	708.86	2.31602	1.10398	1.40452
	peak_889	3673645	3674056	412	3674054	944.62	2.84264	1.1034	1.8836
	peak_175	387081	387546	466	387355	849.04	2.62522	1.10252	1.68603
	peak_426	1538568	1538820	253	1538568	885.68	2.59021	1.1001	1.65309
	peak_948	3843814	3844028	215	3843814	934	2.67384	1.1	1.72997
	peak_676	2555818	2556032	215	2556032	891.52	2.52895	1.09781	1.59747
	peak_162	359063	359262	200	359063	837.36	2.27013	1.09304	1.36337
	peak_570	2180403	2180664	262	2180541	914.35	2.34441	1.091	1.42924
	peak_15	36127	36625	499	36127	969.57	2.32948	1.08809	1.4171
	peak_887	3670869	3671086	218	3670995	945.68	2.24389	1.08689	1.33887
	peak_679	2564639	2564980	342	2564639	994.53	2.28582	1.08564	1.37625
	peak_890	3674233	3675219	987	3674234	1008.87	2.26194	1.08471	1.35567

## Sheet: MACS2 WTvsDcdnL (M2-G)
	MACS2 analysis on Dataset:	ChIP-Seq CdnL(M2-G)	versus	ChIP-Seq ΔcdnL(M2-G)
		AIYT-336		AIYT-361
	Description:
	Lists the peak intervals, peak summits and statistics (-log10 of p- and q- values, fold enrichment) for all CdnL statistical peaks detected (q = 0.05). Peaks with a >2 Fold-enrichment are highlighted in light blue.
	Peak #	start	end	length	abs_summit	pileup	-LOG10(pvalue)	fold_enrichment	-LOG10(qvalue)
	peak_1	709	1100	392	907	1289.85	19.7314	1.30653	18.4957
	peak_10	21355	21898	544	21733	1298.29	18.1429	1.28898	16.9233
	peak_100	272553	272804	252	272678	1312.64	26.3255	1.36411	25.0328
	peak_1000	3455884	3456207	324	3456070	2119.64	164.466	1.93313	162.745
	peak_1001	3456621	3456975	355	3456811	1875.68	30.5601	1.32254	29.2372
	peak_1002	3457123	3457381	259	3457265	1326.15	23.1458	1.33274	21.8788
	peak_1003	3458904	3459156	253	3459045	1819.97	54.1792	1.47447	52.7323
	peak_1004	3462786	3463077	292	3462956	1699.26	67.5094	1.57431	66.0124
	peak_1005	3464381	3464725	345	3464543	3605.33	487.215	2.47178	485.134
	peak_1006	3466473	3466881	409	3466603	1985.42	136.587	1.85128	134.918
	peak_1007	3467838	3468073	236	3467963	1507.64	36.4911	1.41258	35.1309
	peak_1008	3468817	3469111	295	3468971	1194.46	20.7878	1.33125	19.542
	peak_1009	3472360	3472679	320	3472494	2109.51	145.741	1.85458	144.053
	peak_101	273470	273830	361	273657	2697.88	307.729	2.27178	305.816
	peak_1010	3479293	3479634	342	3479499	1256.93	4.12718	1.11518	3.15096
	peak_1011	3482891	3483178	288	3483046	1744	65.0791	1.55138	63.5906
	peak_1012	3484047	3484525	479	3484298	5857.5	1851.14	4.49961	1848.41
	peak_1013	3486848	3487048	201	3486959	1456.99	2.35676	1.07205	1.45726
	peak_1014	3487419	3487785	367	3487643	1754.97	50.6385	1.46453	49.2065
	peak_1015	3488227	3488551	325	3488403	5825.42	945.859	2.73927	943.473
	peak_1016	3494299	3494505	207	3494431	1189.4	17.0847	1.29306	15.8766
	peak_1017	3506474	3506682	209	3506515	4892.64	60.1881	1.27671	58.7176
	peak_1018	3512385	3512766	382	3512652	1403.81	21.0039	1.30316	19.756
	peak_1019	3512863	3513090	228	3512866	1131.99	3.28024	1.10428	2.33673
	peak_102	276170	276408	239	276281	1772.7	130.083	1.89295	128.427
	peak_1020	3513593	3513950	358	3513786	1179.27	10.8123	1.22054	9.68596
	peak_1021	3514204	3514553	350	3514399	2737.55	528.467	3.04622	526.35
	peak_1022	3514699	3515225	527	3514828	1284.78	14.0681	1.24833	12.8958
	peak_1023	3516165	3516632	468	3516452	3715.07	650.158	2.86292	647.945
	peak_1024	3518532	3518732	201	3518625	1121.02	20.9575	1.34535	19.7101
	peak_1025	3519158	3519503	346	3519312	2405.8	203.613	1.99901	201.83
	peak_1026	3522662	3522943	282	3522816	1769.32	93.064	1.69896	91.4921
	peak_1027	3526298	3526514	217	3526398	1358.22	31.6841	1.40126	30.3537
	peak_1028	3526829	3527304	476	3526865	1214.72	6.44751	1.15673	5.40477
	peak_1029	3527826	3528964	1139	3528030	3940.45	573.635	2.57275	571.481
	peak_103	277495	278199	705	278003	3163.84	467.87	2.59413	465.808
	peak_1030	3530166	3530478	313	3530314	1755.81	115.005	1.82023	113.38
	peak_1031	3532119	3532380	262	3532202	1329.52	4.34491	1.11527	3.36105
	peak_1032	3532907	3533272	366	3533083	3420.46	585.09	2.82299	582.927
	peak_1033	3535013	3535239	227	3535123	1581.92	31.0754	1.36154	29.7492
	peak_1034	3535842	3536202	361	3535981	2138.21	190.276	2.03734	188.512
	peak_1035	3538283	3538560	278	3538373	1531.27	27.0831	1.33729	25.7848
	peak_1036	3545014	3545493	480	3545351	1588.67	112.465	1.86801	110.846
	peak_1037	3545778	3546365	588	3546110	2223.47	235.433	2.19376	233.606
	peak_1038	3546555	3547637	1083	3547247	5069.07	1375.47	3.93029	1372.88
	peak_1039	3550563	3550906	344	3550732	1375.95	25.6822	1.34863	24.3943
	peak_104	278626	278916	291	278799	1208.81	25.5993	1.37635	24.3119
	peak_1040	3551701	3552027	327	3551844	2834.63	205.785	1.88916	203.998
	peak_1041	3552251	3552667	417	3552520	1779.45	73.1009	1.58827	71.5854
	peak_1042	3557036	3557305	270	3557157	1456.14	33.8586	1.4011	32.5144
	peak_1043	3557732	3558190	459	3557905	1573.48	39.2553	1.42101	37.8796
	peak_1044	3565315	3565608	294	3565449	1745.68	163.553	2.07939	161.834
	peak_1045	3566238	3566522	285	3566428	2204.05	61.5121	1.45548	60.0364
	peak_1046	3566665	3567198	534	3566818	2064.77	162.429	1.94297	160.712
	peak_1047	3567703	3567924	222	3567841	1238.36	8.94932	1.19054	7.85459
	peak_1048	3568665	3568904	240	3568778	1560.82	21.5904	1.28969	20.3373
	peak_1049	3569281	3569581	301	3569413	1490.75	27.0101	1.34271	25.7124
	peak_105	281750	282167	418	281933	3432.28	701.502	3.16723	699.256
	peak_1050	3569840	3570305	466	3570076	4568.49	1121.14	3.62371	1118.66
	peak_1051	3570973	3571223	251	3571132	1414.78	29.5294	1.37454	28.2135
	peak_1052	3572074	3572723	650	3572251	6580.08	3127.49	7.03107	3124.47
	peak_1053	3573080	3573305	226	3573164	1126.93	13.5338	1.26167	12.3687
	peak_1054	3573750	3574108	359	3573967	1753.28	51.9014	1.47171	50.4639
	peak_1055	3574517	3574845	329	3574594	1098.23	5.688	1.15223	4.6643
	peak_1056	3582232	3582745	514	3582408	2485.15	86.9765	1.52994	85.4209
	peak_1057	3591013	3591387	375	3591204	1224.85	29.2904	1.4074	27.976
	peak_1058	3592299	3592685	387	3592466	4053.57	718.076	2.88581	715.819
	peak_1059	3593736	3594359	624	3594186	2991.64	492.578	2.75819	490.493
	peak_106	285152	285409	258	285298	1339.65	14.6295	1.24828	13.4501
	peak_1060	3597691	3598012	322	3597845	1669.71	137.075	1.9725	135.405
	peak_1061	3603071	3603590	520	3603432	1918.73	119.805	1.79247	118.17
	peak_1062	3605721	3606061	341	3605871	2459.83	160.05	1.81879	158.338
	peak_1063	3608422	3608798	377	3608651	2168.6	351.037	2.72761	349.081
	peak_1064	3615435	3615688	254	3615504	1037.45	21.387	1.36739	20.1357
	peak_1065	3617966	3618280	315	3618118	1691.66	45.4989	1.44302	44.0915
	peak_1066	3627507	3627743	237	3627605	1395.37	94.635	1.83869	93.0594
	peak_1067	3629703	3629948	246	3629794	1512.7	25.8254	1.33014	24.5364
	peak_1068	3635953	3636158	206	3636040	1159.01	11.2069	1.22752	10.0746
	peak_1069	3636717	3637012	296	3637007	1072.9	2.40476	1.08585	1.50274
	peak_107	286549	286877	329	286765	1413.94	22.8741	1.31867	21.6094
	peak_1070	3637496	3637783	288	3637620	1699.26	138.327	1.96561	136.655
	peak_1071	3639593	3639956	364	3639770	1588.67	49.8641	1.48985	48.4358
	peak_1072	3643111	3643364	254	3643225	1321.08	27.2375	1.37003	25.9379
	peak_1073	3647845	3648113	269	3647986	1386.08	23.9621	1.33117	22.6881
	peak_1074	3648434	3649070	637	3648735	2883.59	279.062	2.1117	277.183
	peak_1075	3649306	3649547	242	3649462	1424.91	78.5645	1.72166	77.0325
	peak_1076	3655946	3656171	226	3656037	1281.41	10.4741	1.2064	9.35295
	peak_1077	3660746	3660987	242	3660832	1397.05	6.2177	1.14127	5.18045
	peak_1078	3661361	3661691	331	3661519	3650.07	795.376	3.31313	793.072
	peak_1079	3663909	3664269	361	3664095	2235.29	166.567	1.90484	164.843
	peak_108	289385	289690	306	289534	1657.05	50.5496	1.4804	49.118
	peak_1080	3664697	3665045	349	3664875	1159.01	12.3553	1.24198	11.2062
	peak_1081	3666302	3666706	405	3666480	4619.14	1221.65	3.84691	1219.12
	peak_1082	3671520	3672067	548	3671900	1573.48	52.4913	1.50986	51.0514
	peak_1083	3672358	3672718	361	3672574	1262.84	5.62468	1.14065	4.60285
	peak_1084	3676384	3676672	289	3676538	1945.75	67.7041	1.52662	66.2064
	peak_1085	3680826	3681156	331	3680971	1767.63	140.283	1.94783	138.607
	peak_1086	3683050	3683434	385	3683236	3645	780.818	3.27289	778.522
	peak_1087	3684454	3684757	304	3684577	1493.29	40.7614	1.44571	39.3779
	peak_1088	3685570	3685871	302	3685722	2002.3	204.686	2.15873	202.901
	peak_1089	3686066	3686476	411	3686198	1077.97	2.19512	1.08005	1.30504
	peak_109	294549	295504	956	295111	1479.78	64.4726	1.61129	62.9863
	peak_1090	3692681	3693009	329	3692850	4245.19	1663.77	5.59123	1661.09
	peak_1091	3693987	3694231	245	3694123	1434.2	60.4677	1.59644	58.9961
	peak_1092	3697039	3697269	231	3697178	1146.34	10.6342	1.22188	9.51058
	peak_1093	3699755	3699997	243	3699847	1198.68	40.0448	1.5077	38.6649
	peak_1094	3701893	3702362	470	3702056	4119.41	687.378	2.78218	685.141
	peak_1095	3703988	3704416	429	3704191	2655.67	332.019	2.37415	330.082
	peak_1096	3704636	3704944	309	3704765	1845.29	162.312	2.02667	160.595
	peak_1097	3705759	3706078	320	3705893	1232.45	7.22571	1.16693	6.1653
	peak_1098	3710271	3710560	290	3710442	1608.93	106.377	1.82532	104.772
	peak_1099	3712943	3713500	558	3713352	1594.58	48.7802	1.48151	47.3572
	peak_11	22053	22475	423	22349	1190.24	17.4065	1.29623	16.1948
	peak_110	296456	296735	280	296580	1474.71	47.7885	1.49971	46.3702
	peak_1100	3713691	3714117	427	3713877	8084.34	4071.02	7.58475	4067.85
	peak_1101	3715273	3715547	275	3715433	1179.27	3.07844	1.0969	2.1436
	peak_1102	3718444	3718708	265	3718648	1341.34	5.20199	1.12897	4.19179
	peak_1103	3720145	3720376	232	3720279	1537.18	25.343	1.3226	24.0578
	peak_1104	3720695	3720993	299	3720826	1586.99	48.0399	1.47857	46.6205
	peak_1105	3722160	3722470	311	3722303	1655.36	58.1186	1.52801	56.656
	peak_1106	3725087	3725531	445	3725384	1404.65	18.9245	1.2837	17.697
	peak_1107	3727875	3728113	239	3727977	1276.34	30.2927	1.40522	28.9715
	peak_1108	3729315	3729532	218	3729399	1165.76	11.147	1.22688	10.0156
	peak_1109	3730865	3731113	249	3730990	1473.03	20.9056	1.29301	19.6587
	peak_111	297170	297489	320	297302	1313.48	33.5947	1.426	32.2521
	peak_1110	3737101	3737407	307	3737258	1637.63	167.487	2.1577	165.76
	peak_1111	3737632	3737958	327	3737735	1072.9	9.47559	1.21482	8.37132
	peak_1112	3739678	3740164	487	3739986	2068.99	258.351	2.37112	256.496
	peak_1113	3740676	3740897	222	3740764	1299.13	56.3554	1.60709	54.8995
	peak_1114	3741928	3742289	362	3742125	1848.67	187.925	2.15328	186.165
	peak_1115	3744321	3745089	769	3744844	6802.94	2234.92	4.66983	2232.08
	peak_1116	3745638	3745919	282	3745788	1189.4	23.7901	1.36201	22.5175
	peak_1117	3747483	3747999	517	3747830	2393.14	173.89	1.88812	172.153
	peak_1118	3750061	3750439	379	3750257	6009.44	2265.63	5.36647	2262.78
	peak_1119	3754779	3755125	347	3754947	3469.42	828.234	3.54486	825.912
	peak_112	297844	298766	923	298302	2605.02	289.373	2.2427	287.481
	peak_1120	3756991	3757199	209	3757050	1090.63	27.1608	1.4166	25.8619
	peak_1121	3758656	3758876	221	3758775	1122.71	8.16895	1.19037	7.08911
	peak_1122	3760101	3760413	313	3760247	1913.67	228.968	2.32081	227.149
	peak_1123	3760502	3760707	206	3760627	1561.66	18.3083	1.26123	17.0871
	peak_1124	3761313	3761950	638	3761793	1496.66	13.2015	1.2186	12.0407
	peak_1125	3762163	3762504	342	3762331	6181.65	2013.78	4.6312	2011
	peak_1126	3762759	3762988	230	3762863	1266.21	13.95	1.24848	12.7793
	peak_1127	3763321	3763546	226	3763459	1376.79	27.3739	1.3628	26.0733
	peak_1128	3763862	3764328	467	3764138	6678	2023.26	4.32858	2020.48
	peak_1129	3773143	3773492	350	3773372	1664.65	57.0295	1.51975	55.5711
	peak_113	298869	299519	651	299342	3406.95	701.12	3.18322	698.874
	peak_1130	3774633	3775080	448	3774775	1809.84	69.5126	1.56242	68.0087
	peak_1131	3775402	3775627	226	3775507	1294.91	62.1639	1.65295	60.6858
	peak_1132	3777313	3777678	366	3777482	2028.47	117.954	1.75257	116.323
	peak_1133	3781306	3781709	404	3781506	14809.6	6788.12	6.72598	6784.61
	peak_1134	3787705	3787957	253	3787873	1446.01	8.26533	1.16601	7.18349
	peak_1135	3792942	3793616	675	3793127	5713.99	963.985	2.80284	961.589
	peak_1136	3795810	3796147	338	3796008	2192.24	39.3358	1.34356	37.9597
	peak_1137	3797730	3798469	740	3797924	4748.3	712.857	2.61785	710.604
	peak_1138	3803657	3803879	223	3803846	1125.24	2.69351	1.09026	1.77672
	peak_1139	3804077	3804395	319	3804234	1742.31	60.618	1.5252	59.1459
	peak_114	299968	300293	326	300112	2421.84	373.466	2.65371	371.488
	peak_1140	3815214	3815600	387	3815418	1331.21	35.9008	1.44085	34.544
	peak_1141	3817984	3818617	634	3818458	3439.88	1096.31	4.53082	1093.85
	peak_1142	3821133	3821630	498	3821474	1507.64	27.7054	1.3458	26.4024
	peak_1143	3824384	3824975	592	3824806	1626.66	45.5604	1.45457	44.1527
	peak_1144	3828805	3829110	306	3828928	1317.7	19.2619	1.29794	18.031
	peak_1145	3829695	3830434	740	3830112	6735.4	2894.04	6.21439	2891.06
	peak_1146	3830711	3830914	204	3830823	1305.04	39.1376	1.47243	37.7625
	peak_1147	3833050	3833511	462	3833237	2312.1	188.311	1.9686	186.55
	peak_1148	3834009	3834486	478	3834261	4484.92	1234.02	3.97688	1231.48
	peak_1149	3834834	3835141	308	3834991	1134.53	13.662	1.2617	12.4951
	peak_115	302059	302503	445	302352	1798.02	123.519	1.84894	121.876
	peak_1150	3837695	3837962	268	3837863	1684.91	147.866	2.02492	146.175
	peak_1151	3843600	3844029	430	3843807	3682.99	756.109	3.17859	753.829
	peak_1152	3844954	3845224	271	3845103	1771.01	114.952	1.81372	113.328
	peak_1153	3850257	3850530	274	3850382	1341.34	65.6379	1.66131	64.1475
	peak_1154	3857741	3858034	294	3857884	2455.61	396.167	2.72351	394.169
	peak_1155	3859711	3860096	386	3859953	1382.7	52.8956	1.55822	51.4539
	peak_1156	3866314	3866530	217	3866459	1172.51	37.9881	1.49683	36.6193
	peak_1157	3868935	3869162	228	3869054	1341.34	5.93762	1.14048	4.9077
	peak_1158	3870098	3870390	293	3870270	1649.45	54.762	1.50864	53.3127
	peak_1159	3870567	3870828	262	3870661	1319.39	14.0988	1.24448	12.9261
	peak_116	304188	304499	312	304366	2019.19	196.938	2.11538	195.164
	peak_1160	3874169	3874721	553	3874364	5042.9	1036.16	3.18227	1033.72
	peak_1161	3876851	3877824	974	3877629	9895.87	5200.1	8.0397	5196.78
	peak_1162	3878234	3878600	367	3878415	2031	136.346	1.8356	134.678
	peak_1163	3879752	3880125	374	3879927	1766.79	39.7636	1.39525	38.3853
	peak_1164	3881228	3881522	295	3881413	1400.43	19.3623	1.28808	18.1304
	peak_1165	3882159	3882444	286	3882322	1879.06	60.7455	1.50045	59.2729
	peak_1166	3882690	3883040	351	3882879	2263.99	189.956	1.99207	188.193
	peak_1167	3892392	3892847	456	3892709	1446.86	32.568	1.39351	31.232
	peak_1168	3895506	3895710	205	3895579	1174.2	9.71493	1.20657	8.60637
	peak_1169	3896063	3896271	209	3896172	1549	54.2249	1.52709	52.7777
	peak_117	305699	305989	291	305909	1224.85	9.66864	1.20181	8.56084
	peak_1170	3896544	3897044	501	3896896	1554.91	43.9445	1.45712	42.5445
	peak_1171	3897401	3897659	259	3897515	1083.88	6.41547	1.16654	5.37355
	peak_1172	3902642	3902932	291	3902767	1189.4	25.4142	1.37777	24.1284
	peak_1173	3903381	3903624	244	3903474	1163.23	20.3847	1.33207	19.1428
	peak_1174	3903866	3904307	442	3904071	1400.43	16.9274	1.26483	15.7209
	peak_1175	3906056	3906738	683	3906411	9459.45	5710.49	9.84438	5707.11
	peak_1176	3907099	3907566	468	3907238	3270.2	182.831	1.73447	181.079
	peak_1177	3915740	3915956	217	3915812	1336.28	11.0243	1.20802	9.89458
	peak_1178	3922245	3922454	210	3922355	1292.38	56.6153	1.61157	55.1585
	peak_1179	3936905	3937332	428	3937045	1309.26	9.71676	1.19441	8.60817
	peak_118	308921	309175	255	309084	1269.59	25.4208	1.36329	24.1348
	peak_1180	3938797	3939214	418	3938932	1298.29	6.87327	1.15698	5.82073
	peak_1181	3941457	3941720	264	3941565	1605.56	69.0908	1.60656	67.5882
	peak_1182	3942340	3942665	326	3942518	1462.9	33.6915	1.39952	32.3482
	peak_1183	3944403	3944835	433	3944667	3937.92	908.066	3.45519	905.699
	peak_1184	3945136	3945549	414	3945444	1594.58	41.7774	1.43488	40.3883
	peak_1185	3945751	3946542	792	3946263	26953.4	28184.3	29.1399	28177.6
	peak_1186	3946907	3947319	413	3947138	1700.1	70.2501	1.58981	68.7436
	peak_1187	3949397	3949621	225	3949509	1232.45	19.9207	1.31638	18.6832
	peak_1188	3949833	3950201	369	3950016	1611.47	27.3507	1.32932	26.0504
	peak_1189	3952414	3952760	347	3952598	3487.15	1059.39	4.3331	1056.94
	peak_119	311971	312184	214	312050	1127.77	8.5634	1.19573	7.47592
	peak_1190	3952882	3953242	361	3953006	1304.2	46.1813	1.52834	44.7705
	peak_1191	3955149	3955399	251	3955293	1685.75	94.5128	1.73178	92.9374
	peak_1192	3956186	3956506	321	3956255	1171.67	3.89015	1.1147	2.92255
	peak_1193	3958459	3958819	361	3958649	2889.5	573.824	3.10472	571.669
	peak_1194	3964845	3965133	289	3964976	1172.51	14.5637	1.26729	13.385
	peak_1195	3967800	3968026	227	3967920	1224.85	10.6873	1.21491	9.56295
	peak_1196	3968601	3968883	283	3968727	1195.3	9.72346	1.20474	8.61477
	peak_1197	3975568	3975962	395	3975764	7952.66	3834.57	7.16546	3831.42
	peak_1198	3976338	3976712	375	3976524	3776.69	747.969	3.10155	745.693
	peak_1199	3981348	3982037	690	3981909	1541.4	65.808	1.60266	64.3169
	peak_12	23434	23807	374	23605	2372.04	324.715	2.48486	322.785
	peak_120	314365	314716	352	314537	7218.25	2033.64	4.06032	2030.85
	peak_1200	3983658	3983994	337	3983830	1506.79	10.756	1.19193	9.63043
	peak_1201	3986984	3987464	481	3987213	12733	6864.88	8.33379	6861.37
	peak_1202	3989047	3989270	224	3989174	1213.88	23.243	1.35287	21.975
	peak_1203	3992217	3992547	331	3992359	2094.31	113.321	1.71466	111.7
	peak_1204	3994239	3994850	612	3994435	5097.77	1419.4	4.01794	1416.8
	peak_1205	3998478	3998831	354	3998633	1764.26	88.9207	1.678	87.3595
	peak_1206	4001237	4001495	259	4001336	1063.62	5.57924	1.15343	4.55865
	peak_1207	4002339	4002551	213	4002479	1230.76	15.9178	1.27511	14.723
	peak_1208	4003018	4003558	541	4003205	1620.75	17.364	1.2475	16.1528
	peak_1209	4004024	4004417	394	4004223	2548.46	317.494	2.36939	315.571
	peak_121	332984	333215	232	333130	2144.12	14.7169	1.19041	13.5363
	peak_1210	4004569	4004942	374	4004753	1733.87	43.7689	1.42553	42.37
	peak_1211	4005889	4006092	204	4006016	1498.35	26.5458	1.33751	25.2514
	peak_1212	4006663	4007018	356	4006867	2539.18	416.624	2.7503	414.608
	peak_1213	4008695	4008982	288	4008839	1742.31	122.988	1.8665	121.346
	peak_1214	4010722	4011010	289	4010990	1118.49	2.57711	1.08794	1.66611
	peak_1215	4012975	4013264	290	4013085	1193.62	31.7148	1.43584	30.3842
	peak_1216	4016953	4017322	370	4017128	2652.29	344.86	2.42089	342.91
	peak_1217	4018881	4019207	327	4019045	2322.23	333.69	2.5502	331.751
	peak_1218	4021530	4021759	230	4021638	1390.3	47.8152	1.51889	46.3969
	peak_1219	4022771	4023103	333	4022938	1760.03	122.23	1.85567	120.589
	peak_122	333772	334040	269	333919	1192.77	10.2126	1.21195	9.09582
	peak_1220	4023653	4024011	359	4023956	1034.07	3.27226	1.10822	2.32904
	peak_1221	4024612	4024897	286	4024760	1712.76	113.498	1.82704	111.877
	peak_1222	4025098	4025421	324	4025268	1820.81	54.5562	1.47635	53.1078
	peak_1223	4025854	4026087	234	4026082	1223.16	3.69882	1.10784	2.73831
	peak_1224	4027886	4028109	224	4028011	1188.55	10.4385	1.21507	9.31789
	peak_1225	4030374	4030682	309	4030507	2243.73	171.212	1.92186	169.479
	peak_1226	4036395	4036723	329	4036554	2645.54	204.451	1.93178	202.666
	peak_1227	4039860	4040241	382	4040063	1479.78	34.0936	1.3996	32.7479
	peak_1228	4041413	4041614	202	4041526	1186.86	7.73465	1.17844	6.66362
	peak_123	335569	335994	426	335814	3200.14	537.456	2.79088	535.33
	peak_124	338191	338645	455	338444	3380.79	721.342	3.26427	719.083
	peak_125	340496	340913	418	340851	1361.6	8.61512	1.17668	7.52664
	peak_126	345329	345593	265	345441	1344.72	35.3985	1.43467	34.0448
	peak_127	348215	348481	267	348390	2760.34	66.1957	1.41462	64.7032
	peak_128	350753	351024	272	350915	1525.36	54.1191	1.53096	52.6724
	peak_129	354494	354848	355	354672	3111.51	528.148	2.80912	526.031
	peak_13	25950	26215	266	26123	1444.33	33.3517	1.39942	32.0106
	peak_130	356120	356363	244	356216	1532.96	14.9428	1.23309	13.7595
	peak_131	356620	356996	377	356723	1831.79	111.192	1.77596	109.577
	peak_132	357135	357413	279	357310	1692.5	48.628	1.46244	47.2056
	peak_133	359125	359382	258	359188	1260.3	12.1142	1.22814	10.9685
	peak_134	363916	364416	501	364287	1332.06	25.0886	1.34925	23.8053
	peak_135	368248	368494	247	368390	1668.02	27.8235	1.32567	26.5197
	peak_136	369089	369407	319	369202	1424.91	15.062	1.24425	13.8773
	peak_137	370258	370590	333	370426	3675.39	316.366	2.01446	314.445
	peak_138	371138	371443	306	371269	2448.85	278.624	2.26838	276.745
	peak_139	373162	373475	314	373438	1089.79	6.38196	1.16537	5.34078
	peak_14	29273	29652	380	29437	1551.53	39.006	1.42304	37.6317
	peak_140	375613	375961	349	375795	1951.65	118.898	1.77837	117.265
	peak_141	376769	376991	223	376876	1276.34	48.702	1.55584	47.2792
	peak_142	378637	378880	244	378766	1299.98	25.675	1.36086	24.3871
	peak_143	380221	380642	422	380548	1635.95	38.3336	1.4051	36.9629
	peak_144	382520	383197	678	382727	1744.84	58.0452	1.51024	56.5829
	peak_145	384024	384302	279	384180	1820.81	88.2971	1.66072	86.7376
	peak_146	385553	385937	385	385748	1742.31	124.414	1.87404	122.769
	peak_147	387171	387531	361	387402	1425.75	19.1093	1.28305	17.8799
	peak_148	390074	390697	624	390268	1830.94	88.4921	1.65937	86.932
	peak_149	396525	396908	384	396770	1565.04	11.9643	1.20003	10.8208
	peak_15	32648	32986	339	32809	3848.44	692.596	2.91404	690.356
	peak_150	400535	400921	387	400764	1953.34	204.466	2.18119	202.681
	peak_151	405843	406301	459	406006	2743.46	626.549	3.42629	624.355
	peak_152	410881	411086	206	410978	1195.3	16.305	1.28359	15.1056
	peak_153	412033	412233	201	412136	1005.37	17.1962	1.32516	15.9868
	peak_154	413549	413785	237	413678	1435.04	91.9933	1.80407	90.4239
	peak_155	416604	416982	379	416811	2126.39	212.953	2.14023	211.155
	peak_156	422299	422645	347	422447	1798.02	121.679	1.83949	120.04
	peak_157	427683	427903	221	427856	943.75	10.3304	1.24401	9.21145
	peak_158	429551	429894	344	429860	1039.98	3.05928	1.1039	2.12523
	peak_159	430095	430740	646	430548	6317.55	2799.83	6.4475	2796.87
	peak_16	34331	34650	320	34478	1700.94	68.1603	1.57851	66.6611
	peak_160	433939	434285	347	434072	1294.91	35.5094	1.44633	34.155
	peak_161	436456	436954	499	436552	1350.63	41.7659	1.48335	40.3769
	peak_162	437507	437812	306	437607	1432.51	61.6311	1.60527	60.1549
	peak_163	438616	438831	216	438708	1716.14	42.0786	1.41678	40.688
	peak_164	445089	446010	922	445268	2846.44	66.5575	1.40823	65.0636
	peak_165	450681	450960	280	450803	1306.73	34.3398	1.43388	32.9926
	peak_166	451671	452051	381	451774	1532.96	35.9481	1.40473	34.5911
	peak_167	454054	454713	660	454442	1742.31	25.8022	1.30292	24.5133
	peak_168	464072	464772	701	464214	1717.83	53.9211	1.49074	52.4753
	peak_169	471376	471907	532	471500	1701.79	103.351	1.77559	101.755
	peak_17	36057	36498	442	36185	1527.9	14.8922	1.23298	13.7096
	peak_170	474866	475268	403	475055	3670.33	558.641	2.63661	556.499
	peak_171	475425	475643	219	475521	1939.84	35.3556	1.34646	34.0021
	peak_172	476759	476995	237	476909	3410.33	128.098	1.55769	126.445
	peak_173	477142	477959	818	477280	5443.02	753.12	2.50461	750.841
	peak_174	479921	480175	255	480044	2964.62	85.3771	1.46726	83.8258
	peak_175	480716	480997	282	480872	2951.12	59.6914	1.37244	58.2228
	peak_176	482548	483054	507	482881	7613.31	1123.7	2.5952	1121.21
	peak_177	484447	484766	320	484595	5152.64	540.765	2.19024	538.636
	peak_178	495547	495911	365	495625	1656.21	34.3365	1.37391	32.9893
	peak_179	496794	497318	525	496955	1889.19	105.688	1.73094	104.085
	peak_18	37167	37393	227	37302	1205.43	8.50864	1.18743	7.42212
	peak_180	499078	499341	264	499215	1889.19	138.09	1.89019	136.418
	peak_181	500096	500423	328	500259	2243.73	159.492	1.87373	157.781
	peak_182	500900	501217	318	501063	2942.68	764.72	3.78871	762.434
	peak_183	507631	507875	245	507776	1364.98	50.8364	1.54838	49.4036
	peak_184	509476	509824	349	509625	1895.1	88.5053	1.64307	86.9452
	peak_185	511688	512292	605	511863	2660.73	383.625	2.5569	381.638
	peak_186	513696	514234	539	513852	4371.81	840.05	3.0409	837.721
	peak_187	519148	519515	368	519278	1207.97	14.9191	1.26726	13.7361
	peak_188	519907	520425	519	520265	3080.27	401.247	2.42429	399.244
	peak_189	520818	521222	405	520919	1521.99	35.7299	1.40497	34.3742
	peak_19	37621	38123	503	37715	1381.86	24.2084	1.33481	22.9323
	peak_190	521761	522135	375	521841	1259.46	16.6502	1.27887	15.4469
	peak_191	525723	526028	306	525926	1385.24	13.1837	1.22784	12.0232
	peak_192	527250	527505	256	527410	1571.79	12.9135	1.20984	11.7566
	peak_193	527919	528251	333	528086	1965.16	119.696	1.77772	118.061
	peak_194	534825	535287	463	534999	11903.2	7322.11	10.1399	7318.53
	peak_195	536680	536924	245	536778	1759.19	23.4716	1.28387	22.2017
	peak_196	539952	540411	460	540104	2572.94	341.989	2.44904	340.042
	peak_197	542188	542478	291	542309	1804.77	149.902	1.98219	148.208
	peak_198	542552	543106	555	542722	1673.93	28.4453	1.33037	27.1369
	peak_199	543821	544074	254	543935	1118.49	13.7549	1.26496	12.5868
	peak_2	2330	2675	346	2541	1271.28	7.38078	1.16616	6.31695
	peak_20	40626	40957	332	40790	1384.39	33.2503	1.40935	31.91
	peak_200	547218	547687	470	547444	2872.61	404.574	2.52514	402.568
	peak_201	553936	554195	260	554094	1550.69	22.2625	1.29631	21.0031
	peak_202	558301	558554	254	558420	1190.24	12.9757	1.24607	11.8181
	peak_203	560803	561047	245	560880	1131.15	9.24689	1.20441	8.14666
	peak_204	561530	561741	212	561656	1273.81	39.5932	1.48462	38.2158
	peak_205	562214	562600	387	562410	5382.25	1310.86	3.60324	1308.29
	peak_206	564472	564790	319	564645	2478.4	334.402	2.46706	332.462
	peak_207	565676	565928	253	565704	1524.52	2.81422	1.07963	1.8916
	peak_208	566875	567235	361	567065	1426.6	32.0753	1.39278	30.7425
	peak_209	568572	568952	381	568774	4848.75	1585.28	4.64535	1582.63
	peak_21	41777	42571	795	41931	2858.26	539.146	3.00028	537.019
	peak_210	571042	571247	206	571147	1139.59	14.1808	1.26732	13.007
	peak_211	571430	571975	546	571520	1481.47	34.7409	1.40385	33.3911
	peak_212	578160	578568	409	578369	2950.27	561.362	3.01766	559.218
	peak_213	581870	582156	287	582024	1709.39	47.8251	1.45441	46.4067
	peak_214	582419	582723	305	582468	1170.82	16.9741	1.29512	15.7671
	peak_215	584634	584933	300	584769	1377.64	39.8842	1.4629	38.5052
	peak_216	594769	595109	341	594938	3003.46	384.045	2.40164	382.058
	peak_217	597243	597474	232	597370	1263.68	27.3657	1.38216	26.0653
	peak_218	610919	611372	454	611111	6944.75	3070.76	6.43125	3067.75
	peak_219	613140	613464	325	613281	2190.55	95.8525	1.61619	94.2738
	peak_22	45764	46092	329	45961	1622.44	21.9045	1.28538	20.6485
	peak_220	621477	621765	289	621535	1033.23	7.87726	1.19426	6.80336
	peak_221	622669	623058	390	622851	3900.78	820.455	3.23262	818.137
	peak_222	625641	625950	310	625813	1504.26	76.1396	1.67848	74.6149
	peak_223	626130	626972	843	626578	4625.05	1164.85	3.69788	1162.35
	peak_224	628221	628474	254	628310	1000.31	4.71876	1.14174	3.72311
	peak_225	631402	631798	397	631703	1402.12	15.8715	1.2539	14.6773
	peak_226	632912	633453	542	633323	1384.39	17.2599	1.26984	16.0499
	peak_227	634723	635187	465	634985	14411.2	10894.7	14.4411	10890.9
	peak_228	640925	641137	213	641037	1209.65	10.3462	1.21187	9.22708
	peak_229	641517	642115	599	641935	2157.63	168.055	1.93599	166.328
	peak_23	47621	47893	273	47774	1309.26	15.446	1.25987	14.2568
	peak_230	643116	643722	607	643462	2178.73	140.015	1.81041	138.339
	peak_231	648250	648462	213	648343	1438.42	30.2357	1.37601	28.9148
	peak_232	651178	651843	666	651700	2304.51	121.872	1.704	120.233
	peak_233	652160	652404	245	652315	1673.93	23.917	1.29639	22.6435
	peak_234	652890	653254	365	653125	1358.22	18.2394	1.28229	17.0189
	peak_235	659875	660236	362	660052	3121.63	390.671	2.37643	388.678
	peak_236	666411	666943	533	666601	5743.54	2021.05	4.99525	2018.27
	peak_237	667044	667249	206	667190	1292.38	18.2619	1.29106	17.0411
	peak_238	668096	668424	329	668252	2403.27	225.635	2.08342	223.82
	peak_239	670341	670546	206	670462	1386.92	47.1638	1.51576	45.7484
	peak_24	48770	49152	383	48963	4720.44	1076.02	3.4263	1073.56
	peak_240	672461	672684	224	672567	1402.12	70.8857	1.67693	69.377
	peak_241	677428	677642	215	677542	1239.2	17.7874	1.29322	16.5717
	peak_242	684328	684569	242	684480	1350.63	24.8522	1.3449	23.5706
	peak_243	686968	687206	239	687083	1256.08	5.2118	1.13353	4.20138
	peak_244	690139	690570	432	690392	3506.56	772.754	3.34054	770.464
	peak_245	692893	693254	362	693102	2392.3	196.295	1.97467	194.523
	peak_246	693742	693981	240	693865	1489.91	39.6563	1.4391	38.2786
	peak_247	695893	696472	580	696101	1372.57	49.7903	1.53816	48.3623
	peak_248	708032	708433	402	708240	4113.5	568.798	2.50274	566.647
	peak_249	710459	710813	355	710528	1428.29	10.7326	1.19706	9.60737
	peak_25	53288	53596	309	53471	1438.42	53.038	1.54444	51.5957
	peak_250	712472	712741	270	712619	1605.56	34.9991	1.38616	33.6478
	peak_251	717672	717995	324	717828	2100.22	143.698	1.84804	142.015
	peak_252	718791	719412	622	719236	1554.91	39.6565	1.42744	38.2789
	peak_253	721703	722246	544	721853	3045.66	661.416	3.30441	659.196
	peak_254	729265	729464	200	729322	1394.52	14.1188	1.23716	12.9458
	peak_255	730594	730836	243	730715	1525.36	116.749	1.91995	115.12
	peak_256	733307	734109	803	733723	1599.65	36.5323	1.39795	35.1719
	peak_257	735352	735659	308	735541	1451.92	35.9778	1.41887	34.6206
	peak_258	736390	736633	244	736502	1153.94	19.8554	1.32905	18.6185
	peak_259	741582	741905	324	741735	3173.97	537.107	2.80475	534.982
	peak_26	55209	55495	287	55332	1539.71	66.5578	1.60826	65.064
	peak_260	748129	748635	507	748443	10853.1	3262.06	4.30037	3259.02
	peak_261	748865	749248	384	749124	1776.92	65.3439	1.54602	63.8544
	peak_262	756048	756311	264	756183	2101.07	348.95	2.76793	346.995
	peak_263	757069	757443	375	757254	5454	503.61	2.07414	501.515
	peak_264	757907	758147	241	758058	1437.57	26.78	1.34824	25.4838
	peak_265	758672	759124	453	758822	1500.88	42.0153	1.4539	40.6251
	peak_266	765337	765639	303	765499	1558.28	108.846	1.8585	107.236
	peak_267	767401	767719	319	767556	1057.71	14.6191	1.28484	13.4397
	peak_268	771395	771761	367	771592	3364.75	540.27	2.7187	538.141
	peak_269	772716	773050	335	772909	3620.52	527.394	2.5732	525.278
	peak_27	57946	58153	208	58026	1197.84	7.82446	1.1788	6.7516
	peak_270	774164	774508	345	774327	3517.54	321.637	2.06366	319.71
	peak_271	779405	779691	287	779538	1345.56	18.6874	1.28858	17.4623
	peak_272	779920	780155	236	779974	1277.19	12.4502	1.23021	11.2998
	peak_273	783695	783963	269	783793	1699.26	52.0799	1.48235	50.6417
	peak_274	784932	785190	259	785046	1409.72	55.457	1.56921	54.0048
	peak_275	789267	790142	876	789397	1919.58	271.855	2.52895	269.984
	peak_276	790386	790617	232	790478	1200.37	49.0531	1.58192	47.6287
	peak_277	791411	792020	610	791888	1450.23	48.5776	1.51013	47.1555
	peak_278	792274	792492	219	792376	1121.02	28.723	1.42388	27.4127
	peak_279	792920	793323	404	793116	9610.55	5015.66	7.96317	5012.36
	peak_28	58448	58763	316	58621	1864.71	87.1228	1.6438	85.5666
	peak_280	793433	793764	332	793599	1209.65	28.2992	1.40122	26.9918
	peak_281	801597	801957	361	801784	2919.89	321.824	2.23651	319.897
	peak_282	804711	805139	429	804905	3885.58	528.257	2.48027	526.14
	peak_283	807270	807484	215	807374	950.5	11.0209	1.25291	9.89123
	peak_284	810267	810587	321	810451	1493.29	19.4714	1.27826	18.2384
	peak_285	811154	811382	229	811246	1435.88	19.0856	1.28179	17.8565
	peak_286	814002	814365	364	814195	4217.33	1298.65	4.38952	1296.09
	peak_287	815358	815725	368	815538	1603.87	86.1168	1.70913	84.5635
	peak_288	820500	821110	611	820932	4016.42	1157.8	4.13741	1155.3
	peak_289	822743	823045	303	822940	1966.85	48.6248	1.42083	47.2025
	peak_29	61756	62291	536	61857	1527.9	10.0291	1.18244	8.9153
	peak_290	824137	824887	751	824571	1600.49	9.117	1.16727	8.01916
	peak_291	827280	827490	211	827398	1240.89	54.2107	1.61075	52.7635
	peak_292	829165	829437	273	829319	1448.55	45.8154	1.4913	44.4064
	peak_293	837663	837958	296	837814	1680.69	55.6634	1.50824	54.2103
	peak_294	839696	839968	273	839846	2171.98	94.2975	1.6132	92.7226
	peak_295	841589	841965	377	841786	3707.47	1020.23	3.97478	1017.81
	peak_296	842151	842416	266	842287	1844.45	132.225	1.87736	130.565
	peak_297	843998	844489	492	844306	2430.28	313.292	2.4096	311.374
	peak_298	846284	846594	311	846479	1695.04	24.6029	1.29865	23.3235
	peak_299	847931	848268	338	848150	1806.46	220.859	2.34431	219.051
	peak_3	4637	5091	455	4888	8203.37	3855.58	6.93522	3852.44
	peak_30	67699	68082	384	67923	4447.78	1507.73	4.81053	1505.1
	peak_300	851254	851644	391	851450	2347.56	281.01	2.323	279.128
	peak_301	856047	856431	385	856271	1134.53	13.4314	1.2589	12.2677
	peak_302	861096	861333	238	861231	1190.24	24.8951	1.3724	23.6132
	peak_303	864687	865026	340	864833	1329.52	13.1443	1.23311	11.9843
	peak_304	867633	867947	315	867793	1862.18	73.2144	1.57097	71.6986
	peak_305	870709	870938	230	870785	1307.57	35.5392	1.44339	34.1847
	peak_306	872000	872533	534	872134	1865.55	103.457	1.72669	101.861
	peak_307	875426	875749	324	875585	1781.98	93.3985	1.69808	91.8258
	peak_308	878992	879214	223	879104	1089.79	23.1243	1.37552	21.8575
	peak_309	881215	881455	241	881342	1652.83	172.537	2.1777	170.802
	peak_31	76018	76275	258	76220	1823.35	57.8272	1.49414	56.3657
	peak_310	887787	888097	311	887924	1382.7	20.8253	1.30415	19.5792
	peak_311	888500	888741	242	888652	1172.51	7.74457	1.17941	6.67335
	peak_312	889179	889428	250	889266	1127.77	3.74926	1.11429	2.78681
	peak_313	899498	899750	253	899591	3222.09	121.935	1.56006	120.295
	peak_314	913565	914052	488	913882	1250.17	15.4035	1.26637	14.2147
	peak_315	914515	915430	916	915247	4850.44	1777.68	5.20652	1774.97
	peak_316	916916	917446	531	917266	10521.4	7308.93	12.3939	7305.35
	peak_317	920381	920801	421	920545	1675.62	115.375	1.85057	113.75
	peak_318	927423	927729	307	927566	2226.84	234.383	2.18845	232.557
	peak_319	938687	939125	439	938874	3971.69	631.558	2.70435	629.36
	peak_32	78586	79008	423	78648	1220.63	17.1873	1.29	15.9781
	peak_320	946520	946721	202	946623	1015.5	18.4593	1.33849	17.2365
	peak_321	950306	950521	216	950398	1289	54.7688	1.59812	53.3195
	peak_322	954830	955314	485	955029	2020.87	55.0404	1.44833	53.5898
	peak_323	962747	962978	232	962833	1004.53	17.0724	1.32404	15.8644
	peak_324	964601	964897	297	964741	1845.29	38.3839	1.37578	37.0129
	peak_325	970034	970352	319	970209	1398.74	53.0696	1.55527	51.6272
	peak_326	972441	972842	402	972651	2332.36	187.054	1.95752	185.296
	peak_327	975516	975988	473	975832	1687.44	73.0804	1.60957	71.5649
	peak_328	991129	991437	309	991283	1256.08	32.1632	1.42526	30.8299
	peak_329	991793	992050	258	991925	1169.14	27.769	1.40405	26.4655
	peak_33	80387	80630	244	80496	1522.83	34.4767	1.39545	33.1285
	peak_330	996075	996370	296	996210	1990.49	163.393	1.97372	161.674
	peak_331	1004993	1005388	396	1005222	3439.03	823.911	3.55375	821.591
	peak_332	1006771	1007029	259	1006874	1263.68	14.2074	1.25216	13.0333
	peak_333	1014279	1014672	394	1014487	2483.46	239.946	2.10905	238.113
	peak_334	1037939	1038170	232	1038060	1155.63	29.7153	1.42618	28.398
	peak_335	1040627	1040830	204	1040752	996.93	9.60357	1.22596	8.49711
	peak_336	1041884	1042237	354	1042048	1890.88	152.472	1.96049	150.773
	peak_337	1045789	1046117	329	1045945	1937.3	105.716	1.71836	104.113
	peak_338	1051085	1051361	277	1051146	2680.99	20.4743	1.20539	19.2315
	peak_339	1052792	1053058	267	1052950	1176.73	10.0704	1.21166	8.95588
	peak_34	83791	84205	415	84042	3096.31	427.208	2.49783	425.182
	peak_340	1056759	1057322	564	1057174	2539.18	134.096	1.70367	132.433
	peak_341	1063668	1064186	519	1064024	1557.44	29.5239	1.35281	28.208
	peak_342	1065359	1065581	223	1065445	1061.93	4.29592	1.12957	3.31369
	peak_343	1066301	1067057	757	1066862	3067.61	613.912	3.12168	611.727
	peak_344	1067813	1068144	332	1067994	1414.78	84.9448	1.76734	83.3948
	peak_345	1077004	1077304	301	1077143	1744	98.1847	1.73459	96.6006
	peak_346	1081739	1082131	393	1081945	14707.5	9325	10.6429	9321.29
	peak_347	1086611	1086861	251	1086736	1682.37	182.816	2.21661	181.065
	peak_348	1094451	1094705	255	1094562	1359.91	71.1808	1.69478	69.6712
	peak_349	1111626	1111873	248	1111716	1735.55	9.69958	1.16626	8.59128
	peak_35	85005	85271	267	85080	1494.13	16.4309	1.25011	15.2301
	peak_350	1112300	1113673	1374	1112826	5622.83	1260.42	3.38581	1257.87
	peak_351	1119550	1119754	205	1119656	1317.7	26.0497	1.36089	24.7589
	peak_352	1121259	1121543	285	1121405	1048.42	18.8855	1.33685	17.6584
	peak_353	1121832	1122052	221	1121936	1397.9	18.2849	1.2787	17.0639
	peak_354	1122933	1123333	401	1123142	2434.5	350.965	2.55562	349.008
	peak_355	1126351	1126644	294	1126479	1487.38	43.2814	1.46494	41.8847
	peak_356	1132777	1133068	292	1132917	1302.51	38.4255	1.46792	37.0543
	peak_357	1133217	1133426	210	1133316	1194.46	32.645	1.44379	31.3085
	peak_358	1136594	1136999	406	1136855	1300.82	18.367	1.29149	17.1451
	peak_359	1137793	1138222	430	1137890	1224.85	19.7885	1.3167	18.5522
	peak_36	90497	90727	231	90621	1435.04	81.5784	1.73645	80.0377
	peak_360	1138712	1138972	261	1138814	1142.12	6.03138	1.15467	4.99902
	peak_361	1139094	1139329	236	1139182	1060.24	6.12601	1.16288	5.09111
	peak_362	1139809	1140266	458	1140063	6654.37	2054.72	4.40461	2051.93
	peak_363	1141733	1142218	486	1141865	1954.19	162.499	1.98295	160.782
	peak_364	1142714	1143062	349	1142893	2667.49	322.929	2.33668	321.001
	peak_365	1143951	1144443	493	1144354	1290.69	17.0114	1.2789	15.8041
	peak_366	1145249	1145729	481	1145416	3171.44	399.919	2.38529	397.918
	peak_367	1149969	1150210	242	1150058	1061.93	6.16516	1.16422	5.12928
	peak_368	1151212	1151456	245	1151325	1269.59	20.0821	1.31259	18.8431
	peak_369	1157491	1157822	332	1157664	1508.48	30.3336	1.36605	29.0121
	peak_37	97631	97947	317	97789	1703.48	91.5453	1.70961	89.9771
	peak_370	1158942	1160044	1103	1159524	7452.92	2600.8	4.95607	2597.88
	peak_371	1160290	1160649	360	1160395	1021.41	19.2378	1.34627	18.0071
	peak_372	1161938	1163138	1201	1162956	1414.78	55.1	1.56544	53.6493
	peak_373	1169474	1169724	251	1169635	1094.85	6.57896	1.16829	5.53298
	peak_374	1174211	1174416	206	1174270	1213.88	21.8401	1.33909	20.5846
	peak_375	1176063	1176441	379	1176248	7338.12	1905.45	3.79283	1902.71
	peak_376	1178728	1179278	551	1179107	1668.02	76.1187	1.6315	74.594
	peak_377	1186735	1187106	372	1186889	3575.78	626.652	2.86601	624.457
	peak_378	1190547	1191347	801	1191122	4780.37	907.38	3.01664	905.013
	peak_379	1194437	1194747	311	1194617	1216.41	13.3288	1.24734	12.1664
	peak_38	104801	105119	319	104965	1931.4	239.126	2.35946	237.294
	peak_380	1196751	1197056	306	1196940	1072.06	17.2765	1.31341	16.0664
	peak_381	1197315	1197862	548	1197687	2441.26	395.318	2.72878	393.322
	peak_382	1199100	1199445	346	1199261	4420.77	642.241	2.5708	640.035
	peak_383	1205377	1205587	211	1205514	1075.44	10.0112	1.22156	8.89767
	peak_384	1205790	1206034	245	1205915	1238.36	19.536	1.31149	18.3023
	peak_385	1206573	1206911	339	1206762	2360.22	243.362	2.16825	241.525
	peak_386	1207158	1207457	300	1207301	2016.65	96.8896	1.65707	95.3085
	peak_387	1207849	1208277	429	1208036	2756.12	387.574	2.52206	385.584
	peak_388	1209690	1209944	255	1209886	1061.93	5.65929	1.15536	4.63663
	peak_389	1212006	1212230	225	1212125	1721.2	44.8991	1.43398	43.4946
	peak_39	111484	111703	220	111604	1077.12	18.0246	1.32123	16.8063
	peak_390	1213534	1214066	533	1213874	1823.35	50.9921	1.45482	49.5586
	peak_391	1215323	1215572	250	1215477	1133.68	8.51834	1.1944	7.43165
	peak_392	1220345	1220550	206	1220443	1349.78	71.3067	1.6991	69.7968
	peak_393	1223533	1223843	311	1223672	1966.01	127.582	1.81458	125.931
	peak_394	1224115	1224596	482	1224366	3741.23	686.244	2.94896	684.008
	peak_395	1225954	1226566	613	1226125	1827.57	187.449	2.16143	185.69
	peak_396	1231223	1231676	454	1231557	1847.83	17.7296	1.23255	16.5144
	peak_397	1234407	1234607	201	1234517	1241.73	35.565	1.45861	34.2103
	peak_398	1235531	1235835	305	1235678	2887.81	386.526	2.45856	384.537
	peak_399	1236597	1236921	325	1236748	1561.66	75.3973	1.65712	73.8748
	peak_4	5245	5615	371	5464	4222.4	382.747	2.05718	380.761
	peak_40	119776	120221	446	119996	1429.98	27.1089	1.35253	25.8104
	peak_400	1244905	1245252	348	1245109	1604.71	21.8	1.28663	20.5449
	peak_401	1246784	1247033	250	1246937	2453.92	71.3203	1.46913	69.8103
	peak_402	1247560	1247905	346	1247706	1875.68	115.105	1.78222	113.48
	peak_403	1250375	1250649	275	1250540	1337.12	52.3266	1.56575	50.8873
	peak_404	1258552	1258897	346	1258733	2765.41	471.922	2.81712	469.856
	peak_405	1262715	1262943	229	1262818	1321.08	24.7157	1.34769	23.4353
	peak_406	1266701	1267004	304	1266869	1748.22	56.9918	1.50276	55.5335
	peak_407	1272169	1272718	550	1272521	3493.9	614.277	2.87173	612.092
	peak_408	1273855	1274317	463	1274012	1240.89	57.3543	1.63527	55.8946
	peak_409	1279156	1279370	215	1279241	1034.92	3.6972	1.1187	2.73674
	peak_41	130151	130474	324	130319	1448.55	9.25505	1.17849	8.15468
	peak_410	1279949	1280279	331	1280128	1393.68	69.1362	1.66867	67.6335
	peak_411	1291524	1291893	370	1291705	6441.64	2071.93	4.57574	2069.14
	peak_412	1292712	1292912	201	1292765	965.7	7.1693	1.19051	6.11014
	peak_413	1301822	1302057	236	1301941	1659.58	60.0294	1.539	58.5596
	peak_414	1302327	1302539	213	1302436	1188.55	16.2848	1.28461	15.0856
	peak_415	1318994	1319315	322	1319155	1261.15	49.4614	1.56594	48.0349
	peak_416	1328645	1328908	264	1328798	1451.92	19.4692	1.2835	18.2363
	peak_417	1338566	1338832	267	1338706	1199.52	2.5642	1.08449	1.65377
	peak_418	1343380	1343593	214	1343486	1268.74	53.3975	1.59516	51.9537
	peak_419	1347381	1347711	331	1347551	2421.84	224.793	2.07435	222.979
	peak_42	130818	131440	623	130997	3209.43	411.316	2.40481	409.304
	peak_420	1347991	1348257	267	1348116	1757.5	31.299	1.34032	29.9713
	peak_421	1372297	1372513	217	1372387	2060.55	43.0674	1.37804	41.6718
	peak_422	1375761	1376140	380	1375947	2545.09	327.228	2.40651	325.295
	peak_423	1381211	1381652	442	1381459	4072.14	1078.37	3.84985	1075.91
	peak_424	1382898	1383289	392	1383115	1619.91	51.6277	1.4953	50.1914
	peak_425	1386133	1386473	341	1386310	2312.95	249.259	2.21219	247.415
	peak_426	1386664	1386956	293	1386798	2040.29	87.0546	1.60479	85.4987
	peak_427	1397267	1397617	351	1397434	2211.65	107.044	1.66115	105.438
	peak_428	1398274	1398594	321	1398495	1221.47	25.2789	1.37048	23.994
	peak_429	1402807	1403012	206	1402927	1446.01	108.574	1.90538	106.964
	peak_43	131807	132091	285	131946	1229.91	17.3532	1.29081	16.1421
	peak_430	1404757	1405082	326	1404915	1775.23	49.4917	1.45354	48.0651
	peak_431	1406871	1407098	228	1406969	1486.53	20.4469	1.28791	19.2044
	peak_432	1412510	1412797	288	1412673	1561.66	60.2563	1.56266	58.7856
	peak_433	1413877	1414129	253	1413999	1191.08	47.2641	1.56969	45.8481
	peak_434	1415562	1415813	252	1415716	1143.81	15.7078	1.28486	14.5155
	peak_435	1421965	1422267	303	1422100	2279.18	202.782	2.0377	200.999
	peak_436	1422865	1423399	535	1423094	2273.27	249.001	2.2275	247.157
	peak_437	1424562	1424945	384	1424767	2735.86	418.252	2.64176	416.233
	peak_438	1429916	1430399	484	1430009	1273.81	61.9334	1.65848	60.4563
	peak_439	1430731	1431297	567	1431100	9148.8	4888.82	8.22824	4885.55
	peak_44	133706	133919	214	133821	1639.32	97.5074	1.76292	95.9248
	peak_440	1435266	1435856	591	1435461	7129.62	3498.35	7.32849	3495.27
	peak_441	1442857	1443547	691	1443301	3184.95	502.441	2.69083	500.348
	peak_442	1448515	1448873	359	1448692	3837.47	1206.47	4.47374	1203.94
	peak_443	1451660	1451934	275	1451771	1528.74	64.2952	1.59681	62.8095
	peak_444	1454193	1454557	365	1454383	3335.2	909.698	3.9435	907.33
	peak_445	1455763	1456011	249	1455896	1100.76	12.8332	1.25628	11.6775
	peak_446	1465537	1465855	319	1465685	1364.13	32.9348	1.41026	31.5964
	peak_447	1466401	1466796	396	1466657	1221.47	17.5571	1.29362	16.3439
	peak_448	1467821	1468058	238	1467926	1773.54	169.685	2.09757	167.954
	peak_449	1469281	1469559	279	1469405	1837.7	71.0369	1.56485	69.5278
	peak_45	134501	134983	483	134674	1254.39	13.3267	1.24296	12.1643
	peak_450	1477099	1477761	663	1477560	1654.52	119.478	1.88127	117.844
	peak_451	1483184	1483455	272	1483315	1549	25.8446	1.32592	24.5554
	peak_452	1486693	1487170	478	1487017	1317.7	16.2726	1.26799	15.0735
	peak_453	1490969	1491211	243	1491066	1430.82	19.9154	1.28993	18.6778
	peak_454	1491569	1492462	894	1491962	2399.89	239.413	2.13831	237.581
	peak_455	1493067	1493370	304	1493206	2038.6	256.036	2.37716	254.184
	peak_456	1494626	1494887	262	1494764	1827.57	176.108	2.10422	174.367
	peak_457	1498535	1498759	225	1498670	1110.89	9.99543	1.21784	8.8822
	peak_458	1503682	1503925	244	1503774	1766.79	48.8154	1.45139	47.3922
	peak_459	1505009	1505252	244	1505145	1619.91	161.505	2.13435	159.789
	peak_46	135269	135629	361	135462	3167.22	641.298	3.1462	639.092
	peak_460	1509956	1510361	406	1510137	1904.38	95.9684	1.67875	94.3894
	peak_461	1511017	1511233	217	1511023	918.43	2.85592	1.10508	1.93126
	peak_462	1512145	1512633	489	1512448	3240.66	504.522	2.67023	502.427
	peak_463	1513217	1513504	288	1513371	1555.75	68.2868	1.61489	66.7871
	peak_464	1513773	1513980	208	1513880	1061.09	8.43871	1.19983	7.35347
	peak_465	1514899	1515316	418	1515163	2014.12	229.963	2.26928	228.142
	peak_466	1524220	1524570	351	1524413	3775.84	473.376	2.37986	471.309
	peak_467	1529069	1529299	231	1529211	1284.78	26.0265	1.3664	24.7359
	peak_468	1530366	1530570	205	1530433	1150.56	22.8555	1.36022	21.5909
	peak_469	1532650	1532907	258	1532798	1609.78	99.9596	1.78777	98.371
	peak_47	136574	137149	576	136778	1808.99	74.0763	1.58771	72.5578
	peak_470	1534525	1534860	336	1534695	2364.44	163.323	1.85525	161.604
	peak_471	1536280	1536830	551	1536617	5576.4	2049.12	5.22228	2046.33
	peak_472	1537840	1538211	372	1538022	2123.86	216.454	2.15722	214.652
	peak_473	1538393	1538706	314	1538496	1419	7.67936	1.16013	6.60948
	peak_474	1539302	1539601	300	1539441	1473.03	42.9774	1.46524	41.5823
	peak_475	1540440	1540918	479	1540569	1537.18	57.806	1.55215	56.3447
	peak_476	1541067	1541438	372	1541245	4238.43	1044.87	3.63588	1042.43
	peak_477	1544823	1545223	401	1545023	6921.96	3314.36	7.10047	3311.3
	peak_478	1546103	1546316	214	1546204	1279.72	25.8244	1.36537	24.5355
	peak_479	1548357	1548593	237	1548462	1193.62	21.4796	1.3386	20.2275
	peak_48	140115	140400	286	140268	1655.36	79.4751	1.65471	77.9405
	peak_480	1549148	1549547	400	1549365	1727.96	100.725	1.75315	99.1342
	peak_481	1550014	1550263	250	1550198	1168.29	5.63546	1.14636	4.61338
	peak_482	1551460	1551718	259	1551614	1326.15	53.4817	1.57749	52.0376
	peak_483	1555369	1555660	292	1555530	1898.47	224.066	2.30519	222.254
	peak_484	1557514	1557820	307	1557668	2388.08	355.36	2.59965	353.399
	peak_485	1558199	1558533	335	1558300	1199.52	4.40964	1.12304	3.42368
	peak_486	1562740	1562990	251	1562904	1402.96	77.3194	1.72134	75.7912
	peak_487	1564770	1565389	620	1565109	5329.06	1256.05	3.51356	1253.51
	peak_488	1565705	1565917	213	1565843	1283.94	47.3174	1.54377	45.9012
	peak_489	1566674	1566949	276	1566873	1303.35	10.0252	1.19886	8.91153
	peak_49	140791	141147	357	140982	2121.33	253.994	2.32202	252.145
	peak_490	1568917	1569263	347	1569113	2698.72	495.097	2.94729	493.009
	peak_491	1571782	1572148	367	1571961	6882.28	1500.49	3.31885	1497.86
	peak_492	1572395	1572776	382	1572537	1802.24	120.189	1.8307	118.553
	peak_493	1574079	1574361	283	1574238	1575.17	132.219	1.9879	130.559
	peak_494	1586183	1586453	271	1586340	1540.56	36.252	1.40525	34.8932
	peak_495	1588619	1588933	315	1588738	1323.61	20.4944	1.30891	19.2514
	peak_496	1590110	1590380	271	1590223	1343.87	70.6401	1.6967	69.1323
	peak_497	1592166	1592367	202	1592292	1102.45	23.4597	1.37587	22.1899
	peak_498	1593643	1594217	575	1594075	1440.95	94.4843	1.81922	92.909
	peak_499	1594568	1594873	306	1594703	1090.63	8.76401	1.20224	7.67263
	peak_5	7655	8171	517	8015	1970.23	95.8216	1.66208	94.243
	peak_50	142521	142767	247	142642	1359.91	85.2806	1.792	83.7296
	peak_500	1604187	1604790	604	1604621	1486.53	64.224	1.60745	62.7385
	peak_501	1607894	1608099	206	1607991	1088.1	23.8154	1.3821	22.5426
	peak_502	1616672	1616906	235	1616792	1141.28	9.16517	1.2024	8.06651
	peak_503	1621842	1622120	279	1622010	1248.49	17.645	1.29079	16.4308
	peak_504	1623660	1623937	278	1623766	981.74	9.75466	1.22996	8.64543
	peak_505	1628081	1628390	310	1628249	1721.2	81.693	1.64962	80.1519
	peak_506	1631017	1631225	209	1631103	1144.66	5.54272	1.1468	4.52305
	peak_507	1633968	1634291	324	1634131	2373.73	207.529	2.02449	205.739
	peak_508	1634445	1634690	246	1634552	1776.92	17.4423	1.23552	16.2303
	peak_509	1637210	1637443	234	1637275	1213.88	12.0645	1.23313	10.9195
	peak_51	157443	157780	338	157629	1910.29	94.0866	1.66779	92.5122
	peak_510	1637580	1637934	355	1637784	1383.55	10.3765	1.19667	9.25684
	peak_511	1638543	1638887	345	1638711	2286.78	283.545	2.36341	281.661
	peak_512	1639185	1639495	311	1639345	1798.87	143.33	1.95124	141.648
	peak_513	1639972	1640179	208	1639993	1314.33	9.42215	1.19034	8.31891
	peak_514	1642106	1642334	229	1642234	1249.33	33.999	1.4429	32.6539
	peak_515	1642933	1643184	252	1643115	1171.67	8.92896	1.1966	7.8346
	peak_516	1643438	1643794	357	1643624	1806.46	69.1745	1.56085	67.6717
	peak_517	1644136	1644479	344	1644308	3400.2	742.659	3.31825	740.386
	peak_518	1644859	1645329	471	1645013	1320.24	8.16248	1.17339	7.08279
	peak_519	1646547	1646846	300	1646690	1966.01	144.314	1.89317	142.63
	peak_52	158127	158645	519	158301	4011.36	856.776	3.26739	854.436
	peak_520	1653324	1653647	324	1653492	1765.1	156.944	2.03468	155.237
	peak_521	1658603	1658884	282	1658717	1398.74	46.1278	1.5051	44.7173
	peak_522	1665260	1665957	698	1665468	5114.65	1509.92	4.22781	1507.29
	peak_523	1667426	1667675	250	1667549	1483.16	119.175	1.95428	117.541
	peak_524	1672061	1672381	321	1672238	2010.74	35.7251	1.34116	34.3694
	peak_525	1680646	1680984	339	1680805	1411.4	39.7594	1.45459	38.3812
	peak_526	1683444	1683699	256	1683582	1408.03	86.8491	1.78132	85.2938
	peak_527	1684648	1684894	247	1684755	1305.89	64.0151	1.66271	62.5304
	peak_528	1693424	1693639	216	1693521	1324.46	5.88042	1.14067	4.85191
	peak_529	1694360	1694821	462	1694640	2883.59	508.726	2.87596	506.628
	peak_53	160214	160628	415	160430	2556.06	316.922	2.36327	315
	peak_530	1694925	1695290	366	1695121	1252.71	33.6173	1.43939	32.2746
	peak_531	1699180	1699760	581	1699600	2796.64	596.285	3.26065	594.114
	peak_532	1702129	1702620	492	1702484	1246.8	27.9809	1.39108	26.6759
	peak_533	1712232	1712538	307	1712378	2552.68	568.349	3.3626	566.198
	peak_534	1721066	1721278	213	1721166	1169.98	20.4108	1.33217	19.1687
	peak_535	1726486	1726834	349	1726660	1764.26	130.586	1.89812	128.929
	peak_536	1730064	1730487	424	1730241	3119.1	292.075	2.08285	290.181
	peak_537	1736230	1736443	214	1736318	940.37	7.62377	1.20073	6.55491
	peak_538	1740920	1741130	211	1740994	1289	17.5224	1.28359	16.3095
	peak_539	1741534	1741859	326	1741677	2049.58	326.198	2.70012	324.266
	peak_54	161115	161463	349	161245	1318.55	27.1482	1.37025	25.8494
	peak_540	1742942	1743160	219	1743069	1256.93	32.1632	1.42622	30.8299
	peak_541	1748993	1749193	201	1749075	1054.33	23.7851	1.38962	22.5126
	peak_542	1749707	1749996	290	1749837	1221.47	17.5571	1.29362	16.3439
	peak_543	1751333	1751653	321	1751493	1565.04	31.0679	1.36296	29.7416
	peak_544	1754004	1754246	243	1754113	1036.61	15.8652	1.30352	14.671
	peak_545	1754742	1755027	286	1754872	1283.09	66.8993	1.69085	65.4043
	peak_546	1755636	1755965	330	1755809	1700.1	169.088	2.13117	167.359
	peak_547	1757556	1757923	368	1757752	1807.31	159.122	2.02725	157.411
	peak_548	1764426	1764742	317	1764597	2077.43	213.666	2.16503	211.868
	peak_549	1771153	1771428	276	1771273	2040.29	218.091	2.20204	216.286
	peak_55	162198	162477	280	162376	1591.21	48.4761	1.47975	47.0545
	peak_550	1778750	1778987	238	1778848	1255.24	13.1016	1.24012	11.9422
	peak_551	1781780	1782159	380	1781963	3073.52	864.714	4.04842	862.37
[truncated: 496 more rows]

## Sheet: MACS2 CdnLDDvsDcdnL (M2+G)
	MACS2 analysis on Dataset:	ChIP-Seq CdnLDD(M2+G)	versus	ChIP-Seq ΔcdnL(M2+G)
[truncated: 973 more rows]

[truncated: 3 more sheets: MACS2 CdnLDDvsDcdnL (M2-G), ChIP-seq analysis, DAVID Group analysis]
